# Supplementary material for: Multiomic profiling of chronically activated CD4+ T cells identifies drivers of exhaustion and metabolic reprogramming
Source: PLoS Biol. 2024 Dec 17;22(12):e3002943. doi: 10.1371/journal.pbio.3002943 (PMC11703073; doi:10.1371/journal.pbio.3002943)
Supplement: S1 Table — (XLSX) [file pbio.3002943.s009.xlsx]

## Sheet: Sheet1
Antibody	Company	Catalog #
Primary Antibodies
P300	Abcam	ab14984
KAT2B	Santa Cruz	sc-13124
HDAC I	Abcam	ab7028
HDAC II	Bethyl	A300-705A
HDAC III	Abcam	ab32369
Secondary Antibodies
Goat anti-mouse IgG (H+L) Highly Cross-Adsorbed Secondary Antibody, Alexa Fluor 488	Invitrogen	A11029
Goat anti-rabbit IgG (H+L) Highly Cross-Adsorbed Secondary Antibody, Alexa Fluor 647	Invitrogen	A32733
