# Supplementary material for: Multiomic profiling of chronically activated CD4+ T cells identifies drivers of exhaustion and metabolic reprogramming
Source: PLoS Biol. 2024 Dec 17;22(12):e3002943. doi: 10.1371/journal.pbio.3002943 (PMC11703073; doi:10.1371/journal.pbio.3002943)
Supplement: S2 Table — (XLSX) [file pbio.3002943.s010.xlsx]

## Sheet: Sheet1
8-parameter FACS Panel
Specificity	Conjugate	Clone	Vendor	Catalog Number	Reagent Dilution (1:X)
CD8	BUV805	SK1	BD Biosciences	612889	200
PD-1	BV421	EH12.2H7	Biolegend	329920	50
CD3	BV510	OKT3	Biolegend	317332	100
TIGIT	PE-Cy7	A15153G	Biolegend	372714	83.33
CD4	Alexa Fluor 700	RPA-T4	Biolegend	300526	50
CD14	APC/Fire750	63D3	Biolegend	367120	50
CD19	APC/Fire750	SJ25C1	Biolegend	363030	50
Zombie NIR	NIR		Biolegend	423105	400
