# Supplementary material for: Multiomic profiling of chronically activated CD4+ T cells identifies drivers of exhaustion and metabolic reprogramming
Source: PLoS Biol. 2024 Dec 17;22(12):e3002943. doi: 10.1371/journal.pbio.3002943 (PMC11703073; doi:10.1371/journal.pbio.3002943)
Supplement: S1 Data — This file contains the analyzed proteomic, phosphoproteomic, and metabolomic data sets as separate sheets within the excel file. The left columns for each data set are intensity values that have been row Z-scored and have conditional formatting to create a heatmap within excel. Intensity values used for analysis can be found in the right-most columns, which have been normalized and filtered. (XLSX) [file pbio.3002943.s011.xlsx]

## Sheet: Proteomics
	Normalized Log2 Intensity, Row Z Score																			Day_06-Acute			Day_08-Acute			Day_10-Acute			Day_12-Acute			Day_08-Day_06			Day_10-Day_06			Day_12-Day_06			Day_10-Day_08			Day_12-Day_08			Day_12-Day_10
FEATURE	Rest1	Rest2	Rest3	D6_C1	D6_C2	D6_C3	D8_C1	D8_C2	D8_C3	D10_C1	D10_C2	D10_C3	D12_C1	D12_C2	D12_C3	GENE	PROTEIN	UNIPROT	MAXFC	P.VALUE	ADJ.P.VAL	LOGFC	P.VALUE.1	ADJ.P.VAL.1	LOGFC.1	P.VALUE.2	ADJ.P.VAL.2	LOGFC.2	P.VALUE.3	ADJ.P.VAL.3	LOGFC.3	P.VALUE.4	ADJ.P.VAL.4	LOGFC.4	P.VALUE.5	ADJ.P.VAL.5	LOGFC.5	P.VALUE.6	ADJ.P.VAL.6	LOGFC.6	P.VALUE.7	ADJ.P.VAL.7	LOGFC.7	P.VALUE.8	ADJ.P.VAL.8	LOGFC.8	P.VALUE.9	ADJ.P.VAL.9	LOGFC.9
ANPEP_P15144	1.9511	1.87269	1.94165	-0.593378	-0.636364	-0.636592	-0.510309	-0.517672	-0.595801	-0.313174	-0.397057	-0.429025	-0.367271	-0.37194	-0.396863	ANPEP	Aminopeptidase N	P15144	1.10539	3.54691e-17	2.97976e-13	-1.85231	5.31286e-17	4.46334e-13	-1.79344	1.24077e-16	3.47457e-13	-1.67584	1.24794e-16	3.49465e-13	-1.67507	0.062969	0.140917	0.0588701	4.30029e-05	0.000118255	0.17647	4.12348e-05	0.000116598	0.177242	0.00140795	0.00334318	0.117599	0.00134039	0.00330541	0.118372	0.979067	0.990623	0.00077238
LZTFL1_Q9NQ48	1.89313	1.86666	1.98015	-0.575743	-0.652743	-0.667953	-0.557422	-0.52126	-0.513725	-0.210554	-0.289847	-0.240609	-0.40644	-0.544383	-0.559269	LZTFL1	Leucine zipper transcription factor-like protein 1	Q9NQ48	1.14733	1.44995e-16	6.09053e-13	-2.54478	2.40946e-16	7.82105e-13	-2.44346	1.12605e-15	2.23403e-12	-2.15974	2.7746e-16	5.82735e-13	-2.41603	0.0405292	0.104054	0.101317	1.17492e-06	7.52326e-06	0.38504	0.0127591	0.019244	0.128748	2.78825e-05	0.00020638	0.283723	0.547463	0.607321	0.0274311	7.38157e-05	0.00298137	-0.256292
PDLIM2_Q96JY6	1.9218	1.90035	1.93062	-0.52658	-0.700204	-0.670163	-0.560332	-0.550059	-0.556781	-0.327774	-0.327636	-0.292942	-0.329785	-0.433513	-0.477002	PDLIM2	PDZ and LIM domain protein 2	Q96JY6	1.11264	2.54394e-16	6.19585e-13	-2.00764	3.72413e-16	7.8216e-13	-1.94734	1.32962e-15	2.23403e-12	-1.75868	7.80689e-16	1.31171e-12	-1.83531	0.124351	0.231275	0.0603037	1.51623e-05	4.98242e-05	0.248955	0.000450932	0.000936302	0.172335	0.000208127	0.000750045	0.188652	0.00945873	0.0172483	0.112031	0.0573095	0.237874	-0.0766208
ZBP1_Q9H171	1.83847	1.91346	1.81087	-0.933798	-0.896448	-0.885506	-0.267968	-0.308007	-0.139753	-0.0443089	-0.194568	-0.203476	-0.532603	-0.578385	-0.577989	ZBP1	Z-DNA-binding protein 1	Q9H171	1.15269	2.95005e-16	6.19585e-13	-2.36067	9.30459e-15	4.70916e-12	-1.79035	1.62007e-14	1.13418e-11	-1.7124	1.54214e-15	1.85079e-12	-2.06788	1.10081e-08	9.72793e-06	0.570316	2.41574e-09	2.28029e-07	0.64827	1.70415e-05	5.59458e-05	0.29279	0.097703	0.130535	0.0779543	2.89413e-05	0.00017517	-0.277526	2.28319e-06	0.000266937	-0.35548
RNASET2_O00584	1.79032	1.90697	1.85991	-0.793194	-0.929278	-0.916459	-0.646371	-0.618974	-0.578383	-0.192374	-0.165971	-0.0287975	-0.222816	-0.295244	-0.169344	RNASET2	Ribonuclease T2	O00584	1.12105	6.06462e-16	1.01898e-12	-2.25135	2.16856e-15	2.27726e-12	-2.03292	3.32858e-14	1.86423e-11	-1.63282	1.80259e-14	7.42154e-12	-1.7153	0.000288363	0.00385317	0.21843	4.76884e-09	3.10566e-07	0.618531	2.56135e-08	5.08698e-07	0.536054	7.07322e-07	3.33973e-05	0.400101	8.28314e-06	7.31721e-05	0.317624	0.0844203	0.288768	-0.0824773
VTN_P04004	1.06202	1.05077	1.06189	-1.07824	-1.16691	-1.27473	-0.936636	-1.05575	-1.02322	0.0398921	0.0825466	0.0260176	1.10141	1.08763	1.02331	VTN	Vitronectin;Vitronectin V65 subunit;Vitronectin V10 subunit;Somatomedin-B	P04004	1.11243	1.15774e-15	1.25149e-12	-2.09942	3.07666e-15	2.83664e-12	-1.94128	2.17912e-11	7.65975e-10	-0.949027	0.789096	0.818217	0.0118119	0.00305305	0.0176766	0.158144	2.04367e-12	3.97074e-09	1.1504	1.07942e-15	9.06819e-12	2.11123	1.26206e-11	1.06026e-07	0.992251	2.85242e-15	2.39632e-11	1.95309	1.87264e-11	8.12152e-08	0.960839
CTSS_P25774	1.89798	1.88078	1.88446	-0.878885	-0.850856	-0.77289	-0.27876	-0.300996	-0.282524	-0.211164	-0.286728	-0.370141	-0.580106	-0.477722	-0.372448	CTSS	Cathepsin S	P25774	1.08797	1.16368e-15	1.25149e-12	-1.6306	1.9061e-14	7.62532e-12	-1.30305	1.88531e-14	1.21835e-11	-1.3042	6.73899e-15	4.71785e-12	-1.41647	3.24121e-07	7.16563e-05	0.327554	3.371e-07	3.31525e-06	0.326405	2.87112e-05	8.59835e-05	0.214133	0.973261	0.979088	-0.00114843	0.0051882	0.0103162	-0.11342	0.00553462	0.0590805	-0.112272
SLC3A2_P08195	-1.89231	-1.97937	-1.8527	0.707199	0.7759	0.762307	0.478311	0.425116	0.484233	0.378378	0.319126	0.400962	0.263827	0.378491	0.350527	SLC3A2	4F2 cell-surface antigen heavy chain	P08195	1.06252	1.19176e-15	1.25149e-12	1.19637	4.93415e-15	3.1886e-12	1.06761	8.27849e-15	6.32251e-12	1.0242	1.0055e-14	5.73161e-12	1.00835	0.000187101	0.00289472	-0.128759	1.17494e-05	4.07374e-05	-0.172172	4.73849e-06	1.9984e-05	-0.188027	0.103039	0.136773	-0.0434121	0.0326736	0.0511633	-0.0592672	0.532314	0.734955	-0.0158551
AGA_P20933	1.84265	1.84553	1.89576	-0.930004	-0.908228	-0.875772	-0.503261	-0.591148	-0.458294	-0.0875146	-0.163991	-0.259831	-0.33964	-0.300574	-0.165687	AGA	N(4)-(beta-N-acetylglucosaminyl)-L-asparaginase;Glycosylasparaginase alpha chain;Glycosylasparaginase beta chain	P20933	1.08989	1.61374e-15	1.43398e-12	-1.57666	1.05774e-14	4.93671e-12	-1.356	7.52956e-14	2.77667e-11	-1.15814	4.1875e-14	1.04855e-11	-1.21411	1.98457e-05	0.000706456	0.220654	1.79832e-08	6.29485e-07	0.418519	9.45377e-08	1.1943e-06	0.36255	5.71894e-05	0.000317967	0.197865	0.00101097	0.0026254	0.141896	0.117889	0.342221	-0.0559688
PTPN12_Q05209	1.81121	1.84296	1.88178	-0.973712	-0.979105	-0.938834	-0.482533	-0.550105	-0.448047	-0.201644	-0.226819	-0.293083	-0.212849	-0.177645	-0.0515797	PTPN12	Tyrosine-protein phosphatase non-receptor type 12	Q05209	1.06817	1.70692e-15	1.43398e-12	-1.15343	1.67616e-14	7.04071e-12	-0.960323	6.96568e-14	2.77667e-11	-0.856425	1.22875e-13	1.94768e-11	-0.818175	3.2976e-06	0.000230859	0.19311	2.70094e-08	7.88997e-07	0.297009	6.52758e-09	1.98689e-07	0.335258	0.00103965	0.00261814	0.103899	7.0789e-05	0.000335058	0.142148	0.143309	0.379217	0.0382495
LHPP_Q9H008	1.98388	1.89828	1.88946	-0.623534	-0.663081	-0.492058	-0.506227	-0.502328	-0.446941	-0.29103	-0.447677	-0.37172	-0.396311	-0.525359	-0.505354	LHPP	Phospholysine phosphohistidine inorganic pyrophosphate phosphatase	Q9H008	1.13335	1.95629e-15	1.46383e-12	-2.11652	3.37655e-15	2.83664e-12	-2.02593	6.21477e-15	5.80114e-12	-1.92919	3.54696e-15	3.31089e-12	-2.01794	0.0684258	0.149155	0.0905939	0.00129282	0.00234074	0.187325	0.0499398	0.0666684	0.0985753	0.0537424	0.0770197	0.0967306	0.863398	0.889224	0.00798134	0.073517	0.269018	-0.0887492
ANXA1_P04083	1.80565	1.88765	1.84695	-1.00513	-0.967318	-0.984227	-0.413975	-0.291434	-0.22177	-0.0665545	-0.22142	-0.253512	-0.387038	-0.443185	-0.284696	ANXA1	Annexin A1	P04083	1.09041	2.24204e-15	1.46383e-12	-1.86852	6.71444e-14	1.68962e-11	-1.42222	1.44115e-13	3.66882e-11	-1.33741	4.70448e-14	1.04855e-11	-1.46351	8.27627e-08	3.023e-05	0.446295	1.09855e-08	4.96178e-07	0.531111	2.48982e-07	2.29102e-06	0.40501	0.0574882	0.0817326	0.0848158	0.327998	0.389913	-0.041285	0.008621	0.0776725	-0.126101
IL16_Q14005	1.91769	1.89356	1.90528	-0.531976	-0.53346	-0.751566	-0.622414	-0.630352	-0.756128	-0.345662	-0.364889	-0.394901	-0.300651	-0.27033	-0.214195	IL16	Pro-interleukin-16;Interleukin-16	Q14005	1.13072	2.26519e-15	1.46383e-12	-2.36603	1.65493e-15	2.27726e-12	-2.4263	7.80631e-15	6.32251e-12	-2.14256	1.42111e-14	6.63266e-12	-2.04197	0.262824	0.398266	-0.0602669	0.000857387	0.00161948	0.223474	3.20569e-05	9.40656e-05	0.324063	0.000112353	0.000491346	0.283741	5.74472e-06	5.78082e-05	0.38433	0.0730042	0.268691	0.100588
GNS_P15586	1.9356	1.9251	1.76218	-0.787849	-0.900351	-0.826992	-0.636631	-0.551611	-0.544965	-0.225137	-0.175598	-0.226547	-0.277655	-0.24388	-0.225668	GNS	N-acetylglucosamine-6-sulfatase	P15586	1.06885	2.70403e-15	1.62261e-12	-1.20616	9.52931e-15	4.70916e-12	-1.09026	7.23758e-14	2.77667e-11	-0.926353	5.71481e-14	1.1431e-11	-0.944127	0.000837334	0.00756391	0.1159	1.36975e-07	1.92867e-06	0.279812	2.8726e-07	2.54564e-06	0.262038	3.96853e-05	0.000252956	0.163912	0.000116458	0.00048772	0.146138	0.515814	0.725392	-0.0177738
TES_Q9UGI8	1.85566	1.86433	1.908	-0.772764	-0.947006	-0.938473	-0.435236	-0.39995	-0.435129	-0.195634	-0.210078	-0.235767	-0.419496	-0.386752	-0.251706	TES	Testin	Q9UGI8	1.05816	3.11537e-15	1.74482e-12	-1.23817	3.05824e-14	1.08472e-11	-1.03078	1.00358e-13	2.90726e-11	-0.936818	4.51226e-14	1.04855e-11	-0.99905	5.44527e-06	0.000326755	0.207392	9.02284e-08	1.52211e-06	0.301356	1.19496e-06	6.95691e-06	0.239124	0.00492223	0.00955004	0.0939641	0.271659	0.330372	0.0317321	0.0427024	0.203254	-0.0622319
LYZ_P61626	1.68108	1.66582	1.71818	-1.17054	-1.20436	-1.30366	-0.488965	-0.429188	-0.596944	0.285325	0.15674	-0.00232721	-0.1264	-0.155826	-0.0289363	LYZ	Lysozyme C	P61626	1.1795	4.28467e-15	2.1305e-12	-2.69492	1.47316e-13	2.57833e-11	-2.02811	1.14687e-11	5.03796e-10	-1.4256	1.79852e-12	1.08701e-10	-1.65704	1.00077e-07	3.24804e-05	0.666811	4.75398e-11	2.32643e-08	1.26932	5.47098e-10	3.50853e-08	1.03788	3.1493e-07	2.27021e-05	0.60251	4.9839e-05	0.000261567	0.371071	0.00254521	0.036551	-0.231439
TPD52_P55327	1.93957	1.85448	1.97855	-0.32254	-0.536233	-0.475801	-0.602437	-0.579683	-0.575259	-0.527888	-0.480603	-0.548181	-0.352671	-0.43319	-0.338105	TPD52	Tumor protein D52	P55327	1.09365	4.44508e-15	2.1305e-12	-1.56664	2.16177e-15	2.27726e-12	-1.65984	3.02829e-15	3.63438e-12	-1.6156	6.46786e-15	4.71785e-12	-1.52022	0.0227833	0.0692233	-0.0931996	0.196947	0.231697	-0.0489575	0.219593	0.257977	0.0464246	0.240749	0.291894	0.0442421	0.00199659	0.0045892	0.139624	0.0203297	0.135882	0.0953821
WARS_P23381	-1.79072	-1.86371	-1.8892	0.861428	1.01323	0.909663	0.558759	0.559634	0.546349	0.113481	0.164111	0.213193	0.245922	0.28133	0.0765274	WARS	Tryptophan--tRNA ligase, cytoplasmic;T1-TrpRS;T2-TrpRS	P23381	1.06214	4.56482e-15	2.1305e-12	1.29839	2.75765e-14	1.05304e-11	1.12384	2.51014e-13	4.77913e-11	0.940811	1.99416e-13	2.54548e-11	0.958428	6.55958e-05	0.0015527	-0.174552	3.09178e-08	8.44673e-07	-0.35758	5.54499e-08	8.43945e-07	-0.339964	4.1782e-05	0.000261461	-0.183029	0.000108033	0.000461406	-0.165412	0.565417	0.759129	0.0176167
RPS6KA5_O75582	1.91463	1.93794	1.87955	-0.446609	-0.328437	-0.315212	-0.314094	-0.30249	-0.32888	-0.439253	-0.554894	-0.605431	-0.719136	-0.628385	-0.749297	RPS6KA5	Ribosomal protein S6 kinase alpha-5	O75582	1.0796	5.84739e-15	2.51122e-12	-1.36084	7.63997e-15	4.27889e-12	-1.33195	2.38215e-15	3.33541e-12	-1.46243	1.05017e-15	1.47041e-12	-1.56161	0.382352	0.5201	0.0288814	0.00746811	0.0115182	-0.101592	3.25818e-05	9.54059e-05	-0.200775	0.00137086	0.00327269	-0.130474	8.49292e-06	7.41673e-05	-0.229657	0.00861728	0.0776725	-0.0991829
TYMS_P04818	-1.71788	-1.80299	-1.76218	0.974275	1.14682	1.16037	0.571133	0.591998	0.561515	0.14878	0.0849537	0.179635	0.0746541	-0.0892046	-0.121885	TYMS	Thymidylate synthase	P04818	1.07103	6.27329e-15	2.51122e-12	1.28391	7.621e-14	1.68962e-11	1.05053	9.9426e-13	1.08478e-10	0.853955	3.48112e-12	1.62472e-10	0.771534	4.16254e-06	0.000271082	-0.233385	4.19888e-09	2.95153e-07	-0.42996	5.15046e-10	3.32838e-08	-0.512381	2.39541e-05	0.000189876	-0.196575	6.07013e-07	1.18231e-05	-0.278997	0.017884	0.125517	-0.0824215
C9orf142_Q9BUH6	1.77984	1.8649	1.7612	-0.916077	-1.01972	-1.0073	-0.687184	-0.614943	-0.638982	-0.0404874	-0.00299778	-0.0471762	-0.0912082	-0.292849	-0.0470157	C9orf142	Protein PAXX	Q9BUH6	1.07562	6.30486e-15	2.51122e-12	-1.3	3.09883e-14	1.08472e-11	-1.14399	1.13388e-12	1.14768e-10	-0.855858	5.39134e-13	4.6217e-11	-0.908862	0.000232202	0.00328959	0.156016	3.32693e-09	2.756e-07	0.444143	1.49079e-08	3.52792e-07	0.391139	4.90004e-07	2.77609e-05	0.288127	4.40688e-06	4.8208e-05	0.235123	0.108361	0.327343	-0.0530044
GLDC_P23378	-1.84815	-1.79133	-1.81436	0.9935	1.06798	1.00912	0.511353	0.458686	0.551561	0.0977257	0.177795	0.271974	0.152117	0.152233	0.00978991	GLDC	Glycine dehydrogenase (decarboxylating), mitochondrial	P23378	1.06045	6.57621e-15	2.51122e-12	1.06352	7.98019e-14	1.71901e-11	0.870267	5.15688e-13	7.46948e-11	0.748737	8.425e-13	6.55356e-11	0.719623	4.34695e-06	0.000280913	-0.193256	1.87852e-08	6.41524e-07	-0.314787	6.64603e-09	2.00119e-07	-0.343901	0.000364024	0.00114367	-0.121531	5.27937e-05	0.00027294	-0.150645	0.268914	0.519865	-0.0291139
MMP25_Q9NPA2	2	1.75575	1.90628	-0.793712	-0.740333	-0.86512	-0.444495	-0.403246	-0.506024	-0.20616	-0.234372	-0.284639	-0.428488	-0.457991	-0.314818	MMP25	Matrix metalloproteinase-25	Q9NPA2	1.11178	7.23761e-15	2.64362e-12	-1.76939	4.06417e-14	1.27782e-11	-1.54042	1.30097e-13	3.52562e-11	-1.40275	5.33748e-14	1.121e-11	-1.50703	0.000131182	0.00237081	0.228967	1.15902e-06	7.45886e-06	0.366643	3.66458e-05	0.000105311	0.26236	0.00643878	0.0120611	0.137676	0.443411	0.506861	0.0333939	0.0286461	0.163156	-0.104283
NDUFB7_P17568	1.80565	1.90458	1.80923	-0.857234	-1.00293	-0.891494	-0.636475	-0.595783	-0.570187	-0.109013	-0.00243324	-0.103755	-0.301386	-0.269311	-0.179468	NDUFB7	NADH dehydrogenase [ubiquinone] 1 beta subcomplex subunit 7	P17568	1.06199	7.96141e-15	2.78682e-12	-1.0324	3.63231e-14	1.2206e-11	-0.913921	7.53353e-13	9.30724e-11	-0.715801	2.4956e-13	2.7228e-11	-0.782575	0.000399519	0.0047537	0.11848	1.48489e-08	5.78372e-07	0.3166	2.26296e-07	2.16774e-06	0.249826	2.87302e-06	6.38102e-05	0.19812	0.000163689	0.000630754	0.131346	0.0189751	0.130388	-0.0667742
PACS1_Q6VY07	1.84836	1.91257	1.86043	-0.758065	-0.84684	-0.976036	-0.561151	-0.551856	-0.486887	-0.202015	-0.19316	-0.16919	-0.288962	-0.314382	-0.272814	PACS1	Phosphofurin acidic cluster sorting protein 1	Q6VY07	1.05005	8.72036e-15	2.83986e-12	-0.982249	4.25889e-14	1.27782e-11	-0.864766	2.91128e-13	5.31689e-11	-0.740758	1.58182e-13	2.3674e-11	-0.778097	0.000299397	0.0039542	0.117483	2.05488e-07	2.41207e-06	0.241491	1.31936e-06	7.48913e-06	0.204153	0.000187017	0.000690607	0.124008	0.00313148	0.00668723	0.0866696	0.141201	0.377467	-0.0373382
STK10_O94804	1.85203	1.91113	1.91734	-0.713389	-0.837097	-0.735618	-0.323717	-0.330305	-0.420924	-0.174549	-0.213294	-0.25522	-0.52631	-0.675254	-0.474821	STK10	Serine/threonine-protein kinase 10	O94804	1.05292	8.789e-15	2.83986e-12	-1.14352	6.84382e-14	1.68962e-11	-0.969668	1.55477e-13	3.75841e-11	-0.907676	2.36919e-14	8.46379e-12	-1.056	3.34511e-05	0.00101061	0.173848	1.44446e-06	8.61657e-06	0.23584	0.00782774	0.0123286	0.0875182	0.0440403	0.0647729	0.0619919	0.00849083	0.0157291	-0.0863297	0.000147817	0.00511033	-0.148322
MAST4_O15021	1.83744	1.7563	1.72495	-0.919651	-1.1526	-1.10365	-0.526402	-0.408859	-0.374343	0.106318	0.179121	0.131163	-0.425964	-0.465236	-0.358592	MAST4	Microtubule-associated serine/threonine-protein kinase 4	O15021	1.06974	9.63436e-15	2.99771e-12	-1.29543	2.10653e-13	3.2653e-11	-1.01082	8.75208e-12	4.42929e-10	-0.747574	2.35722e-13	2.70237e-11	-1.0017	7.85642e-07	0.000115793	0.284612	3.87427e-10	8.13693e-08	0.54786	5.54925e-07	3.98115e-06	0.293734	1.83463e-06	5.08315e-05	0.263248	0.777632	0.814617	0.00912136	2.67556e-06	0.000295755	-0.254127
ARHGAP25_P42331	1.88015	1.90379	1.88822	-0.867947	-0.905925	-0.758612	-0.358103	-0.322063	-0.336247	-0.26659	-0.297081	-0.343511	-0.487807	-0.353365	-0.374907	ARHGAP25	Rho GTPase-activating protein 25	P42331	1.04477	1.05922e-14	3.17805e-12	-0.916447	1.34462e-13	2.45568e-11	-0.747104	1.64954e-13	3.84456e-11	-0.734903	9.33153e-14	1.64389e-11	-0.769407	5.44283e-06	0.000326755	0.169343	2.61488e-06	1.30838e-05	0.181544	2.2846e-05	7.07703e-05	0.147041	0.597669	0.649298	0.012201	0.340997	0.402688	-0.0223024	0.150531	0.390191	-0.0345033
PHF11_Q9UIL8	1.65269	1.67339	1.62677	-1.08486	-1.27354	-1.27294	-0.702734	-0.570563	-0.673404	0.106174	0.201015	0.241068	0.0115374	-0.061906	0.127308	PHF11	PHD finger protein 11	Q9UIL8	1.07617	1.13472e-14	3.28717e-12	-1.30206	1.71694e-13	2.8848e-11	-1.04653	4.33914e-11	1.27733e-09	-0.668092	1.24943e-11	4.21545e-10	-0.739582	3.06318e-06	0.000225735	0.255528	8.22578e-11	3.00455e-08	0.633965	3.51336e-10	2.53901e-08	0.562475	3.86177e-08	7.30221e-06	0.378437	4.16921e-07	9.41548e-06	0.306947	0.0454575	0.21119	-0.0714898
HP1BP3_Q5SSJ5	1.82981	1.89844	1.82265	-0.819506	-0.990018	-1.0421	-0.439347	-0.421667	-0.560189	-0.178037	-0.282238	-0.290775	-0.274851	-0.119088	-0.133074	HP1BP3	Heterochromatin protein 1-binding protein 3	Q5SSJ5	1.06666	1.27035e-14	3.42171e-12	-1.38302	1.29394e-13	2.41564e-11	-1.14757	4.5312e-13	6.9212e-11	-1.03727	7.09331e-13	5.67532e-11	-1.0004	1.46373e-05	0.000581141	0.235441	2.39244e-07	2.64459e-06	0.345745	7.56682e-08	1.03532e-06	0.382621	0.00729663	0.0134428	0.110304	0.000994441	0.00258968	0.14718	0.30533	0.554685	0.0368756
CTBS_Q01459	1.84939	1.93126	1.8921	-0.911727	-0.771562	-0.795246	-0.303585	-0.236538	-0.208309	-0.311253	-0.428637	-0.502911	-0.437548	-0.354948	-0.410488	CTBS	Di-N-acetylchitobiase	Q01459	1.05968	1.29076e-14	3.42171e-12	-1.04181	2.50502e-13	3.44994e-11	-0.820688	9.97742e-14	2.90726e-11	-0.883873	1.07193e-13	1.80105e-11	-0.878784	1.47818e-06	0.000149617	0.221123	4.62872e-05	0.000126048	0.157938	3.40952e-05	9.90434e-05	0.163027	0.0310615	0.0476269	-0.0631849	0.0445116	0.0671592	-0.0580959	0.848102	0.923513	0.00508897
CHEK1_O14757	-1.82781	-1.88086	-1.7824	0.88777	1.00008	1.03944	0.543584	0.563145	0.514689	0.206921	0.0820806	0.282419	0.217119	0.147495	0.00633603	CHEK1	Serine/threonine-protein kinase Chk1	O14757	1.07237	1.30335e-14	3.42171e-12	1.30489	1.06087e-13	2.02553e-11	1.10247	7.68568e-13	9.3576e-11	0.939718	1.16489e-12	8.22373e-11	0.908644	3.73915e-05	0.00107577	-0.202417	6.79222e-08	1.31782e-06	-0.365172	2.64288e-08	5.17548e-07	-0.396246	0.000275541	0.00092667	-0.162755	5.66237e-05	0.000287603	-0.193829	0.358822	0.602531	-0.0310738
TRIM22_Q8IYM9	1.70924	1.61149	1.5624	-1.21782	-1.36063	-1.36993	-0.534481	-0.418883	-0.441312	-0.151319	-0.0665985	0.0613217	0.307793	0.154067	0.154662	TRIM22	E3 ubiquitin-protein ligase TRIM22	Q8IYM9	1.0783	1.36822e-14	3.48314e-12	-1.3635	9.47393e-13	7.66021e-11	-0.969235	1.41919e-11	5.67743e-10	-0.778087	1.08598e-10	2.17741e-09	-0.658725	4.87436e-08	2.04748e-05	0.394269	4.53611e-10	8.28432e-08	0.585417	4.76561e-11	7.69921e-09	0.704779	0.000100765	0.000458574	0.191148	7.21727e-07	1.32096e-05	0.31051	0.00420776	0.0493706	0.119362
AIDA_Q96BJ3	1.87505	1.84883	1.77561	-0.971186	-1.10898	-0.944856	-0.428583	-0.469305	-0.38323	-0.0880258	-0.0904213	-0.193047	-0.249775	-0.379347	-0.192736	AIDA	Axin interactor, dorsalization-associated protein	Q96BJ3	1.05853	1.45327e-14	3.59086e-12	-1.07147	2.49963e-13	3.44994e-11	-0.85227	1.48677e-12	1.37974e-10	-0.737938	5.96052e-13	4.99477e-11	-0.794545	2.43212e-06	0.000194593	0.219195	2.19259e-08	7.05744e-07	0.333528	1.85712e-07	1.91902e-06	0.276921	0.00105872	0.0026582	0.114333	0.0529884	0.0781798	0.0577256	0.0570892	0.237194	-0.0566072
F2_P00734	1.10917	1.10118	1.14661	-0.983577	-0.936945	-1.00957	-1.0449	-1.125	-1.20149	-0.0854104	-0.0370156	-0.184977	1.08212	1.15193	1.01787	F2	Prothrombin;Activation peptide fragment 1;Activation peptide fragment 2;Thrombin light chain;Thrombin heavy chain	P00734	1.07376	1.69655e-14	4.07221e-12	-1.29433	7.2867e-15	4.27889e-12	-1.38518	1.35345e-11	5.5737e-10	-0.754392	0.524777	0.572033	-0.0216228	0.017034	0.0565846	-0.0908515	7.90113e-10	1.12504e-07	0.53994	2.09248e-14	4.39473e-11	1.27271	1.20481e-10	2.02433e-07	0.630791	8.86516e-15	3.72381e-11	1.36356	1.93346e-11	8.12152e-08	0.732769
NPC2_P61916	1.83426	1.91237	1.79089	-0.945217	-1.10753	-0.879305	-0.450824	-0.312794	-0.28223	-0.116765	-0.133424	-0.221482	-0.417051	-0.429214	-0.241689	NPC2	Epididymal secretory protein E1	P61916	1.0892	1.8574e-14	4.31522e-12	-1.64246	4.24665e-13	4.75682e-11	-1.27668	1.31349e-12	1.2831e-10	-1.16533	3.92413e-13	3.83332e-11	-1.28484	1.20487e-06	0.000140585	0.365782	6.13222e-08	1.21789e-06	0.477129	1.53882e-06	8.42738e-06	0.357616	0.0210758	0.0338672	0.111347	0.849836	0.877085	-0.00816532	0.0146446	0.109524	-0.119512
APOE_P02649	1.61323	1.55316	1.67661	-0.650373	-0.842334	-0.841767	-1.0331	-1.00326	-1.13508	-0.221464	-0.21966	-0.37592	0.50287	0.519963	0.457136	APOE	Apolipoprotein E	P02649	1.11274	1.90053e-14	4.31522e-12	-1.80366	4.80848e-15	3.1886e-12	-2.01398	3.634e-13	6.23761e-11	-1.42234	2.16937e-10	3.65961e-09	-0.84511	0.000622589	0.00636298	-0.210327	2.15436e-06	1.13425e-05	0.381321	4.68561e-11	7.69921e-09	0.958547	1.52912e-08	5.51413e-06	0.591649	4.10894e-12	2.60405e-09	1.16887	2.04033e-08	8.57042e-06	0.577226
PDP1_Q9P0J1	1.89473	1.95351	1.77386	-0.915421	-0.902849	-0.82744	-0.505846	-0.421048	-0.242076	-0.16205	-0.173734	-0.257158	-0.396736	-0.449545	-0.368205	PDP1	[Pyruvate dehydrogenase [acetyl-transferring]]-phosphatase 1, mitochondrial	Q9P0J1	1.0749	1.98667e-14	4.39212e-12	-1.31212	2.2915e-13	3.31912e-11	-1.07776	6.87162e-13	8.8813e-11	-0.986342	2.10928e-13	2.54548e-11	-1.08498	1.29533e-05	0.0005496	0.234362	3.86212e-07	3.58912e-06	0.325779	1.77415e-05	5.78917e-05	0.227138	0.0188847	0.0307641	0.0914168	0.834838	0.863835	-0.0072237	0.0126358	0.0993018	-0.0986405
GZMB_P10144	-1.83324	-1.88833	-1.71151	-0.107152	-0.114332	-0.195424	0.399932	0.416317	0.412309	0.67034	0.770748	0.751041	0.85095	0.766772	0.811576	GZMB	Granzyme B	P10144	1.15193	2.18414e-14	4.70486e-12	1.88815	6.34891e-16	1.06674e-12	2.50753	1.17343e-16	3.47457e-13	2.87023	8.00039e-17	3.36056e-13	2.9595	1.74227e-08	1.21973e-05	0.619376	6.98336e-11	2.79367e-08	0.982077	2.41198e-11	4.70776e-09	1.07135	6.65137e-06	9.47087e-05	0.362701	6.3023e-07	1.21247e-05	0.451975	0.0935855	0.305681	0.0892739
TBC1D10C_Q8IV04	1.81377	1.88456	1.94486	-0.714922	-0.819934	-0.754455	-0.152121	-0.337531	-0.265218	-0.262762	-0.196256	-0.196727	-0.732477	-0.591174	-0.61961	TBC1D10C	Carabin	Q8IV04	1.05804	2.29784e-14	4.7109e-12	-1.02295	3.31997e-13	4.10162e-11	-0.825072	4.02872e-13	6.42074e-11	-0.812289	4.00272e-14	1.04855e-11	-0.978323	6.45475e-06	0.000366394	0.197876	3.35148e-06	1.54787e-05	0.210659	0.120209	0.148317	0.0446255	0.641158	0.68853	0.0127828	8.01509e-05	0.000368756	-0.153251	3.74811e-05	0.00181177	-0.166034
PDLIM5_Q96HC4	1.78246	1.6398	1.80125	-0.902901	-1.11087	-0.982094	-0.764535	-0.679482	-0.806929	-0.180547	-0.110833	-0.204243	0.137225	0.186409	0.195293	PDLIM5	PDZ and LIM domain protein 5	Q96HC4	1.0537	2.34479e-14	4.7109e-12	-1.05962	7.64261e-14	1.68962e-11	-0.963589	2.10544e-12	1.70075e-10	-0.737297	2.32441e-11	6.94923e-10	-0.606503	0.0044513	0.0228718	0.0960328	4.47477e-08	1.02993e-06	0.322325	8.01732e-10	4.71004e-08	0.453119	2.31654e-06	5.81494e-05	0.226292	1.3586e-08	8.15256e-07	0.357086	0.000448572	0.0117397	0.130794
ACYP2_P14621	1.76553	1.73455	1.91141	-0.727347	-0.795118	-0.814121	-0.887497	-0.932365	-0.819947	-0.064806	-0.0706423	0.0554675	-0.161571	-0.168651	-0.0248947	ACYP2	Acylphosphatase-2	P14621	1.0677	2.41451e-14	4.7109e-12	-1.12456	1.49713e-14	6.61966e-12	-1.16857	1.72646e-12	1.48e-10	-0.797037	9.43573e-13	7.11961e-11	-0.83697	0.160989	0.279263	-0.04401	7.58265e-08	1.41281e-06	0.327525	3.30677e-07	2.80608e-06	0.287592	1.76108e-08	5.51413e-06	0.371535	6.57915e-08	2.5949e-06	0.331602	0.200317	0.446382	-0.0399334
ITGAM_P11215	1.92857	1.92408	1.8814	-0.776286	-0.630566	-0.617219	-0.423454	-0.284943	-0.223457	-0.310616	-0.363	-0.517998	-0.6163	-0.475353	-0.494856	ITGAM	Integrin alpha-M	P11215	1.10575	2.41704e-14	4.7109e-12	-1.77738	1.59359e-13	2.7322e-11	-1.52715	9.91374e-14	2.90726e-11	-1.58666	4.97667e-14	1.07203e-11	-1.67713	0.000146862	0.00252308	0.250226	0.00138485	0.00249499	0.190716	0.0519838	0.0691225	0.100245	0.225597	0.275913	-0.0595107	0.00708993	0.0134879	-0.149981	0.0755245	0.273248	-0.0904702
SYTL1_Q8IYJ3	1.87788	1.93309	1.89692	-0.428182	-0.622685	-0.577754	-0.286197	-0.33513	-0.281591	-0.253447	-0.315398	-0.410308	-0.832275	-0.639061	-0.725864	SYTL1	Synaptotagmin-like protein 1	Q8IYJ3	1.0794	2.46732e-14	4.7109e-12	-1.32275	9.01e-14	1.84617e-11	-1.19191	7.81369e-14	2.77667e-11	-1.20565	9.73925e-15	5.73161e-12	-1.42526	0.00253069	0.0156211	0.130842	0.00531659	0.00842866	0.117097	0.0117559	0.0178466	-0.102513	0.699566	0.740649	-0.0137449	1.7473e-05	0.000121516	-0.233355	3.18059e-05	0.00165964	-0.21961
ISG20_Q96AZ6	1.71506	1.64593	1.72664	-1.32584	-1.29373	-1.07907	-0.507302	-0.518721	-0.428713	0.0108025	-0.146825	-0.0581421	0.00855797	0.176985	0.0743752	ISG20	Interferon-stimulated gene 20 kDa protein	Q96AZ6	1.06678	2.61218e-14	4.87665e-12	-1.17312	1.01441e-12	7.81839e-11	-0.87352	1.4173e-11	5.67743e-10	-0.705212	4.26068e-11	1.08467e-09	-0.644584	3.60326e-07	7.29175e-05	0.299601	2.04858e-09	2.15127e-07	0.46791	4.74667e-10	3.11537e-08	0.528538	0.000131018	0.000543814	0.168308	6.55439e-06	6.31469e-05	0.228936	0.0732376	0.268943	0.0606281
HSPH1_Q92598	-1.82176	-2	-1.82709	0.686972	0.686357	0.823011	0.54143	0.612039	0.582984	0.354197	0.408879	0.384563	0.268542	0.205327	0.130047	HSPH1	Heat shock protein 105 kDa	Q92598	1.0524	3.20932e-14	5.81793e-12	1.09603	6.77863e-14	1.68962e-11	1.03207	1.89238e-13	4.07638e-11	0.950181	5.28991e-13	4.60961e-11	0.874561	0.0497376	0.119146	-0.0639604	0.000294191	0.000628208	-0.145852	5.42091e-06	2.22152e-05	-0.221472	0.0160637	0.0266755	-0.0818912	0.000149803	0.000589735	-0.157511	0.0239664	0.148049	-0.07562
SORL1_Q92673	1.8769	2	1.83419	-0.587024	-0.531832	-0.447104	-0.250521	-0.242261	-0.127329	-0.379069	-0.562395	-0.567234	-0.747268	-0.663233	-0.606001	SORL1	Sortilin-related receptor	Q92673	1.09972	3.30671e-14	5.81793e-12	-1.73243	1.86522e-13	3.05588e-11	-1.50726	3.6482e-14	1.91374e-11	-1.7188	1.56555e-14	6.92221e-12	-1.83969	0.000366906	0.00452626	0.225171	0.775011	0.803018	0.013632	0.0394716	0.0538385	-0.107257	0.000614903	0.0017185	-0.211539	9.4769e-06	7.96154e-05	-0.332427	0.022957	0.145294	-0.120889
FHL1_Q13642	1.91755	1.87567	1.91009	-0.100777	-0.210046	-0.197216	-0.477647	-0.620157	-0.496246	-0.63221	-0.550179	-0.467986	-0.710202	-0.687065	-0.55357	FHL1	Four and a half LIM domains protein 1	Q13642	1.1142	3.32414e-14	5.81793e-12	-1.63006	4.46657e-15	3.1886e-12	-1.91506	4.05818e-15	4.2616e-12	-1.92984	2.46253e-15	2.58597e-12	-2.00869	2.42225e-05	0.000801154	-0.285004	1.46386e-05	4.85122e-05	-0.299786	1.26718e-06	7.27687e-06	-0.378637	0.7421	0.7792	-0.0147815	0.0534763	0.0788377	-0.0936323	0.0968131	0.311978	-0.0788508
BIN2_Q9UBW5	1.82366	1.82565	1.85356	-0.806462	-1.0514	-0.954532	-0.299859	-0.258255	-0.292232	0.104066	-0.164874	-0.0964533	-0.506332	-0.608504	-0.568025	BIN2	Bridging integrator 2	Q9UBW5	1.06432	3.97838e-14	6.82089e-12	-1.26589	1.1206e-12	8.25104e-11	-0.967194	4.66101e-12	2.81706e-10	-0.861681	2.43925e-13	2.70237e-11	-1.09393	1.25013e-06	0.000140698	0.298697	4.17401e-08	9.82238e-07	0.40421	0.00028595	0.000625102	0.171957	0.00967144	0.0171449	0.105513	0.00303774	0.00652187	-0.12674	1.73328e-05	0.00106829	-0.232253
PCYT1A_P49585	1.72887	1.82937	1.73993	-1.03185	-1.23579	-1.12256	-0.543704	-0.443273	-0.486239	-0.0333993	0.0105859	-0.0471918	-0.153446	-0.165453	-0.0458424	PCYT1A	Choline-phosphate cytidylyltransferase A	P49585	1.04388	4.10176e-14	6.89177e-12	-0.854759	9.03714e-13	7.53331e-11	-0.666166	1.57966e-11	6.17245e-10	-0.528119	8.1945e-12	3.04148e-10	-0.557115	2.6423e-06	0.000207458	0.188593	5.24496e-09	3.313e-07	0.32664	1.56683e-08	3.65637e-07	0.297644	6.13234e-05	0.000332159	0.138047	0.000494992	0.00147045	0.109051	0.238558	0.489887	-0.028996
FYTTD1_Q96QD9	1.56888	1.62772	1.66441	-1.21543	-1.28473	-1.29349	-0.596483	-0.618258	-0.632857	-0.0367074	0.132554	0.152294	0.111066	0.075727	0.345303	FYTTD1	UAP56-interacting factor	Q96QD9	1.06154	4.26166e-14	7.02004e-12	-1.10791	1.00389e-12	7.81839e-11	-0.858792	9.97619e-11	2.34762e-09	-0.590509	2.1581e-10	3.64793e-09	-0.554159	2.23086e-06	0.000186407	0.249121	4.94797e-10	8.72865e-08	0.517403	2.17734e-10	1.9054e-08	0.553753	1.00134e-06	3.83035e-05	0.268283	2.44817e-07	6.37965e-06	0.304633	0.254862	0.505516	0.0363501
FAM102A_Q5T9C2	1.91552	1.88532	1.8544	-0.74375	-0.864859	-0.878774	-0.285772	-0.574755	-0.291032	-0.268029	-0.195062	-0.210919	-0.526393	-0.447775	-0.368114	FAM102A	Protein FAM102A	Q5T9C2	1.08994	4.55862e-14	7.3648e-12	-1.45957	4.21579e-13	4.75682e-11	-1.22012	1.03721e-12	1.09184e-10	-1.13452	2.99328e-13	3.10451e-11	-1.25431	5.73055e-05	0.0014118	0.239447	2.61948e-06	1.3099e-05	0.325048	0.000232877	0.000519904	0.20526	0.0544273	0.0778552	0.0856008	0.412733	0.475568	-0.0341873	0.0112432	0.091971	-0.119788
E2F3_O00716	1.53521	1.57762	1.62534	-1.22288	-1.35184	-1.27551	-0.693034	-0.594826	-0.694426	0.0350028	0.0941015	0.281844	0.235443	0.200777	0.247168	E2F3	Transcription factor E2F3	O00716	1.05299	4.80301e-14	7.61323e-12	-0.910661	1.00594e-12	7.81839e-11	-0.712596	2.21965e-10	4.2284e-09	-0.458833	4.87218e-10	6.87919e-09	-0.429945	3.51976e-06	0.000242373	0.198065	2.67421e-10	6.41887e-08	0.451829	1.26096e-10	1.28477e-08	0.480716	2.34723e-07	1.97191e-05	0.253764	6.89025e-08	2.65764e-06	0.282652	0.274535	0.525967	0.0288878
IDUA_P35475	1.8253	1.90598	1.96007	-0.655706	-0.705689	-0.61774	-0.717047	-0.787574	-0.476367	-0.149936	-0.316049	-0.325551	-0.310032	-0.310271	-0.319386	IDUA	Alpha-L-iduronidase	P35475	1.13314	5.93793e-14	9.1095e-12	-1.88338	5.92012e-14	1.60435e-11	-1.88383	4.78854e-13	7.18366e-11	-1.59178	3.61932e-13	3.64696e-11	-1.62816	0.993309	0.995618	-0.000455011	0.000119483	0.000284598	0.291598	0.000383794	0.000810929	0.255221	0.0001178	0.000507247	0.292053	0.000378085	0.0011899	0.255676	0.506444	0.719523	-0.0363772
CLU_P10909	1.49944	1.55392	1.68856	-0.978471	-0.959065	-0.978193	-0.922545	-0.903855	-0.955972	-0.13405	-0.153965	-0.372525	0.597554	0.58991	0.429257	CLU	Clusterin;Clusterin beta chain;Clusterin alpha chain	P10909	1.07239	5.96385e-14	9.1095e-12	-1.3361	7.4192e-14	1.68962e-11	-1.31283	4.47877e-12	2.74644e-10	-0.942615	3.4363e-09	3.30995e-08	-0.545281	0.548616	0.670485	0.0232681	1.53015e-07	2.03398e-06	0.393483	3.86362e-11	6.49165e-09	0.790816	3.04102e-07	2.27021e-05	0.370215	5.56402e-11	1.86973e-08	0.767548	1.37006e-07	3.71287e-05	0.397333
HMHA1_Q92619	1.83486	1.96427	1.88197	-0.884076	-0.774979	-0.669991	-0.181773	-0.289721	-0.258907	-0.23607	-0.405585	-0.405418	-0.533905	-0.578965	-0.461712	HMHA1	Minor histocompatibility protein HA-1;Minor histocompatibility antigen HA-1	Q92619	1.04914	6.20911e-14	9.31478e-12	-1.03678	9.81533e-13	7.77911e-11	-0.829861	5.40532e-13	7.59303e-11	-0.870849	2.12098e-13	2.54548e-11	-0.939126	1.06414e-05	0.000496366	0.206918	9.11362e-05	0.000225486	0.16593	0.00574241	0.00933295	0.0976528	0.187253	0.234059	-0.0409878	0.00272934	0.00594945	-0.109265	0.0376559	0.189245	-0.068277
SOS1_Q07889	1.94809	1.85422	1.93335	-0.814428	-0.622575	-0.610275	-0.276366	-0.286112	-0.293451	-0.365351	-0.438166	-0.543198	-0.479316	-0.45547	-0.550953	SOS1	Son of sevenless homolog 1	Q07889	1.04914	6.40064e-14	9.43364e-12	-0.945832	5.02936e-13	5.21625e-11	-0.801052	2.06501e-13	4.23127e-11	-0.860695	1.62243e-13	2.3674e-11	-0.87759	0.000139915	0.00244796	0.14478	0.00770258	0.0118429	0.0851369	0.0252325	0.0357769	0.0682418	0.0455595	0.0666625	-0.0596435	0.0141194	0.0245027	-0.0765385	0.540812	0.740871	-0.016895
HK2_P52789	-1.41594	-1.63033	-1.46915	1.39145	1.60375	1.43816	0.3015	0.352767	0.425974	-0.114939	-0.180418	-0.164517	-0.0767456	-0.130136	-0.331425	HK2	Hexokinase-2	P52789	1.06246	7.02011e-14	1.01683e-11	1.19719	2.31685e-11	6.12071e-10	0.7486	1.15049e-09	1.49849e-08	0.54256	1.45373e-09	1.64543e-08	0.532067	1.10119e-08	9.72793e-06	-0.448588	1.19095e-10	3.33955e-08	-0.654628	9.81492e-11	1.12952e-08	-0.665121	5.05654e-05	0.000292965	-0.20604	3.13279e-05	0.000185866	-0.216533	0.76447	0.88229	-0.0104929
SUCLG1_P53597	1.71098	1.82757	1.82589	-0.813978	-1.01499	-1.03461	-0.799868	-0.666888	-0.681884	-0.0647736	-0.0408439	0.158971	-0.135135	-0.138693	-0.131747	SUCLG1	Succinyl-CoA ligase [ADP/GDP-forming] subunit alpha, mitochondrial	P53597	1.05883	7.30225e-14	1.03977e-11	-1.15847	2.25733e-13	3.31912e-11	-1.05781	1.6317e-11	6.34624e-10	-0.747782	5.89444e-12	2.41557e-10	-0.812397	0.0100839	0.0391111	0.100661	2.18532e-08	7.05744e-07	0.410693	1.56548e-07	1.70801e-06	0.346078	5.36866e-07	2.92517e-05	0.310033	6.59392e-06	6.32369e-05	0.245417	0.0748651	0.272269	-0.0646154
CASP1_P29466	1.89894	1.84526	1.91876	-0.780594	-0.90223	-0.806622	-0.574891	-0.542589	-0.300751	-0.302588	-0.339768	-0.263476	-0.28728	-0.304664	-0.257502	CASP1	Caspase-1;Caspase-1 subunit p20;Caspase-1 subunit p10	P29466	1.04996	7.54967e-14	1.05297e-11	-0.94192	4.33562e-13	4.79257e-11	-0.818153	1.09838e-12	1.13197e-10	-0.758951	1.22189e-12	8.48354e-11	-0.752436	0.000581127	0.00601979	0.123767	1.63925e-05	5.31919e-05	0.182969	1.15189e-05	4.06255e-05	0.189484	0.0486826	0.0707216	0.0592022	0.0313247	0.0492899	0.0657167	0.81404	0.907428	0.00651452
MECP2_P51608	1.78689	1.91135	1.79073	-0.7872	-1.14684	-0.953015	-0.597533	-0.566839	-0.524094	-0.102724	-0.14512	-0.198799	-0.213724	-0.158266	-0.0948164	MECP2	Methyl-CpG-binding protein 2	P51608	1.06682	7.64567e-14	1.05297e-11	-1.25887	5.19353e-13	5.25673e-11	-1.07873	5.42327e-12	3.09858e-10	-0.892089	5.20153e-12	2.22949e-10	-0.895119	0.000287149	0.00384743	0.180142	2.1654e-07	2.5161e-06	0.36678	2.37741e-07	2.23408e-06	0.36375	0.000211098	0.000756584	0.186639	0.000243541	0.000848957	0.183608	0.934752	0.9711	-0.00303041
IRF4_Q15306	-1.71227	-1.91453	-1.89961	0.818253	0.751121	0.701467	-0.0715075	-0.0457962	-0.0985216	0.430303	0.663025	0.678164	0.604043	0.575652	0.520201	IRF4	Interferon regulatory factor 4	Q15306	1.0673	7.89167e-14	1.06932e-11	1.21706	9.11486e-12	3.38823e-10	0.828918	1.7951e-13	3.96858e-11	1.13911	2.02868e-13	2.54548e-11	1.12794	7.98148e-08	3.023e-05	-0.388139	0.0458163	0.0611151	-0.0779423	0.0254819	0.0360758	-0.0891176	9.83529e-07	3.82369e-05	0.310197	1.46555e-06	2.20646e-05	0.299021	0.755871	0.876718	-0.0111753
ZC3H12A_Q5D1E8	1.68583	1.61592	1.58169	-1.00151	-1.22523	-1.27241	-0.770376	-0.800927	-0.704238	0.261769	0.183531	0.130306	0.0238035	0.0264405	0.265399	ZC3H12A	Ribonuclease ZC3H12A	Q5D1E8	1.09012	8.09549e-14	1.07953e-11	-1.4828	5.73136e-13	5.53439e-11	-1.26636	2.90547e-10	5.18235e-09	-0.762015	1.4279e-10	2.6331e-09	-0.808	0.000251686	0.00348338	0.216445	5.68725e-10	9.18819e-08	0.720786	1.25582e-09	6.47248e-08	0.674801	3.89348e-08	7.30221e-06	0.504341	1.16706e-07	3.86003e-06	0.458356	0.304291	0.553793	-0.0459851
CROCC_Q5TZA2	1.59981	1.66234	1.68205	-0.959822	-1.22201	-1.08326	-0.843122	-0.805923	-0.84423	0.15907	0.163844	0.2525	0.182105	-0.106113	0.162767	CROCC	Rootletin	Q5TZA2	1.08392	8.63506e-14	1.13349e-11	-1.47302	2.94076e-13	3.80082e-11	-1.33453	2.02651e-10	3.90475e-09	-0.783907	8.22133e-11	1.75791e-09	-0.844314	0.00684646	0.030368	0.138491	9.59774e-10	1.20344e-07	0.689116	2.87411e-09	1.17782e-07	0.628709	1.37711e-08	5.51413e-06	0.550626	5.31667e-08	2.22216e-06	0.490219	0.183123	0.42826	-0.060407
CAPG_P40121	1.97291	1.81518	1.89306	-0.530531	-0.813671	-0.889852	-0.582751	-0.494723	-0.620643	-0.334885	-0.299077	-0.295508	-0.357468	-0.211775	-0.250261	CAPG	Macrophage-capping protein	P40121	1.12436	9.49288e-14	1.22692e-11	-2.42451	2.26652e-13	3.31912e-11	-2.26035	8.85301e-13	1.01882e-10	-2.0249	1.08937e-12	7.95811e-11	-1.99122	0.0386941	0.100547	0.164163	9.52231e-05	0.000233841	0.399609	4.44866e-05	0.000124494	0.433292	0.00587414	0.0111371	0.235446	0.00241033	0.00535031	0.269129	0.643833	0.80734	0.0336834
MBD1_Q9UIS9	1.6896	1.71119	1.64759	-1.02273	-1.19364	-1.2243	-0.679064	-0.714234	-0.678619	0.0993787	0.0935542	-0.0395624	0.165869	-0.0739603	0.218927	MBD1	Methyl-CpG-binding domain protein 1	Q9UIS9	1.05932	1.02428e-13	1.2912e-11	-1.10291	9.05683e-13	7.53331e-11	-0.925082	9.03593e-11	2.20031e-09	-0.635968	1.3449e-10	2.51638e-09	-0.61551	0.000123132	0.0022685	0.17783	3.72633e-09	2.8986e-07	0.466944	2.23686e-09	9.82641e-08	0.487402	9.10037e-07	3.71693e-05	0.289113	4.2799e-07	9.57296e-06	0.309572	0.54086	0.740871	0.0204582
PAICS_P22234	-1.83445	-1.70591	-1.77044	1.0099	1.06811	0.995838	0.515893	0.731428	0.76764	0.0777152	0.0907346	0.0734573	0.102546	0.0082024	-0.130658	PAICS	Multifunctional protein ADE2;Phosphoribosylaminoimidazole-succinocarboxamide synthase;Phosphoribosylaminoimidazole carboxylase	P22234	1.04868	1.0403e-13	1.2912e-11	0.994108	5.55006e-13	5.48542e-11	0.868563	1.68982e-11	6.45281e-10	0.658345	3.05323e-11	8.4832e-10	0.627303	0.000978072	0.00828305	-0.125545	5.32981e-08	1.12748e-06	-0.335763	1.91071e-08	4.18254e-07	-0.366805	9.00768e-06	0.000110896	-0.210218	2.12546e-06	2.89031e-05	-0.24126	0.31047	0.559085	-0.0310417
CISD3_P0C7P0	1.8772	1.9325	1.92109	-0.462214	-0.633716	-0.568631	-0.622462	-0.614866	-0.62062	-0.336562	-0.25162	-0.147558	-0.369719	-0.64763	-0.455199	CISD3	CDGSH iron-sulfur domain-containing protein 3, mitochondrial	P0C7P0	1.0744	1.04513e-13	1.2912e-11	-1.27629	7.58396e-14	1.68962e-11	-1.30966	5.52127e-13	7.60396e-11	-1.11599	1.44888e-13	2.25409e-11	-1.24315	0.392909	0.529743	-0.0333749	0.00102368	0.00189917	0.160296	0.396184	0.441893	0.0331375	0.000214684	0.000767015	0.193671	0.102169	0.139602	0.0665124	0.00524661	0.0572583	-0.127158
HS1BP3_Q53T59	1.75316	1.78692	1.83751	-1.12725	-1.198	-1.02602	-0.393455	-0.23695	-0.262097	-0.000959828	-0.00554907	-0.260424	-0.292176	-0.274988	-0.299713	HS1BP3	HCLS1-binding protein 3	Q53T59	1.05483	1.11084e-13	1.3341e-11	-0.940395	6.64515e-12	2.75004e-10	-0.675502	2.41429e-11	8.38119e-10	-0.608107	6.98845e-12	2.75634e-10	-0.672741	4.42435e-07	7.9549e-05	0.264893	3.36207e-08	8.91179e-07	0.332289	3.94225e-07	3.14818e-06	0.267654	0.0319267	0.0487046	0.0673951	0.922826	0.936877	0.00276064	0.0383148	0.191614	-0.0646345
PIP4K2A_P48426	1.73406	1.80189	1.7352	-0.863848	-1.2173	-1.07494	-0.737554	-0.624572	-0.60948	-0.127742	-0.0369309	-0.111788	-0.0167864	0.027135	0.122652	PIP4K2A	Phosphatidylinositol 5-phosphate 4-kinase type-2 alpha	P48426	1.05952	1.11162e-13	1.3341e-11	-1.14227	7.26926e-13	6.56656e-11	-0.981723	1.94146e-11	7.12236e-10	-0.751954	4.95992e-11	1.18713e-09	-0.696453	0.000431303	0.00495674	0.16055	4.95688e-08	1.08163e-06	0.39032	1.05346e-08	2.74849e-07	0.44582	1.57865e-05	0.00014835	0.229769	1.65474e-06	2.418e-05	0.28527	0.126695	0.357206	0.0555006
HABP2_Q14520	0.613996	0.733545	0.540241	-1.29857	-1.32419	-1.24495	-0.856075	-0.901368	-0.899485	0.24425	0.2365	0.171657	1.24176	1.35176	1.39094	HABP2	Hyaluronan-binding protein 2;Hyaluronan-binding protein 2 50 kDa heavy chain;Hyaluronan-binding protein 2 50 kDa heavy chain alternate form;Hyaluronan-binding protein 2 27 kDa light chain;Hyaluronan-binding protein 2 27 kDa light chain alternate form	Q14520	1.08277	1.18664e-13	1.40408e-11	-1.02988	2.21024e-12	1.30762e-10	-0.813225	8.61738e-06	2.70938e-05	-0.221057	2.50949e-08	1.70568e-07	0.375176	1.05834e-05	0.000496366	0.216657	2.36325e-12	3.97074e-09	0.808825	2.48134e-15	1.04229e-11	1.40506	1.08054e-10	2.02433e-07	0.592168	2.00083e-14	5.60298e-11	1.1884	9.9425e-11	2.78423e-07	0.596233
CHAF1B_Q13112	-1.80544	-2	-1.85674	0.626174	0.625692	0.658558	0.503374	0.46155	0.486421	0.395434	0.343878	0.462174	0.354757	0.387796	0.454388	CHAF1B	Chromatin assembly factor 1 subunit B	Q13112	1.05271	1.20738e-13	1.40511e-11	0.95608	2.59677e-13	3.51863e-11	0.89886	4.02024e-13	6.42074e-11	0.867717	4.05291e-13	3.91362e-11	0.86715	0.0674318	0.147833	-0.0572206	0.0089158	0.0135275	-0.0883634	0.00858712	0.013404	-0.0889299	0.296459	0.351489	-0.0311428	0.288143	0.347951	-0.0317094	0.9845	0.99359	-0.00056656
CMPK2_Q5EBM0	1.7047	1.73762	1.76586	-0.941339	-1.08279	-1.07507	-0.745141	-0.653574	-0.809166	-0.205218	-0.112539	0.172994	0.0899564	0.0898835	0.0638253	CMPK2	UMP-CMP kinase 2, mitochondrial	Q5EBM0	1.08866	1.22097e-13	1.40511e-11	-1.44546	4.98851e-13	5.21625e-11	-1.29037	2.76773e-11	9.22687e-10	-0.931396	6.94629e-11	1.5687e-09	-0.863811	0.00350472	0.0193065	0.155087	3.40726e-08	8.91727e-07	0.514063	8.03706e-09	2.29006e-07	0.581649	1.90617e-06	5.21619e-05	0.358977	2.86475e-07	7.18412e-06	0.426562	0.143064	0.379142	0.0675855
ZNF652_Q9Y2D9	1.88951	1.92599	1.73883	-0.866256	-0.905759	-0.980736	-0.604641	-0.497162	-0.442305	-0.0717274	-0.260567	-0.0524486	-0.166881	-0.31427	-0.391579	ZNF652	Zinc finger protein 652;Zinc finger and BTB domain-containing protein 47	Q9Y2D9	1.07596	1.25818e-13	1.42838e-11	-1.16769	8.8321e-13	7.4948e-11	-0.997795	7.96591e-12	4.10562e-10	-0.834829	3.0129e-12	1.46094e-10	-0.903423	0.000350831	0.004418	0.169893	4.33269e-07	3.88462e-06	0.33286	5.23117e-06	2.1585e-05	0.264266	0.000496731	0.00145301	0.162967	0.0188857	0.0315761	0.0943726	0.0728269	0.268691	-0.0685941
GIMAP1_Q8WWP7	1.83536	1.89649	1.83494	-0.945744	-0.978327	-0.903615	-0.583421	-0.462775	-0.295406	-0.102754	-0.259628	-0.234591	-0.318223	-0.301636	-0.18067	GIMAP1	GTPase IMAP family member 1	Q8WWP7	1.04886	1.48474e-13	1.66311e-11	-0.903529	1.65767e-12	1.07123e-10	-0.743576	6.76133e-12	3.64115e-10	-0.663429	4.53265e-12	2.01898e-10	-0.685338	6.84818e-05	0.00160255	0.159953	1.08686e-06	7.13339e-06	0.2401	3.04147e-06	1.4148e-05	0.21819	0.0123816	0.0212584	0.0801472	0.0545547	0.080209	0.0582376	0.43994	0.669796	-0.0219096
TNFAIP8L2_Q6P589	1.80431	1.88453	1.72305	-1.17088	-1.07808	-1.0331	-0.321542	-0.226483	-0.162789	-0.286726	-0.470129	-0.173033	-0.0427108	-0.160876	-0.285535	TNFAIP8L2	Tumor necrosis factor alpha-induced protein 8-like protein 2	Q6P589	1.07341	1.54334e-13	1.68332e-11	-1.22818	1.1734e-11	3.99099e-10	-0.864945	7.61813e-12	4e-10	-0.895893	1.84478e-11	5.73999e-10	-0.833627	3.45276e-07	7.29175e-05	0.363237	9.2422e-07	6.37993e-06	0.332289	1.35989e-07	1.55224e-06	0.394555	0.424099	0.481792	-0.0309482	0.418726	0.481813	0.0313181	0.121203	0.348111	0.0622663
ADA_P00813	1.83592	1.93435	1.9389	-0.671889	-0.882276	-0.697388	-0.485808	-0.541321	-0.328107	-0.262174	-0.327434	-0.307929	-0.394797	-0.506808	-0.303245	ADA	Adenosine deaminase	P00813	1.05471	1.55112e-13	1.68332e-11	-1.04523	6.81776e-13	6.35901e-11	-0.927542	1.56072e-12	1.39485e-10	-0.867447	8.89738e-13	6.85751e-11	-0.907797	0.00287675	0.0169224	0.117685	0.000102576	0.000249201	0.17778	0.000918	0.00177372	0.13743	0.082876	0.11277	0.060095	0.546876	0.606829	0.0197455	0.228763	0.4795	-0.0403495
GLIPR2_Q9H4G4	1.91094	1.83288	1.98106	-0.819253	-0.523288	-0.757871	-0.319707	-0.39755	-0.505669	-0.294527	-0.32396	-0.344024	-0.493482	-0.353701	-0.59184	GLIPR2	Golgi-associated plant pathogenesis-related protein 1	Q9H4G4	1.11358	1.57723e-13	1.68332e-11	-1.90653	6.8881e-13	6.35901e-11	-1.69274	1.10488e-12	1.13197e-10	-1.62929	4.71421e-13	4.3521e-11	-1.74539	0.00298624	0.0174097	0.213788	0.000410869	0.000842702	0.277235	0.0164752	0.0242608	0.161139	0.296507	0.351489	0.0634467	0.38307	0.445545	-0.0526493	0.0684474	0.261382	-0.116096
CLN5_O75503	1.89376	1.95549	1.85855	-0.739539	-0.750106	-0.512769	-0.301543	-0.350163	-0.215729	-0.179535	-0.368436	-0.463079	-0.536395	-0.651024	-0.639486	CLN5	Ceroid-lipofuscinosis neuronal protein 5	O75503	1.09702	1.58294e-13	1.68332e-11	-1.63327	1.138e-12	8.25104e-11	-1.39284	8.71184e-13	1.0165e-10	-1.42326	2.10644e-13	2.54548e-11	-1.59609	0.000371636	0.00455036	0.240424	0.00110537	0.00203511	0.210002	0.470069	0.514467	0.0371784	0.553064	0.606407	-0.030422	0.0014164	0.00346007	-0.203245	0.0044143	0.0511511	-0.172823
H1FX_Q92522	1.7787	1.96084	1.67123	-0.856575	-1.12406	-1.09078	-0.491568	-0.53813	-0.568568	-0.191332	-0.153279	-0.216396	-0.221017	0.011349	0.0295704	H1FX	Histone H1x	Q92522	1.10848	1.62911e-13	1.71077e-11	-2.12592	1.72889e-12	1.10873e-10	-1.7567	1.24242e-11	5.22577e-10	-1.49673	2.78697e-11	7.96373e-10	-1.40126	8.77619e-05	0.0018295	0.369219	3.5963e-07	3.43381e-06	0.629191	7.26513e-08	1.00385e-06	0.724659	0.00164065	0.00378032	0.259971	0.000124367	0.000513617	0.35544	0.167236	0.409032	0.0954685
PLG_P00747	0.929584	1.09849	0.994129	-1.10175	-1.18031	-1.32934	-0.961469	-0.982793	-0.833985	-0.0437785	0.00908356	-0.0436808	1.23562	1.04255	1.16764	PLG	Plasminogen;Plasmin heavy chain A;Activation peptide;Angiostatin;Plasmin heavy chain A, short form;Plasmin light chain B	P00747	1.08785	1.79821e-13	1.86503e-11	-1.61163	9.48295e-13	7.66021e-11	-1.40922	1.96805e-09	2.27422e-08	-0.753283	0.0598754	0.0793897	0.102917	0.00142753	0.0106384	0.202412	4.10253e-10	8.16622e-08	0.858344	8.3373e-14	9.18742e-11	1.71454	1.0149e-08	4.78591e-06	0.655932	3.96278e-13	6.65826e-10	1.51213	4.22831e-10	5.92034e-07	0.8562
GNLY_P22749	-1.72149	-1.69303	-1.6766	-0.390807	-0.375481	-0.476284	0.442059	0.484444	0.461826	0.886984	0.994548	0.990444	0.649385	0.674963	0.749039	GNLY	Granulysin	P22749	1.1364	1.84122e-13	1.88635e-11	1.09974	2.7929e-16	7.82105e-13	1.85154	2.11925e-17	1.78039e-13	2.2755	7.94983e-17	3.36056e-13	2.0473	2.01215e-11	8.45205e-08	0.751794	8.02976e-14	6.7458e-10	1.17575	1.16495e-12	5.75691e-10	0.947553	1.95963e-08	5.51413e-06	0.42396	7.65155e-05	0.000355534	0.195759	1.73716e-05	0.00106829	-0.228201
IL7R_P16871	1.78334	1.91703	1.78555	-1.12339	-0.881871	-0.951665	-0.382522	-0.179626	-0.240786	0.00547376	-0.181896	-0.0974128	-0.362289	-0.60305	-0.486888	IL7R	Interleukin-7 receptor subunit alpha	P16871	1.07333	1.87995e-13	1.90283e-11	-1.27619	7.16116e-12	2.87851e-10	-0.950601	2.10631e-11	7.46629e-10	-0.870624	2.13415e-12	1.19526e-10	-1.04875	2.07356e-06	0.000181308	0.325589	1.84063e-07	2.27667e-06	0.405566	7.68428e-05	0.000197418	0.227445	0.0649798	0.0910433	0.0799767	0.0280926	0.0448084	-0.0981449	0.000646281	0.0147138	-0.178122
GNG2_P59768	1.88016	1.86032	1.93056	-0.53811	-0.802836	-0.760739	-0.631597	-0.606487	-0.544747	-0.275516	-0.0951454	-0.121298	-0.370385	-0.597908	-0.326275	GNG2	Guanine nucleotide-binding protein G(I)/G(S)/G(O) subunit gamma-2	P59768	1.10441	1.95266e-13	1.94893e-11	-1.81828	3.28259e-13	4.10162e-11	-1.74369	3.44529e-12	2.39206e-10	-1.44172	7.59617e-13	6.02033e-11	-1.62947	0.210464	0.339564	0.0745896	1.85706e-05	5.90507e-05	0.376565	0.0055542	0.0090586	0.18881	0.000150712	0.000595826	0.301975	0.0651389	0.0938165	0.11422	0.0057537	0.0605725	-0.187755
CEP57_Q86XR8	1.51697	1.7134	1.59376	-1.07499	-1.33762	-1.32068	-0.72711	-0.68782	-0.601377	0.151067	0.248245	0.172614	0.121101	0.0308198	0.201616	CEP57	Centrosomal protein of 57 kDa	Q86XR8	1.05229	1.97189e-13	1.94893e-11	-0.970362	3.14801e-12	1.60281e-10	-0.775666	1.03402e-09	1.39212e-08	-0.482176	5.66221e-10	7.70959e-09	-0.50694	2.56101e-05	0.000824331	0.194696	8.91122e-10	1.16974e-07	0.488186	1.66299e-09	7.90256e-08	0.463422	3.3515e-07	2.2879e-05	0.293491	8.88867e-07	1.53334e-05	0.268727	0.427277	0.659602	-0.024764
RP2_O75695	1.92561	1.81591	2	-0.698042	-0.498556	-0.630142	-0.455996	-0.404614	-0.434982	-0.393282	-0.466101	-0.525198	-0.31249	-0.513262	-0.434477	RP2	Protein XRP2	O75695	1.05492	2.03595e-13	1.9808e-11	-0.980543	5.00161e-13	5.21625e-11	-0.91196	4.28307e-13	6.66335e-11	-0.92345	5.32237e-13	4.60961e-11	-0.907393	0.0436645	0.109123	0.0685833	0.0854292	0.108249	0.0570928	0.0331837	0.0459724	0.0731494	0.713369	0.752513	-0.0114905	0.883672	0.905443	0.00456618	0.608677	0.787055	0.0160567
CNN2_Q99439	1.85332	1.817	1.90885	-0.747438	-0.955203	-0.981263	-0.290865	-0.254885	-0.291594	-0.191538	-0.106933	-0.168081	-0.644398	-0.549215	-0.397753	CNN2	Calponin-2	Q99439	1.04128	2.0513e-13	1.9808e-11	-0.871069	4.67864e-12	2.15137e-10	-0.67641	9.7298e-12	4.59214e-10	-0.637323	1.18786e-12	8.316e-11	-0.755897	8.95885e-06	0.000456141	0.194659	1.2973e-06	8.06113e-06	0.233747	0.00104708	0.00200102	0.115172	0.174899	0.220553	0.0390878	0.0122274	0.0215849	-0.0794869	0.000834377	0.0171445	-0.118575
KIAA0513_O60268	1.45017	1.44405	1.36481	-1.30476	-1.62794	-1.32814	-0.667462	-0.524958	-0.685027	0.114029	0.375684	0.348153	0.406438	0.321473	0.313483	KIAA0513	Uncharacterized protein KIAA0513	O60268	1.12709	2.10468e-13	2.00925e-11	-1.78046	1.21035e-11	4.10007e-10	-1.28239	1.3798e-08	1.10608e-07	-0.714946	2.82296e-08	1.86591e-07	-0.672414	8.42914e-07	0.000120022	0.498076	1.16482e-10	3.33955e-08	1.06552	7.23289e-11	9.73888e-09	1.10805	1.97509e-07	1.79366e-05	0.567441	8.68643e-08	3.1198e-06	0.609973	0.459017	0.687047	0.0425328
SYNE1_Q8NF91	1.84818	1.90649	1.8887	-0.9869	-0.880443	-0.745085	-0.395226	-0.367034	-0.386032	-0.174056	-0.352699	-0.299883	-0.454762	-0.246272	-0.35498	SYNE1	Nesprin-1	Q8NF91	1.04289	2.15876e-13	2.03772e-11	-0.848215	2.41688e-12	1.36711e-10	-0.697788	4.39556e-12	2.71523e-10	-0.66474	2.86115e-12	1.43074e-10	-0.688307	8.92105e-05	0.00185509	0.150428	1.30153e-05	4.42425e-05	0.183475	5.02497e-05	0.000137642	0.159909	0.236443	0.28742	0.0330472	0.727229	0.771688	0.00948074	0.391916	0.631508	-0.0235665
SAA4_P35542	1.3354	1.27154	1.42015	-0.870229	-0.840081	-0.934096	-1.04147	-1.16349	-1.26587	-0.166494	-0.00651854	-0.250538	0.775002	0.929369	0.807334	SAA4	Serum amyloid A-4 protein	P35542	1.15367	2.31304e-13	2.15467e-11	-2.09775	5.42429e-14	1.51898e-11	-2.3576	3.39852e-11	1.08559e-09	-1.39943	8.37097e-06	2.51428e-05	-0.476489	0.00183589	0.0124699	-0.259859	1.31477e-07	1.9011e-06	0.698313	5.58761e-12	1.67648e-09	1.62126	3.29786e-09	2.26555e-06	0.958171	8.92328e-13	1.07092e-09	1.88112	5.14328e-09	3.86051e-06	0.922944
GRAP_Q13588	1.89393	1.93562	1.91454	-0.624449	-0.377212	-0.538191	-0.273779	-0.348442	-0.183248	-0.494153	-0.528259	-0.620594	-0.678671	-0.531024	-0.546061	GRAP	GRB2-related adapter protein;GRB2-related adapter protein-like	Q13588	1.05693	2.34834e-13	2.15467e-11	-0.957655	8.75896e-13	7.4948e-11	-0.861102	1.97243e-13	4.1426e-11	-0.971217	1.63444e-13	2.3674e-11	-0.986041	0.00730805	0.0317122	0.0965531	0.66115	0.696117	-0.0135621	0.365167	0.410623	-0.0283859	0.00313276	0.00649193	-0.110115	0.00126061	0.00313511	-0.124939	0.632126	0.800151	-0.0148238
C9_P02748	1.34669	1.23445	1.46456	-0.987229	-1.01925	-1.03585	-1.0268	-0.889102	-1.19524	-0.203162	-0.0614275	-0.130211	0.886136	0.853205	0.763235	C9	Complement component C9;Complement component C9a;Complement component C9b	P02748	1.11181	2.37917e-13	2.15467e-11	-1.76226	2.11052e-13	3.2653e-11	-1.77937	7.52535e-11	1.89283e-09	-1.10402	1.31984e-05	3.751e-05	-0.383658	0.763608	0.84309	-0.0171056	3.59793e-08	9.15947e-07	0.658243	4.94883e-12	1.53982e-09	1.3786	2.67137e-08	6.55194e-06	0.675348	4.25155e-12	2.60405e-09	1.39571	1.2572e-08	6.24909e-06	0.720359
MAPRE3_Q9UPY8	1.73865	1.78747	1.91822	-0.797436	-0.946431	-1.13041	-0.667324	-0.60187	-0.609106	-0.057016	-0.202028	-0.00577924	-0.104454	-0.22217	-0.100317	MAPRE3	Microtubule-associated protein RP/EB family member 3	Q9UPY8	1.06986	2.40757e-13	2.15467e-11	-1.14547	1.16776e-12	8.35832e-11	-1.00832	2.49847e-11	8.57569e-10	-0.786146	1.77291e-11	5.57837e-10	-0.808469	0.00239863	0.0149709	0.137145	2.66761e-07	2.82605e-06	0.359319	5.45302e-07	3.94073e-06	0.336996	4.16382e-05	0.000261461	0.222174	0.000112391	0.000473047	0.199851	0.548574	0.74693	-0.0223233
LEPRE1_Q32P28	-1.94236	-1.82585	-1.98514	0.471887	0.627167	0.582077	0.459239	0.529194	0.462369	0.315507	0.265438	0.29924	0.516746	0.704187	0.520301	LEPRE1	Prolyl 3-hydroxylase 1	Q32P28	1.04558	2.41089e-13	2.15467e-11	0.81191	3.56143e-13	4.31055e-11	0.786756	9.89195e-13	1.08478e-10	0.72444	2.18175e-13	2.58154e-11	0.818474	0.345612	0.48651	-0.0251538	0.0048947	0.007825	-0.0874702	0.802309	0.825398	0.00656377	0.0310614	0.0476269	-0.0623163	0.239204	0.295132	0.0317176	0.00302505	0.039833	0.0940339
ARHGAP4_P98171	1.88066	1.81487	1.86521	-0.798214	-1.08048	-0.848119	-0.460996	-0.401044	-0.346414	-0.171857	-0.118391	0.0145468	-0.328685	-0.50934	-0.511744	ARHGAP4	Rho GTPase-activating protein 4	P98171	1.0541	2.47512e-13	2.16696e-11	-1.01233	3.02437e-12	1.57812e-10	-0.82686	1.87213e-11	6.93113e-10	-0.712924	2.34399e-12	1.2623e-10	-0.844122	7.30422e-05	0.00166295	0.185469	5.27179e-07	4.40475e-06	0.299405	0.000177954	0.000411276	0.168207	0.00372577	0.00751325	0.113936	0.599842	0.657182	-0.0172616	0.00136846	0.0240511	-0.131198
LAMP1_P11279	1.46287	1.66111	1.65768	-1.19488	-1.24707	-1.16902	-0.790743	-0.742972	-0.628523	-0.0502318	0.0160258	-0.0567603	0.237027	0.347318	0.498166	LAMP1	Lysosome-associated membrane glycoprotein 1	P11279	1.05005	2.49418e-13	2.16696e-11	-0.876038	2.59982e-12	1.44066e-10	-0.724817	1.98735e-10	3.84694e-09	-0.508614	5.41059e-09	4.81508e-08	-0.386124	0.0001271	0.00232628	0.151221	9.71947e-09	4.63939e-07	0.367424	3.12809e-10	2.42544e-08	0.489914	3.75997e-06	7.11429e-05	0.216203	2.52034e-08	1.29106e-06	0.338693	0.000764588	0.0163826	0.12249
DSTN_P60981	1.79793	1.91108	1.81614	-0.622854	-0.898284	-0.785417	-0.249274	-0.1833	-0.140523	-0.0385258	-0.0877366	-0.186092	-0.717721	-0.921563	-0.693856	DSTN	Destrin	P60981	1.05794	2.50223e-13	2.16696e-11	-1.14228	5.50951e-12	2.38585e-10	-0.88945	9.42987e-12	4.52687e-10	-0.851419	2.39925e-13	2.70237e-11	-1.14616	1.16326e-05	0.00052186	0.252831	2.70788e-06	1.34371e-05	0.290861	0.916438	0.92759	-0.00387757	0.313535	0.369426	0.0380303	9.96314e-06	8.22847e-05	-0.256708	2.3513e-06	0.000266937	-0.294739
LIG1_P18858	-1.84225	-1.98047	-1.87592	0.55402	0.542824	0.784969	0.644678	0.743015	0.673417	0.342256	0.223413	0.270356	0.258768	0.342804	0.318122	LIG1	DNA ligase 1	P18858	1.04373	2.52782e-13	2.16696e-11	0.859748	1.89151e-13	3.05588e-11	0.880083	1.58759e-12	1.40393e-10	0.741138	1.35669e-12	8.90433e-11	0.750628	0.469809	0.601629	0.0203353	0.000857449	0.00161948	-0.118609	0.00161918	0.00296034	-0.10912	0.000230591	0.000808176	-0.138945	0.00042182	0.00130236	-0.129455	0.733754	0.863101	0.00948939
APOBR_Q0VD83	1.81504	1.80932	1.83266	-0.930381	-1.11747	-0.985995	-0.219923	-0.2365	-0.260563	-0.105889	0.0249763	-0.154945	-0.656024	-0.498883	-0.315428	APOBR	Apolipoprotein B receptor	Q0VD83	1.05192	2.62448e-13	2.21526e-11	-0.958906	1.33998e-11	4.36326e-10	-0.697254	3.62005e-11	1.13186e-09	-0.642919	3.25116e-12	1.54016e-10	-0.782333	1.34257e-06	0.000144601	0.261652	1.65567e-07	2.12953e-06	0.315988	7.28093e-05	0.000188729	0.176573	0.0992618	0.132344	0.0543357	0.0158396	0.0271145	-0.0850784	0.000577333	0.0138182	-0.139414
GLG1_Q92896	1.80885	1.87998	1.92243	-1.00302	-0.852597	-0.853703	-0.452012	-0.408363	-0.361243	-0.0922383	-0.320052	-0.208581	-0.322933	-0.416539	-0.319979	GLG1	Golgi apparatus protein 1	Q92896	1.03641	2.6369e-13	2.21526e-11	-0.756322	3.01391e-12	1.57812e-10	-0.621093	9.35647e-12	4.51746e-10	-0.566487	4.0523e-12	1.84018e-10	-0.606353	9.60271e-05	0.00192802	0.135229	3.29873e-06	1.52939e-05	0.189836	3.6119e-05	0.000104089	0.14997	0.041748	0.0618781	0.0546064	0.55143	0.610673	0.0147406	0.122644	0.351169	-0.0398658
CBR3_O75828	1.88993	1.85469	1.96116	-0.609292	-0.737328	-0.694045	-0.661534	-0.625516	-0.571465	-0.312346	-0.140397	-0.319212	-0.369992	-0.413369	-0.251286	CBR3	Carbonyl reductase [NADPH] 3	O75828	1.04066	2.70134e-13	2.24015e-11	-0.769418	3.62809e-13	4.31055e-11	-0.751326	2.46878e-12	1.90277e-10	-0.643403	1.5113e-12	9.47498e-11	-0.669495	0.47468	0.606785	0.0180921	0.000215058	0.00047771	0.126015	0.00142058	0.00262639	0.0999231	0.00078469	0.00208679	0.107923	0.00563317	0.0110287	0.081831	0.307866	0.557487	-0.026092
BACH2_Q9BYV9	1.64416	1.59155	1.6739	-0.938516	-1.20386	-1.05919	-0.813632	-0.773004	-0.850434	-0.00166523	-0.202523	-0.190096	0.481565	0.243219	0.398517	BACH2	Transcription regulator protein BACH2	Q9BYV9	1.07149	2.71986e-13	2.24015e-11	-1.05157	9.26743e-13	7.63291e-11	-0.952461	5.09053e-11	1.42552e-09	-0.687624	2.97449e-09	2.92607e-08	-0.490876	0.011592	0.0428629	0.0991121	9.79292e-08	1.58212e-06	0.363949	6.05105e-10	3.82217e-08	0.560697	3.26802e-06	6.73508e-05	0.264837	6.17047e-09	4.4688e-07	0.461585	6.44156e-05	0.00273311	0.196747
HIVEP2_P31629	1.63522	1.84083	1.63974	-1.01078	-1.23116	-1.35493	-0.530667	-0.388886	-0.461002	0.162192	0.147265	0.191869	-0.181462	-0.289513	-0.168728	HIVEP2	Transcription factor HIVEP2	P31629	1.05616	2.75338e-13	2.24575e-11	-1.01895	1.03239e-11	3.65955e-10	-0.759749	6.63931e-10	9.64997e-09	-0.539663	4.55012e-11	1.12598e-09	-0.673106	2.97051e-06	0.000222815	0.259198	2.74876e-09	2.39136e-07	0.479284	1.23715e-07	1.45564e-06	0.34584	1.60898e-05	0.000149949	0.220086	0.0200939	0.0333417	0.0866427	0.00134942	0.0238162	-0.133443
DDX21_Q9NR30	-1.73726	-1.72579	-1.80717	0.933443	1.10564	1.18704	0.514656	0.678624	0.619876	0.171372	0.136135	0.14387	0.0860925	-0.119574	-0.186955	DDX21	Nucleolar RNA helicase 2	Q9NR30	1.04427	2.8184e-13	2.27667e-11	0.923339	2.67301e-12	1.44877e-10	0.769785	3.68082e-11	1.13294e-09	0.621794	1.68562e-10	3.00517e-09	0.548785	0.000193745	0.00295846	-0.153554	1.95579e-07	2.35822e-06	-0.301545	1.61392e-08	3.73513e-07	-0.374554	0.000267382	0.000904297	-0.147991	5.74573e-06	5.78082e-05	-0.221	0.0287296	0.1633	-0.0730092
PTGIS_Q16647	-1.97942	-1.74599	-1.85925	0.0472165	0.20723	0.0467108	0.450471	0.408518	0.431321	0.460388	0.460441	0.407227	0.879987	0.981577	0.803573	PTGIS	Prostacyclin synthase	Q16647	1.13803	2.85365e-13	2.28319e-11	1.50225	4.1455e-14	1.27782e-11	1.75472	3.87258e-14	1.91374e-11	1.76435	4.28033e-15	3.59591e-12	2.10562	0.000178139	0.00281835	0.252464	0.000127322	0.000301645	0.262098	1.83416e-08	4.05494e-07	0.603365	0.844594	0.869539	0.00963417	7.47362e-06	6.84688e-05	0.350901	9.94426e-06	0.000702031	0.341267
NHSL2_Q5HYW2	1.89632	1.91177	1.84493	-0.731545	-0.74734	-0.711211	-0.232904	-0.336001	-0.115535	-0.130904	-0.368113	-0.369096	-0.819196	-0.616691	-0.474473	NHSL2	NHS-like protein 2	Q5HYW2	1.15616	2.88352e-13	2.28532e-11	-2.50919	4.02062e-12	1.93013e-10	-2.0275	2.82715e-12	2.08341e-10	-2.08626	4.52256e-13	4.26899e-11	-2.4197	5.28087e-05	0.00135258	0.481693	0.000174831	0.000397283	0.422933	0.286984	0.330087	0.0894936	0.478714	0.534869	-0.0587608	0.000336771	0.00109068	-0.3922	0.00124305	0.0226526	-0.333439
RHOA_P61586	1.90678	1.91206	1.89516	-0.619923	-0.585681	-0.892139	-0.513853	-0.555317	-0.633722	-0.359734	-0.365275	-0.298627	-0.278704	-0.266982	-0.34404	RHOA	Transforming protein RhoA	P61586	1.04147	2.97874e-13	2.33873e-11	-0.852603	5.66387e-13	5.53281e-11	-0.809507	1.8573e-12	1.57608e-10	-0.735371	2.37953e-12	1.27328e-10	-0.720755	0.14086	0.253396	0.0430956	0.000976026	0.00181688	0.117232	0.000376937	0.000798046	0.131848	0.0185358	0.0302352	0.0741365	0.00676102	0.0129708	0.088752	0.603301	0.784208	0.0146155
ANO6_Q4KMQ2	1.88582	1.93133	1.92085	-0.782847	-0.53819	-0.660982	-0.504515	-0.638102	-0.529852	-0.275539	-0.367122	-0.44801	-0.368652	-0.310868	-0.313325	ANO6	Anoctamin-6	Q4KMQ2	1.04394	3.02521e-13	2.35322e-11	-0.786	5.02307e-13	5.21625e-11	-0.754484	1.38112e-12	1.33366e-10	-0.695249	1.65061e-12	1.01217e-10	-0.685289	0.235765	0.369044	0.0315163	0.00349927	0.00575516	0.090751	0.00167991	0.00306204	0.100711	0.0364955	0.0549559	0.0592347	0.0175113	0.0296179	0.0691948	0.700511	0.843122	0.00996006
MSANTD2_Q6P1R3	1.83262	1.97521	1.79737	-0.8238	-0.909981	-0.798094	-0.654257	-0.469928	-0.522759	-0.190178	-0.276292	-0.0186468	-0.213049	-0.464858	-0.263354	MSANTD2	Myb/SANT-like DNA-binding domain-containing protein 2	Q6P1R3	1.07798	3.08903e-13	2.37074e-11	-1.24452	1.28451e-12	8.92387e-11	-1.10918	1.10416e-11	4.93408e-10	-0.931481	4.54217e-12	2.01898e-10	-1.00125	0.00523766	0.0254934	0.135345	3.69065e-06	1.66151e-05	0.313041	4.68549e-05	0.000130039	0.243276	0.000742455	0.00199791	0.177695	0.0190667	0.0318321	0.10793	0.106653	0.324518	-0.0697648
CRIP2_P52943	1.76916	1.82241	1.82333	-0.947899	-1.11674	-0.988927	-0.603852	-0.448163	-0.562804	0.119562	-0.0939639	-0.299728	-0.267233	-0.183634	-0.0215063	CRIP2	Cysteine-rich protein 2	P52943	1.19424	3.10418e-13	2.37074e-11	-2.84365	3.1035e-12	1.59954e-10	-2.36053	4.17016e-11	1.24674e-09	-1.91033	2.74307e-11	7.89195e-10	-1.9769	0.000171779	0.00275239	0.483122	2.01887e-07	2.39556e-06	0.933316	4.62254e-07	3.50803e-06	0.866747	0.000317754	0.00103028	0.450194	0.00115958	0.00293335	0.383625	0.481432	0.701928	-0.0665687
STX3_Q13277	1.89008	1.86587	1.94217	-0.518651	-0.422704	-0.651995	-0.425822	-0.412928	-0.219809	-0.1207	-0.320365	-0.406877	-0.675492	-0.79808	-0.724701	STX3	Syntaxin-3	Q13277	1.13388	3.20577e-13	2.4071e-11	-2.03531	8.23377e-13	7.28125e-11	-1.88603	1.21804e-12	1.21818e-10	-1.82724	1.19259e-13	1.94768e-11	-2.20416	0.0417524	0.10581	0.149279	0.00781966	0.0120031	0.20807	0.0240739	0.0342904	-0.168855	0.388697	0.446892	0.0587906	0.000362002	0.00115371	-0.318134	8.02535e-05	0.00320054	-0.376925
PHF1_O43189	1.74923	1.95382	1.77932	-0.881191	-1.0886	-0.810214	-0.697788	-0.536345	-0.584895	-0.319665	-0.223522	-0.160205	-0.0715036	-0.183343	0.0749048	PHF1	PHD finger protein 1	O43189	1.0995	3.20909e-13	2.4071e-11	-1.47858	1.48224e-12	9.96187e-11	-1.30661	1.14289e-11	5.03796e-10	-1.10696	3.3774e-11	9.27239e-10	-1.01329	0.00343941	0.0191101	0.171969	3.84456e-06	1.7098e-05	0.371616	3.33739e-07	2.82067e-06	0.465289	0.00117553	0.00288593	0.199647	4.1897e-05	0.0002299	0.29332	0.0728071	0.268691	0.0936731
CDC123_O75794	-1.69663	-1.89721	-1.6755	0.898839	1.22116	1.17327	0.553236	0.57045	0.601768	0.184104	0.00296095	-0.0632122	0.0623517	0.0603075	0.0040986	CDC123	Cell division cycle protein 123 homolog	O75794	1.07755	3.24015e-13	2.40889e-11	1.25853	3.94639e-12	1.9164e-10	1.02809	9.5469e-11	2.28019e-09	0.79269	9.48453e-11	1.94816e-09	0.793117	8.98881e-05	0.00185719	-0.230438	5.32849e-08	1.12748e-06	-0.465841	5.38508e-08	8.28572e-07	-0.465414	7.3729e-05	0.000375387	-0.235403	7.49898e-05	0.000350579	-0.234976	0.991805	0.997107	0.000426918
SH3BGRL3_Q9H299	1.64361	1.75692	1.84636	-0.896746	-1.08919	-1.19194	-0.69277	-0.581272	-0.704056	-0.0474861	-0.0813276	0.204479	0.0498001	-0.0809544	-0.135428	SH3BGRL3	SH3 domain-binding glutamic acid-rich-like protein 3	Q9H299	1.10116	3.28021e-13	2.41728e-11	-1.91692	2.19375e-12	1.30762e-10	-1.64393	1.32239e-10	2.83403e-09	-1.17663	7.57551e-11	1.65734e-09	-1.23175	0.00078773	0.00729627	0.27299	3.30052e-08	8.86769e-07	0.740292	8.05244e-08	1.07039e-06	0.685172	5.39267e-06	8.53194e-05	0.467302	1.93796e-05	0.00013098	0.412182	0.391641	0.63139	-0.0551198
LAIR2_Q6ISS4	1.85706	1.79622	1.86578	-0.919211	-0.915321	-1.12987	-0.380737	-0.430105	-0.33985	-0.0905276	-0.0528169	-0.372108	-0.294401	-0.411908	-0.182193	LAIR2	Leukocyte-associated immunoglobulin-like receptor 2;Leukocyte-associated immunoglobulin-like receptor 1	Q6ISS4	1.08301	3.32857e-13	2.43159e-11	-1.24721	6.49514e-12	2.70127e-10	-0.980565	2.21937e-11	7.76871e-10	-0.887174	1.06337e-11	3.73782e-10	-0.942019	2.07572e-05	0.00072963	0.266646	8.95723e-07	6.26037e-06	0.360037	5.24855e-06	2.16461e-05	0.305193	0.0387681	0.0579315	0.093391	0.35883	0.420906	0.0385464	0.199235	0.445629	-0.0548446
SEPT9_Q9UHD8	1.8884	1.83514	1.89233	-0.508369	-0.659686	-0.579328	-0.273036	-0.22408	-0.107425	-0.20429	-0.345435	-0.199512	-0.878015	-0.883777	-0.752921	SEPT9	Septin-9	Q9UHD8	1.04035	3.54779e-13	2.5694e-11	-0.766626	2.85527e-12	1.53492e-10	-0.647639	2.15002e-12	1.72022e-10	-0.662704	1.03708e-13	1.77806e-11	-0.846516	0.00041146	0.00480963	0.118987	0.00121345	0.00220892	0.103922	0.00731815	0.0116	-0.0798906	0.557559	0.610618	-0.015065	2.99666e-06	3.66422e-05	-0.198878	6.84063e-06	0.000557543	-0.183813
SAMHD1_Q9Y3Z3	1.88353	1.94657	1.88056	-0.530853	-0.272836	-0.295916	-0.286753	-0.29763	-0.227269	-0.446628	-0.634938	-0.671038	-0.675842	-0.611468	-0.759489	SAMHD1	Deoxynucleoside triphosphate triphosphohydrolase SAMHD1	Q9Y3Z3	1.08022	3.6021e-13	2.57168e-11	-1.41978	6.15096e-13	5.87207e-11	-1.35974	1.15677e-13	3.23933e-11	-1.55591	7.15578e-14	1.36627e-11	-1.61724	0.218698	0.349827	0.0600312	0.0119518	0.0177022	-0.136135	0.00100581	0.00193006	-0.197467	0.00105853	0.0026582	-0.196166	0.000106144	0.000455189	-0.257498	0.209472	0.457917	-0.0613324
TRAF3IP3_Q9Y228	1.73946	1.80959	1.72414	-1.08515	-1.25875	-1.06344	-0.466284	-0.520988	-0.460674	0.0250433	0.00336757	-0.0842967	-0.316857	-0.131865	0.0866998	TRAF3IP3	TRAF3-interacting JNK-activating modulator	Q9Y228	1.05296	3.61216e-13	2.57168e-11	-1.04841	8.50097e-12	3.24621e-10	-0.811758	1.45059e-10	3.01645e-09	-0.643629	7.35186e-11	1.62412e-09	-0.680603	1.2873e-05	0.000548966	0.236649	3.62267e-08	9.19456e-07	0.404777	1.0894e-07	1.32638e-06	0.367803	0.000316021	0.00102783	0.168129	0.00221612	0.00499399	0.131155	0.300567	0.550722	-0.0369742
LIMA1_Q9UHB6	-1.90893	-1.90342	-1.78938	0.215637	0.040667	0.213931	0.187201	0.32689	0.235198	0.592469	0.703177	0.739341	0.83969	0.697053	0.81048	LIMA1	LIM domain and actin-binding protein 1	Q9UHB6	1.07358	3.73163e-13	2.6344e-11	1.15884	2.13774e-13	3.2653e-11	1.2121	2.16242e-14	1.2976e-11	1.45748	1.3129e-14	6.63266e-12	1.51707	0.184762	0.309077	0.0532579	3.3571e-06	1.54961e-05	0.298635	4.66232e-07	3.52866e-06	0.358226	2.50107e-05	0.000194551	0.245377	2.68707e-06	3.3743e-05	0.304968	0.141219	0.377467	0.0595907
ELMSAN1_Q6PJG2	1.83343	1.88187	1.73924	-0.737275	-0.959987	-0.952889	-0.769946	-0.705676	-0.693373	-0.128748	-0.0444532	0.032131	-0.188194	-0.266115	-0.040022	ELMSAN1	ELM2 and SANT domain-containing protein 1	Q6PJG2	1.04752	3.80737e-13	2.65319e-11	-0.879735	8.12313e-13	7.25983e-11	-0.827507	3.65116e-11	1.13186e-09	-0.607384	1.7255e-11	5.47016e-10	-0.645729	0.094309	0.189543	0.0522278	4.6693e-07	4.07763e-06	0.272352	2.4393e-06	1.20261e-05	0.234006	4.65678e-06	7.96774e-05	0.220124	3.22819e-05	0.000189518	0.181779	0.207561	0.456112	-0.0383452
CAMK2G_Q13555	1.87535	1.88879	1.90655	-0.648594	-0.571733	-0.402857	-0.202078	-0.218649	-0.240015	-0.326596	-0.228015	-0.501983	-0.79535	-0.80903	-0.725785	CAMK2G	Calcium/calmodulin-dependent protein kinase type II subunit gamma	Q13555	1.05918	3.82141e-13	2.65319e-11	-0.938845	2.19921e-12	1.30762e-10	-0.814962	1.03973e-12	1.09184e-10	-0.865915	1.21292e-13	1.94768e-11	-1.02984	0.0015542	0.0111597	0.123883	0.0347269	0.0473221	0.0729297	0.011555	0.0175635	-0.0910004	0.122892	0.160313	-0.0509529	1.171e-05	9.18539e-05	-0.214883	0.000156292	0.00535923	-0.16393
ANKZF1_Q9H8Y5	-1.62366	-1.85999	-1.66696	1.37071	1.28248	1.13438	0.123248	0.197297	0.287157	0.0173384	0.0649958	-0.0315013	0.287675	0.168053	0.248781	ANKZF1	Ankyrin repeat and zinc finger domain-containing protein 1	Q9H8Y5	1.04309	3.93635e-13	2.67042e-11	0.787169	8.78038e-11	1.54318e-09	0.507124	3.01758e-10	5.32072e-09	0.458082	7.16645e-11	1.59679e-09	0.51565	1.00523e-07	3.24804e-05	-0.280045	1.55486e-08	5.927e-07	-0.329087	1.42919e-07	1.60947e-06	-0.271519	0.0814634	0.1111	-0.0490424	0.747353	0.788758	0.00852563	0.0452201	0.210586	0.0575681
OPTN_Q96CV9	1.66603	1.62164	1.63609	-1.00585	-1.24915	-1.44349	-0.581386	-0.576969	-0.698976	0.0327503	0.0866858	0.0908054	0.0264475	0.138929	0.25645	OPTN	Optineurin	Q96CV9	1.06438	3.93946e-13	2.67042e-11	-1.29078	7.64652e-12	3.01589e-10	-1.01515	6.42175e-10	9.39881e-09	-0.705631	1.11513e-09	1.35772e-08	-0.673956	2.40305e-05	0.000801154	0.275629	6.00094e-09	3.60099e-07	0.585153	3.21181e-09	1.28488e-07	0.616828	7.4558e-06	0.000101026	0.309524	2.68543e-06	3.3743e-05	0.341199	0.469369	0.694645	0.0316751
SUN2_Q9UH99	1.88072	1.9231	1.84221	-0.944554	-0.764288	-0.746454	-0.180747	-0.201779	-0.17806	-0.334309	-0.516942	-0.592607	-0.515177	-0.259993	-0.411129	SUN2	SUN domain-containing protein 2	Q9UH99	1.04838	3.94157e-13	2.67042e-11	-0.958002	1.05571e-11	3.692e-10	-0.733948	2.05103e-12	1.69239e-10	-0.838397	3.23754e-12	1.54016e-10	-0.80794	9.64076e-06	0.000478508	0.224054	0.00236321	0.00405253	0.119605	0.000409096	0.000859205	0.150062	0.00583709	0.0110794	-0.104449	0.0359936	0.0557284	-0.0739919	0.352033	0.59734	0.0304571
VCL_P18206	1.84398	1.95375	1.93022	-0.724289	-0.438827	-0.85507	-0.583954	-0.511341	-0.508809	-0.324069	-0.376955	-0.401806	-0.335586	-0.374929	-0.292311	VCL	Vinculin	P18206	1.0579	4.38155e-13	2.94475e-11	-1.20197	8.64926e-13	7.49097e-11	-1.13771	2.07495e-12	1.69239e-10	-1.05993	2.48912e-12	1.31325e-10	-1.04441	0.131956	0.24136	0.0642535	0.00366012	0.00598772	0.142036	0.0017702	0.00321297	0.157554	0.0737935	0.102014	0.0777825	0.0365483	0.0564484	0.0933002	0.703684	0.845206	0.0155177
EVL_Q9UI08	1.90959	1.83803	1.81089	-0.369035	-0.244896	-0.213599	-0.0541938	-0.187513	-0.117784	-0.537825	-0.526572	-0.599187	-1.04901	-0.835191	-0.823707	EVL	Ena/VASP-like protein	Q9UI08	1.0592	4.57753e-13	3.03258e-11	-0.974065	1.174e-12	8.35832e-11	-0.902675	9.95035e-14	2.90726e-11	-1.10159	1.85516e-14	7.42154e-12	-1.26088	0.0470831	0.114319	0.0713901	0.00183277	0.00321577	-0.127524	9.55417e-07	5.95877e-06	-0.286815	4.17757e-05	0.000261461	-0.198914	7.91178e-08	2.90248e-06	-0.358205	0.00031485	0.00931357	-0.159291
MCM6_Q14566	-1.93105	-1.8683	-1.80597	0.5296	0.789365	0.88433	0.651771	0.726655	0.750907	0.149185	0.0955618	0.152854	0.265587	0.35787	0.251632	MCM6	DNA replication licensing factor MCM6	Q14566	1.04422	4.58442e-13	3.03258e-11	0.92901	5.15792e-13	5.25673e-11	0.920211	1.1757e-11	5.03931e-10	0.714182	4.5871e-12	2.02822e-10	0.77099	0.780687	0.853867	-0.00879955	1.22466e-05	4.21137e-05	-0.214828	0.000224369	0.000502781	-0.15802	1.86436e-05	0.00016304	-0.206028	0.000367033	0.00116576	-0.149221	0.0900794	0.299114	0.0568079
AK4_P27144	-1.21976	-1.34659	-1.3596	1.74738	1.4726	1.29928	0.537459	0.485962	0.622006	-0.164178	-0.237091	-0.188942	-0.510978	-0.541883	-0.595665	AK4	Adenylate kinase 4, mitochondrial	P27144	1.06902	4.71986e-13	3.09778e-11	1.20422	7.86143e-11	1.44833e-09	0.794432	3.57287e-08	2.44626e-07	0.475649	2.53542e-06	8.72952e-06	0.324742	1.96647e-07	4.72009e-05	-0.409786	2.25016e-10	5.72837e-08	-0.728569	2.26945e-11	4.59181e-09	-0.879476	3.08714e-06	6.56295e-05	-0.318783	4.13418e-08	1.82765e-06	-0.46969	0.00255021	0.0365602	-0.150907
SIT1_Q9Y3P8	1.86866	1.85688	1.9094	-0.692428	-0.991649	-0.857347	-0.558203	-0.304032	-0.280968	-0.226974	-0.230238	-0.14779	-0.495346	-0.409313	-0.440654	SIT1	Signaling threshold-regulating transmembrane adapter 1	Q9Y3P8	1.0549	5.0308e-13	3.26045e-11	-0.942646	5.09964e-12	2.23228e-10	-0.781446	1.40985e-11	5.67743e-10	-0.719398	3.55102e-12	1.64819e-10	-0.804747	0.000228626	0.00326093	0.1612	1.03696e-05	3.68039e-05	0.223248	0.000836806	0.00162883	0.137898	0.0723138	0.100249	0.0620486	0.474772	0.537541	-0.0233011	0.0187104	0.129478	-0.0853497
FN1_P02751	1.91822	1.71435	1.90558	-0.591168	-0.656052	-0.808089	-0.828049	-0.823289	-0.791366	-0.224442	-0.175814	-0.463483	-0.176753	-0.0113293	0.0116935	FN1	Fibronectin;Anastellin;Ugl-Y1;Ugl-Y2;Ugl-Y3	P02751	1.10247	5.04533e-13	3.26045e-11	-1.65419	2.72337e-13	3.57484e-11	-1.73859	4.15589e-12	2.71523e-10	-1.39462	1.67873e-11	5.37845e-10	-1.24488	0.153201	0.26878	-0.084392	0.000475743	0.000957985	0.259577	6.62684e-06	2.60272e-05	0.409313	3.7851e-05	0.000247268	0.343969	8.98119e-07	1.54297e-05	0.493705	0.0187577	0.129539	0.149736
CBX7_O95931	1.63467	1.94048	1.69816	-0.84958	-1.05001	-1.02527	-0.775526	-0.763645	-0.702609	-0.242748	-0.0302307	-0.0859161	0.154292	-0.0716115	0.16954	CBX7	Chromobox protein homolog 7	O95931	1.09961	5.11745e-13	3.28181e-11	-1.62202	1.501e-12	1.00079e-10	-1.48687	5.19204e-11	1.44911e-09	-1.11434	2.09972e-10	3.5761e-09	-0.993428	0.0281773	0.0800263	0.135148	5.38849e-07	4.43811e-06	0.507678	4.8022e-08	7.75833e-07	0.628588	1.43516e-05	0.000141282	0.372531	7.37497e-07	1.33874e-05	0.49344	0.0456042	0.211225	0.12091
HSP90AB1_P08238	-1.82872	-1.9653	-1.84635	0.579842	0.858547	0.95181	0.460054	0.536395	0.680123	0.249479	0.254343	0.129456	0.279064	0.369136	0.292125	HSP90AB1	Heat shock protein HSP 90-beta;Putative heat shock protein HSP 90-beta-3	P08238	1.0574	5.19399e-13	3.30566e-11	1.32907	1.64191e-12	1.06928e-10	1.21096	1.09213e-11	4.93408e-10	1.0383	6.06973e-12	2.4398e-10	1.08911	0.0208208	0.0652336	-0.118106	2.35755e-05	7.16821e-05	-0.290773	0.000144616	0.000341653	-0.239956	0.002086	0.00462265	-0.172666	0.0177872	0.0300302	-0.12185	0.276866	0.52797	0.0508167
ATP2B4_P23634	1.90032	1.88294	1.77584	-0.467166	-0.616831	-0.562587	-0.183258	-0.0903949	-0.0981173	-0.224268	-0.273693	-0.302675	-0.956149	-0.871983	-0.91198	ATP2B4	Plasma membrane calcium-transporting ATPase 4	P23634	1.03666	5.41826e-13	3.42247e-11	-0.647879	5.99535e-12	2.54379e-10	-0.533257	2.53646e-12	1.91971e-10	-0.571818	9.39251e-14	1.64389e-11	-0.7462	0.000178717	0.00282219	0.114621	0.00428216	0.00689958	0.076061	0.000655144	0.00130702	-0.0983215	0.102123	0.135749	-0.0385602	3.29229e-07	7.81314e-06	-0.212943	2.9128e-06	0.000302104	-0.174382
NIN_Q8N4C6	1.60951	1.70222	1.64058	-1.30166	-1.37716	-1.23839	-0.347097	-0.543341	-0.422756	0.0537763	-0.0127894	-0.0560774	-0.112371	0.18841	0.21715	NIN	Ninein	Q8N4C6	1.046	5.55953e-13	3.48549e-11	-0.842079	4.0098e-11	9.10442e-10	-0.594851	6.70808e-10	9.7163e-09	-0.471608	1.44737e-09	1.64316e-08	-0.44234	1.17044e-06	0.000138491	0.247228	1.1854e-08	5.10856e-07	0.37047	4.83477e-09	1.63677e-07	0.399739	0.000888411	0.00230975	0.123243	0.000147702	0.000583819	0.152511	0.323476	0.571028	0.0292683
PXN_P49023	1.8259	1.8224	1.85116	-0.455941	-0.323851	-0.192016	-0.00655851	-0.1422	-0.0117788	-0.35641	-0.527021	-0.592996	-1.02156	-0.960474	-0.90864	PXN	Paxillin	P49023	1.08971	5.61914e-13	3.49677e-11	-1.34707	2.94128e-12	1.5639e-10	-1.1782	2.21583e-13	4.43218e-11	-1.45212	2.23485e-14	8.46379e-12	-1.74651	0.00280547	0.01668	0.168876	0.0390517	0.0527958	-0.105043	1.06037e-06	6.42082e-06	-0.399437	5.09809e-05	0.000294763	-0.273919	1.95597e-08	1.06013e-06	-0.568313	2.53666e-05	0.00140054	-0.294394
TOP2A_P11388	-1.71768	-2	-1.65226	0.826302	0.938273	1.12844	0.675796	0.760365	0.61005	0.169564	0.13919	0.135909	0.0196024	-0.0263499	-0.00509929	TOP2A	DNA topoisomerase 2-alpha	P11388	1.05599	6.05836e-13	3.74237e-11	1.17055	2.30455e-12	1.34448e-10	1.05062	4.56869e-11	1.3289e-09	0.823801	1.23688e-10	2.37148e-09	0.759147	0.0104233	0.0400027	-0.11993	1.14522e-06	7.41214e-06	-0.346752	1.7144e-07	1.82312e-06	-0.411406	8.49243e-05	0.000411573	-0.226822	7.23263e-06	6.69178e-05	-0.291476	0.129665	0.361684	-0.0646539
CTSD_P07339	1.87327	1.8477	1.85509	-0.961433	-0.655769	-0.7759	-0.123884	0.130447	-0.0883543	-0.434882	-0.449652	-0.515902	-0.67155	-0.493466	-0.535711	CTSD	Cathepsin D;Cathepsin D light chain;Cathepsin D heavy chain	P07339	1.05342	6.23561e-13	3.82375e-11	-0.987341	4.22317e-11	9.43282e-10	-0.700981	3.22594e-12	2.2774e-10	-0.864355	1.91806e-12	1.15097e-10	-0.901559	1.47733e-06	0.000149617	0.286361	0.00310701	0.00518307	0.122987	0.0249586	0.0354364	0.0857821	0.000352212	0.0011173	-0.163374	5.57243e-05	0.000284065	-0.200578	0.290342	0.541916	-0.0372046
HEBP2_Q9Y5Z4	1.78758	1.83934	1.91191	-0.608022	-0.818709	-0.837745	-0.782719	-0.678296	-0.744515	-0.173668	-0.0133456	0.087156	-0.261354	-0.49626	-0.211347	HEBP2	Heme-binding protein 2	Q9Y5Z4	1.07754	6.4273e-13	3.91274e-11	-1.41817	7.05967e-13	6.44655e-11	-1.40746	3.50747e-11	1.11193e-09	-1.02477	6.043e-12	2.4398e-10	-1.18272	0.828832	0.886444	0.0107125	2.4474e-06	1.24459e-05	0.393397	0.000349569	0.000745703	0.235446	3.28188e-06	6.73508e-05	0.382684	0.000515533	0.00152373	0.224734	0.00653529	0.065595	-0.15795
ARSA_P15289	1.77317	1.9681	1.7191	-1.02196	-1.09381	-1.0197	-0.172711	-0.293598	-0.218101	-0.127946	-0.190616	-0.273932	-0.159626	-0.311716	-0.576662	ARSA	Arylsulfatase A;Arylsulfatase A component B;Arylsulfatase A component C	P15289	1.07687	6.5912e-13	3.98364e-11	-1.22073	4.10213e-11	9.21443e-10	-0.872647	4.93124e-11	1.39957e-09	-0.859594	2.03005e-11	6.22426e-10	-0.924283	1.86228e-06	0.000168891	0.348085	1.25109e-06	7.88477e-06	0.361138	1.00309e-05	3.65437e-05	0.296449	0.760261	0.795089	0.0130534	0.239938	0.295907	-0.0516356	0.147057	0.385348	-0.0646891
MCEE_Q96PE7	1.82461	1.78858	1.99193	-0.736708	-0.968934	-0.803092	-0.573981	-0.617418	-0.553271	-0.172284	-0.164466	-0.303427	-0.313516	-0.33018	-0.0678426	MCEE	Methylmalonyl-CoA epimerase, mitochondrial	Q96PE7	1.0568	6.66728e-13	3.9869e-11	-0.960975	2.26357e-12	1.32981e-10	-0.870482	1.67844e-11	6.4386e-10	-0.73967	1.4601e-11	4.77287e-10	-0.748122	0.0171925	0.0569612	0.0904929	1.73078e-05	5.56461e-05	0.221305	2.54645e-05	7.73696e-05	0.212853	0.00172088	0.0039339	0.130812	0.00277203	0.0060223	0.12236	0.801892	0.901629	-0.00845186
STX7_O15400	1.73272	1.80807	1.80956	-0.749321	-1.06488	-1.11753	-0.707858	-0.62657	-0.734237	-0.101061	-0.0429904	0.00286058	0.0394604	-0.251646	0.0034182	STX7	Syntaxin-7	O15400	1.07996	6.73541e-13	3.9869e-11	-1.45212	2.62374e-12	1.44066e-10	-1.3008	1.04844e-10	2.44195e-09	-0.96285	9.03432e-11	1.87401e-09	-0.974698	0.00993342	0.0387062	0.151324	3.036e-07	3.10663e-06	0.489274	3.99211e-07	3.17893e-06	0.477426	1.57056e-05	0.00014835	0.33795	2.24111e-05	0.000145724	0.326101	0.816059	0.908635	-0.0118485
PYGO2_Q9BRQ0	1.67084	1.77526	1.65204	-1.24724	-1.13415	-1.08881	-0.53778	-0.687822	-0.675579	-0.0326777	0.221477	0.0953319	-0.0827564	-0.0438652	0.115721	PYGO2	Pygopus homolog 2	Q9BRQ0	1.04757	6.73896e-13	3.9869e-11	-0.772082	8.17192e-12	3.1637e-10	-0.6307	7.78342e-10	1.1064e-08	-0.433784	3.80049e-10	5.59158e-09	-0.460369	0.000153828	0.00257432	0.141382	1.49178e-08	5.78372e-07	0.338297	3.86861e-08	6.65988e-07	0.311712	6.16987e-06	9.10951e-05	0.196915	2.6712e-05	0.000165005	0.170331	0.335067	0.580632	-0.0265849
BLM_P54132	-1.94133	-1.86726	-1.88664	0.576489	0.76793	0.816472	0.530536	0.536063	0.580284	0.16735	0.245224	0.174595	0.471872	0.357064	0.471345	BLM	Bloom syndrome protein	P54132	1.03316	6.80944e-13	4.00043e-11	0.662867	1.57202e-12	1.03989e-10	0.619497	1.07245e-11	4.92056e-10	0.530082	2.85539e-12	1.43074e-10	0.590252	0.0802044	0.168407	-0.0433699	6.803e-05	0.000175582	-0.132784	0.00743899	0.0117782	-0.0726148	0.00186224	0.00420442	-0.0894144	0.222562	0.277287	-0.0292449	0.0208863	0.137405	0.0601695
RNF166_Q96A37	1.64381	1.85293	1.73934	-0.946135	-1.11224	-0.928569	-0.643233	-0.858039	-0.782669	-0.00828593	-0.0994889	0.114126	0.0798092	-0.186162	0.134802	RNF166	RING finger protein 166	Q96A37	1.10224	6.863e-13	4.00273e-11	-1.61071	2.07125e-12	1.25184e-10	-1.473	1.77231e-10	3.52824e-09	-1.02439	1.86573e-10	3.23843e-09	-1.02006	0.0279162	0.0796277	0.137702	1.29096e-07	1.88288e-06	0.586319	1.18734e-07	1.41899e-06	0.590648	2.48039e-06	5.93669e-05	0.448617	2.23858e-06	2.99464e-05	0.452946	0.938963	0.972654	0.00432852
ACAA2_P42765	1.68051	1.79106	1.67007	-0.997366	-1.09295	-1.06049	-0.677004	-0.728476	-0.651203	-0.292792	-0.128405	-0.290815	0.0888186	0.245111	0.443929	ACAA2	3-ketoacyl-CoA thiolase, mitochondrial	P42765	1.04075	6.92587e-13	4.00273e-11	-0.83609	3.97526e-12	1.91932e-10	-0.725774	5.02454e-11	1.41648e-09	-0.590197	1.75187e-09	1.91136e-08	-0.43998	0.0022051	0.0141281	0.110316	1.39285e-06	8.44862e-06	0.245893	6.10662e-09	1.91424e-07	0.39611	0.000448082	0.00134874	0.135577	2.64964e-07	6.80723e-06	0.285794	0.000185851	0.00617127	0.150217
LSP1_P33241	1.835	1.957	1.91578	-0.379507	-0.707321	-0.701633	-0.527275	-0.443832	-0.418857	-0.274771	-0.259803	-0.12683	-0.501397	-0.710592	-0.655951	LSP1	Lymphocyte-specific protein 1	P33241	1.0759	6.96565e-13	4.00273e-11	-1.51611	1.36874e-12	9.27323e-11	-1.43552	5.2057e-12	3.05826e-10	-1.28817	6.11321e-13	5.03501e-11	-1.53219	0.147542	0.261774	0.0805962	0.000829602	0.00157431	0.227947	0.763247	0.790146	-0.0160746	0.0148378	0.0249055	0.147351	0.087788	0.122387	-0.0966708	0.000478447	0.0121801	-0.244022
SUPT20H_Q8NEM7	1.56695	1.64559	1.60803	-0.952665	-1.28098	-1.21507	-0.782443	-0.837592	-0.828171	0.231732	0.132346	0.0701778	0.173741	0.161992	0.306354	SUPT20H	Transcription factor SPT20 homolog	Q8NEM7	1.0463	7.00394e-13	4.00273e-11	-0.801126	3.44437e-12	1.74314e-10	-0.704198	1.61041e-09	1.96073e-08	-0.424945	2.87381e-09	2.84034e-08	-0.404811	0.00402545	0.0212424	0.0969286	6.85692e-09	3.76503e-07	0.376181	3.69804e-09	1.38693e-07	0.396315	2.14807e-07	1.87978e-05	0.279252	9.7496e-08	3.3986e-06	0.299387	0.479137	0.70004	0.0201347
PLEKHF2_Q9H8W4	1.7756	1.76415	1.64156	-1.12989	-0.926181	-1.07334	-0.767494	-0.634928	-0.798049	-0.162979	-0.0687729	0.00113697	0.0526336	0.0266624	0.299893	PLEKHF2	Pleckstrin homology domain-containing family F member 2	Q9H8W4	1.05157	7.16477e-13	4.06698e-11	-0.885647	3.09816e-12	1.59954e-10	-0.786653	1.38754e-10	2.92148e-09	-0.576731	5.89415e-10	7.93538e-09	-0.511747	0.00674725	0.0300072	0.0989943	2.17686e-07	2.51898e-06	0.308916	2.43931e-08	4.92611e-07	0.3739	1.37381e-05	0.00013806	0.209921	7.96883e-07	1.41535e-05	0.274906	0.0540091	0.231141	0.0649849
SLC19A1_P41440	-1.63804	-1.61619	-1.57813	1.09227	1.35828	1.29972	0.660279	0.44982	0.578376	0.0134737	0.0881619	0.350062	-0.356503	-0.42321	-0.278383	SLC19A1	Folate transporter 1	P41440	1.06781	7.33953e-13	4.13821e-11	1.06482	2.16467e-11	5.90395e-10	0.809023	2.80517e-10	5.0463e-09	0.655579	1.54999e-08	1.14224e-07	0.468262	1.22331e-05	0.000527029	-0.255802	7.38677e-08	1.3914e-06	-0.409246	8.74972e-10	5.00044e-08	-0.596562	0.00119125	0.00291431	-0.153444	5.81851e-07	1.14476e-05	-0.34076	0.000233118	0.00736249	-0.187316
DNAL1_Q4LDG9	1.68817	1.55945	1.77722	-0.97047	-1.25315	-1.13534	-0.639922	-0.812545	-0.722308	0.190483	0.0613433	0.324292	0.0396343	-0.138698	0.0318348	DNAL1	Dynein light chain 1, axonemal	Q4LDG9	1.06519	7.76867e-13	4.35098e-11	-1.09275	5.08913e-12	2.23228e-10	-0.938403	1.77205e-09	2.11162e-08	-0.57985	3.49421e-10	5.27965e-09	-0.663704	0.00143445	0.0106644	0.154347	7.607e-09	4.09656e-07	0.5129	6.09289e-08	8.91749e-07	0.429046	4.6406e-07	2.72566e-05	0.358553	8.06695e-06	7.20196e-05	0.274699	0.0464788	0.213721	-0.0838544
AGAP2_Q99490	1.88632	1.86085	1.86193	-0.645367	-0.664591	-0.521293	-0.175029	-0.169539	-0.101404	-0.150155	-0.277549	-0.446321	-0.80718	-0.827381	-0.823286	AGAP2	Arf-GAP with GTPase, ANK repeat and PH domain-containing protein 2	Q99490	1.0401	7.82821e-13	4.35528e-11	-0.715299	9.93166e-12	3.61727e-10	-0.582121	4.28631e-12	2.71523e-10	-0.623273	2.87566e-13	3.05264e-11	-0.775539	0.000147741	0.00253301	0.133178	0.00282299	0.00475364	0.0920256	0.0313811	0.0437057	-0.0602396	0.122754	0.160183	-0.0411521	3.79962e-06	4.37868e-05	-0.193417	4.25104e-05	0.00200635	-0.152265
ITGA5_P08648	1.79058	1.90771	1.92036	-0.132646	-0.138152	-0.214881	-0.324771	-0.381252	-0.228543	-0.451442	-0.713235	-0.567381	-0.870971	-0.884695	-0.71068	ITGA5	Integrin alpha-5;Integrin alpha-5 heavy chain;Integrin alpha-5 light chain	P08648	1.11481	7.91233e-13	4.37313e-11	-1.36066	3.28612e-13	4.10162e-11	-1.46072	7.90129e-14	2.77667e-11	-1.63848	2.41794e-14	8.46379e-12	-1.80215	0.0552268	0.128095	-0.100058	6.37201e-05	0.000165846	-0.277819	5.34056e-07	3.88299e-06	-0.441493	0.00255191	0.00546962	-0.177762	8.34284e-06	7.3248e-05	-0.341435	0.00446162	0.0514864	-0.163673
ARHGAP1_Q07960	1.85925	1.82625	1.89749	-0.883483	-0.747984	-0.905317	-0.540296	-0.43491	-0.495317	-0.603907	-0.459479	-0.353082	0.0224363	-0.0459365	-0.13571	ARHGAP1	Rho GTPase-activating protein 1	Q07960	1.03547	8.46284e-13	4.64682e-11	-0.690547	4.81016e-12	2.17256e-10	-0.599866	5.28802e-12	3.06377e-10	-0.595269	5.98829e-11	1.38589e-09	-0.488346	0.00255727	0.0156815	0.0906802	0.00179521	0.00315712	0.0952773	1.73952e-06	9.27266e-06	0.202201	0.852138	0.874946	0.00459703	0.000529697	0.00155431	0.111521	0.000744326	0.016196	0.106924
ASAH1_Q13510	1.7997	2	1.85892	-0.970709	-0.819693	-0.63218	-0.488558	-0.334828	-0.295442	-0.264333	-0.270365	-0.467152	-0.474304	-0.331086	-0.323255	ASAH1	Acid ceramidase;Acid ceramidase subunit alpha;Acid ceramidase subunit beta	Q13510	1.07833	8.57063e-13	4.67544e-11	-1.40924	7.47926e-12	2.96947e-10	-1.18226	9.26023e-12	4.51746e-10	-1.1619	7.34757e-12	2.81124e-10	-1.18397	0.000545923	0.00576168	0.226983	0.000265017	0.000572488	0.247348	0.000580638	0.00117145	0.225274	0.68684	0.72929	0.0203656	0.972921	0.978394	-0.00170911	0.66231	0.817885	-0.0220747
GATA3_P23771	0.958688	0.944345	0.899883	-1.42322	-1.71969	-1.56943	-0.726695	-0.599149	-0.657462	0.433979	0.627	0.573144	0.70364	0.777304	0.777662	GATA3	Trans-acting T-cell-specific transcription factor GATA-3	P23771	1.04344	8.74208e-13	4.73821e-11	-0.782822	2.20928e-10	3.11936e-09	-0.498554	0.000733841	0.00143239	-0.121747	0.0602589	0.07981	-0.0566977	1.65664e-07	4.48949e-05	0.284268	7.03446e-12	9.67005e-09	0.661075	2.21331e-12	8.08435e-10	0.726124	6.3232e-09	3.79437e-06	0.376807	9.47994e-10	1.09097e-07	0.441856	0.034644	0.183047	0.0650489
RTCA_O00442	1.74255	1.86922	1.70852	-1.01673	-1.00355	-1.08221	-0.802396	-0.54828	-0.593164	-0.142813	-0.0284575	-0.0377729	0.086504	-0.0931043	-0.0583145	RTCA	RNA 3-terminal phosphate cyclase	O00442	1.03882	8.82619e-13	4.75313e-11	-0.715902	5.48157e-12	2.38585e-10	-0.617422	1.54382e-10	3.16333e-09	-0.469971	2.12692e-10	3.60975e-09	-0.45772	0.00188073	0.0126806	0.0984804	3.12155e-07	3.15385e-06	0.245931	1.80673e-07	1.89429e-06	0.258182	6.3798e-05	0.000341438	0.147451	2.96622e-05	0.000178889	0.159701	0.634356	0.801629	0.0122504
TPD52L2_O43399	1.80688	1.80232	1.92603	-0.532876	-0.778095	-0.946393	-0.740511	-0.68337	-0.786302	-0.353153	-0.368191	-0.27714	-0.0581266	-0.100536	0.0894668	TPD52L2	Tumor protein D54	O43399	1.06481	9.05174e-13	4.84354e-11	-1.20431	9.75777e-13	7.77911e-11	-1.19702	7.95248e-12	4.10562e-10	-1.00976	5.21037e-11	1.22956e-09	-0.866139	0.866089	0.911667	0.00729176	0.000552346	0.00109455	0.194555	2.88584e-06	1.35973e-05	0.338172	0.000751594	0.0020173	0.187263	3.63487e-06	4.23531e-05	0.33088	0.00506189	0.055807	0.143617
IGLC6_P0DOY3	1.85317	1.66754	1.87305	-0.499183	-0.435898	-0.643075	-1.01666	-1.04858	-1.00625	-0.323501	-0.0894002	-0.377093	0.10713	0.0406217	-0.101877	IGLC6	Ig lambda-6 chain C region	P0DOY3	1.16192	9.15466e-13	4.86761e-11	-2.23258	8.25343e-14	1.73343e-11	-2.71078	4.02544e-12	2.68395e-10	-1.98019	2.3967e-11	7.08968e-10	-1.71253	4.52275e-05	0.00122963	-0.478202	0.00710667	0.0110052	0.252389	1.9939e-05	6.36988e-05	0.520055	5.53831e-07	2.94477e-05	0.730591	1.57247e-08	8.98659e-07	0.998257	0.00492027	0.054967	0.267666
LIME1_Q9H400	1.82334	1.82932	1.80749	-0.546349	-0.521561	-0.246128	-0.0397543	-0.101425	0.0492454	-0.357175	-0.338072	-0.356926	-1.16448	-0.957783	-0.879752	LIME1	Lck-interacting transmembrane adapter 1	Q9H400	1.1597	9.40353e-13	4.95329e-11	-1.97282	1.09231e-11	3.74552e-10	-1.61692	1.53076e-12	1.38279e-10	-1.89656	5.95694e-14	1.16382e-11	-2.46441	0.000222794	0.00319785	0.355909	0.293879	0.334355	0.0762618	1.03409e-05	3.73489e-05	-0.491583	0.00156711	0.00364387	-0.279647	2.5732e-08	1.30949e-06	-0.847491	2.29125e-06	0.000266937	-0.567844
ATP2B1_P20020	1.79509	1.8686	1.86595	-0.908578	-1.0843	-0.768909	-0.668706	-0.477702	-0.567959	-0.266159	-0.146901	-0.162034	-0.257804	-0.157001	-0.0635839	ATP2B1	Plasma membrane calcium-transporting ATPase 1	P20020	1.04297	9.43371e-13	4.95329e-11	-0.795011	4.99435e-12	2.21997e-10	-0.694581	4.07535e-11	1.22275e-09	-0.585343	4.95298e-11	1.18713e-09	-0.576071	0.00354441	0.0194364	0.10043	5.77934e-06	2.33048e-05	0.209668	3.67313e-06	1.6327e-05	0.21894	0.00197181	0.00441033	0.109237	0.00107358	0.00275479	0.11851	0.746514	0.870983	0.00927244
HMGN4_O00479	1.8089	1.85684	1.72729	-0.663397	-1.10259	-1.11004	-0.682265	-0.680814	-0.639388	-0.110012	0.00745591	-0.105459	-0.137465	-0.168906	-0.000149817	HMGN4	High mobility group nucleosome-binding domain-containing protein 4	O00479	1.10454	9.63846e-13	4.98734e-11	-1.95277	3.82472e-12	1.86811e-10	-1.74648	1.15068e-10	2.59862e-09	-1.32271	9.30751e-11	1.91648e-09	-1.34597	0.01084	0.0410329	0.206294	6.77755e-07	5.15278e-06	0.630061	1.02377e-06	6.26415e-06	0.606799	4.15257e-05	0.000261461	0.423767	7.09724e-05	0.000335531	0.400505	0.741744	0.868124	-0.0232623
HSD17B11_Q8NBQ5	1.82034	1.90307	1.71924	-1.23202	-1.01232	-0.892239	-0.418409	-0.140428	-0.494813	-0.286207	-0.362614	-0.287495	-0.0833456	-0.131611	-0.101145	HSD17B11	Estradiol 17-beta-dehydrogenase 11	Q8NBQ5	1.06916	9.64676e-13	4.98734e-11	-1.14265	2.95677e-11	7.26311e-10	-0.865227	3.69511e-11	1.13294e-09	-0.849599	1.28569e-10	2.43817e-09	-0.766994	1.3742e-05	0.000571147	0.27742	7.86173e-06	2.98418e-05	0.293048	5.51457e-07	3.96304e-06	0.375653	0.705393	0.745316	0.0156274	0.0308607	0.0486054	0.0982324	0.0624726	0.248854	0.0826051
RALY_Q9UKM9	1.71396	1.81453	1.77102	-0.832747	-1.1647	-1.21952	-0.632757	-0.46865	-0.646744	-0.122122	-0.0470387	0.0931857	-0.00909949	-0.144906	-0.104404	RALY	RNA-binding protein Raly	Q9UKM9	1.05594	9.67667e-13	4.98734e-11	-1.10412	9.9835e-12	3.61727e-10	-0.913691	2.72008e-10	4.91427e-09	-0.696902	1.81526e-10	3.17709e-09	-0.720554	0.000334985	0.00428996	0.190425	1.52493e-07	2.03025e-06	0.407213	2.99307e-07	2.61925e-06	0.383562	0.000106592	0.000475519	0.216789	0.000296903	0.000986273	0.193137	0.555532	0.750808	-0.0236516
FYCO1_Q9BQS8	1.60055	1.55408	1.60855	-1.10307	-1.29513	-1.35582	-0.618779	-0.647502	-0.754295	0.0427529	0.124246	-0.099507	0.244121	0.3337	0.366109	FYCO1	FYVE and coiled-coil domain-containing protein 1	Q9BQS8	1.0377	1.03316e-12	5.29241e-11	-0.692513	1.70371e-11	5.28149e-10	-0.55157	1.4777e-09	1.83914e-08	-0.381795	1.70487e-08	1.23963e-07	-0.310534	8.03617e-05	0.00173552	0.140942	1.69308e-08	6.06165e-07	0.310718	1.46919e-09	7.26039e-08	0.381979	1.31749e-05	0.000134514	0.169776	3.10831e-07	7.54708e-06	0.241037	0.0129463	0.100705	0.071261
ACAT1_P24752	1.84731	1.98777	1.85524	-0.525914	-0.770839	-0.798848	-0.6879	-0.600747	-0.546733	-0.27634	-0.20011	-0.201205	-0.355996	-0.414875	-0.310813	ACAT1	Acetyl-CoA acetyltransferase, mitochondrial	P24752	1.03671	1.04465e-12	5.31886e-11	-0.730776	1.59005e-12	1.0436e-10	-0.706352	1.24408e-11	5.22577e-10	-0.597689	5.84083e-12	2.40534e-10	-0.635611	0.365382	0.504476	0.0244241	0.000220984	0.000489192	0.133086	0.00304934	0.00527435	0.0951648	0.0011658	0.00286875	0.108662	0.0179807	0.0303143	0.0707407	0.16937	0.410832	-0.0379217
NDUFB10_O96000	1.87807	1.85359	1.77811	-0.89911	-1.06929	-0.903425	-0.460226	-0.547406	-0.582362	-0.287704	-0.0910827	-0.227936	-0.109829	-0.318673	-0.0127241	NDUFB10	NADH dehydrogenase [ubiquinone] 1 beta subcomplex subunit 10	O96000	1.04202	1.12207e-12	5.64255e-11	-0.77185	8.6831e-12	3.28589e-10	-0.653808	5.39177e-11	1.49001e-09	-0.563259	7.5337e-11	1.6525e-09	-0.548019	0.000981623	0.00830475	0.118042	5.18677e-06	2.15606e-05	0.20859	2.46422e-06	1.21276e-05	0.223831	0.00626283	0.0117678	0.0905481	0.00222041	0.00500097	0.105788	0.59089	0.777214	0.0152403
PKM_P14618	-1.85762	-1.96618	-1.84187	0.603076	0.930135	0.686003	0.363879	0.404902	0.329498	0.230483	0.132077	0.205411	0.662242	0.630574	0.487396	PKM	Pyruvate kinase PKM	P14618	1.03423	1.13114e-12	5.64255e-11	0.784619	7.49349e-12	2.96947e-10	0.673076	2.04155e-11	7.36096e-10	0.620305	2.29507e-12	1.24393e-10	0.740934	0.0017125	0.0119392	-0.111543	6.58932e-05	0.00017096	-0.164314	0.144929	0.176163	-0.0436847	0.0838504	0.113948	-0.0527706	0.0318296	0.0500094	0.0678586	0.000946995	0.0187635	0.120629
TTC9_Q92623	1.80085	1.89652	1.99748	-0.543451	-0.908735	-0.784995	-0.582008	-0.487558	-0.368392	-0.428322	-0.423063	-0.277023	-0.340913	-0.35851	-0.191871	TTC9	Tetratricopeptide repeat protein 9A	Q92623	1.08282	1.13493e-12	5.64255e-11	-1.33286	4.20898e-12	1.98919e-10	-1.19856	7.26683e-12	3.86384e-10	-1.14655	1.12231e-11	3.87747e-10	-1.10671	0.0151091	0.0516193	0.134298	0.00194033	0.00339175	0.186313	0.000428344	0.000893377	0.226157	0.296512	0.351489	0.0520155	0.0773825	0.109443	0.0918592	0.419669	0.653139	0.0398437
GZMM_P51124	1.70066	1.74262	1.72013	-1.4371	-1.11698	-1.11856	-0.262994	-0.320653	-0.321911	0.149886	0.0798651	-0.0717465	-0.353586	-0.331872	-0.0577515	GZMM	Granzyme M	P51124	1.0587	1.13509e-12	5.64255e-11	-0.992298	1.14109e-10	1.86776e-09	-0.681551	1.16976e-09	1.51654e-08	-0.562112	1.58638e-10	2.84768e-09	-0.663319	1.08663e-06	0.000134351	0.310747	2.76197e-08	7.94634e-07	0.430186	5.81198e-07	4.09454e-06	0.328979	0.00536132	0.0102903	0.119439	0.616978	0.671925	0.0182319	0.0141582	0.106963	-0.101207
NFKB1_P19838	1.8065	1.83675	1.76219	-0.96217	-0.903228	-0.971494	-0.742314	-0.569637	-0.600761	-0.293759	-0.333328	-0.324255	0.0683363	0.0764377	0.150735	NFKB1	Nuclear factor NF-kappa-B p105 subunit;Nuclear factor NF-kappa-B p50 subunit	P19838	1.02858	1.14217e-12	5.64435e-11	-0.568022	4.95417e-12	2.21383e-10	-0.504332	2.79187e-11	9.27055e-10	-0.438079	3.97381e-10	5.83636e-09	-0.352152	0.00831173	0.0344654	0.06369	2.84332e-05	8.39603e-05	0.129943	1.26339e-07	1.47619e-06	0.21587	0.00654819	0.0122356	0.066253	5.76315e-06	5.79141e-05	0.15218	0.00107995	0.0205263	0.0859271
FANCD2_Q9BXW9	-1.84244	-1.88019	-1.96112	0.475654	0.653343	0.747891	0.627827	0.657332	0.64896	0.249321	0.120616	0.130526	0.346335	0.623523	0.402431	FANCD2	Fanconi anemia group D2 protein	Q9BXW9	1.04761	1.18747e-12	5.83388e-11	0.872293	1.08178e-12	8.1874e-11	0.878896	1.41147e-11	5.67743e-10	0.713491	2.78613e-12	1.41845e-10	0.814076	0.83665	0.891319	0.0066029	0.000242651	0.000530723	-0.158802	0.0870801	0.110893	-0.0582169	0.000169561	0.000646902	-0.165405	0.0600612	0.087206	-0.0648198	0.00715955	0.0693742	0.100585
NDRG1_Q92597	1.91838	1.82891	1.87375	-0.208827	-0.247303	-0.170391	-0.538727	-0.405344	-0.191679	-0.392406	-0.396979	-0.418504	-0.910677	-0.935888	-0.804321	NDRG1	Protein NDRG1	Q92597	1.07777	1.21822e-12	5.9255e-11	-1.02091	4.62025e-13	5.04088e-11	-1.10412	4.0507e-13	6.42074e-11	-1.11591	3.74843e-14	1.04855e-11	-1.35171	0.0421553	0.106478	-0.0832128	0.0232823	0.0326645	-0.095001	7.96592e-07	5.19175e-06	-0.3308	0.753901	0.790011	-0.0117882	1.67989e-05	0.000117999	-0.247587	2.7239e-05	0.00144832	-0.235799
PDCD2L_Q9BRP1	-1.94793	-1.895	-1.77689	0.929846	0.755254	0.681053	0.186702	0.195029	0.0700828	0.479904	0.714231	0.659895	0.373983	0.295121	0.278722	PDCD2L	Programmed cell death protein 2-like	Q9BRP1	1.04752	1.22022e-12	5.9255e-11	0.765237	3.55027e-11	8.37803e-10	0.5818	2.7658e-12	2.05623e-10	0.716164	1.35674e-11	4.46978e-10	0.629329	1.88918e-05	0.000684474	-0.183437	0.0993803	0.124031	-0.0490729	0.000306111	0.000662451	-0.135908	0.000337407	0.00108088	0.134364	0.109334	0.148099	0.0475292	0.00799148	0.0742659	-0.0868348
UCK2_Q9BZX2	-1.58322	-1.75662	-1.71305	0.989273	1.37917	1.27925	0.59325	0.490809	0.523185	0.162457	-0.0514419	-0.088337	-0.00747456	0.0114724	-0.228721	UCK2	Uridine-cytidine kinase 2	Q9BZX2	1.08068	1.24232e-12	5.9835e-11	1.36187	3.32519e-11	7.93606e-10	1.04249	8.9762e-10	1.24232e-08	0.794461	1.63378e-09	1.79453e-08	0.755736	2.38135e-05	0.000801154	-0.319384	4.76203e-08	1.06116e-06	-0.567411	2.21419e-08	4.60432e-07	-0.606136	0.000249631	0.000860194	-0.248027	6.72473e-05	0.000324801	-0.286751	0.445391	0.674651	-0.0387248
FGA_P02671	1.84242	1.77397	1.902	-0.720188	-0.655109	-0.833096	-0.84892	-0.542327	-0.873526	-0.463308	-0.23541	-0.35333	-0.128893	0.0529578	0.0827554	FGA	Fibrinogen alpha chain;Fibrinopeptide A;Fibrinogen alpha chain	P02671	1.12174	1.24641e-12	5.9835e-11	-1.56549	1.13929e-12	8.25104e-11	-1.57691	9.19238e-12	4.51746e-10	-1.33121	7.89704e-11	1.71429e-09	-1.11668	0.843055	0.896292	-0.0114232	0.00123763	0.00224905	0.234282	3.0467e-06	1.41645e-05	0.448815	0.000856692	0.00224208	0.245705	2.33148e-06	3.08429e-05	0.460238	0.00236102	0.0347372	0.214533
ZNF22_P17026	1.73841	1.85799	1.69619	-0.721966	-0.941881	-0.960101	-0.986892	-0.807722	-0.779185	-0.213633	-0.039197	0.117151	0.0964631	-0.109466	0.0538428	ZNF22	Zinc finger protein 22	P17026	1.09064	1.25603e-12	5.99542e-11	-1.59985	1.35865e-12	9.27323e-11	-1.58972	1.28662e-10	2.78579e-09	-1.097	1.92202e-10	3.31559e-09	-1.06133	0.863584	0.910171	0.0101349	1.14136e-06	7.40431e-06	0.502855	5.37833e-07	3.90184e-06	0.538528	1.42365e-06	4.56549e-05	0.49272	6.63412e-07	1.25243e-05	0.528393	0.548087	0.74655	0.0356728
GPX1_P07203	1.79642	1.85102	1.91335	-0.649512	-0.846495	-0.966317	-0.788562	-0.543161	-0.692271	-0.149428	-0.262867	-0.117829	-0.100195	-0.263232	-0.180929	GPX1	Glutathione peroxidase 1	P07203	1.04677	1.28707e-12	6.09811e-11	-0.868749	2.57553e-12	1.44066e-10	-0.821286	3.81044e-11	1.16045e-09	-0.659529	3.70327e-11	9.84531e-10	-0.66107	0.155941	0.272626	0.0474626	1.88297e-05	5.97613e-05	0.20922	2.02664e-05	6.4443e-05	0.207679	0.000211016	0.000756584	0.161757	0.000229455	0.000810619	0.160216	0.961681	0.98214	-0.00154108
MRPL43_Q8N983	1.93326	1.88093	1.78281	-0.523545	-0.712977	-0.860789	-0.740992	-0.804245	-0.63644	-0.226487	-0.0578591	0.00588797	-0.387708	-0.372991	-0.278854	MRPL43	39S ribosomal protein L43, mitochondrial	Q8N983	1.05742	1.29206e-12	6.09811e-11	-1.00365	1.12914e-12	8.25104e-11	-1.01465	3.5619e-11	1.12073e-09	-0.766395	7.99908e-12	3.00001e-10	-0.865672	0.766967	0.844911	-0.0110046	2.27181e-05	6.96296e-05	0.237251	0.00235678	0.0041806	0.137974	1.44523e-05	0.000141508	0.248256	0.00134568	0.00331527	0.148979	0.017578	0.123991	-0.0992772
FGD3_Q5JSP0	1.76066	1.87507	1.76802	-1.21286	-1.15467	-0.879465	-0.226188	-0.309696	-0.15583	0.0102722	-0.142128	-0.162723	-0.411465	-0.430041	-0.32895	FGD3	FYVE, RhoGEF and PH domain-containing protein 3	Q5JSP0	1.03935	1.32175e-12	6.20336e-11	-0.747084	9.71406e-11	1.66781e-09	-0.526409	2.20171e-10	4.20377e-09	-0.492112	3.86271e-11	1.01408e-09	-0.567753	2.33199e-06	0.000190205	0.220676	4.83116e-07	4.16273e-06	0.254973	1.98742e-05	6.35809e-05	0.179331	0.228629	0.279092	0.034297	0.151877	0.198031	-0.0413446	0.0157187	0.114729	-0.0756416
ENTPD1_P49961	-1.88273	-1.77768	-1.87512	0.0473988	-0.0345624	0.0124273	0.517343	0.44283	0.402558	0.54398	0.480698	0.424358	0.79925	0.960891	0.938362	ENTPD1	Ectonucleoside triphosphate diphosphohydrolase 1	P49961	1.0562	1.33786e-12	6.2441e-11	0.70576	9.25745e-14	1.85171e-11	0.875507	7.93241e-14	2.77667e-11	0.886461	1.02338e-14	5.73161e-12	1.04504	1.96778e-05	0.00070346	0.169747	1.04853e-05	3.70894e-05	0.180701	9.63256e-09	2.61042e-07	0.33928	0.676285	0.719629	0.0109534	1.99275e-05	0.000133929	0.169532	3.83434e-05	0.00183024	0.158579
FLI1_Q01543	1.81743	1.9934	1.76088	-0.489375	-0.811083	-0.581289	-0.171983	-0.177341	-0.0895867	-0.224057	-0.196593	-0.312263	-0.867511	-0.917762	-0.732867	FLI1	Friend leukemia integration 1 transcription factor	Q01543	1.05806	1.37022e-12	6.3598e-11	-1.02445	1.93623e-11	5.61779e-10	-0.826134	1.07771e-11	4.92056e-10	-0.866543	4.97292e-13	4.44441e-11	-1.11192	0.000156364	0.00260981	0.198312	0.00104716	0.00193728	0.157902	0.0360586	0.0495304	-0.0874697	0.298616	0.353633	-0.0404092	4.40706e-06	4.8208e-05	-0.285781	2.09071e-05	0.00121865	-0.245372
NARF_Q9UHQ1	-1.77052	-1.7712	-1.62117	1.3985	1.12578	1.15635	0.286208	0.22713	0.531838	0.0570996	0.233818	0.227038	0.0461943	-0.105585	-0.0214792	NARF	Nuclear prelamin A recognition factor	Q9UHQ1	1.0488	1.42603e-12	6.55767e-11	0.879864	1.0955e-10	1.81167e-09	0.617657	3.21435e-10	5.59083e-09	0.565202	1.22894e-09	1.46237e-08	0.505623	2.26548e-06	0.000186591	-0.262208	3.07251e-07	3.12118e-06	-0.314662	4.26704e-08	7.11257e-07	-0.374241	0.12718	0.165394	-0.0524545	0.00419981	0.00858249	-0.112033	0.0871745	0.292932	-0.0595787
PARVG_Q9HBI0	1.88193	1.96824	1.87899	-0.45383	-0.623122	-0.588971	-0.477213	-0.371781	-0.268746	-0.369504	-0.491018	-0.168841	-0.466531	-0.723534	-0.726066	PARVG	Gamma-parvin	Q9HBI0	1.11486	1.43208e-12	6.55767e-11	-1.82429	3.70431e-12	1.83819e-10	-1.68906	4.34732e-12	2.71523e-10	-1.66726	9.49168e-13	7.11961e-11	-1.88601	0.0640572	0.142593	0.135231	0.035354	0.0481142	0.157033	0.371526	0.416993	-0.0617238	0.748801	0.785353	0.0218016	0.0114875	0.0204442	-0.196955	0.00617854	0.0632999	-0.218757
HIST1H1D_P16402	1.67776	1.85583	1.80125	-0.780711	-1.12453	-1.21606	-0.690492	-0.474407	-0.586111	0.0499358	-0.0259371	-0.0416212	-0.055894	-0.279853	-0.10917	HIST1H1D	Histone H1.3	P16402	1.07743	1.43627e-12	6.55767e-11	-1.55262	1.26745e-11	4.22533e-10	-1.30102	3.86856e-10	6.29297e-09	-0.982758	1.52604e-10	2.78097e-09	-1.06121	0.000728437	0.00705666	0.251596	2.31077e-07	2.59183e-06	0.56986	1.19101e-06	6.94072e-06	0.491405	9.62519e-05	0.000446994	0.318264	0.00106125	0.00272901	0.23981	0.190546	0.437371	-0.0784549
PIK3R1_P27986	1.60077	1.77338	1.70482	-1.0438	-1.13734	-1.25953	-0.788733	-0.553623	-0.6244	-0.0705881	-0.103877	0.00562969	0.168933	0.165435	0.162919	PIK3R1	Phosphatidylinositol 3-kinase regulatory subunit alpha	P27986	1.03259	1.45192e-12	6.5933e-11	-0.644162	1.50572e-11	4.80972e-10	-0.532721	5.43031e-10	8.19031e-09	-0.396782	2.76197e-09	2.73947e-08	-0.346417	0.000430233	0.00495337	0.111442	1.39876e-07	1.94615e-06	0.24738	1.65014e-08	3.77176e-07	0.297745	7.41021e-05	0.000376607	0.135939	3.1645e-06	3.80328e-05	0.186304	0.0526984	0.228796	0.0503648
NDUFB1_O75438	1.74538	1.68307	1.72941	-0.970645	-1.25	-1.21931	-0.76203	-0.492104	-0.495745	-0.00888834	0.130195	0.0841745	-0.205466	-0.0241417	0.0560859	NDUFB1	NADH dehydrogenase [ubiquinone] 1 beta subcomplex subunit 1	O75438	1.05313	1.4686e-12	6.6332e-11	-0.922563	2.17067e-11	5.90395e-10	-0.741215	1.22959e-09	1.58189e-08	-0.531401	5.06708e-10	7.08295e-09	-0.572069	0.00014331	0.0024875	0.181348	4.54946e-08	1.04142e-06	0.391162	1.59747e-07	1.73963e-06	0.350494	3.66961e-05	0.000242935	0.209814	0.000264894	0.000904256	0.169146	0.250441	0.502017	-0.0406677
CTSC_P53634	1.94454	1.86513	1.92239	-0.847181	-0.55092	-0.439373	-0.300247	-0.316482	-0.396014	-0.243666	-0.428558	-0.448536	-0.56111	-0.555128	-0.644845	CTSC	Dipeptidyl peptidase 1;Dipeptidyl peptidase 1 exclusion domain chain;Dipeptidyl peptidase 1 heavy chain;Dipeptidyl peptidase 1 light chain	P53634	1.06221	1.50872e-12	6.75783e-11	-1.13002	6.25616e-12	2.62474e-10	-1.0069	5.145e-12	3.04388e-10	-1.02303	1.71009e-12	1.04105e-10	-1.11862	0.0111744	0.0419043	0.123121	0.0232772	0.0326628	0.106995	0.787589	0.811945	0.0114041	0.703631	0.743828	-0.0161254	0.0187948	0.0314601	-0.111717	0.0387965	0.192858	-0.0955911
ASPSCR1_Q9BZE9	1.56364	1.48858	1.55309	-1.03278	-1.41699	-1.34038	-0.705025	-0.764173	-0.774238	0.142401	0.29946	0.318512	0.254335	0.123376	0.290188	ASPSCR1	Tether containing UBX domain for GLUT4	Q9BZE9	1.0452	1.51229e-12	6.75783e-11	-0.83036	1.85402e-11	5.52326e-10	-0.677382	1.9101e-08	1.44023e-07	-0.380287	1.44658e-08	1.07966e-07	-0.389433	0.000259324	0.00355397	0.152979	2.61595e-09	2.33794e-07	0.450073	3.33988e-09	1.29301e-07	0.440927	3.22378e-07	2.27588e-05	0.297095	4.56812e-07	9.96799e-06	0.287948	0.768803	0.885343	-0.00914623
ADARB1_P78563	1.78904	1.88466	1.96161	-0.528517	-0.640177	-0.547714	-0.249958	-0.246807	-0.0802346	-0.436469	-0.366232	-0.143481	-0.683952	-0.890568	-0.821203	ADARB1	Double-stranded RNA-specific editase 1	P78563	1.05889	1.55364e-12	6.9057e-11	-0.964428	1.23622e-11	4.1454e-10	-0.814956	6.0807e-12	3.35887e-10	-0.863387	5.20753e-13	4.6051e-11	-1.05354	0.00108546	0.00887857	0.149472	0.0140484	0.0205611	0.101041	0.0264419	0.0373217	-0.0891152	0.195776	0.243661	-0.0484309	1.67647e-05	0.000117926	-0.238587	0.000145265	0.00504284	-0.190156
ITGB1_P05556	1.80331	1.94174	1.81521	-0.856833	-0.998774	-0.903743	-0.145259	-0.21519	-0.2058	-0.160881	-0.235026	-0.347008	-0.674212	-0.539559	-0.277978	ITGB1	Integrin beta-1	P05556	1.04071	1.56182e-12	6.9057e-11	-0.842692	6.6912e-11	1.30122e-09	-0.620554	4.72993e-11	1.35445e-09	-0.638448	1.1963e-11	4.06889e-10	-0.714297	8.84887e-06	0.00045424	0.222139	2.06489e-05	6.46077e-05	0.204244	0.00124062	0.00233165	0.128395	0.573762	0.625996	-0.0178945	0.0100887	0.0182074	-0.0937436	0.0299078	0.167169	-0.0758492
APOA1_P02647	1.69989	1.55529	1.66215	-0.532217	-0.379002	-0.66641	-1.15297	-1.24965	-1.21938	-0.279892	-0.118571	-0.419983	0.335939	0.436209	0.328596	APOA1	Apolipoprotein A-I;Proapolipoprotein A-I;Truncated apolipoprotein A-I	P02647	1.12395	1.60133e-12	7.04334e-11	-1.80984	5.38638e-14	1.51898e-11	-2.37951	7.41055e-12	3.91547e-10	-1.59829	1.05257e-09	1.29658e-08	-1.0635	1.3912e-06	0.000146093	-0.569669	0.0076339	0.0117523	0.211549	6.79095e-08	9.6045e-07	0.746338	4.01143e-08	7.30221e-06	0.781218	8.0011e-11	2.1683e-08	1.31601	2.74139e-06	0.000299096	0.534789
TMEM63A_O94886	1.83976	1.92778	1.96863	-0.487529	-0.229508	-0.21689	-0.397937	-0.407681	-0.499887	-0.632771	-0.494529	-0.432778	-0.727791	-0.507076	-0.701798	TMEM63A	CSC1-like protein 1	O94886	1.12286	1.64488e-12	7.1972e-11	-1.4745	8.4163e-13	7.36514e-11	-1.55664	5.42295e-13	7.59303e-11	-1.61292	2.90693e-13	3.05264e-11	-1.69617	0.156084	0.272691	-0.0821416	0.0250823	0.0350143	-0.138417	0.00141671	0.00262096	-0.221666	0.320758	0.376932	-0.0562759	0.0241468	0.0392146	-0.139525	0.151014	0.390235	-0.0832487
HSPA4_P34932	-1.96737	-1.96033	-1.84963	0.605735	0.437994	0.543538	0.465168	0.362163	0.494197	0.343305	0.475017	0.383882	0.539766	0.526874	0.599699	HSPA4	Heat shock 70 kDa protein 4	P34932	1.02756	1.65963e-12	7.22412e-11	0.602683	2.61221e-12	1.44066e-10	0.580936	3.21955e-12	2.2774e-10	0.571171	1.45452e-12	9.21819e-11	0.609153	0.347199	0.487926	-0.0217467	0.181351	0.215067	-0.0315116	0.776098	0.801573	0.00647092	0.668449	0.712736	-0.00976489	0.22808	0.283153	0.0282177	0.112658	0.335261	0.0379825
BIN1_O00499	1.79616	1.83549	1.85723	-0.607436	-0.942534	-0.752996	-0.185398	0.0112442	-0.132972	-0.155691	-0.101307	-0.176754	-0.841082	-0.900733	-0.703211	BIN1	Myc box-dependent-interacting protein 1	O00499	1.0421	1.68053e-12	7.27738e-11	-0.793714	6.36107e-11	1.27038e-09	-0.590408	4.8865e-11	1.39157e-09	-0.603307	1.34436e-12	8.90433e-11	-0.808185	1.2593e-05	0.000539763	0.203306	2.42383e-05	7.33522e-05	0.190407	0.630548	0.667719	-0.0144708	0.667832	0.712258	-0.0128988	6.22439e-06	6.13026e-05	-0.217777	1.16474e-05	0.000782796	-0.204878
PLCB2_Q00722	1.8461	1.86494	1.92413	-0.907323	-0.829039	-0.81638	-0.336327	-0.218514	-0.305677	-0.0817964	-0.321017	-0.400825	-0.607562	-0.483277	-0.327436	PLCB2	1-phosphatidylinositol 4,5-bisphosphate phosphodiesterase beta-2	Q00722	1.03885	1.69095e-12	7.27761e-11	-0.776992	2.91457e-11	7.20157e-10	-0.616408	3.24566e-11	1.05277e-09	-0.61101	1.0616e-11	3.73782e-10	-0.669336	0.000100796	0.00198776	0.160584	7.42047e-05	0.000188793	0.165981	0.00259977	0.00457492	0.107655	0.854081	0.87662	0.00539761	0.0893862	0.124327	-0.0529283	0.0642604	0.252385	-0.0583259
LRG1_P02750	1.8604	1.76144	2	-0.297937	-0.129306	-0.339628	-0.731993	-0.797185	-0.871389	-0.475243	-0.390312	-0.554437	-0.268996	-0.39854	-0.415189	LRG1	Leucine-rich alpha-2-glycoprotein	P02750	1.10578	1.69791e-12	7.27761e-11	-1.40653	1.03069e-13	2.01368e-11	-1.7635	5.13893e-13	7.46948e-11	-1.54924	9.39322e-13	7.11961e-11	-1.47555	1.39375e-05	0.000573071	-0.356972	0.017281	0.0248465	-0.142711	0.208585	0.246079	-0.0690157	0.0013077	0.00315025	0.214262	0.000110253	0.000467558	0.287957	0.181254	0.42639	0.0736949
PTBP3_O95758	1.7317	1.81555	1.65207	-0.81858	-1.15229	-1.0861	-0.846251	-0.673251	-0.729405	0.00823292	0.0781959	0.252977	-0.0586067	-0.0238333	-0.15041	PTBP3	Polypyrimidine tract-binding protein 3	O95758	1.04915	1.76426e-12	7.49969e-11	-0.880166	6.27989e-12	2.62474e-10	-0.794023	1.13287e-09	1.48344e-08	-0.518094	2.96353e-10	4.65358e-09	-0.5791	0.0210628	0.0657313	0.0861432	7.64249e-08	1.41311e-06	0.362072	6.10443e-07	4.25941e-06	0.301066	1.5818e-06	4.81474e-05	0.275929	2.11492e-05	0.000139244	0.214923	0.0854721	0.289778	-0.0610058
BCL9L_Q86UU0	1.69587	1.9214	1.76094	-0.877088	-1.21283	-1.01364	-0.059298	-0.250181	-0.357662	-0.0918328	-0.0157455	0.0925641	-0.549373	-0.578578	-0.46455	BCL9L	B-cell CLL/lymphoma 9-like protein	Q86UU0	1.05683	1.7717e-12	7.49969e-11	-0.993172	1.12748e-10	1.85006e-09	-0.70788	4.49508e-10	7.07176e-09	-0.631519	1.98075e-11	6.09535e-10	-0.816235	4.0313e-06	0.000266669	0.285292	3.05621e-07	3.11527e-06	0.361652	0.000385151	0.000813182	0.176937	0.0596858	0.084528	0.0763608	0.0119285	0.021146	-0.108355	0.000266927	0.0082086	-0.184716
NOM1_Q5C9Z4	-1.41888	-1.54728	-1.59935	1.1757	1.49737	1.43588	0.64836	0.539982	0.560588	-0.284806	-0.0806781	-0.197458	-0.28329	-0.312642	-0.1335	NOM1	Nucleolar MIF4G domain-containing protein 1	Q5C9Z4	1.04283	1.78874e-12	7.49969e-11	0.760666	8.80591e-11	1.54444e-09	0.553715	2.05123e-08	1.52769e-07	0.350986	3.36219e-08	2.17108e-07	0.336386	7.15866e-06	0.000385512	-0.206951	3.31741e-09	2.756e-07	-0.40968	2.18623e-09	9.68621e-08	-0.424279	8.84987e-06	0.000110107	-0.202729	4.30125e-06	4.76084e-05	-0.217328	0.61459	0.789735	-0.0145995
KIF2C_Q99661	-1.7817	-1.98689	-1.77775	0.733206	0.811295	0.996002	0.674808	0.614116	0.688505	0.176662	0.318858	0.0909343	0.046747	0.168584	0.226611	KIF2C	Kinesin-like protein KIF2C	Q99661	1.04207	1.79779e-12	7.49969e-11	0.787977	4.37814e-12	2.04338e-10	0.733111	5.37155e-11	1.49001e-09	0.597576	7.18471e-11	1.59679e-09	0.583494	0.0846316	0.175207	-0.0548657	2.38207e-05	7.23231e-05	-0.190401	1.16638e-05	4.1003e-05	-0.204483	0.000520753	0.00150431	-0.135536	0.000225312	0.000800021	-0.149617	0.6391	0.80496	-0.0140812
CDK2_P24941	-1.81722	-1.91284	-1.71337	0.673407	1.0041	1.13078	0.594495	0.726527	0.618381	0.0801646	0.156666	0.0503548	0.198779	0.150106	0.0596578	CDK2	Cyclin-dependent kinase 2	P24941	1.06284	1.80316e-12	7.49969e-11	1.12433	7.10475e-12	2.87851e-10	1.00594	1.57284e-10	3.19938e-09	0.780815	1.21932e-10	2.35482e-09	0.797351	0.0145876	0.050512	-0.118389	2.12663e-06	1.12725e-05	-0.34351	3.59358e-06	1.60498e-05	-0.326974	0.000140983	0.000568295	-0.22512	0.000276134	0.000932395	-0.208585	0.699186	0.842856	0.0165355
ATIC_P31939	-1.66086	-1.8017	-1.54167	1.13628	1.27628	1.17046	0.617152	0.584913	0.695191	0.0566253	-0.202636	-0.029644	0.035815	-0.069578	-0.266625	ATIC	Bifunctional purine biosynthesis protein PURH;Phosphoribosylaminoimidazolecarboxamide formyltransferase;IMP cyclohydrolase	P31939	1.03985	1.80328e-12	7.49969e-11	0.822006	2.65019e-11	6.6652e-10	0.660638	2.00097e-09	2.30592e-08	0.462211	2.73377e-09	2.7276e-08	0.450271	0.00016828	0.00272919	-0.161368	3.81629e-08	9.4296e-07	-0.359795	2.61286e-08	5.14067e-07	-0.371735	2.41135e-05	0.000190751	-0.198427	1.34604e-05	0.000100837	-0.210367	0.702703	0.844552	-0.01194
TGFB1_P01137	1.97272	1.87083	1.92146	-0.492269	-0.450249	-0.664639	-0.611275	-0.561491	-0.461749	-0.481791	-0.230468	-0.4655	-0.446061	-0.344983	-0.554534	TGFB1	Transforming growth factor beta-1;Latency-associated peptide	P01137	1.05177	1.87938e-12	7.77768e-11	-0.859562	1.79537e-12	1.13405e-10	-0.862752	3.93971e-12	2.6531e-10	-0.809496	2.93499e-12	1.4504e-10	-0.829063	0.922362	0.94972	-0.00318984	0.14345	0.173649	0.0500658	0.359688	0.405129	0.0304988	0.121653	0.158796	0.0532557	0.313441	0.374675	0.0336887	0.552771	0.749513	-0.019567
HIST1H1E_P10412	1.69863	1.62259	1.5281	-0.987386	-1.35015	-1.49524	-0.61132	-0.5299	-0.585288	0.153835	0.216417	0.116856	-0.0223505	0.149314	0.0959017	HIST1H1E	Histone H1.4	P10412	1.04771	1.9168e-12	7.84545e-11	-1.11277	5.81255e-11	1.19684e-09	-0.842811	8.06777e-09	7.18741e-08	-0.559096	4.02389e-09	3.79828e-08	-0.592964	2.41048e-05	0.000801154	0.269957	9.04965e-09	4.49858e-07	0.553672	1.89707e-08	4.17206e-07	0.519804	1.46917e-05	0.000142724	0.283715	5.10499e-05	0.000266454	0.249848	0.430698	0.661722	-0.0338676
ZFAND2B_Q8WV99	1.77127	1.78554	1.88956	-0.83705	-0.993314	-0.923823	-0.68241	-0.451228	-0.741039	-0.112725	0.0891628	0.106835	-0.312116	-0.439386	-0.149271	ZFAND2B	AN1-type zinc finger protein 2B	Q8WV99	1.05548	1.92063e-12	7.84545e-11	-0.932581	7.77166e-12	3.03673e-10	-0.832561	3.46394e-10	5.93888e-09	-0.6099	4.47059e-11	1.11525e-09	-0.721807	0.0135823	0.0478427	0.100019	5.80142e-07	4.66836e-06	0.322681	4.80175e-05	0.000132422	0.210773	2.82418e-05	0.000208855	0.222661	0.00758041	0.0142851	0.110754	0.00711992	0.0692297	-0.111907
STXBP3_O00186	1.69429	1.86022	1.83978	-0.942377	-1.12571	-1.05366	-0.596767	-0.48125	-0.520721	-0.171873	-0.203407	-0.0726086	0.0104024	-0.284877	0.0485555	STXBP3	Syntaxin-binding protein 3	O00186	1.03789	1.92377e-12	7.84545e-11	-0.746786	2.17155e-11	5.90395e-10	-0.613231	1.94474e-10	3.78188e-09	-0.512311	3.1088e-10	4.83649e-09	-0.492846	0.000394393	0.00472659	0.133555	1.67801e-06	9.5885e-06	0.234475	7.03814e-07	4.74629e-06	0.25394	0.00331798	0.00680693	0.10092	0.000915	0.00242337	0.120385	0.498454	0.71474	0.0194649
C5_P01031	1.45241	1.48839	1.65236	-1.04219	-1.22211	-1.38934	-0.91478	-0.687581	-0.792533	0.00392809	0.196966	0.16439	0.515615	0.270741	0.303736	C5	Complement C5;Complement C5 beta chain;Complement C5 alpha chain;C5a anaphylatoxin;Complement C5 alpha chain	P01031	1.0731	1.97434e-12	8.0084e-11	-1.21135	1.51604e-11	4.82434e-10	-1.02646	6.54218e-09	6.05963e-08	-0.62102	5.8705e-08	3.43202e-07	-0.514555	0.00141242	0.0105755	0.184893	1.18837e-08	5.10856e-07	0.590328	1.66498e-09	7.90256e-08	0.696793	8.57164e-07	3.70893e-05	0.405435	6.23044e-08	2.48066e-06	0.5119	0.0361575	0.185084	0.106465
NDUFS4_O43181	1.76453	1.74616	1.73121	-0.882424	-1.28418	-1.08467	-0.686906	-0.473677	-0.653719	0.0263634	0.14151	0.0539099	-0.145991	-0.259678	0.00755897	NDUFS4	NADH dehydrogenase [ubiquinone] iron-sulfur protein 4, mitochondrial	O43181	1.05268	1.9828e-12	8.0084e-11	-0.932203	1.93924e-11	5.61779e-10	-0.774483	1.20738e-09	1.5605e-08	-0.551004	2.97067e-10	4.65608e-09	-0.619043	0.000635342	0.0064697	0.15772	9.11786e-08	1.52897e-06	0.381199	8.26284e-07	5.34382e-06	0.31316	2.78327e-05	0.00020638	0.223479	0.000714199	0.00198264	0.15544	0.0742373	0.271042	-0.068039
EPB41_P11171	1.72678	1.97403	1.75795	-1.02806	-1.11881	-0.892875	-0.4496	-0.340236	-0.134874	-0.0605948	-0.182186	-0.00353127	-0.281232	-0.537357	-0.429391	EPB41	Protein 4.1	P11171	1.05304	2.0312e-12	8.14838e-11	-1.03021	6.81225e-11	1.31443e-09	-0.773818	2.66778e-10	4.86385e-09	-0.691581	3.72712e-11	9.87746e-10	-0.813006	1.96118e-05	0.00070346	0.25639	1.07111e-06	7.05756e-06	0.338627	9.6195e-05	0.00023911	0.217203	0.054021	0.0773267	0.082237	0.330262	0.391993	-0.0391876	0.00815025	0.0753248	-0.121425
IRF9_Q00978	1.49961	1.16179	1.32155	-1.27053	-1.60445	-1.49955	-0.63837	-0.613118	-0.638315	0.213388	0.312969	0.180157	0.415025	0.524745	0.63509	IRF9	Interferon regulatory factor 9	Q00978	1.05467	2.03685e-12	8.14838e-11	-0.954365	1.53706e-10	2.33505e-09	-0.670627	1.51075e-07	8.14102e-07	-0.374146	4.3951e-06	1.41794e-05	-0.274987	3.159e-06	0.000226242	0.283738	8.83921e-10	1.16974e-07	0.580219	1.31311e-10	1.28477e-08	0.679378	1.97734e-06	5.34136e-05	0.296481	7.99291e-08	2.9195e-06	0.39564	0.0164924	0.11832	0.0991589
NATD1_Q8N6N6	1.39741	1.73735	1.73866	-1.14349	-1.26101	-1.41704	-0.677287	-0.488526	-0.377974	-0.113609	-0.0170665	-0.138103	0.167692	0.187617	0.405386	NATD1	Protein NATD1	Q8N6N6	1.12657	2.04804e-12	8.15431e-11	-1.68962	8.50891e-11	1.51448e-09	-1.247	1.23782e-09	1.59005e-08	-0.999242	1.74545e-08	1.26394e-07	-0.799193	1.17974e-05	0.00052186	0.442619	9.48038e-08	1.5586e-06	0.690381	4.89035e-09	1.64335e-07	0.890431	0.0019393	0.00435383	0.247762	1.04784e-05	8.51684e-05	0.447811	0.00796505	0.0741023	0.200049
CKAP4_Q07065	0.24248	0.324292	0.45518	-1.67853	-1.72116	-1.72502	-0.379474	-0.246462	-0.435591	0.792035	0.778635	0.847366	0.961919	0.821597	0.962739	CKAP4	Cytoskeleton-associated protein 4	Q07065	1.0461	2.0849e-12	8.26189e-11	-0.725768	7.83059e-07	2.37834e-06	-0.246007	4.88102e-05	0.000125284	0.164843	5.92788e-06	1.85268e-05	0.203597	3.29761e-10	9.23441e-07	0.479761	1.65472e-13	6.95063e-10	0.890611	9.7509e-14	9.18742e-11	0.929365	2.12481e-09	2.05218e-06	0.41085	7.21509e-10	9.04687e-08	0.449604	0.180309	0.4255	0.0387543
HSDL2_Q6YN16	1.89762	1.97234	1.90784	-0.609514	-0.528887	-0.507279	-0.639616	-0.451932	-0.494945	-0.467567	-0.487739	-0.485015	-0.402273	-0.378565	-0.32447	HSDL2	Hydroxysteroid dehydrogenase-like protein 2	Q6YN16	1.02905	2.10284e-12	8.29387e-11	-0.555308	2.32118e-12	1.34484e-10	-0.55088	2.97241e-12	2.13731e-10	-0.539946	5.33825e-12	2.2412e-10	-0.514886	0.835741	0.890884	0.00442739	0.47613	0.518466	0.0153616	0.0761474	0.0982814	0.040422	0.610201	0.66086	0.0109342	0.109774	0.148648	0.0359946	0.252951	0.504528	0.0250603
LMNB2_Q03252	1.74131	1.67557	1.82563	-0.749424	-1.15762	-1.17248	-0.738815	-0.680822	-0.712727	-0.0129259	0.0773186	-0.0241333	-0.103333	-0.0722775	0.104733	LMNB2	Lamin-B2	Q03252	1.05154	2.1681e-12	8.51131e-11	-1.04426	9.60096e-12	3.53542e-10	-0.925407	6.72249e-10	9.72041e-09	-0.652784	5.21134e-10	7.24842e-09	-0.66673	0.0103058	0.0397516	0.118851	2.64998e-07	2.81803e-06	0.391474	3.97569e-07	3.16886e-06	0.377528	1.27977e-05	0.000132733	0.272623	2.16468e-05	0.000142185	0.258678	0.72942	0.861162	-0.0139456
HIST3H2BB_Q8N257	1.77272	1.97551	1.82042	-0.716257	-1.01967	-0.838211	-0.294564	-0.346904	-0.497959	-0.267462	0.014796	-0.0198673	-0.528662	-0.635384	-0.418499	HIST3H2BB	Histone H2B type 3-B	Q8N257	1.07363	2.23997e-12	8.75256e-11	-1.15889	2.42796e-11	6.2761e-10	-0.9547	1.31363e-10	2.82246e-09	-0.831323	1.10805e-11	3.84659e-10	-1.01777	0.00049465	0.00541793	0.20419	5.82104e-06	2.34208e-05	0.327567	0.00702306	0.0111913	0.141125	0.0151086	0.0252995	0.123377	0.175024	0.224622	-0.0630652	0.00102292	0.019629	-0.186442
SOD2_P04179	1.88979	1.87662	1.87867	-1.00278	-0.835728	-0.646812	-0.586184	-0.43269	-0.30744	-0.424666	-0.252652	-0.300213	-0.46937	-0.20978	-0.176768	SOD2	Superoxide dismutase [Mn], mitochondrial	P04179	1.0706	2.26871e-12	8.78531e-11	-1.29949	1.50552e-11	4.80972e-10	-1.11425	2.82362e-11	9.33608e-10	-1.0585	3.54214e-11	9.53767e-10	-1.03907	0.00251663	0.0155801	0.185246	0.000324882	0.000685418	0.240992	0.000165218	0.000385768	0.26043	0.278773	0.333282	0.0557465	0.151615	0.197751	0.0751841	0.699668	0.843122	0.0194376
AKTIP_Q9H8T0	1.79432	1.95568	1.95954	-0.743797	-0.509915	-0.644119	-0.299607	-0.405622	-0.525613	-0.168983	-0.247729	-0.327293	-0.716059	-0.658845	-0.461951	AKTIP	AKT-interacting protein	Q9H8T0	1.05491	2.26927e-12	8.78531e-11	-0.881813	7.02848e-12	2.86632e-10	-0.804499	1.71692e-11	6.46809e-10	-0.748067	2.50616e-12	1.31325e-10	-0.874745	0.0383458	0.100107	0.0773145	0.00161001	0.00285894	0.133747	0.835879	0.856369	0.00706805	0.115938	0.151879	0.0564322	0.0563395	0.082475	-0.0702464	0.00238372	0.0349488	-0.126679
HAGH_Q16775	1.74922	1.82217	1.86841	-0.724402	-0.880118	-0.966244	-0.833775	-0.633773	-0.803075	-0.194878	-0.217543	0.0498299	0.0916355	-0.210542	-0.116921	HAGH	Hydroxyacylglutathione hydrolase, mitochondrial	Q16775	1.05763	2.28739e-12	8.81483e-11	-1.07828	3.6632e-12	1.83182e-10	-1.03788	1.19174e-10	2.65381e-09	-0.781045	1.55861e-10	2.81589e-09	-0.763982	0.341768	0.483121	0.0404013	7.67918e-06	2.9324e-05	0.297236	4.29729e-06	1.85136e-05	0.3143	3.31891e-05	0.000228543	0.256835	1.7606e-05	0.000122137	0.273899	0.683489	0.832656	0.0170634
BCAS3_Q9H6U6	1.57581	1.67108	1.45762	-1.12807	-1.34409	-1.4124	-0.641272	-0.76678	-0.53618	0.141455	0.126052	0.231167	0.274411	0.0958474	0.255337	BCAS3	Breast carcinoma-amplified sequence 3	Q9H6U6	1.04137	2.31485e-12	8.87993e-11	-0.726321	5.36846e-11	1.13318e-09	-0.562241	1.30681e-08	1.06381e-07	-0.35566	1.8705e-08	1.33396e-07	-0.344928	5.56991e-05	0.0013844	0.16408	8.04007e-09	4.13431e-07	0.370661	5.73955e-09	1.83978e-07	0.381394	5.60946e-06	8.69466e-05	0.206581	3.2964e-06	3.90594e-05	0.217314	0.703561	0.845206	0.0107329
NANS_Q9NR45	1.91937	1.83742	2	-0.441816	-0.661671	-0.65767	-0.601636	-0.554248	-0.539698	-0.397938	-0.420306	-0.393339	-0.417354	-0.385617	-0.289823	NANS	Sialic acid synthase	Q9NR45	1.0301	2.39177e-12	9.1333e-11	-0.603374	2.66458e-12	1.44877e-10	-0.598114	6.09122e-12	3.35887e-10	-0.559291	7.52487e-12	2.83482e-10	-0.549763	0.822506	0.882149	0.0052599	0.0779102	0.0994414	0.0440821	0.0368911	0.050583	0.0536105	0.115564	0.15143	0.0388222	0.0559884	0.0821014	0.0483506	0.685179	0.83423	0.00952832
PROS1_P07225	1.38346	1.66139	1.27841	-0.924511	-1.09714	-0.968404	-0.995221	-1.0329	-0.960673	-0.158833	-0.0450448	-0.316555	0.675667	0.697874	0.802475	PROS1	Vitamin K-dependent protein S	P07225	1.08611	2.41954e-12	9.16169e-11	-1.44357	2.42471e-12	1.36711e-10	-1.44332	3.72753e-10	6.14019e-09	-0.956091	4.17651e-06	1.35838e-05	-0.423843	0.996453	0.997403	0.000249331	9.31319e-07	6.40878e-06	0.487476	1.70834e-10	1.57712e-08	1.01972	9.36544e-07	3.75726e-05	0.487226	1.71342e-10	3.34755e-08	1.01947	3.52607e-07	7.34968e-05	0.532248
GNB2_P62879	1.89443	1.87941	1.98892	-0.688767	-0.559241	-0.614711	-0.354307	-0.394424	-0.451639	-0.494344	-0.6357	-0.340176	-0.381503	-0.380322	-0.46762	GNB2	Guanine nucleotide-binding protein G(I)/G(S)/G(T) subunit beta-2	P62879	1.03683	2.42575e-12	9.16169e-11	-0.631088	7.4293e-12	2.96947e-10	-0.576271	4.65307e-12	2.81706e-10	-0.598604	7.05818e-12	2.77083e-10	-0.578678	0.0408072	0.104455	0.0548163	0.200561	0.235554	0.0324833	0.0489764	0.0655072	0.05241	0.370502	0.428554	-0.022333	0.921864	0.936354	-0.00240628	0.42273	0.654989	0.0199267
HIST1H3A_P68431	1.81558	1.82864	1.92034	-0.597046	-0.405456	-0.260267	0.0558236	-0.100643	-0.0246563	-0.664415	-0.818097	-0.852783	-0.711221	-0.699533	-0.486263	HIST1H3A	Histone H3.1;Histone H3.1t	P68431	1.09742	2.43295e-12	9.16169e-11	-1.59167	2.58075e-11	6.55011e-10	-1.31347	4.00481e-13	6.42074e-11	-1.84171	8.11861e-13	6.37424e-11	-1.73953	0.000558258	0.00584779	0.278195	0.00129176	0.0023393	-0.25004	0.0304965	0.0425512	-0.147864	1.13112e-06	4.06433e-05	-0.528235	1.09171e-05	8.73469e-05	-0.426058	0.116778	0.340741	0.102176
SVIL_O95425	1.82563	1.98514	1.85497	-0.165178	-0.559087	-0.229879	-0.213191	-0.361439	-0.18074	-0.545314	-0.539469	-0.559256	-0.781043	-0.748475	-0.782659	SVIL	Supervillin	O95425	1.18914	2.44283e-12	9.16169e-11	-1.79618	3.55763e-12	1.78968e-10	-1.74225	7.17609e-13	9.08959e-11	-1.98337	2.42829e-13	2.70237e-11	-2.16466	0.445519	0.57983	0.0539335	0.0175233	0.0251733	-0.18719	0.00014141	0.000335305	-0.368477	0.00395047	0.00789437	-0.241124	3.95378e-05	0.000220556	-0.422411	0.0206086	0.13674	-0.181287
KIF1C_O43896	2	1.83931	1.87909	-0.598012	-0.713704	-0.654609	-0.438895	-0.544009	-0.663218	-0.2745	-0.169973	-0.363212	-0.390216	-0.576497	-0.338251	KIF1C	Kinesin-like protein KIF1C	O43896	1.04134	2.45436e-12	9.16404e-11	-0.726095	4.14583e-12	1.97893e-10	-0.695867	1.82858e-11	6.82752e-10	-0.616716	7.42881e-12	2.81124e-10	-0.66366	0.295505	0.434237	0.0302282	0.00177373	0.00312589	0.109379	0.0427222	0.0579167	0.0624347	0.0138494	0.0234196	0.0791513	0.266433	0.325004	0.0322066	0.114664	0.338471	-0.0469447
STRIP1_Q5VSL9	1.68973	1.69731	1.86851	-1.09451	-1.01214	-1.10958	-0.647634	-0.590935	-0.599253	-0.272846	-0.222068	0.00401442	-0.0624246	0.146167	0.205666	STRIP1	Striatin-interacting protein 1	Q5VSL9	1.03974	2.46899e-12	9.16682e-11	-0.70095	2.1919e-11	5.92095e-10	-0.586901	2.84932e-10	5.10621e-09	-0.475457	1.64941e-09	1.80897e-08	-0.410895	0.000996357	0.00837039	0.114049	1.60608e-06	9.26281e-06	0.225492	9.75468e-08	1.2213e-06	0.290055	0.00119004	0.00291269	0.111444	2.10068e-05	0.000138752	0.176006	0.0318638	0.173598	0.0645622
SNX12_Q9UMY4	1.57426	1.51753	1.80856	-0.949583	-1.31311	-1.21673	-0.833449	-0.738917	-0.643745	0.216557	0.149866	0.314616	0.133681	-0.0161015	-0.0034456	SNX12	Sorting nexin-12	Q9UMY4	1.06328	2.47693e-12	9.16682e-11	-1.01894	1.84838e-11	5.52326e-10	-0.865328	1.00473e-08	8.53459e-08	-0.513049	2.25645e-09	2.32881e-08	-0.581981	0.00177337	0.0122719	0.153612	1.18506e-08	5.10856e-07	0.505891	6.50085e-08	9.33566e-07	0.436959	7.34593e-07	3.39478e-05	0.352279	7.49955e-06	6.85516e-05	0.283347	0.100548	0.316091	-0.0689329
PPT1_P50897	1.83426	1.80108	1.8326	-0.626689	-0.696631	-0.563578	-0.0691962	0.0756429	0.0330512	-0.275353	-0.396507	-0.233173	-0.706007	-0.902271	-1.10723	PPT1	Palmitoyl-protein thioesterase 1	P50897	1.05384	2.54519e-12	9.37814e-11	-0.892937	1.05361e-10	1.77382e-09	-0.659057	1.48384e-11	5.85248e-10	-0.773731	6.80483e-13	5.49686e-11	-0.993537	1.41188e-05	0.000573071	0.23388	0.00418908	0.00675998	0.119206	0.0117454	0.0178401	-0.1006	0.00538173	0.0103176	-0.114674	3.09306e-07	7.53182e-06	-0.33448	2.61823e-05	0.001401	-0.219807
MICAL2_O94851	-1.97859	-1.85088	-1.78107	0.713462	0.979061	0.850256	0.669812	0.521335	0.488042	0.212179	0.210462	0.249132	0.309048	0.267199	0.140559	MICAL2	Protein-methionine sulfoxide oxidase MICAL2	O94851	1.0362	2.56781e-12	9.39406e-11	0.657529	1.01896e-11	3.64269e-10	0.587884	6.29355e-11	1.67317e-09	0.506641	5.76841e-11	1.33868e-09	0.510273	0.0164523	0.0550221	-0.0696447	5.19762e-05	0.000139169	-0.150888	6.54489e-05	0.000172254	-0.147257	0.00687607	0.0127716	-0.0812436	0.00903843	0.0166008	-0.0776119	0.887552	0.945874	0.00363177
DIDO1_Q9BTC0	1.56705	1.80703	1.68794	-0.992936	-1.29199	-1.11411	-0.691813	-0.719508	-0.668179	-0.0193515	0.0444715	0.0999057	-0.0466189	0.0715518	0.266566	DIDO1	Death-inducer obliterator 1	Q9BTC0	1.03828	2.58728e-12	9.39406e-11	-0.778134	2.08101e-11	5.82752e-10	-0.65678	1.8239e-09	2.15454e-08	-0.454038	2.74589e-09	2.73644e-08	-0.438728	0.00141654	0.0105937	0.121354	9.45686e-08	1.55779e-06	0.324096	5.56935e-08	8.4455e-07	0.339406	1.50859e-05	0.000145007	0.202742	7.18517e-06	6.66254e-05	0.218052	0.616372	0.790352	0.01531
UBQLN4_Q9NRR5	1.71753	1.78926	1.73814	-1.04374	-1.14518	-0.928977	-0.715889	-0.618631	-0.754195	-0.0732883	0.0188244	0.166043	-0.0269391	-0.231964	0.109015	UBQLN4	Ubiquilin-4	Q9NRR5	1.04342	2.58824e-12	9.39406e-11	-0.754124	1.30272e-11	4.29183e-10	-0.661317	9.94447e-10	1.35403e-08	-0.462904	5.47115e-10	7.51031e-09	-0.486482	0.00707348	0.031031	0.0928071	2.23087e-07	2.54987e-06	0.291221	5.72412e-07	4.05125e-06	0.267643	1.36783e-05	0.000137783	0.198414	4.74308e-05	0.000252827	0.174836	0.429543	0.661444	-0.023578
HIVEP3_Q5T1R4	1.61323	1.53016	1.52489	-0.892554	-1.1233	-1.27585	-0.986394	-0.877431	-0.940664	0.232163	0.18588	0.201746	0.121176	0.207306	0.479635	HIVEP3	Transcription factor HIVEP3	Q5T1R4	1.06949	2.59424e-12	9.39406e-11	-1.10913	5.64943e-12	2.43389e-10	-1.04125	9.32791e-09	8.02907e-08	-0.564111	1.63133e-08	1.19588e-07	-0.53787	0.134957	0.245141	0.0678872	1.39758e-08	5.61775e-07	0.545021	8.04152e-09	2.29006e-07	0.571263	6.54634e-08	9.82068e-06	0.477134	3.52943e-08	1.65647e-06	0.503375	0.547875	0.74655	0.0262414
NCAPG_Q9BPX3	-1.61258	-1.69633	-1.70723	0.815333	1.00995	1.12799	0.809987	0.962882	0.895826	-0.0174789	-0.0666681	0.197243	-0.0608983	-0.310254	-0.347772	NCAPG	Condensin complex subunit 3	Q9BPX3	1.05801	2.6922e-12	9.70694e-11	1.06693	4.21469e-12	1.98919e-10	1.02883	5.84521e-10	8.69125e-09	0.686692	4.84717e-09	4.40704e-08	0.575303	0.370237	0.508894	-0.0380987	5.66321e-07	4.59234e-06	-0.380237	3.06477e-08	5.62164e-07	-0.491626	1.79251e-06	5.02698e-05	-0.342138	7.77159e-08	2.89799e-06	-0.453528	0.0180805	0.126289	-0.111389
P4HA1_P13674	-1.5575	-1.80406	-1.31719	1.56415	1.3865	1.35309	-0.150339	-0.140029	0.12641	-0.0660428	-0.0809288	-0.206743	0.366887	0.255814	0.269985	P4HA1	Prolyl 4-hydroxylase subunit alpha-1	P13674	1.06838	2.73187e-12	9.80787e-11	1.26846	1.12622e-08	6.63024e-08	0.637555	1.86233e-08	1.41397e-07	0.610759	9.24933e-10	1.15969e-08	0.786769	1.27374e-08	9.72793e-06	-0.630904	7.80934e-09	4.10039e-07	-0.657701	2.82968e-07	2.51291e-06	-0.481691	0.59254	0.644308	-0.0267963	0.00949294	0.0173001	0.149214	0.00336297	0.0424209	0.17601
RABGAP1L_B7ZAP0	1.80637	1.87086	1.79294	-0.742555	-0.996534	-0.968235	-0.647798	-0.774835	-0.549121	-0.13397	-0.0957919	0.00329333	-0.333139	-0.2799	0.0484232	RABGAP1L	Rab GTPase-activating protein 1-like, isoform 10	B7ZAP0	1.05828	2.75923e-12	9.86396e-11	-1.05793	8.80642e-12	3.31761e-10	-0.962765	2.30137e-10	4.32524e-09	-0.736977	1.14287e-10	2.25882e-09	-0.780723	0.0367784	0.0970819	0.095161	3.30919e-06	1.53255e-05	0.32095	1.50207e-05	5.02544e-05	0.277203	0.000107997	0.000478869	0.225789	0.000687912	0.00192446	0.182042	0.303017	0.552646	-0.0437462
GZMA_P12544	1.50759	1.47242	1.4566	-1.51843	-1.29513	-1.23112	-0.46709	-0.546831	-0.395135	-0.0193281	-0.33999	-0.335588	0.383627	0.603316	0.725087	GZMA	Granzyme A	P12544	1.05967	2.77641e-12	9.8734e-11	-1.19203	2.63428e-10	3.63392e-09	-0.821598	1.26569e-09	1.61597e-08	-0.721225	1.80647e-06	6.47724e-06	-0.382935	2.57747e-06	0.000204277	0.370432	1.84539e-07	2.27667e-06	0.470804	3.17132e-10	2.42544e-08	0.809095	0.0484218	0.0703792	0.100372	4.07934e-07	9.27039e-06	0.438663	6.68809e-06	0.00055085	0.338291
MAP3K5_Q99683	1.84982	1.76586	1.9566	-0.710718	-0.78659	-0.589425	-0.16306	-0.138036	0.0373339	-0.245289	-0.460717	-0.223441	-0.629518	-0.909553	-0.753261	MAP3K5	Mitogen-activated protein kinase kinase kinase 5	Q99683	1.05992	2.78538e-12	9.8734e-11	-0.964776	7.8126e-11	1.44372e-09	-0.735144	2.08734e-11	7.43038e-10	-0.818997	2.00879e-12	1.15741e-10	-0.990675	3.90126e-05	0.00111858	0.229633	0.00186934	0.00327584	0.145779	0.498682	0.542391	-0.0258985	0.0426378	0.0629968	-0.0838537	1.35819e-05	0.000101334	-0.255531	0.000527309	0.0130676	-0.171677
RBCK1_Q9BYM8	1.66385	1.46322	1.67213	-1.16095	-1.37174	-1.30194	-0.569105	-0.70096	-0.525201	-0.0418926	0.0219136	0.0809118	0.250058	0.0692796	0.450417	RBCK1	RanBP-type and C3HC4-type zinc finger-containing protein 1	Q9BYM8	1.04357	2.81214e-12	9.92639e-11	-0.809672	7.66194e-11	1.42894e-09	-0.618423	4.1013e-09	4.09204e-08	-0.444351	2.75322e-08	1.82845e-07	-0.377878	4.23046e-05	0.00117294	0.191249	4.07391e-08	9.69544e-07	0.365322	5.75959e-09	1.83978e-07	0.431794	0.000102436	0.000463048	0.174073	4.19417e-06	4.69178e-05	0.240545	0.0536686	0.230506	0.0664727
FCHSD1_Q86WN1	1.4185	1.39999	1.44243	-1.12928	-1.25061	-1.58933	-0.734967	-0.711963	-0.840294	0.115605	0.243955	0.173586	0.412269	0.477394	0.572713	FCHSD1	F-BAR and double SH3 domains protein 1	Q86WN1	1.05061	2.83072e-12	9.95015e-11	-0.872241	4.68628e-11	1.00947e-09	-0.693982	3.92015e-08	2.65163e-07	-0.395075	9.92215e-07	3.86982e-06	-0.296594	0.000162828	0.00267518	0.17826	4.28624e-09	2.95153e-07	0.477167	4.53689e-10	3.01705e-08	0.575648	9.11423e-07	3.71693e-05	0.298907	3.66394e-08	1.70059e-06	0.397388	0.0121748	0.0969481	0.0984811
TXNIP_Q9H3M7	1.81667	1.73948	1.75327	-1.03245	-1.1567	-1.15594	0.121238	-0.171859	0.138126	-0.262951	-0.307698	-0.37957	-0.489221	-0.482021	-0.130375	TXNIP	Thioredoxin-interacting protein	Q9H3M7	1.04869	2.86228e-12	1.00192e-10	-0.90012	1.34743e-09	1.27332e-08	-0.54311	1.51297e-10	3.11531e-09	-0.65104	1.13162e-10	2.25278e-09	-0.666786	1.80953e-07	4.71241e-05	0.35701	8.89742e-06	3.28559e-05	0.24908	1.72345e-05	5.65132e-05	0.233334	0.00867908	0.015603	-0.10793	0.00368616	0.0076766	-0.123676	0.65826	0.815761	-0.0157463
UPP1_Q16831	1.89518	1.92466	1.93668	-0.397888	-0.328909	-0.359258	-0.575683	-0.565635	-0.418207	-0.334608	-0.527375	-0.612363	-0.583623	-0.715356	-0.337621	UPP1	Uridine phosphorylase 1	Q16831	1.10852	2.93569e-12	1.02335e-10	-1.58567	1.28531e-12	8.92387e-11	-1.69539	1.48542e-12	1.37974e-10	-1.67565	1.12916e-12	8.03901e-11	-1.71325	0.0978903	0.194645	-0.10972	0.167109	0.199671	-0.0899806	0.0586964	0.0773989	-0.12758	0.752962	0.789323	0.0197391	0.775728	0.813899	-0.0178608	0.55094	0.747729	-0.0375999
CCNY_Q8ND76	1.73073	1.85614	1.73324	-0.916807	-0.899217	-1.16328	-0.644559	-0.730544	-0.463247	0.00290148	0.206546	0.222445	-0.2588	-0.367473	-0.308074	CCNY	Cyclin-Y	Q8ND76	1.04946	2.96976e-12	1.03095e-10	-0.754753	1.83019e-11	5.49122e-10	-0.650994	1.86395e-09	2.18397e-08	-0.444537	9.52315e-11	1.95132e-09	-0.568783	0.00374683	0.02015	0.103759	1.24956e-07	1.84168e-06	0.310216	2.93193e-05	8.75618e-05	0.18597	1.03226e-05	0.000118795	0.206457	0.0151086	0.026015	0.0822103	0.00102204	0.019629	-0.124246
ARSB_P15848	1.60368	1.44223	1.55272	-1.44188	-1.30788	-1.10426	-0.824124	-0.754584	-0.545008	0.097386	0.195193	0.275098	0.168941	0.210646	0.431851	ARSB	Arylsulfatase B	P15848	1.05684	3.08077e-12	1.06508e-10	-0.969106	5.12234e-11	1.08944e-09	-0.770724	2.33439e-08	1.70405e-07	-0.462153	4.81145e-08	2.91008e-07	-0.434205	0.000170583	0.0027506	0.198382	7.89203e-09	4.11213e-07	0.506953	4.18364e-09	1.50851e-07	0.534901	2.17521e-06	5.65756e-05	0.308571	8.50205e-07	1.48186e-05	0.336519	0.471521	0.695878	0.0279475
ING4_Q9UNL4	1.52156	1.81793	1.57108	-1.11921	-1.44371	-1.39563	-0.468611	-0.407143	-0.262611	-0.0678937	-0.0512668	-0.19374	0.038925	0.129106	0.331211	ING4	Inhibitor of growth protein 4	Q9UNL4	1.05914	3.13571e-12	1.07288e-10	-1.00053	3.37163e-10	4.37115e-09	-0.682385	1.96607e-09	2.27422e-08	-0.589263	1.45203e-08	1.08053e-07	-0.497645	2.24105e-06	0.000186407	0.318147	1.31262e-07	1.9011e-06	0.411268	1.28422e-08	3.12718e-07	0.502886	0.0331596	0.0504023	0.0931212	0.000420565	0.00129944	0.18474	0.0356105	0.184237	0.0916184
SH2D4A_Q9H788	-1.91368	-1.87412	-1.75288	0.173036	0.0804369	0.0878146	0.380732	0.24984	0.158721	0.491349	0.568278	0.603344	0.770512	0.969703	1.0069	SH2D4A	SH2 domain-containing protein 4A	Q9H788	1.0864	3.13993e-12	1.07288e-10	0.982683	1.26882e-12	8.92387e-11	1.05753	2.55994e-13	4.77913e-11	1.20349	4.48814e-14	1.04855e-11	1.38462	0.0728784	0.156759	0.074847	7.39175e-05	0.000188233	0.22081	1.39031e-07	1.58265e-06	0.401936	0.00226724	0.00496794	0.145963	1.37148e-06	2.09869e-05	0.327089	0.000427161	0.0114286	0.181126
TYMP_P19971	2	1.89961	1.80151	-0.324657	-0.477952	-0.477239	-0.731864	-0.553641	-0.492993	-0.422133	-0.304163	-0.284207	-0.601814	-0.635355	-0.44135	TYMP	Thymidine phosphorylase	P19971	1.05209	3.15007e-12	1.07288e-10	-0.87962	1.35154e-12	9.27323e-11	-0.942038	5.09845e-12	3.03773e-10	-0.845906	1.59435e-12	9.84863e-11	-0.929523	0.0921376	0.186293	-0.0624179	0.343273	0.385024	0.0337148	0.169457	0.203518	-0.049903	0.0152238	0.025467	0.0961327	0.720751	0.766039	0.0125149	0.030212	0.167976	-0.0836178
CD6_P30203	1.88569	1.7806	1.83374	-0.716123	-1.08163	-0.918263	-0.538986	-0.495359	-0.490152	-0.0361909	0.0509424	-0.00346914	-0.462252	-0.583821	-0.224724	CD6	T-cell differentiation antigen CD6	P30203	1.04649	3.1544e-12	1.07288e-10	-0.847445	2.1643e-11	5.90395e-10	-0.724546	4.35447e-10	6.8763e-09	-0.566138	3.39509e-11	9.27984e-10	-0.698378	0.00269013	0.0162238	0.122899	1.41823e-06	8.5348e-06	0.281308	0.000628887	0.00126032	0.149067	0.000380936	0.00118484	0.158408	0.442296	0.505817	0.0261679	0.00158958	0.0264399	-0.13224
ARHGEF1_Q92888	1.75699	1.86439	1.91292	-1.06228	-0.942891	-0.999135	-0.328554	-0.187828	-0.221419	-0.414692	-0.352414	-0.305268	-0.305942	-0.182507	-0.231357	ARHGEF1	Rho guanine nucleotide exchange factor 1	Q92888	1.02554	3.17088e-12	1.07414e-10	-0.536254	1.38685e-10	2.18591e-09	-0.393909	7.36875e-11	1.87465e-09	-0.414921	1.43611e-10	2.63999e-09	-0.392779	1.4769e-05	0.000581141	0.142345	6.98081e-05	0.00017918	0.121332	1.36381e-05	4.6386e-05	0.143475	0.333259	0.389721	-0.0210124	0.957685	0.965268	0.00113019	0.308913	0.557704	0.0221425
MT-ATP8_P03928	1.91706	1.69271	1.80859	-0.665831	-1.09182	-1.02713	-0.674914	-0.771226	-0.619168	-0.087722	-0.0799664	-0.0590888	-0.176265	-0.0494094	-0.115831	MT-ATP8	ATP synthase protein 8	P03928	1.04723	3.31548e-12	1.11861e-10	-0.880073	1.02598e-11	3.65221e-10	-0.802884	3.19504e-10	5.56878e-09	-0.605638	2.50461e-10	4.07775e-09	-0.617947	0.0435345	0.108882	0.0771884	2.89558e-06	1.4053e-05	0.274435	4.6977e-06	1.98418e-05	0.262126	7.88913e-05	0.000394034	0.197246	0.000142322	0.000567432	0.184938	0.726364	0.859783	-0.0123086
HPGDS_O60760	1.92929	1.75126	2	-0.726151	-0.35853	-0.404276	-0.488867	-0.632931	-0.73437	-0.521195	-0.561674	-0.596948	-0.184942	-0.26442	-0.233697	HPGDS	Hematopoietic prostaglandin D synthase	O60760	1.1274	3.49169e-12	1.17335e-10	-1.88076	1.88986e-12	1.1674e-10	-1.97672	2.52852e-12	1.91971e-10	-1.93063	1.50414e-11	4.87886e-10	-1.67015	0.2169	0.34781	-0.0959625	0.51143	0.552892	-0.0498771	0.0139789	0.0208888	0.210602	0.543535	0.597499	0.0460854	0.00121926	0.00305307	0.306565	0.00389236	0.0469739	0.260479
DRAP1_Q14919	1.64634	1.4604	1.44015	-1.19392	-1.3106	-1.39002	-0.765174	-0.653195	-0.74147	0.122797	0.354673	0.190714	0.190074	0.221105	0.428121	DRAP1	Dr1-associated corepressor	Q14919	1.03718	3.54922e-12	1.18793e-10	-0.672885	5.96494e-11	1.21042e-09	-0.534608	4.10605e-08	2.75739e-07	-0.30918	6.90568e-08	3.94657e-07	-0.29554	0.000182523	0.00285014	0.138277	6.14175e-09	3.65935e-07	0.363705	3.97107e-09	1.45681e-07	0.377345	1.42383e-06	4.56549e-05	0.225428	7.50136e-07	1.35817e-05	0.239068	0.614909	0.789735	0.01364
HDDC3_Q8N4P3	1.46842	1.59467	1.53762	-0.97733	-1.38532	-1.23429	-0.890755	-0.768375	-0.833646	0.0397626	0.271604	0.294103	0.292596	0.15789	0.433037	HDDC3	Guanosine-3,5-bis(diphosphate) 3-pyrophosphohydrolase MESH1	Q8N4P3	1.06248	3.60609e-12	1.20217e-10	-1.1202	2.1339e-11	5.90395e-10	-0.969317	2.1028e-08	1.55919e-07	-0.545946	4.85575e-08	2.92844e-07	-0.50795	0.00475274	0.0237949	0.150882	1.16377e-08	5.10856e-07	0.574253	5.46835e-09	1.7806e-07	0.612249	3.83853e-07	2.48058e-05	0.423371	1.4599e-07	4.56132e-06	0.461367	0.404813	0.641667	0.0379956
PLIN3_O60664	1.38181	1.35766	1.50112	-0.946492	-1.31883	-1.30451	-0.823971	-0.850049	-0.916241	-0.089362	0.0325155	-0.0325827	0.502438	0.656424	0.850069	PLIN3	Perilipin-3	O60664	1.0729	3.64695e-12	1.21099e-10	-1.35751	1.8937e-11	5.60174e-10	-1.18725	4.6703e-09	4.55164e-08	-0.752588	7.83441e-06	2.36922e-05	-0.387879	0.00746425	0.0320917	0.170257	5.99862e-08	1.2095e-06	0.604919	2.23563e-10	1.93624e-08	0.969628	2.37209e-06	5.82501e-05	0.434662	2.28014e-09	2.36487e-07	0.799371	1.46647e-05	0.000926304	0.364709
FNBP1_Q96RU3	1.70736	1.72302	1.77537	-0.69898	-0.982928	-1.10263	-0.914204	-0.739815	-0.919003	-0.0286882	-0.0627168	-0.113424	0.176233	0.0671082	0.113297	FNBP1	Formin-binding protein 1	Q96RU3	1.03539	3.66608e-12	1.21255e-10	-0.729952	5.10174e-12	2.23228e-10	-0.710629	4.2855e-10	6.81865e-09	-0.494283	1.59879e-09	1.76265e-08	-0.44299	0.513823	0.640884	0.0193229	2.18083e-06	1.14446e-05	0.235669	2.50747e-07	2.30222e-06	0.286962	5.38519e-06	8.53194e-05	0.216346	5.45652e-07	1.09666e-05	0.267639	0.0986794	0.314255	0.0512928
MKI67_P46013	-1.90394	-1.96522	-1.86617	0.358816	0.287783	0.63909	0.692611	0.709843	0.648584	0.402628	0.447408	0.422053	0.302143	0.280679	0.54369	MKI67	Antigen KI-67	P46013	1.04492	3.84176e-12	1.26567e-10	0.934699	1.07124e-12	8.18135e-11	1.03659	3.93465e-12	2.6531e-10	0.932888	5.09563e-12	2.19545e-10	0.913508	0.0167922	0.0559361	0.10189	0.961705	0.967231	-0.00181062	0.576588	0.616225	-0.021191	0.0153098	0.0255955	-0.1037	0.00567352	0.0111	-0.123081	0.609212	0.787387	-0.0193804
KANK3_Q6NY19	2	1.80571	1.8478	-0.43943	-0.540038	-0.780699	-0.651489	-0.728174	-0.699834	-0.279866	-0.394145	-0.48461	-0.333577	-0.296316	-0.0540877	KANK3	KN motif and ankyrin repeat domain-containing protein 3	Q6NY19	1.10514	3.95486e-12	1.29675e-10	-1.3525	2.35595e-12	1.34642e-10	-1.41053	1.11528e-11	4.95739e-10	-1.24318	2.69323e-11	7.77519e-10	-1.15693	0.29944	0.438946	-0.0580314	0.0630936	0.0820892	0.109318	0.00311546	0.00537433	0.195574	0.00841728	0.0152072	0.167349	0.000432752	0.00132898	0.253605	0.132512	0.366075	0.0862557
ZNF407_Q9C0G0	1.47163	1.5014	1.45092	-1.11949	-1.28549	-1.32217	-0.810237	-0.927418	-0.809085	0.269561	0.384003	0.242312	0.254674	0.174191	0.525192	ZNF407	Zinc finger protein 407	Q9C0G0	1.03838	3.96696e-12	1.29675e-10	-0.680544	2.70971e-11	6.73499e-10	-0.58199	9.05588e-08	5.30533e-07	-0.294563	1.09489e-07	5.83376e-07	-0.289705	0.00308928	0.0177761	0.0985533	3.86495e-09	2.95153e-07	0.385981	3.33136e-09	1.29301e-07	0.390839	1.19788e-07	1.37855e-05	0.287428	9.89562e-08	3.43525e-06	0.292285	0.860012	0.930692	0.00485759
NFIC_P08651	1.65065	1.92346	1.677	-0.846818	-1.0811	-0.968275	-0.653117	-0.866215	-0.787084	-0.135861	-0.152683	-0.0956815	0.0365021	-0.00282435	0.302051	NFIC	Nuclear factor 1 C-type	P08651	1.04961	4.11713e-12	1.33786e-10	-0.854961	1.03767e-11	3.66279e-10	-0.793071	3.71532e-10	6.1321e-09	-0.59136	1.91966e-09	2.07288e-08	-0.51581	0.0926541	0.186977	0.0618904	3.93049e-06	1.73424e-05	0.263601	2.51868e-07	2.30746e-06	0.339151	5.74605e-05	0.000319263	0.201711	2.29974e-06	3.05698e-05	0.277261	0.0453578	0.210875	0.0755505
CNTRL_Q7Z7A1	1.80619	2	1.78753	-1.02849	-0.804827	-0.757682	-0.563578	-0.493154	-0.469783	-0.223767	-0.238843	-0.312825	-0.281503	-0.269858	-0.172865	CNTRL	Centriolin	Q7Z7A1	1.03067	4.13643e-12	1.33786e-10	-0.617032	2.27888e-11	6.07065e-10	-0.537012	8.85026e-11	2.16767e-09	-0.480551	9.76063e-11	1.99511e-09	-0.476702	0.00647761	0.0292729	0.0800201	0.000105182	0.000254577	0.136481	8.13671e-05	0.000207329	0.140331	0.0393275	0.058663	0.0564609	0.0294368	0.0466689	0.0603105	0.877888	0.941413	0.00384953
PDDC1_Q8NB37	1.74536	1.5869	1.89722	-0.900309	-1.07873	-1.15412	-0.759183	-0.603088	-0.704076	-0.15595	-0.0934896	0.00852527	0.225016	-0.078276	0.0641985	PDDC1	Parkinson disease 7 domain-containing protein 1	Q8NB37	1.04987	4.14049e-12	1.33786e-10	-0.817777	2.21424e-11	5.94308e-10	-0.713454	7.31989e-10	1.04582e-08	-0.534946	2.0567e-09	2.1652e-08	-0.49076	0.00716774	0.0313241	0.104323	1.15441e-06	7.44297e-06	0.282831	2.31307e-07	2.19076e-06	0.327017	0.000118765	0.000510092	0.178508	1.4198e-05	0.000104446	0.222694	0.198385	0.444853	0.0441863
SPIN1_Q9Y657	1.92816	1.89559	1.87063	-0.647902	-0.921415	-0.655295	-0.52146	-0.566592	-0.546509	-0.40302	-0.307136	-0.229099	-0.352249	-0.368664	-0.175036	SPIN1	Spindlin-1	Q9Y657	1.03453	4.19702e-12	1.3418e-10	-0.624062	1.08791e-11	3.74552e-10	-0.577562	3.69024e-11	1.13294e-09	-0.522768	3.9978e-11	1.04303e-09	-0.519356	0.0849002	0.175547	0.0464993	0.00140894	0.00253361	0.101293	0.00109574	0.00208548	0.104706	0.0468382	0.0682664	0.0547941	0.036428	0.0562972	0.0582069	0.892979	0.948971	0.00341276
IRF2BP1_Q8IU81	1.58274	1.6359	1.74406	-0.822972	-1.25602	-1.19025	-0.779183	-0.832772	-0.812999	-0.0316133	0.0190091	0.155276	0.15418	0.20876	0.225878	IRF2BP1	Interferon regulatory factor 2-binding protein 1	Q8IU81	1.04462	4.22478e-12	1.3418e-10	-0.791391	1.59771e-11	5.0271e-10	-0.710224	2.81209e-09	3.01202e-08	-0.463381	8.883e-09	7.15925e-08	-0.42049	0.0236792	0.0708184	0.0811667	1.57214e-07	2.0734e-06	0.328009	3.84624e-08	6.64861e-07	0.3709	3.55654e-06	6.96469e-05	0.246843	6.29958e-07	1.21247e-05	0.289734	0.197796	0.444488	0.0428909
ACAP2_Q15057	1.86456	1.86736	1.95757	-0.666323	-0.483184	-0.567183	-0.239454	-0.157852	-0.0683208	-0.431561	-0.590737	-0.544516	-0.56026	-0.589232	-0.790859	ACAP2	Arf-GAP with coiled-coil, ANK repeat and PH domain-containing protein 2	Q15057	1.03306	4.22948e-12	1.3418e-10	-0.634973	4.0965e-11	9.21443e-10	-0.527713	5.44025e-12	3.09858e-10	-0.622124	2.93111e-12	1.4504e-10	-0.654149	0.0010451	0.00865467	0.107261	0.620452	0.658299	0.0128497	0.46263	0.50725	-0.0191758	0.00266891	0.0056864	-0.094411	0.000272297	0.00092315	-0.126436	0.228716	0.4795	-0.0320254
RASSF2_P50749	1.92334	1.81283	1.90744	-0.659657	-0.45212	-0.395332	-0.205879	-0.220287	-0.135161	-0.357747	-0.507396	-0.292158	-0.622282	-0.919785	-0.875805	RASSF2	Ras association domain-containing protein 2	P50749	1.0562	4.22992e-12	1.3418e-10	-0.92574	2.41632e-11	6.26527e-10	-0.803298	7.84164e-12	4.09178e-10	-0.880454	9.63106e-13	7.16022e-11	-1.04365	0.00579554	0.0273545	0.122442	0.242219	0.280055	0.0452865	0.00731361	0.011595	-0.117908	0.0574768	0.0817303	-0.0771557	2.32486e-05	0.000149435	-0.24035	0.000748011	0.016196	-0.163195
SYNE2_Q8WXH0	1.81437	1.9141	1.83589	-1.13069	-0.894543	-0.705384	-0.177191	-0.208924	-0.133202	-0.091117	-0.415444	-0.411188	-0.509854	-0.414951	-0.471877	SYNE2	Nesprin-2	Q8WXH0	1.04416	4.26913e-12	1.3418e-10	-0.951834	1.89426e-10	2.78699e-09	-0.698092	8.7623e-11	2.1524e-09	-0.743811	3.67189e-11	9.81701e-10	-0.798768	1.80181e-05	0.0006703	0.253742	0.000120142	0.000286006	0.208023	0.00152574	0.00280353	0.153066	0.250733	0.302819	-0.0457192	0.020448	0.0338413	-0.100676	0.172271	0.414097	-0.0549569
HINT1_P49773	1.47956	1.63661	1.61942	-0.994548	-1.19783	-1.32187	-0.903934	-0.753128	-0.779013	0.0790445	0.251386	0.432462	0.174472	0.0336475	0.243713	HINT1	Histidine triad nucleotide-binding protein 1	P49773	1.0464	4.2907e-12	1.3418e-10	-0.923452	2.39704e-11	6.2392e-10	-0.802766	2.84983e-08	2.02038e-07	-0.444688	1.18137e-08	9.05541e-08	-0.479506	0.00629026	0.0287075	0.120686	1.20304e-08	5.13031e-07	0.478765	2.90564e-08	5.48968e-07	0.443946	3.37476e-07	2.2879e-05	0.358079	1.04448e-06	1.70777e-05	0.32326	0.362552	0.605895	-0.0348187
LGALS3BP_Q08380	1.7913	1.79996	1.85189	-1.02135	-0.988806	-0.902344	-0.699899	-0.351371	-0.212861	-0.355456	-0.487079	-0.443293	-0.203869	0.0836375	0.139546	LGALS3BP	Galectin-3-binding protein	Q08380	1.0976	4.29957e-12	1.3418e-10	-1.60383	6.36097e-11	1.27038e-09	-1.28743	6.11528e-11	1.64662e-09	-1.29159	8.33208e-10	1.05418e-08	-1.04108	0.000298375	0.00394748	0.316397	0.00033409	0.000702311	0.312233	1.01994e-06	6.24849e-06	0.562748	0.949147	0.958733	-0.00416478	0.00214092	0.00485579	0.246351	0.00189728	0.029737	0.250516
COX6C_P09669	1.95625	1.93765	1.56181	-1.004	-1.06269	-1.02363	-0.472425	-0.330392	-0.230388	-0.0590824	-0.13494	-0.0726558	-0.325258	-0.402005	-0.338251	COX6C	Cytochrome c oxidase subunit 6C	P09669	1.03707	4.30179e-12	1.3418e-10	-0.711635	1.2528e-10	2.00814e-09	-0.540338	5.73696e-10	8.5606e-09	-0.476508	1.1794e-10	2.29354e-09	-0.543028	4.9122e-05	0.00128961	0.171297	1.95639e-06	1.06448e-05	0.235127	5.70999e-05	0.000153699	0.168607	0.0433083	0.0638604	0.0638294	0.926031	0.93945	-0.0026904	0.0363999	0.185443	-0.0665198
ITGB2_P05107	1.87119	1.95103	1.88571	-0.749748	-0.721859	-0.639663	-0.523368	-0.608466	-0.419178	-0.232102	-0.408908	-0.404356	-0.563151	-0.334187	-0.102945	ITGB2	Integrin beta-2	P05107	1.04627	4.30291e-12	1.3418e-10	-0.955518	1.07381e-11	3.72772e-10	-0.887053	2.60282e-11	8.74653e-10	-0.825263	2.82521e-11	8.01431e-10	-0.819753	0.0967314	0.192751	0.0684644	0.00482487	0.00771777	0.130255	0.00367493	0.00623363	0.135764	0.130034	0.168667	0.0617907	0.101929	0.13935	0.0673	0.887433	0.945867	0.00550927
CDK5RAP1_Q96SZ6	-1.52831	-1.91186	-1.62378	1.13596	1.24264	1.31077	0.504799	0.427764	0.542678	0.0516688	-0.234196	0.0880998	0.109619	-0.0165779	-0.0992795	CDK5RAP1	CDK5 regulatory subunit-associated protein 1	Q96SZ6	1.05333	4.3124e-12	1.3418e-10	0.905839	1.52993e-10	2.33023e-09	0.676709	4.13954e-09	4.1253e-08	0.514272	3.35918e-09	3.25872e-08	0.523398	3.04969e-05	0.000945404	-0.22913	9.93185e-08	1.59232e-06	-0.391567	1.29929e-07	1.49999e-06	-0.382441	0.000660674	0.00182037	-0.162438	0.00104225	0.00268836	-0.153311	0.804837	0.903023	0.00912621
TFRC_P02786	-1.73292	-2	-1.78036	0.606641	0.872234	0.807269	0.491854	0.661989	0.427432	0.579553	0.51369	0.706796	0.0776144	-0.0472201	-0.172988	TFRC	Transferrin receptor protein 1;Transferrin receptor protein 1, serum form	P02786	1.0532	4.36375e-12	1.34352e-10	1.04851	1.39587e-11	4.51482e-10	0.953895	9.6196e-12	4.56578e-10	0.983261	4.11777e-10	5.97467e-09	0.722491	0.042441	0.106911	-0.0946184	0.144217	0.174351	-0.0652526	3.77889e-06	1.66578e-05	-0.326023	0.496155	0.551933	0.0293658	0.000111698	0.000471306	-0.231404	3.62848e-05	0.00178262	-0.26077
TRANK1_O15050	1.84445	1.91438	1.87616	-0.85068	-0.866693	-0.747483	-0.151638	-0.380639	-0.19414	-0.374372	-0.493748	-0.585633	-0.611875	-0.163565	-0.214522	TRANK1	TPR and ankyrin repeat-containing protein 1	O15050	1.06437	4.3642e-12	1.34352e-10	-1.16456	8.42532e-11	1.50807e-09	-0.914618	2.2453e-11	7.82686e-10	-1.01919	5.136e-11	1.21542e-09	-0.95251	0.000143835	0.00249145	0.249946	0.00837602	0.0127917	0.145372	0.00058833	0.00118498	0.212055	0.0433135	0.0638604	-0.104574	0.430675	0.494209	-0.0378915	0.176312	0.419587	0.0666822
DAXX_Q9UER7	1.71189	1.66336	1.8013	-0.91005	-1.24851	-1.28944	-0.560339	-0.524496	-0.578411	0.0176539	0.0521126	0.0568969	-0.0542951	-0.250545	0.112872	DAXX	Death domain-associated protein 6	Q9UER7	1.04344	4.36593e-12	1.34352e-10	-0.811114	7.4855e-11	1.4037e-09	-0.643263	2.90301e-09	3.08648e-08	-0.474927	1.39842e-09	1.61154e-08	-0.504894	0.000199072	0.00300252	0.167851	1.62025e-07	2.1169e-06	0.336187	4.61773e-07	3.50756e-06	0.30622	0.000194072	0.000710104	0.168336	0.00098799	0.00257447	0.138369	0.372643	0.61432	-0.0299664
HSPA8_P11142	-1.93816	-1.99233	-1.83375	0.474166	0.544901	0.646431	0.349641	0.461898	0.252401	0.536506	0.473339	0.669081	0.462065	0.44066	0.453151	HSPA8	Heat shock cognate 71 kDa protein	P11142	1.02551	4.38525e-12	1.34454e-10	0.596389	1.23854e-11	4.1454e-10	0.548102	4.28879e-12	2.71523e-10	0.597467	7.40477e-12	2.81124e-10	0.571536	0.064634	0.143437	-0.0482873	0.964648	0.969495	0.00107793	0.316851	0.361262	-0.0248534	0.0596193	0.0844492	0.0493652	0.344205	0.406076	0.0234339	0.297174	0.547371	-0.0259314
ZNF800_Q2TB10	1.58176	1.65412	1.7342	-0.912636	-1.08222	-1.30136	-0.822494	-0.694364	-0.827328	-0.00636908	0.0133175	-0.061584	0.158114	0.173786	0.393062	ZNF800	Zinc finger protein 800	Q2TB10	1.03902	4.42312e-12	1.34956e-10	-0.738934	1.98912e-11	5.66537e-10	-0.65383	1.88152e-09	2.20148e-08	-0.449165	1.38446e-08	1.03939e-07	-0.379476	0.0133189	0.0471124	0.0851034	3.05927e-07	3.11527e-06	0.289769	2.60675e-08	5.14067e-07	0.359458	1.26291e-05	0.000131672	0.204666	5.62094e-07	1.1213e-05	0.274355	0.0353673	0.184109	0.0696892
BCL11B_Q9C0K0	1.75434	1.80496	1.72612	-1.16213	-0.911525	-1.29412	-0.388736	-0.292027	-0.593497	0.0229605	0.00292618	0.0157679	-0.350253	-0.341437	0.00664642	BCL11B	B-cell lymphoma/leukemia 11B	Q9C0K0	1.06369	4.43375e-12	1.34956e-10	-1.15325	1.31632e-10	2.09439e-09	-0.874236	1.95634e-09	2.26692e-08	-0.698859	4.11639e-10	5.97467e-09	-0.795709	4.79047e-05	0.00128168	0.279012	2.90739e-07	2.99903e-06	0.454389	3.95074e-06	1.72597e-05	0.357539	0.00234025	0.00510396	0.175377	0.113407	0.153024	0.0785272	0.0566661	0.236254	-0.09685
LMNB1_P20700	1.76055	1.88095	1.78222	-0.842375	-1.09311	-1.08872	-0.462652	-0.616031	-0.575068	-0.0497649	-0.0763611	-0.133981	-0.346392	-0.159636	0.0203849	LMNB1	Lamin-B1	P20700	1.03108	4.46185e-12	1.35272e-10	-0.703725	3.91619e-11	9.00153e-10	-0.589563	5.61276e-10	8.40513e-09	-0.473471	3.50939e-10	5.28358e-09	-0.492258	0.00146821	0.0108008	0.114162	2.24231e-06	1.17004e-05	0.230254	5.50808e-06	2.24737e-05	0.211467	0.00129449	0.00312052	0.116093	0.00448474	0.00909177	0.0973051	0.5169	0.725924	-0.0187875
GSR_P00390	1.95725	1.86336	1.92768	-0.670735	-0.444041	-0.47389	-0.646286	-0.478524	-0.459227	-0.456341	-0.649296	-0.504696	-0.182522	-0.273499	-0.50922	GSR	Glutathione reductase, mitochondrial	P00390	1.04887	4.47634e-12	1.35272e-10	-0.915096	4.51128e-12	2.09388e-10	-0.914519	4.31668e-12	2.71523e-10	-0.917798	1.33379e-11	4.41147e-10	-0.83734	0.987673	0.992582	0.000577486	0.942373	0.950748	-0.00270226	0.054357	0.0720955	0.0777565	0.93009	0.942657	-0.00327974	0.0559218	0.082061	0.0771791	0.0475647	0.216344	0.0804588
BCAT1_P54687	-1.84242	-1.8649	-1.74726	1.17276	0.944181	0.924512	0.452555	0.433939	0.405341	0.221113	0.039624	0.419499	0.401116	0.0815846	-0.0416463	BCAT1	Branched-chain-amino-acid aminotransferase, cytosolic	P54687	1.09824	4.63291e-12	1.393e-10	1.64266	7.81665e-11	1.44372e-09	1.30438	2.47963e-10	4.56829e-09	1.18613	4.01096e-10	5.8704e-09	1.13988	0.000216755	0.00316321	-0.338278	1.26743e-05	4.33712e-05	-0.456527	4.69325e-06	1.98418e-05	-0.502771	0.0971313	0.129833	-0.118249	0.0274705	0.0439412	-0.164493	0.496024	0.713178	-0.0462443
MINPP1_Q9UNW1	-1.97749	-1.84003	-1.88795	0.267863	0.675567	0.593157	0.800367	0.665362	0.580927	0.176852	0.262166	0.289565	0.407085	0.528698	0.457859	MINPP1	Multiple inositol polyphosphate phosphatase 1	Q9UNW1	1.07426	4.6529e-12	1.393e-10	1.04465	2.01034e-12	1.23276e-10	1.11823	1.9904e-11	7.27016e-10	0.928097	5.94711e-12	2.42532e-10	1.02403	0.103898	0.203362	0.0735763	0.0161318	0.0233419	-0.116553	0.631625	0.66855	-0.0206195	0.000616052	0.00172113	-0.190129	0.0435007	0.0657875	-0.0941958	0.0403267	0.197582	0.0959332
S100A4_P26447	1.87824	1.9089	1.73387	-0.596078	-0.865345	-1.14824	-0.373928	-0.260525	-0.365387	-0.1156	-0.0906791	0.0465446	-0.566516	-0.518155	-0.667104	S100A4	Protein S100-A4	P26447	1.07681	4.65936e-12	1.393e-10	-1.62794	6.96321e-11	1.33265e-09	-1.30561	3.71421e-10	6.1321e-09	-1.13741	1.83386e-11	5.72724e-10	-1.45617	0.00030586	0.00400318	0.322322	5.55311e-06	2.26574e-05	0.490529	0.0214378	0.0308126	0.171768	0.0237402	0.0375525	0.168207	0.0391688	0.0599703	-0.150553	0.000336235	0.00967368	-0.318761
CLEC2D_Q9UHP7	-1.82805	-2	-1.77035	0.438249	0.574229	0.799315	0.368161	0.326955	0.201746	0.538578	0.531985	0.632354	0.439372	0.422327	0.453551	CLEC2D	C-type lectin domain family 2 member D	Q9UHP7	1.08318	4.7027e-12	1.40097e-10	1.18464	2.30423e-11	6.10656e-10	1.04086	5.6251e-12	3.17158e-10	1.16753	1.0871e-11	3.8053e-10	1.10661	0.0102212	0.039493	-0.143775	0.725378	0.756537	-0.0171093	0.126156	0.155015	-0.0780282	0.0201459	0.032543	0.126665	0.191527	0.243422	0.0657463	0.223995	0.474335	-0.0609189
CA5B_Q9Y2D0	1.90098	1.9095	1.8244	-0.164442	-0.235026	-0.270301	-0.343882	-0.245929	-0.20758	-0.393067	-0.705557	-0.731886	-0.651424	-0.818423	-0.867367	CA5B	Carbonic anhydrase 5B, mitochondrial	Q9Y2D0	1.09548	4.76127e-12	1.41341e-10	-1.28111	3.71971e-12	1.83819e-10	-1.30704	5.9078e-13	7.9071e-11	-1.51697	2.61853e-13	2.82029e-11	-1.61993	0.623665	0.731476	-0.0259329	0.000569676	0.00112582	-0.235863	2.12908e-05	6.69904e-05	-0.338826	0.00141655	0.00336075	-0.20993	4.625e-05	0.000248539	-0.312893	0.0679691	0.26058	-0.102962
KPNA2_P52292	-1.81933	-2	-1.68482	0.623332	0.69241	0.641023	0.574145	0.557665	0.376301	0.443178	0.47283	0.478675	0.266033	0.344665	0.245533	KPNA2	Importin subunit alpha-1	P52292	1.0851	4.83174e-12	1.42928e-10	1.59176	1.0138e-11	3.63972e-10	1.49868	1.23128e-11	5.22425e-10	1.47515	3.23182e-11	8.9018e-10	1.36344	0.171223	0.292426	-0.0930783	0.0929629	0.116896	-0.11661	0.00367329	0.00623294	-0.228318	0.719787	0.758426	-0.0235318	0.0556779	0.0817459	-0.13524	0.105977	0.323751	-0.111708
HSP90AA5P_Q58FG0	-1.72688	-1.67686	-1.90183	0.858477	0.861468	1.14106	0.640051	0.76094	0.835447	0.0127461	0.304429	-0.00786387	-0.0746091	0.0926989	-0.11928	HSP90AA5P	Putative heat shock protein HSP 90-alpha A5	Q58FG0	1.07277	5.00594e-12	1.47505e-10	1.08551	1.33121e-11	4.35974e-10	1.00249	4.83783e-10	7.52641e-09	0.746338	1.20535e-09	1.44042e-08	0.691773	0.0816872	0.17071	-0.0830185	4.03708e-06	1.76735e-05	-0.339175	8.11924e-07	5.26413e-06	-0.393739	6.66116e-05	0.000348229	-0.256156	1.00104e-05	8.25297e-05	-0.310721	0.236233	0.487267	-0.0545645
ANK3_Q12955	1.85544	1.85778	1.83636	-0.699738	-0.898775	-0.902472	-0.431361	-0.151732	-0.397648	-0.0275121	0.0171696	-0.145012	-0.552185	-0.715037	-0.645281	ANK3	Ankyrin-3	Q12955	1.03767	5.02158e-12	1.47505e-10	-0.630105	6.52964e-11	1.29072e-09	-0.511118	3.36905e-10	5.79988e-09	-0.446516	1.2768e-11	4.26308e-10	-0.584045	0.00047936	0.00527798	0.118987	8.37094e-06	3.13528e-05	0.183589	0.0945236	0.119341	0.0460596	0.0253636	0.0398131	0.0646016	0.013714	0.0238978	-0.0729275	0.00013699	0.00477534	-0.137529
FDXR_P22570	2	1.69974	1.76085	-0.825608	-0.930491	-1.01691	-0.648566	-0.636284	-0.505463	-0.179819	-0.221979	-0.339054	-0.292249	0.132556	-0.00872494	FDXR	NADPH:adrenodoxin oxidoreductase, mitochondrial	P22570	1.05894	5.04912e-12	1.47797e-10	-1.12546	2.39883e-11	6.2392e-10	-0.991332	1.60903e-10	3.25499e-09	-0.848088	5.1811e-10	7.23031e-09	-0.769955	0.0117033	0.0431793	0.13413	4.43959e-05	0.000121449	0.277374	3.62618e-06	1.6161e-05	0.355507	0.00800792	0.0145837	0.143244	0.000341933	0.0011023	0.221377	0.110556	0.331472	0.0781331
TCP11L2_Q8N4U5	1.71737	2	1.97968	-0.51939	-0.568366	-0.722387	-0.268756	-0.127393	-0.264701	-0.314294	-0.563468	-0.640361	-0.599192	-0.621839	-0.496757	TCP11L2	T-complex protein 11-like protein 2	Q8N4U5	1.07105	5.14938e-12	1.50208e-10	-1.02424	3.94306e-11	9.00153e-10	-0.867639	8.38382e-12	4.29466e-10	-0.984446	5.99566e-12	2.43331e-10	-1.01165	0.00245504	0.015255	0.156597	0.355566	0.397381	0.0397892	0.766578	0.793399	0.0125841	0.0150072	0.0251598	-0.116808	0.00433785	0.00882594	-0.144013	0.523764	0.730678	-0.0272052
UBXN6_Q9BZV1	1.64205	1.81547	1.63712	-0.887121	-1.1853	-1.22948	-0.835734	-0.706492	-0.599023	-0.0479069	0.0648383	0.223412	0.100731	-0.0189269	0.0263621	UBXN6	UBX domain-containing protein 6	Q9BZV1	1.04512	5.31119e-12	1.54392e-10	-0.803185	3.29661e-11	7.89025e-10	-0.692161	4.07926e-09	4.07489e-08	-0.464346	2.96445e-09	2.91962e-08	-0.476989	0.00492454	0.0244077	0.111024	1.58815e-07	2.08469e-06	0.338839	2.43949e-07	2.25969e-06	0.326195	1.15373e-05	0.000125877	0.227815	2.04692e-05	0.000136374	0.215171	0.704719	0.845643	-0.0126437
APOC4_P55056	1.32352	1.63215	1.43679	-0.862783	-1.02377	-1.13578	-1.0121	-0.936023	-1.19982	0.0631009	-0.168892	0.116038	0.515568	0.657161	0.594851	APOC4	Apolipoprotein C-IV	P55056	1.15326	5.33045e-12	1.54418e-10	-1.97901	4.33438e-12	2.03425e-10	-2.01254	3.1509e-09	3.31298e-08	-1.16961	1.11996e-06	4.27478e-06	-0.70058	0.683635	0.779357	-0.0335258	2.26154e-07	2.56466e-06	0.809398	1.08877e-09	5.82464e-08	1.27843	1.42937e-07	1.52002e-05	0.842924	7.97882e-10	9.81776e-08	1.31196	6.709e-05	0.00277647	0.469033
HIST1H2BK_O60814	1.79339	1.83574	1.65978	-1.15387	-0.865783	-1.36603	-0.475274	-0.450335	-0.441316	-0.0163165	-0.183159	-0.126618	-0.151504	0.0541521	-0.112855	HIST1H2BK	Histone H2B type 1-K;Histone H2B type F-S	O60814	1.03682	5.39946e-12	1.55879e-10	-0.841688	1.38055e-10	2.18008e-09	-0.64581	1.07627e-09	1.43293e-08	-0.544819	1.38186e-09	1.60346e-08	-0.533574	8.034e-05	0.00173552	0.195878	1.17897e-06	7.53767e-06	0.296869	7.85363e-07	5.1385e-06	0.308114	0.011618	0.020087	0.100991	0.00623398	0.0120616	0.112235	0.74788	0.871541	0.0112443
SGTB_Q96EQ0	1.75737	1.91258	1.98291	-0.571426	-0.973951	-0.81913	-0.506539	-0.421453	-0.363627	-0.314919	-0.181435	-0.153543	-0.35676	-0.629443	-0.360642	SGTB	Small glutamine-rich tetratricopeptide repeat-containing protein beta	Q96EQ0	1.06399	5.51484e-12	1.58665e-10	-1.09115	3.21509e-11	7.78386e-10	-0.945132	1.04933e-10	2.44195e-09	-0.857795	2.91815e-11	8.19914e-10	-0.952648	0.00616325	0.0282871	0.146018	0.000175988	0.000399373	0.233355	0.00849099	0.0132737	0.138502	0.0718993	0.0997236	0.0873371	0.868383	0.893045	-0.00751616	0.0531509	0.229692	-0.0948533
PRIM2_P49643	-1.74471	-1.64751	-1.81029	0.699614	0.950186	1.09827	0.836086	0.893925	0.881709	-0.0643521	0.049343	0.0216695	0.10599	-0.00125249	-0.268678	PRIM2	DNA primase large subunit	P49643	1.05875	5.56428e-12	1.59541e-10	1.05824	6.88411e-12	2.82114e-10	1.04009	9.5813e-10	1.31524e-08	0.693351	1.4282e-09	1.6302e-08	0.670643	0.681011	0.777016	-0.0181489	1.54754e-06	9.02211e-06	-0.364887	8.01937e-07	5.21445e-06	-0.387595	2.67456e-06	6.13907e-05	-0.346738	1.353e-06	2.07419e-05	-0.369446	0.607718	0.786541	-0.0227074
ARHGAP10_A1A4S6	-1.76852	-1.82662	-1.82224	0.692059	0.994773	1.00377	0.599523	0.774216	0.683184	-0.0148561	0.00264747	-0.175474	0.272262	0.428893	0.156396	ARHGAP10	Rho GTPase-activating protein 10	A1A4S6	1.04034	5.61953e-12	1.60577e-10	0.726606	1.52748e-11	4.84239e-10	0.669818	1.16749e-09	1.51593e-08	0.468665	1.2933e-10	2.44157e-09	0.562335	0.07841	0.165385	-0.0567876	1.13844e-06	7.39104e-06	-0.25794	0.000108128	0.000264758	-0.164271	1.54393e-05	0.000147059	-0.201153	0.0032413	0.00689546	-0.107483	0.00781418	0.0735128	0.0936695
ATP6V1D_Q9Y5K8	1.53996	1.65729	1.58789	-1.12499	-1.27255	-1.3079	-0.732469	-0.622984	-0.747027	-0.0102894	0.200748	0.350949	0.17895	0.00817973	0.294249	ATP6V1D	V-type proton ATPase subunit D	Q9Y5K8	1.04086	5.72422e-12	1.63014e-10	-0.697027	7.42898e-11	1.39847e-09	-0.565433	2.42665e-08	1.7514e-07	-0.348385	2.06022e-08	1.44233e-07	-0.353313	0.000524243	0.00560249	0.131594	2.40596e-08	7.37681e-07	0.348642	2.83925e-08	5.45674e-07	0.343714	4.69105e-06	7.99381e-05	0.217048	5.96058e-06	5.92602e-05	0.21212	0.86535	0.934663	-0.00492802
ARHGEF18_Q6ZSZ5	1.86998	1.9447	1.8871	-0.480136	-0.587739	-0.313978	-0.266972	-0.363493	-0.301316	-0.332053	-0.276453	-0.465176	-0.812876	-0.760526	-0.741065	ARHGEF18	Rho guanine nucleotide exchange factor 18	Q6ZSZ5	1.03555	5.75251e-12	1.63266e-10	-0.585579	1.28903e-11	4.26344e-10	-0.548373	9.93997e-12	4.66512e-10	-0.560103	1.25125e-12	8.61616e-11	-0.662674	0.144848	0.25814	0.0372058	0.307122	0.348384	0.0254753	0.00695948	0.0111069	-0.0770959	0.632448	0.680394	-0.0117305	0.000398896	0.00124024	-0.114302	0.000957477	0.0188378	-0.102571
ALAS1_P13196	-1.17854	-1.49842	-1.34429	1.47565	1.5761	1.79923	-0.280904	-0.390862	-0.192843	-0.294869	-0.258109	-0.178244	0.218046	0.336798	0.211262	ALAS1	5-aminolevulinate synthase, nonspecific, mitochondrial	P13196	1.0375	5.80108e-12	1.63597e-10	0.661542	1.14271e-06	3.33099e-06	0.23537	7.26558e-07	3.13339e-06	0.245315	1.00312e-08	7.92031e-08	0.356961	1.22216e-09	2.05347e-06	-0.426173	1.62144e-09	1.81623e-07	-0.416227	6.35462e-08	9.15698e-07	-0.304581	0.719261	0.758061	0.00994589	0.00065762	0.00185999	0.121591	0.00128052	0.023085	0.111646
SLC29A1_Q99808	-1.63057	-1.56467	-1.70938	1.00271	1.21157	1.33953	0.726327	0.721866	0.583068	0.108588	-0.0461145	-0.0507857	-0.0168664	-0.150551	-0.52473	SLC29A1	Equilibrative nucleoside transporter 1	Q99808	1.12406	5.80311e-12	1.63597e-10	1.97072	6.60338e-11	1.29918e-09	1.61598	4.16965e-09	4.15038e-08	1.14544	2.56344e-08	1.73393e-07	0.981458	0.000777146	0.00726063	-0.354737	1.87282e-07	2.30359e-06	-0.825275	2.33769e-08	4.77139e-07	-0.989261	6.67762e-05	0.000348655	-0.470538	3.33874e-06	3.95053e-05	-0.634523	0.0635683	0.250369	-0.163986
FKBP4_Q02790	-1.6493	-1.84427	-1.75433	0.95386	0.972018	1.26275	0.588754	0.668986	0.694479	0.134966	-0.0549346	0.0403208	0.165573	-0.0228738	-0.156008	FKBP4	Peptidyl-prolyl cis-trans isomerase FKBP4;Peptidyl-prolyl cis-trans isomerase FKBP4, N-terminally processed	Q02790	1.03605	5.8287e-12	1.63769e-10	0.748273	4.07107e-11	9.21443e-10	0.63861	1.42339e-09	1.77945e-08	0.476134	1.9242e-09	2.07375e-08	0.464279	0.00352216	0.0193417	-0.109663	9.02952e-07	6.28475e-06	-0.272139	5.64843e-07	4.02404e-06	-0.283994	0.000159998	0.000623155	-0.162476	8.42453e-05	0.000383809	-0.174331	0.70504	0.845907	-0.011855
DTNB_O60941	1.52114	1.606	1.69419	-1.07283	-1.28998	-1.12727	-0.834722	-0.668086	-0.859262	0.242822	0.332606	0.0223998	-0.0122502	0.229687	0.215554	DTNB	Dystrobrevin beta;Dystrobrevin alpha	O60941	1.04815	5.9506e-12	1.66637e-10	-0.74125	3.5617e-11	8.38147e-10	-0.640649	2.07583e-08	1.54192e-07	-0.376671	1.32656e-08	1.0022e-07	-0.391372	0.00586668	0.0275649	0.100601	3.03473e-08	8.38644e-07	0.364578	4.88653e-08	7.86432e-07	0.349877	1.15678e-06	4.10045e-05	0.263978	2.14738e-06	2.90969e-05	0.249277	0.636734	0.80334	-0.0147009
NR2C2_P49116	1.66819	1.84673	1.75808	-1.00838	-1.23907	-1.17391	-0.427369	-0.379213	-0.613764	-0.0697126	0.0338231	-0.148384	-0.160665	-0.154925	0.0685809	NR2C2	Nuclear receptor subfamily 2 group C member 2	P49116	1.03376	6.12312e-12	1.70898e-10	-0.628635	1.50082e-10	2.31769e-09	-0.483954	1.7582e-09	2.10315e-08	-0.394581	1.5336e-09	1.72013e-08	-0.399117	9.78579e-05	0.00194811	0.144682	7.29442e-07	5.43749e-06	0.234054	9.04139e-07	5.72826e-06	0.229518	0.00442404	0.00871222	0.0893727	0.00616589	0.0119547	0.0848366	0.863348	0.93322	-0.00453608
H2AFY_O75367	1.67721	1.84106	1.69627	-0.841447	-1.28629	-1.11375	-0.668589	-0.663973	-0.610487	0.0195456	-0.202982	-0.0330466	0.0678255	0.0929302	0.0257374	H2AFY	Core histone macro-H2A.1	O75367	1.03336	6.28988e-12	1.74971e-10	-0.707337	4.85527e-11	1.0432e-09	-0.598724	1.37108e-09	1.72432e-08	-0.454298	3.43957e-09	3.30995e-08	-0.42059	0.00266934	0.0161524	0.108613	1.15675e-06	7.45234e-06	0.253039	2.90509e-07	2.56902e-06	0.286747	0.000289546	0.000962595	0.144425	4.28235e-05	0.000234066	0.178134	0.268537	0.519816	0.0337085
VIM_P08670	2	1.86262	1.78356	-0.367291	-0.436705	-0.451916	-0.244807	-0.308117	-0.407521	-0.497107	-0.526342	-0.602379	-0.85089	-0.453678	-0.583142	VIM	Vimentin	P08670	1.06399	6.34104e-12	1.75812e-10	-1.36741	1.07863e-11	3.72906e-10	-1.30957	3.35887e-12	2.35149e-10	-1.43981	2.18173e-12	1.20584e-10	-1.49108	0.323886	0.466221	0.0578351	0.221816	0.258171	-0.0724074	0.0475789	0.0638515	-0.123668	0.0384384	0.057509	-0.130243	0.00694941	0.0132686	-0.181503	0.379914	0.620341	-0.0512608
C5orf24_Q7Z6I8	1.57038	1.5334	1.62264	-0.897754	-1.28927	-1.24975	-0.763598	-0.852201	-0.935735	0.142382	0.190766	0.389668	0.0685511	0.161955	0.308562	C5orf24	UPF0461 protein C5orf24	Q7Z6I8	1.05419	6.39446e-12	1.7671e-10	-0.894287	2.61602e-11	6.59975e-10	-0.797308	3.3567e-08	2.31715e-07	-0.438599	1.99159e-08	1.40364e-07	-0.458729	0.0212618	0.0662047	0.0969788	2.1523e-08	7.05744e-07	0.455688	3.63862e-08	6.39499e-07	0.435558	3.32084e-07	2.2879e-05	0.358709	6.30698e-07	1.21247e-05	0.338579	0.594572	0.778523	-0.0201298
SBDS_Q9Y3A5	1.86599	1.82981	1.89326	-0.516978	-0.709225	-0.633865	-0.792712	-0.810357	-0.89386	-0.200406	-0.182884	-0.0291861	-0.183373	-0.415232	-0.220982	SBDS	Ribosome maturation protein SBDS	Q9Y3A5	1.03178	6.43976e-12	1.76716e-10	-0.578712	2.34364e-12	1.34642e-10	-0.628189	9.07398e-11	2.20319e-09	-0.466251	4.07493e-11	1.05659e-09	-0.497878	0.0593692	0.135092	-0.0494768	0.000446882	0.000905075	0.112461	0.00509266	0.00836595	0.0808334	1.54924e-05	0.000147397	0.161938	0.000124066	0.000512991	0.13031	0.208741	0.457509	-0.0316279
CXADR_P78310	-1.92304	-1.85813	-1.83102	0.193956	0.0466315	0.0754766	0.64044	0.581622	0.601043	0.588251	0.822124	0.935931	0.261549	0.411474	0.453692	CXADR	Coxsackievirus and adenovirus receptor	P78310	1.09511	6.4534e-12	1.76716e-10	1.05287	3.93492e-13	4.5482e-11	1.32053	1.69323e-13	3.84456e-11	1.41345	1.32869e-12	8.90433e-11	1.19685	3.99171e-05	0.00112668	0.267654	1.89599e-06	1.04106e-05	0.360576	0.0058323	0.00946439	0.143974	0.052668	0.0756349	0.0929218	0.0141301	0.0245162	-0.123681	0.0002763	0.00841241	-0.216603
KIAA1671_Q9BY89	1.85575	1.81966	1.93857	-0.887253	-0.840094	-0.743938	-0.339022	-0.396764	-0.190909	-0.175872	-0.0922612	-0.281166	-0.741725	-0.595366	-0.329609	KIAA1671	Uncharacterized protein KIAA1671	Q9BY89	1.04091	6.45778e-12	1.76716e-10	-0.744955	8.65827e-11	1.53133e-09	-0.60264	1.78309e-10	3.53296e-09	-0.567868	2.33831e-11	6.96602e-10	-0.670822	0.000515628	0.00555358	0.142314	7.54869e-05	0.000191361	0.177087	0.0319642	0.0444588	0.0741324	0.278994	0.333499	0.0347722	0.0456248	0.0684454	-0.068182	0.00545694	0.0585488	-0.102954
C11orf54_Q9H0W9	1.74099	1.73936	1.7949	-0.920875	-1.12232	-1.17805	-0.718183	-0.609914	-0.454048	-0.165682	-0.000634307	0.0884796	0.172412	-0.197429	-0.169007	C11orf54	Ester hydrolase C11orf54	Q9H0W9	1.05542	6.59763e-12	1.79957e-10	-0.897964	6.40905e-11	1.27287e-09	-0.745871	1.80764e-09	2.13887e-08	-0.565748	1.39823e-09	1.61154e-08	-0.578028	0.00134842	0.0103296	0.152093	8.35967e-07	5.93005e-06	0.332216	1.26082e-06	7.2549e-06	0.319936	0.00034821	0.00110807	0.180122	0.000624785	0.00178309	0.167843	0.746165	0.870904	-0.0122793
SNX15_Q9NRS6	1.33866	1.39078	1.50841	-1.22537	-1.44	-1.53012	-0.745487	-0.513658	-0.656964	0.13162	0.215904	0.0602834	0.320561	0.620251	0.525133	SNX15	Sorting nexin-15	Q9NRS6	1.04104	6.62934e-12	1.80236e-10	-0.711021	3.10524e-10	4.1378e-09	-0.518844	8.41921e-08	4.98448e-07	-0.322913	3.00944e-06	1.01576e-05	-0.233701	2.24124e-05	0.000774843	0.192176	9.95122e-09	4.72317e-07	0.388107	8.48919e-10	4.88477e-08	0.47732	1.84949e-05	0.000162456	0.195931	3.43891e-07	8.00284e-06	0.285143	0.00991152	0.0851947	0.0892123
PFN1_P07737	1.54292	1.63644	1.62576	-0.843388	-1.21744	-1.39726	-0.80142	-0.773329	-0.830641	0.157627	0.188568	0.257679	0.224558	0.018431	0.211502	PFN1	Profilin-1	P07737	1.04699	6.67246e-12	1.80438e-10	-1.04766	3.54969e-11	8.37803e-10	-0.914192	2.2994e-08	1.68563e-07	-0.532659	1.52898e-08	1.13072e-07	-0.551599	0.0091021	0.0364822	0.133468	3.40234e-08	8.91727e-07	0.515001	5.24663e-08	8.208e-07	0.496061	1.00341e-06	3.83035e-05	0.381533	1.74286e-06	2.50715e-05	0.362593	0.669481	0.822628	-0.0189396
KIF11_P52732	-1.76844	-2	-1.82264	0.544498	0.441373	0.747328	0.598332	0.713036	0.630591	0.408809	0.435433	0.488177	0.233051	0.209226	0.257225	KIF11	Kinesin-like protein KIF11	P52732	1.03999	6.69245e-12	1.80438e-10	0.772442	4.76075e-12	2.17256e-10	0.794115	1.3215e-11	5.49598e-10	0.730833	4.18915e-11	1.07296e-09	0.665125	0.509954	0.637329	0.0216733	0.216301	0.252627	-0.0416087	0.0053755	0.00878934	-0.107317	0.0700363	0.0974615	-0.0632819	0.0015124	0.00364895	-0.128991	0.0611853	0.246177	-0.0657087
CCT5_P48643	-1.74929	-1.89887	-1.72775	0.789865	0.994667	1.03184	0.684146	0.699244	0.80064	0.172474	0.0175012	-0.0547857	0.0626251	0.1899	-0.0122062	CCT5	T-complex protein 1 subunit epsilon	P48643	1.02746	6.72047e-12	1.80438e-10	0.609219	1.8023e-11	5.46343e-10	0.562195	8.39007e-10	1.16921e-08	0.409833	6.68452e-10	8.76079e-09	0.417651	0.0857184	0.176649	-0.0470241	3.18628e-06	1.49793e-05	-0.199386	4.8542e-06	2.03392e-05	-0.191568	4.81913e-05	0.000283314	-0.152362	7.91996e-05	0.000365722	-0.144544	0.761588	0.880372	0.00781796
KCTD18_Q6PI47	1.67149	1.73687	1.73141	-1.12896	-0.993663	-1.25634	-0.688952	-0.47097	-0.762039	-0.0816421	-0.00453471	-0.000562558	-0.0536193	0.0529657	0.248553	KCTD18	BTB/POZ domain-containing protein KCTD18	Q6PI47	1.03809	6.72267e-12	1.80438e-10	-0.651858	6.69065e-11	1.30122e-09	-0.540368	2.52681e-09	2.7785e-08	-0.399935	5.54374e-09	4.91276e-08	-0.374329	0.00126725	0.00994039	0.111491	5.25562e-07	4.40204e-06	0.251923	1.77829e-07	1.87681e-06	0.27753	0.000190207	0.00069962	0.140432	4.04381e-05	0.000224534	0.166039	0.360457	0.603707	0.0256067
CCNB1_P14635	-1.76446	-2	-1.80097	0.610177	0.819992	0.940518	0.493543	0.357888	0.386958	0.38172	0.410819	0.229923	0.149644	0.40254	0.481452	CCNB1	G2/mitotic-specific cyclin-B1	P14635	1.09455	6.95372e-12	1.86045e-10	1.54852	4.47523e-11	9.81629e-10	1.33033	6.59534e-11	1.73691e-09	1.28872	6.46243e-11	1.47529e-09	1.29087	0.00501149	0.0246793	-0.218196	0.00149473	0.00267403	-0.259805	0.00158997	0.00291199	-0.257652	0.52899	0.583668	-0.0416095	0.550204	0.609718	-0.0394561	0.973796	0.987788	0.00215337
CERS5_Q8N5B7	-1.65704	-1.87556	-1.82004	0.706783	1.13718	1.02486	0.702975	0.732594	0.574549	-0.01741	-0.0437129	-0.0664445	0.318033	0.331408	-0.04818	CERS5	Ceramide synthase 5	Q8N5B7	1.16285	6.99018e-12	1.86427e-10	2.22611	2.70622e-11	6.73499e-10	1.9936	1.72322e-09	2.06811e-08	1.41478	3.58627e-10	5.35137e-09	1.61212	0.0263768	0.0764409	-0.23251	1.03685e-06	6.88583e-06	-0.811327	1.91343e-05	6.16126e-05	-0.613983	3.41727e-05	0.000232155	-0.578817	0.00127936	0.00317608	-0.381473	0.0530844	0.229523	0.197343
SHCBP1_Q8NEM2	-1.64208	-1.80312	-1.65847	0.787473	1.35308	1.21061	0.665832	0.685287	0.647319	0.0124309	-0.0896137	-0.15352	0.034731	0.0728348	-0.122792	SHCBP1	SHC SH2 domain-binding protein 1	Q8NEM2	1.07216	7.04131e-12	1.87196e-10	1.26428	5.9611e-11	1.21042e-09	1.062	5.5507e-09	5.23361e-08	0.728669	3.32265e-09	3.22701e-08	0.76089	0.00213031	0.0138459	-0.202276	1.96241e-07	2.35877e-06	-0.535606	3.93546e-07	3.14818e-06	-0.503385	3.0019e-05	0.000215087	-0.33333	7.91842e-05	0.000365722	-0.301109	0.550514	0.747635	0.0322208
GINS1_Q14691	-1.59578	-1.83453	-1.62748	0.756523	1.26423	1.10574	0.816294	0.776096	0.817372	-0.193862	-0.223151	-0.115469	-0.00729184	0.0883115	-0.02702	GINS1	DNA replication complex GINS protein PSF1	Q14691	1.05276	7.23961e-12	1.91861e-10	0.911815	2.22982e-11	5.96583e-10	0.831963	9.30261e-09	8.01551e-08	0.504166	2.19431e-09	2.28715e-08	0.569506	0.0562239	0.12987	-0.0798522	1.09329e-07	1.67777e-06	-0.407649	7.7354e-07	5.09687e-06	-0.342309	1.24158e-06	4.25992e-05	-0.327797	1.28292e-05	9.78019e-05	-0.262457	0.109779	0.329569	0.0653403
PURA_Q00577	1.54322	1.80996	1.82726	-0.994187	-0.973134	-1.07598	-0.872452	-0.632443	-0.767235	0.00659072	0.0169202	0.222849	0.171356	-0.285225	0.00250191	PURA	Transcriptional activator protein Pur-alpha	Q00577	1.08096	7.36092e-12	1.94462e-10	-1.44285	2.46441e-11	6.33136e-10	-1.30755	3.59814e-09	3.69987e-08	-0.865679	1.56205e-09	1.74042e-08	-0.928442	0.0431598	0.108138	0.135301	3.88976e-07	3.59888e-06	0.577168	1.37891e-06	7.72797e-06	0.514405	6.90076e-06	9.68205e-05	0.441867	3.21556e-05	0.000188938	0.379104	0.316477	0.564604	-0.0627629
SLFN5_Q08AF3	1.89678	1.9455	1.84032	-0.68345	-0.220136	-0.493273	-0.173376	-0.223795	-0.164891	-0.430995	-0.685973	-0.624159	-0.633832	-0.614829	-0.733894	SLFN5	Schlafen family member 5	Q08AF3	1.06901	7.45983e-12	1.96458e-10	-1.26784	3.47523e-11	8.24729e-10	-1.11834	4.15826e-12	2.71523e-10	-1.32949	2.8028e-12	1.41845e-10	-1.37273	0.014747	0.0508162	0.149501	0.265647	0.304794	-0.0616539	0.0697962	0.0908377	-0.104891	0.00164662	0.00379096	-0.211155	0.00037789	0.0011899	-0.254392	0.42913	0.661331	-0.0432367
IKBIP_Q70UQ0	-1.98809	-2	-1.66963	0.839871	0.688168	0.83986	0.346491	0.445479	0.203065	0.406445	0.483298	0.582164	0.262815	0.226835	0.343153	IKBIP	Inhibitor of nuclear factor kappa-B kinase-interacting protein	Q70UQ0	1.03988	7.50445e-12	1.97015e-10	0.706684	7.44099e-11	1.39847e-09	0.585947	3.19945e-11	1.04181e-09	0.627886	1.00462e-10	2.03368e-09	0.57168	0.0013669	0.0103734	-0.120736	0.0197496	0.0280975	-0.0787978	0.000569798	0.00115263	-0.135004	0.179641	0.225585	0.0419384	0.63708	0.690149	-0.0142675	0.0800022	0.280743	-0.0562059
DEK_P35659	1.8125	2	1.77105	-0.796719	-0.836917	-0.90296	-0.499693	-0.621177	-0.552753	-0.324718	-0.20023	-0.399514	-0.288673	-0.28475	0.124145	DEK	Protein DEK	P35659	1.04247	7.65526e-12	2.00348e-10	-0.861913	3.03719e-11	7.41727e-10	-0.770317	1.14728e-10	2.59862e-09	-0.690802	2.87796e-10	4.53616e-09	-0.640366	0.0251711	0.0739896	0.0915957	0.000420524	0.000859359	0.171111	4.10173e-05	0.000116179	0.221547	0.0467195	0.0681407	0.0795157	0.00337768	0.00713501	0.129951	0.18603	0.43195	0.0504358
SSU72_Q9NP77	1.80048	1.78596	1.88645	-0.749621	-1.06602	-1.01081	-0.638005	-0.6292	-0.473333	-0.0936018	-0.0831707	-0.0845641	0.0223266	-0.426228	-0.240651	SSU72	RNA polymerase II subunit A C-terminal domain phosphatase SSU72	Q9NP77	1.04874	7.70047e-12	2.00837e-10	-0.849057	4.29579e-11	9.54733e-10	-0.737963	6.95201e-10	9.98356e-09	-0.586635	3.18562e-10	4.91956e-09	-0.625839	0.00833112	0.0345287	0.111093	6.51723e-06	2.57579e-05	0.262422	3.31349e-05	9.66884e-05	0.223217	0.00100577	0.00254732	0.151329	0.00788554	0.0147904	0.112124	0.290548	0.542059	-0.0392047
CLUH_O75153	-1.35926	-1.42483	-1.37076	1.16436	1.5494	1.66189	0.538216	0.56639	0.578396	-0.167742	-0.169962	-0.182274	-0.356422	-0.381477	-0.645923	CLUH	Clustered mitochondria protein homolog	O75153	1.04386	7.73286e-12	2.00837e-10	0.841874	7.83133e-10	8.2652e-09	0.576137	2.00353e-07	1.02802e-06	0.358725	3.8903e-06	1.27716e-05	0.273472	5.25514e-06	0.000319916	-0.265737	6.38847e-09	3.6708e-07	-0.483149	9.21247e-10	5.19422e-08	-0.568402	3.9519e-05	0.000252279	-0.217412	1.31542e-06	2.02767e-05	-0.302665	0.031565	0.172623	-0.0852526
CNPY3_Q9BT09	1.3491	1.3559	1.40417	-1.11072	-1.60923	-1.38195	-0.789107	-0.710391	-0.76767	0.341404	0.331442	0.319791	0.373314	0.285089	0.608863	CNPY3	Protein canopy homolog 3	Q9BT09	1.04935	7.77209e-12	2.00837e-10	-0.900076	1.70932e-10	2.56887e-09	-0.698958	7.30667e-07	3.14303e-06	-0.341626	1.991e-06	7.04269e-06	-0.311522	0.000152645	0.00257432	0.201119	2.54445e-09	2.33794e-07	0.55845	1.35899e-09	6.79576e-08	0.588555	4.44525e-07	2.64855e-05	0.357332	1.79494e-07	5.27249e-06	0.387436	0.439335	0.669239	0.0301042
AAMDC_Q9H7C9	1.84248	1.89087	1.78577	-0.659211	-1.09669	-0.96965	-0.48211	-0.19677	-0.521985	-0.0866999	-0.0550308	-0.0469107	-0.306818	-0.622552	-0.474694	AAMDC	Mth938 domain-containing protein	Q9H7C9	1.0784	7.77527e-12	2.00837e-10	-1.31973	9.4946e-11	1.64462e-09	-1.07568	6.85253e-10	9.87446e-09	-0.913649	6.60483e-11	1.50372e-09	-1.1082	0.000757569	0.00720185	0.244058	6.88008e-06	2.69336e-05	0.406086	0.00222764	0.00396743	0.211532	0.0120584	0.0207885	0.162028	0.56663	0.62528	-0.0325264	0.00396009	0.0474549	-0.194554
CCAR2_Q8N163	1.72571	1.8769	1.92365	-0.870299	-0.981689	-0.988919	-0.575562	-0.45589	-0.514184	-0.102646	-0.244696	-0.0791201	-0.125087	-0.169955	-0.418223	CCAR2	Cell cycle and apoptosis regulator protein 2	Q8N163	1.02866	7.79346e-12	2.00837e-10	-0.579484	6.11532e-11	1.23638e-09	-0.489778	4.94485e-10	7.66452e-09	-0.412267	2.8007e-10	4.43937e-09	-0.432131	0.00284767	0.0168249	0.0897064	1.32899e-05	4.48568e-05	0.167217	4.61304e-05	0.00012841	0.147354	0.00734444	0.0135166	0.0775104	0.0342516	0.0533162	0.0576473	0.428435	0.66066	-0.0198631
TRPV2_Q9Y5S1	1.91765	1.894	1.84542	-0.813548	-0.377459	-0.402011	-0.126595	-0.131362	-0.191858	-0.392424	-0.521896	-0.518816	-0.672351	-0.691087	-0.817663	TRPV2	Transient receptor potential cation channel subfamily V member 2	Q9Y5S1	1.05611	7.87235e-12	2.0209e-10	-0.934276	6.43903e-11	1.27581e-09	-0.786958	1.03542e-11	4.77944e-10	-0.913673	3.01331e-12	1.46094e-10	-1.01006	0.00251897	0.0155831	0.147318	0.608028	0.646424	0.020603	0.0758642	0.0979611	-0.0757829	0.00678243	0.0126256	-0.126715	8.40684e-05	0.000383211	-0.223101	0.0292069	0.164898	-0.0963859
FDPS_P14324	-1.68078	-1.708	-1.60784	0.79201	1.31576	1.24642	0.747846	0.587295	0.863762	-0.0998658	-0.176659	-0.212018	-0.0924689	0.099516	-0.0749711	FDPS	Farnesyl pyrophosphate synthase	P14324	1.07901	7.90694e-12	2.0209e-10	1.54339	4.90263e-11	1.05069e-09	1.32987	1.34092e-08	1.08214e-07	0.833177	4.68486e-09	4.30137e-08	0.910915	0.00601313	0.0280024	-0.213518	8.53453e-08	1.48444e-06	-0.710208	3.17016e-07	2.73997e-06	-0.63247	4.37394e-06	7.68763e-05	-0.49669	2.4742e-05	0.000156401	-0.418952	0.2519	0.50338	0.0777382
ICOS_Q9Y6W8	-0.538771	-0.582354	-0.594725	1.49693	1.64557	1.48887	0.509771	0.583909	0.817487	-0.362575	-0.619176	-0.447945	-1.0436	-1.11124	-1.24214	ICOS	Inducible T-cell costimulator	Q9Y6W8	1.08348	7.91425e-12	2.0209e-10	1.09437	6.87271e-09	4.4834e-08	0.62536	0.302622	0.350232	0.0493379	3.14982e-05	8.18455e-05	-0.289856	1.91774e-07	4.72009e-05	-0.469009	1.39473e-11	1.3019e-08	-1.04503	4.35232e-13	2.8126e-10	-1.38422	1.80463e-08	5.51413e-06	-0.576022	7.06484e-11	1.99282e-08	-0.915216	6.47791e-06	0.000544209	-0.339194
EML4_Q9HC35	1.92053	1.94112	1.83258	-0.741638	-0.513051	-0.382822	-0.238176	-0.260688	-0.0769562	-0.458956	-0.546299	-0.443277	-0.722713	-0.586352	-0.7233	EML4	Echinoderm microtubule-associated protein-like 4	Q9HC35	1.03517	7.95818e-12	2.02402e-10	-0.676265	5.40918e-11	1.13863e-09	-0.578337	1.0969e-11	4.93408e-10	-0.658834	4.17303e-12	1.88482e-10	-0.712686	0.00450923	0.0230713	0.0979283	0.549981	0.590918	0.0174311	0.222494	0.261021	-0.0364206	0.0144239	0.0242933	-0.0804972	0.00042925	0.00132141	-0.134349	0.080956	0.282438	-0.0538518
HBS1L_Q9Y450	-1.80949	-1.87004	-1.94011	0.404941	0.594968	0.441738	0.0296022	0.209651	0.185688	0.422965	0.405937	0.377102	0.738865	0.850786	0.957397	HBS1L	HBS1-like protein	Q9Y450	1.03365	7.97467e-12	2.02402e-10	0.575978	5.35692e-11	1.13318e-09	0.493047	1.21005e-11	5.16024e-10	0.556757	1.32774e-12	8.90433e-11	0.666144	0.00468469	0.0235532	-0.0829311	0.441275	0.483551	-0.0192209	0.0026694	0.00468079	0.0901659	0.0210682	0.0338614	0.0637101	8.95946e-06	7.67913e-05	0.173097	0.000622224	0.0144801	0.109387
DIAPH1_O60610	1.81297	1.92275	1.93447	-0.504409	-0.495459	-0.345108	-0.293145	-0.124246	-0.229129	-0.350911	-0.415912	-0.486552	-0.741431	-0.822479	-0.861417	DIAPH1	Protein diaphanous homolog 1	O60610	1.02882	8.09048e-12	2.04723e-10	-0.537568	2.92849e-11	7.21473e-10	-0.484045	9.50887e-12	4.53886e-10	-0.530548	1.38424e-12	9.01474e-11	-0.620354	0.0345842	0.0932121	0.0535221	0.761065	0.789651	0.00701926	0.003014	0.00521537	-0.0827865	0.0608804	0.0860023	-0.0465029	4.87938e-05	0.000257324	-0.136309	0.00168994	0.0272499	-0.0898057
DDAH2_O95865	1.77235	1.73939	1.88806	-0.6087	-1.06346	-1.04866	-0.788029	-0.8093	-0.564084	-0.0812118	-0.176683	-0.0939714	-0.0719844	-0.139132	0.0454144	DDAH2	N(G),N(G)-dimethylarginine dimethylaminohydrolase 2	O95865	1.06625	8.11523e-12	2.04733e-10	-1.12927	1.94892e-11	5.62642e-10	-1.05148	5.42857e-10	8.19031e-09	-0.799839	8.06637e-10	1.02831e-08	-0.773951	0.125988	0.233958	0.0777918	1.23069e-05	4.22865e-05	0.329432	5.65926e-06	2.28905e-05	0.35532	0.000161434	0.000626134	0.25164	6.57745e-05	0.000320124	0.277528	0.594968	0.77892	0.0258883
PFKFB4_Q16877	-0.694387	-0.601329	-0.639171	1.82195	1.97241	1.92625	-0.371206	-0.742394	-0.417192	-0.506801	-0.487144	-0.372364	-0.0847682	-0.376631	-0.427219	PFKFB4	6-phosphofructo-2-kinase/fructose-2,6-bisphosphatase 4;6-phosphofructo-2-kinase;Fructose-2,6-bisphosphatase	Q16877	1.06621	8.24251e-12	2.06634e-10	1.03928	0.232541	0.26086	0.0548581	0.101858	0.130126	0.0771877	0.00662191	0.0104746	0.142037	1.60415e-11	8.45205e-08	-0.984419	2.12515e-11	1.78534e-08	-0.962089	4.98951e-11	7.81436e-09	-0.89724	0.618483	0.66828	0.0223296	0.0684047	0.0978825	0.0871788	0.162771	0.403613	0.0648493
MORC2_Q9Y6X9	1.70376	1.98316	1.86158	-0.931082	-0.720402	-0.964826	-0.608395	-0.46716	-0.67663	-0.170932	-0.265222	0.00600249	-0.0758748	-0.377706	-0.296274	MORC2	MORC family CW-type zinc finger protein 2	Q9Y6X9	1.04812	8.25342e-12	2.06634e-10	-0.882642	3.25385e-11	7.85504e-10	-0.789227	3.69387e-10	6.12148e-09	-0.646311	1.96624e-10	3.37799e-09	-0.680872	0.0264145	0.0764409	0.0934146	2.92901e-05	8.58868e-05	0.236331	0.000129915	0.000311476	0.20177	0.00214499	0.00473803	0.142916	0.0123929	0.0218494	0.108355	0.369686	0.612329	-0.034561
NUCKS1_Q9H1E3	1.46734	1.81555	1.63502	-0.885645	-1.29014	-1.30988	-0.754642	-0.711217	-0.691615	0.029003	0.0926908	0.188174	0.286029	-0.0452387	0.174574	NUCKS1	Nuclear ubiquitous casein and cyclin-dependent kinase substrate 1	Q9H1E3	1.09407	8.26437e-12	2.06634e-10	-1.89235	6.79318e-11	1.31443e-09	-1.59326	1.16432e-08	9.66543e-08	-1.03766	1.52756e-08	1.13067e-07	-1.0139	0.00254769	0.0156649	0.299086	1.10041e-07	1.67777e-06	0.854693	8.04472e-08	1.07039e-06	0.878449	1.1703e-05	0.000126371	0.555607	7.6271e-06	6.93307e-05	0.579363	0.77037	0.886074	0.023756
CD55_P08174	1.81619	1.81893	1.90551	-0.602383	-0.726598	-0.444146	-0.0121864	0.0140907	-0.00596252	-0.285423	-0.385663	-0.59411	-0.912539	-0.779524	-0.806191	CD55	Complement decay-accelerating factor	P08174	1.03969	8.48352e-12	2.11484e-10	-0.647837	2.49362e-10	3.45692e-09	-0.491137	2.05221e-11	7.36779e-10	-0.602846	2.64865e-12	1.35679e-10	-0.712068	7.8947e-05	0.00172717	0.1567	0.124438	0.152414	0.0449915	0.0358205	0.0492436	-0.0642302	0.00137456	0.00327804	-0.111709	2.51672e-06	3.25276e-05	-0.220931	0.00162542	0.0268274	-0.109222
ANKMY2_Q8IV38	-1.84439	-1.90925	-1.83793	0.0422744	0.20253	0.261135	0.407535	0.480042	0.417818	0.413276	0.372403	0.267777	0.819006	1.05681	0.850961	ANKMY2	Ankyrin repeat and MYND domain-containing protein 2	Q8IV38	1.05184	8.58006e-12	2.13258e-10	0.663902	1.88068e-12	1.1674e-10	0.750947	2.97661e-12	2.13731e-10	0.723516	1.84896e-13	2.54548e-11	0.905708	0.00866983	0.0354038	0.0870454	0.053875	0.0709785	0.0596141	1.25202e-06	7.21911e-06	0.241806	0.346199	0.402939	-0.0274313	0.000111941	0.000472095	0.154761	2.37246e-05	0.00133766	0.182192
BCL3_P20749	-1.96342	-1.78532	-1.7901	0.0891284	0.0786708	0.157411	0.20882	0.267748	0.149403	0.555984	0.714518	0.872214	0.85306	0.769148	0.822739	BCL3	B-cell lymphoma 3 protein	P20749	1.06005	8.67124e-12	2.14007e-10	0.762936	4.68636e-12	2.15137e-10	0.802066	3.09207e-13	5.52691e-11	0.9994	1.91601e-13	2.54548e-11	1.03872	0.247145	0.381667	0.0391302	6.99676e-06	2.72887e-05	0.236464	1.37164e-06	7.69238e-06	0.275786	4.25821e-05	0.000263948	0.197334	6.93857e-06	6.51296e-05	0.236656	0.244966	0.495608	0.0393213
CHCHD3_Q9NX63	1.62904	1.73747	1.65354	-0.741161	-1.20905	-1.18045	-0.856073	-0.747281	-0.892996	0.0247192	0.204056	0.0903888	0.0940945	-0.00771876	0.201423	CHCHD3	MICOS complex subunit MIC19	Q9NX63	1.04907	8.67824e-12	2.14007e-10	-0.950231	2.34498e-11	6.1563e-10	-0.876281	6.73178e-09	6.20106e-08	-0.548041	6.22316e-09	5.40649e-08	-0.551698	0.0892628	0.181793	0.0739497	2.40168e-07	2.65131e-06	0.40219	2.66124e-07	2.40658e-06	0.398533	2.23813e-06	5.73959e-05	0.32824	2.52258e-06	3.25533e-05	0.324583	0.928874	0.968161	-0.00365663
TMOD1_P28289	-1.77754	-2	-1.94843	0.695081	0.579066	0.629662	0.195126	0.512694	0.332801	0.268288	0.410709	0.487616	0.718356	0.541453	0.355884	TMOD1	Tropomodulin-1	P28289	1.05992	8.68664e-12	2.14007e-10	1.00794	3.78401e-11	8.73337e-10	0.89392	3.01984e-11	9.87147e-10	0.910563	1.3936e-11	4.57328e-10	0.969883	0.0195014	0.0622696	-0.114021	0.0403301	0.0544016	-0.0973783	0.388394	0.434069	-0.0380582	0.702547	0.742998	0.0166427	0.0987052	0.135516	0.0759628	0.187897	0.434238	0.0593201
TBCB_Q99426	1.67538	1.4666	1.68409	-0.923183	-1.38124	-1.32819	-0.693278	-0.588691	-0.784499	0.145065	0.331126	0.280257	0.00637113	-0.0541679	0.164357	TBCB	Tubulin-folding cofactor B	Q99426	1.05476	8.79861e-12	2.15956e-10	-1.04009	1.07665e-10	1.79108e-09	-0.847514	5.6561e-08	3.56199e-07	-0.500405	1.03344e-08	8.11393e-08	-0.579087	0.000812655	0.00744506	0.192575	2.35749e-08	7.3244e-07	0.539684	1.44447e-07	1.62016e-06	0.461002	3.26831e-06	6.73508e-05	0.347109	4.39915e-05	0.000239051	0.268428	0.097885	0.314027	-0.0786813
VPS4B_O75351	1.70302	1.74282	1.73313	-0.882509	-1.30103	-1.23868	-0.646024	-0.378159	-0.63341	-0.0381055	0.134617	0.15971	-0.0753232	-0.164334	-0.115728	VPS4B	Vacuolar protein sorting-associated protein 4B	O75351	1.03761	8.81717e-12	2.15956e-10	-0.733577	1.45956e-10	2.26649e-09	-0.583076	7.48367e-09	6.75875e-08	-0.419851	1.86309e-09	2.02481e-08	-0.472013	0.000351327	0.004418	0.150501	2.16838e-07	2.5161e-06	0.313726	1.61427e-06	8.73451e-06	0.261564	0.000173704	0.000658521	0.163225	0.00354922	0.00744122	0.111062	0.117537	0.341789	-0.0521626
RAD51_Q06609	-1.94716	-1.49665	-1.89705	1.00269	0.949289	1.12076	0.567328	0.693987	0.571689	0.224152	0.0579188	-0.00168851	0.110286	0.0931689	-0.0487141	RAD51	DNA repair protein RAD51 homolog 1	Q06609	1.05076	9.04814e-12	2.20969e-10	0.829298	6.37132e-11	1.27038e-09	0.707102	1.21796e-09	1.56934e-08	0.554066	1.59649e-09	1.76265e-08	0.541682	0.00430891	0.0222901	-0.122196	3.54981e-06	1.61113e-05	-0.275233	2.22351e-06	1.12191e-05	-0.287617	0.00084937	0.00222748	-0.153036	0.000452685	0.00137591	-0.16542	0.730526	0.861509	-0.012384
MKRN1_Q9UHC7	1.72777	1.57178	1.81458	-0.435195	-0.529839	-0.718845	-1.17876	-1.1352	-1.1192	-0.29284	-0.0713318	-0.266325	0.324435	0.252593	0.0563806	MKRN1	E3 ubiquitin-protein ligase makorin-1	Q9UHC7	1.07542	9.12911e-12	2.223e-10	-1.02624	5.41211e-13	5.41276e-11	-1.29031	7.16982e-11	1.84201e-09	-0.867216	1.44504e-09	1.64316e-08	-0.676415	4.65702e-05	0.00126205	-0.264073	0.00309061	0.0051588	0.15902	2.69451e-06	1.29648e-05	0.349821	3.37697e-07	2.2879e-05	0.423093	4.58814e-09	3.63631e-07	0.613894	0.000805274	0.0168848	0.190801
MCAM_P43121	-0.41428	-0.457644	-0.398807	1.68293	1.35962	1.63594	0.538561	0.445716	0.654067	-0.410789	-0.462392	-0.463337	-1.26572	-1.24052	-1.20335	MCAM	Cell surface glycoprotein MUC18	P43121	1.06841	9.22358e-12	2.23837e-10	0.76103	4.90417e-08	2.21982e-07	0.372131	0.798772	0.827637	-0.00841563	3.63153e-07	1.63234e-06	-0.311981	2.94438e-08	1.64905e-05	-0.388899	8.05741e-12	9.67005e-09	-0.769446	1.3211e-13	1.00896e-10	-1.07301	3.7873e-08	7.30221e-06	-0.380547	3.40563e-11	1.34299e-08	-0.684112	4.92276e-07	9.19025e-05	-0.303566
HMGCS1_Q01581	-1.76845	-1.83684	-1.54599	0.94629	1.35742	1.19633	0.500729	0.546909	0.473161	-0.0298187	-0.0909198	-0.0827339	0.0648852	0.36811	-0.0990792	HMGCS1	Hydroxymethylglutaryl-CoA synthase, cytoplasmic	Q01581	1.06817	9.28259e-12	2.23837e-10	1.29056	2.21417e-10	3.12101e-09	0.995304	7.93073e-09	7.08788e-08	0.738087	2.33504e-09	2.38936e-08	0.818252	0.000140616	0.00245086	-0.295252	2.24808e-07	2.56466e-06	-0.55247	1.27411e-06	7.30634e-06	-0.472305	0.000463697	0.00138384	-0.257217	0.0068641	0.0131416	-0.177053	0.168327	0.410007	0.0801646
GALT_P07902	1.93166	1.82668	1.86337	-0.990244	-0.70013	-0.831003	-0.627612	-0.46837	-0.302117	-0.12077	-0.365671	-0.442328	-0.424285	-0.1075	-0.241672	GALT	Galactose-1-phosphate uridylyltransferase	P07902	1.06439	9.28813e-12	2.23837e-10	-1.07233	5.71993e-11	1.18358e-09	-0.924413	1.32842e-10	2.8397e-09	-0.862608	1.77775e-10	3.13758e-09	-0.842156	0.00663991	0.0296712	0.14792	0.000541944	0.0010776	0.209725	0.000247224	0.000548581	0.230177	0.19885	0.247084	0.0618045	0.0950519	0.131122	0.082257	0.661163	0.817308	0.0204525
RCC2_Q9P258	-1.8459	-1.90493	-1.88911	0.345494	0.752349	0.638053	0.499718	0.590204	0.633295	0.0684749	0.0826984	0.0740508	0.68454	0.706693	0.56437	RCC2	Protein RCC2	Q9P258	1.0332	9.2988e-12	2.23837e-10	0.651607	9.49748e-12	3.5149e-10	0.650486	1.53019e-10	3.14306e-09	0.518149	6.48175e-12	2.58072e-10	0.671016	0.968367	0.980544	-0.00112014	0.00036966	0.000767173	-0.133458	0.496098	0.54007	0.0194097	0.000396816	0.00122067	-0.132338	0.472068	0.535346	0.0205298	0.000112106	0.00409478	0.152868
ZC3H6_P61129	1.3722	1.84321	1.56828	-1.2345	-1.39415	-1.06111	-0.801414	-0.616824	-0.6817	0.184436	0.130821	0.119697	0.172039	0.152293	0.246719	ZC3H6	Zinc finger CCCH domain-containing protein 6	P61129	1.05265	9.34144e-12	2.24221e-10	-0.818344	1.18536e-10	1.93316e-09	-0.664803	2.83471e-08	2.01135e-07	-0.41999	4.09814e-08	2.55026e-07	-0.406846	0.00076039	0.00720185	0.153541	5.22814e-08	1.1176e-06	0.398354	3.59281e-08	6.341e-07	0.411498	1.0706e-05	0.000121637	0.244813	6.25466e-06	6.15125e-05	0.257957	0.711861	0.850206	0.0131439
NPM3_O75607	-1.95429	-1.66808	-1.9988	0.694222	0.77263	0.669206	0.00461253	0.189116	0.365586	0.523324	0.712023	0.808242	0.291491	0.213751	0.376972	NPM3	Nucleoplasmin-3	O75607	1.07033	9.51809e-12	2.2781e-10	1.08971	1.52919e-10	2.33023e-09	0.868217	1.10287e-11	4.93408e-10	1.07672	8.2315e-11	1.75791e-09	0.913576	0.00040042	0.0047537	-0.221496	0.784045	0.810678	-0.0129897	0.00235876	0.00418322	-0.176136	0.00065793	0.00181575	0.208506	0.34668	0.408709	0.0453599	0.00398644	0.0475711	-0.163147
SMC5_Q8IY18	1.70979	1.91196	1.52543	-1.00605	-1.13025	-1.16137	-0.725472	-0.716049	-0.618501	-0.00773669	0.173837	-0.0106937	0.0428372	-0.0239844	0.036245	SMC5	Structural maintenance of chromosomes protein 5	Q8IY18	1.02965	9.55582e-12	2.28064e-10	-0.591438	6.65018e-11	1.29926e-09	-0.504759	5.52253e-09	5.21876e-08	-0.349601	4.36304e-09	4.06813e-08	-0.356626	0.00459454	0.0233225	0.0866789	3.85877e-07	3.58912e-06	0.241837	5.35389e-07	3.88747e-06	0.234812	4.00933e-05	0.000254207	0.155158	6.23589e-05	0.000308163	0.148133	0.784856	0.892712	-0.00702514
CRIP1_P50238	1.85624	1.68453	1.67451	-0.661526	-1.09673	-1.26973	-0.712493	-0.683947	-0.803089	-0.0361822	0.0607286	0.142449	-0.048174	-0.10996	0.00337483	CRIP1	Cysteine-rich protein 1	P50238	1.10791	9.7556e-12	2.32172e-10	-2.12087	3.57331e-11	8.3853e-10	-1.90772	3.70234e-09	3.78386e-08	-1.29885	1.77333e-09	1.93226e-08	-1.38163	0.0354782	0.0947101	0.21315	7.11203e-07	5.33943e-06	0.82202	2.25068e-06	1.13086e-05	0.739238	1.68142e-05	0.000154556	0.60887	6.93815e-05	0.000331744	0.526088	0.377447	0.618556	-0.0827823
EEF2_P13639	-1.73867	-1.75473	-1.67182	0.878742	1.18816	1.22148	0.593779	0.687407	0.670467	0.13859	-0.0638131	0.17667	0.0577219	-0.0897673	-0.29422	EEF2	Elongation factor 2	P13639	1.03248	9.80593e-12	2.32711e-10	0.740401	8.05757e-11	1.47173e-09	0.623325	2.17163e-09	2.47207e-08	0.474414	8.27362e-09	6.83448e-08	0.423815	0.00279803	0.0166475	-0.117076	1.63421e-06	9.39057e-06	-0.265987	2.39516e-07	2.24072e-06	-0.316586	0.000446322	0.00134441	-0.148911	3.15658e-05	0.000187145	-0.19951	0.13417	0.368834	-0.0505985
HBB_P68871	1.58728	1.47146	1.74871	-0.431286	-0.439922	-0.610173	-1.15715	-1.1047	-1.34839	-0.442482	-0.25199	-0.434084	0.417991	0.570941	0.42378	HBB	Hemoglobin subunit beta;LVV-hemorphin-7;Spinorphin;Hemoglobin subunit delta	P68871	1.09614	9.90797e-12	2.3447e-10	-1.18772	2.70701e-13	3.57484e-11	-1.58978	2.01215e-11	7.29761e-10	-1.12109	1.66365e-08	1.21665e-07	-0.641139	3.11407e-06	0.000226242	-0.402059	0.212525	0.24884	0.0666352	1.05174e-07	1.29745e-06	0.546585	5.91529e-07	3.04873e-05	0.468694	1.54411e-10	3.16392e-08	0.948644	4.54785e-07	8.81433e-05	0.479949
LMNA_P02545	1.87032	1.91985	1.84496	0.0992269	-0.165516	-0.298631	-0.800755	-0.666691	-0.74073	-0.658515	-0.64308	-0.567774	-0.326435	-0.440493	-0.425739	LMNA	Prelamin-A/C;Lamin-A/C	P02545	1.05728	9.94337e-12	2.34612e-10	-0.923911	3.643e-13	4.31055e-11	-1.20774	6.29476e-13	8.26286e-11	-1.15557	2.02446e-12	1.15741e-10	-1.05137	8.5967e-06	0.000445808	-0.283832	6.36242e-05	0.000165687	-0.231661	0.00686541	0.0109876	-0.12746	0.209878	0.259139	0.0521709	0.00173711	0.00410275	0.156372	0.0209142	0.137481	0.104201
CD59_P13987	1.66369	1.58108	1.63686	-1.11295	-1.24858	-1.43827	-0.384949	-0.336254	-0.122442	0.345956	0.338364	0.34317	-0.300352	-0.517639	-0.447676	CD59	CD59 glycoprotein	P13987	1.03288	9.98132e-12	2.34612e-10	-0.576008	1.56593e-09	1.45363e-08	-0.379868	1.59323e-07	8.48434e-07	-0.25572	6.67006e-10	8.7555e-09	-0.407869	2.94387e-06	0.000222806	0.196139	1.1837e-08	5.10856e-07	0.320288	1.44962e-05	4.8791e-05	0.168139	0.000251025	0.000863933	0.124149	0.276613	0.335619	-0.0280008	3.88346e-05	0.00184322	-0.152149
MGEA5_O60502	-1.93185	-1.95136	-1.85958	0.226363	0.355501	0.380189	0.57047	0.717805	0.695169	0.530598	0.464307	0.44762	0.485346	0.584683	0.284744	MGEA5	Protein O-GlcNAcase	O60502	1.03676	9.99776e-12	2.34612e-10	0.605501	1.74325e-12	1.10948e-10	0.697741	4.2672e-12	2.71523e-10	0.648891	4.96438e-12	2.16611e-10	0.640967	0.00364714	0.019793	0.0922396	0.118362	0.145693	0.0433904	0.194611	0.231347	0.0354657	0.0824506	0.1123	-0.0488492	0.0477584	0.0712265	-0.056774	0.764479	0.88229	-0.00792474
NEDD8_Q15843	1.39909	1.53189	1.54765	-1.10654	-1.42014	-1.44557	-0.67526	-0.684787	-0.738037	0.167738	0.316812	0.330238	0.282108	0.0734057	0.421401	NEDD8	NEDD8	Q15843	1.0352	1.00484e-11	2.35144e-10	-0.696091	2.14568e-10	3.05136e-09	-0.541717	2.0959e-07	1.06778e-06	-0.301787	1.86623e-07	9.23332e-07	-0.304907	0.000196522	0.0029855	0.154373	9.5804e-09	4.63939e-07	0.394303	1.05185e-08	2.74849e-07	0.391184	2.60175e-06	6.07146e-05	0.23993	2.99015e-06	3.66185e-05	0.236811	0.918189	0.962683	-0.00311957
WIBG_Q9BRP8	1.62522	1.52918	1.61704	-1.10217	-1.59327	-1.31382	-0.446862	-0.514194	-0.53615	0.0909116	0.241454	0.274591	-0.0254659	-0.0234967	0.17703	WIBG	Partner of Y14 and mago	Q9BRP8	1.03684	1.01729e-11	2.37397e-10	-0.694223	6.15826e-10	6.84333e-09	-0.495614	7.63653e-08	4.58414e-07	-0.329254	2.169e-08	1.49481e-07	-0.367116	1.80128e-05	0.0006703	0.198609	2.32246e-08	7.32154e-07	0.364969	8.23093e-08	1.08674e-06	0.327107	9.86836e-05	0.000453523	0.16636	0.000893916	0.00237651	0.128498	0.225709	0.476668	-0.0378621
ANTXR2_P58335	-1.72098	-1.92549	-1.94374	0.742052	0.735	0.781278	0.378089	0.747012	0.798626	0.453961	0.439026	0.311814	0.0254804	0.0902705	0.087606	ANTXR2	Anthrax toxin receptor 2	P58335	1.04165	1.02461e-11	2.38442e-10	0.733319	1.74891e-11	5.38191e-10	0.702056	5.98368e-11	1.62682e-09	0.634884	4.14498e-10	5.99345e-09	0.541315	0.338353	0.480072	-0.0312631	0.00821672	0.0125735	-0.0984351	4.31473e-05	0.000121393	-0.192004	0.0527516	0.075729	-0.067172	0.000220812	0.000789043	-0.160741	0.0110207	0.090859	-0.0935688
RUNX1_Q01196	1.25081	1.03025	1.20218	-1.45153	-1.53049	-1.35829	-0.974299	-0.677495	-0.620441	0.282771	0.267606	0.519878	0.658179	0.650106	0.750773	RUNX1	Runt-related transcription factor 1	Q01196	1.04503	1.03404e-11	2.39971e-10	-0.775517	4.35809e-10	5.27555e-09	-0.570517	8.52892e-06	2.68559e-05	-0.239189	0.00102826	0.00190693	-0.141173	3.96439e-05	0.00112668	0.205	9.17116e-10	1.18146e-07	0.536328	1.20594e-10	1.28242e-08	0.634344	2.53772e-07	2.08527e-05	0.331328	1.28878e-08	7.92831e-07	0.429344	0.011674	0.0942104	0.0980161
HIP1R_O75146	1.90001	1.83269	1.91005	-0.817231	-0.893928	-0.751557	-0.410841	-0.303067	-0.218773	-0.18223	-0.10828	-0.412556	-0.65846	-0.414775	-0.471046	HIP1R	Huntingtin-interacting protein 1-related protein	O75146	1.03068	1.04852e-11	2.42661e-10	-0.592526	1.35177e-10	2.14269e-09	-0.480677	2.08092e-10	3.99127e-09	-0.463892	4.5745e-11	1.12699e-09	-0.525386	0.000780769	0.00727189	0.111849	0.000244125	0.000533255	0.128634	0.0208778	0.0300848	0.0671395	0.52107	0.576367	0.0167854	0.103017	0.140586	-0.0447092	0.0315947	0.172623	-0.0614946
DHCR7_Q9UBM7	-1.62572	-1.53457	-1.33006	1.3245	1.66613	1.37722	0.385126	0.313105	0.473785	-0.370985	-0.321666	-0.00787258	-0.0922314	0.0337275	-0.290486	DHCR7	7-dehydrocholesterol reductase	Q9UBM7	1.07227	1.05524e-11	2.43547e-10	1.13355	2.39936e-09	1.99772e-08	0.72459	2.54498e-07	1.26736e-06	0.484969	9.31261e-08	5.12346e-07	0.529953	1.66489e-06	0.00015894	-0.408958	8.92174e-09	4.4614e-07	-0.648579	2.07187e-08	4.40956e-07	-0.603594	0.000308477	0.00100876	-0.239621	0.00161911	0.00387164	-0.194637	0.37274	0.614358	0.0449843
CEP135_Q66GS9	1.57805	1.67154	1.67386	-1.11608	-1.29444	-1.20861	-0.69258	-0.70294	-0.576632	0.159091	0.081015	-0.0737768	-0.0636225	0.171641	0.393483	CEP135	Centrosomal protein of 135 kDa	Q66GS9	1.03425	1.06283e-11	2.44626e-10	-0.676916	1.45548e-10	2.26435e-09	-0.546409	1.23527e-08	1.01047e-07	-0.376956	2.89918e-08	1.90878e-07	-0.350397	0.000665398	0.00665477	0.130507	1.72404e-07	2.18346e-06	0.299961	6.55247e-08	9.35539e-07	0.32652	6.79839e-05	0.000353424	0.169454	1.65416e-05	0.00011668	0.196013	0.378271	0.61902	0.0265592
CAMK1_Q14012	-1.96121	-1.95083	-1.82014	0.496619	0.693121	0.775148	0.405974	0.333733	0.492494	0.263323	0.364622	0.387308	0.7097	0.451056	0.359085	CAMK1	Calcium/calmodulin-dependent protein kinase type 1	Q14012	1.0399	1.0751e-11	2.45318e-10	0.703081	3.66277e-11	8.54747e-10	0.636154	5.39122e-11	1.49001e-09	0.616338	2.23214e-11	6.72122e-10	0.662429	0.0460317	0.112646	-0.0669265	0.0135662	0.0199074	-0.0867434	0.202517	0.239593	-0.0406523	0.523972	0.578815	-0.0198168	0.4011	0.464074	0.0262743	0.152151	0.390849	0.0460911
NAMPT_P43490	-1.60905	-1.70893	-1.66446	0.891625	1.35263	1.15993	0.688779	0.52539	0.782909	-0.192558	-0.261851	-0.372938	0.15472	0.333991	-0.080192	NAMPT	Nicotinamide phosphoribosyltransferase	P43490	1.07505	1.07621e-11	2.45318e-10	1.50276	1.01682e-10	1.72921e-09	1.25062	4.87227e-08	3.14893e-07	0.74453	2.28804e-09	2.34985e-08	0.965979	0.00193992	0.0129678	-0.252133	3.9469e-08	9.61099e-07	-0.758228	1.88584e-06	9.93912e-06	-0.536779	3.53077e-06	6.93037e-05	-0.506094	0.000772675	0.00210843	-0.284646	0.00472125	0.0532392	0.221449
NAGA_P17050	1.87383	1.94417	1.86106	-0.717702	-0.759288	-0.670468	-0.497347	-0.381745	-0.172614	-0.152188	-0.336183	-0.280451	-0.324552	-0.690149	-0.696372	NAGA	Alpha-N-acetylgalactosaminidase	P17050	1.04593	1.07698e-11	2.45318e-10	-0.824924	6.8217e-11	1.31443e-09	-0.70943	1.15065e-10	2.59862e-09	-0.679614	2.17691e-11	6.57849e-10	-0.778928	0.00652669	0.0293552	0.115494	0.00135507	0.00244606	0.14531	0.218118	0.256317	0.0459955	0.416363	0.474094	0.0298162	0.0727044	0.103419	-0.0694981	0.0154787	0.113668	-0.0993142
IQSEC1_Q6DN90	1.76575	1.81715	2	-0.418256	-0.639112	-0.504007	-0.339888	-0.256351	-0.197853	-0.305568	-0.146321	-0.15396	-0.765166	-1.03286	-0.832958	IQSEC1	IQ motif and SEC7 domain-containing protein 1	Q6DN90	1.04438	1.07957e-11	2.45318e-10	-0.708234	4.33365e-11	9.60607e-10	-0.632271	6.24393e-11	1.66525e-09	-0.613634	1.9409e-12	1.15642e-10	-0.814129	0.0274846	0.0786973	0.0759631	0.00867552	0.0132011	0.0945998	0.00430201	0.00718227	-0.105894	0.551603	0.605249	0.0186367	5.4126e-05	0.000278595	-0.181858	2.09887e-05	0.00121865	-0.200494
NFIL3_Q16649	-1.77958	-1.68244	-1.77254	0.0311474	0.0166423	0.109595	-0.0339373	0.014986	-0.0672484	0.505031	0.741594	0.615777	1.20379	0.981383	1.1158	NFIL3	Nuclear factor interleukin-3-regulated protein	Q16649	1.06227	1.08044e-11	2.45318e-10	0.6891	1.90514e-11	5.61581e-10	0.65797	3.63817e-13	6.23761e-11	0.907004	3.67731e-14	1.04855e-11	1.09086	0.31342	0.453972	-0.0311305	6.84344e-06	2.68402e-05	0.217904	7.31361e-09	2.14831e-07	0.401756	1.66885e-06	4.93946e-05	0.249035	3.02045e-09	2.81867e-07	0.432887	3.75251e-05	0.00181177	0.183852
LPP_Q93052	1.79677	1.64124	1.89888	-0.711147	-1.1076	-1.04801	-0.767452	-0.693542	-0.64041	-0.122986	0.0894081	0.184691	-0.156823	-0.26389	-0.0991232	LPP	Lipoma-preferred partner	Q93052	1.04738	1.08607e-11	2.45932e-10	-0.881303	3.60646e-11	8.43951e-10	-0.799083	2.81805e-09	3.01202e-08	-0.557098	6.5655e-10	8.6998e-09	-0.629177	0.0500329	0.119641	0.0822205	1.38361e-06	8.41688e-06	0.324205	1.89985e-05	6.12222e-05	0.252126	2.84943e-05	0.000209716	0.241984	0.0006751	0.00189773	0.169905	0.0805786	0.281865	-0.072079
TNIP2_Q8NFZ5	1.09368	1.46612	1.25119	-1.2559	-1.6274	-1.47925	-0.715491	-0.6305	-0.682547	0.209185	0.250539	0.386825	0.539401	0.456456	0.737696	TNIP2	TNFAIP3-interacting protein 2	Q8NFZ5	1.05676	1.10818e-11	2.50265e-10	-0.929179	6.63748e-10	7.19503e-09	-0.663845	1.6418e-06	6.33277e-06	-0.337001	6.08392e-05	0.000147464	-0.236165	1.96678e-05	0.00070346	0.265334	2.60742e-09	2.33794e-07	0.592177	3.95224e-10	2.74403e-08	0.693013	2.28062e-06	5.77093e-05	0.326844	1.16452e-07	3.86003e-06	0.42768	0.0262809	0.155132	0.100836
ACSL4_O60488	-1.35739	-1.49598	-1.36152	0.950349	1.33937	1.35795	0.7994	0.93048	1.07293	-0.3472	-0.366157	-0.339929	-0.360374	-0.286664	-0.535261	ACSL4	Long-chain-fatty-acid--CoA ligase 4	O60488	1.04905	1.11131e-11	2.50297e-10	0.94006	4.47236e-11	9.81629e-10	0.839048	5.32734e-07	2.40079e-06	0.378006	8.43054e-07	3.37032e-06	0.362581	0.0275528	0.0788388	-0.101012	5.57982e-09	3.49599e-07	-0.562054	4.04856e-09	1.47238e-07	-0.577479	5.64452e-08	8.62174e-06	-0.461041	3.86046e-08	1.744e-06	-0.476466	0.709874	0.849402	-0.015425
SCRIB_Q14160	1.7164	1.73614	1.78498	-0.765874	-1.11091	-1.14886	-0.793395	-0.649174	-0.736547	0.0874725	0.170704	0.126265	-0.135866	-0.207554	-0.0737812	SCRIB	Protein scribble homolog	Q14160	1.02947	1.12633e-11	2.52368e-10	-0.576204	4.23304e-11	9.43282e-10	-0.517175	6.97964e-09	6.38575e-08	-0.338413	1.13134e-09	1.37546e-08	-0.394313	0.0343425	0.0927392	0.0590292	4.0419e-07	3.69673e-06	0.237791	7.21455e-06	2.7916e-05	0.181891	8.6252e-06	0.000109127	0.178762	0.000299794	0.000993519	0.122862	0.0432734	0.204736	-0.0559
TCRBV21S2A2_A0A5A6	1.86778	1.90966	1.89193	-0.313485	-0.434372	-0.317322	-0.183404	-0.336098	-0.318418	-0.235519	-0.477717	-0.691844	-0.908218	-0.784809	-0.668165	TCRBV21S2A2		A0A5A6	1.10173	1.12651e-11	2.52368e-10	-1.31435	1.71661e-11	5.30192e-10	-1.27	6.14995e-12	3.35887e-10	-1.38069	1.28808e-12	8.79771e-11	-1.56729	0.448813	0.582629	0.044353	0.263992	0.303184	-0.0663372	0.00070144	0.00139112	-0.252937	0.0737222	0.101972	-0.11069	0.000179236	0.000677053	-0.29729	0.00612393	0.0628938	-0.1866
LRRC42_Q9Y546	-1.81128	-1.94837	-1.89228	0.571672	0.755605	0.759281	0.591456	0.496636	0.553634	0.17447	0.0739705	0.146513	0.31757	0.797272	0.413854	LRRC42	Leucine-rich repeat-containing protein 42	Q9Y546	1.05298	1.13225e-11	2.52981e-10	0.841832	2.3402e-11	6.1563e-10	0.793441	2.29766e-10	4.32524e-09	0.657811	2.83329e-11	8.01431e-10	0.781145	0.206785	0.335627	-0.0483911	0.000242778	0.000530726	-0.184021	0.119755	0.147819	-0.060687	0.0026649	0.00567931	-0.13563	0.740755	0.782679	-0.0122959	0.00503361	0.0557146	0.123334
CAT_P04040	1.61078	1.73516	1.62681	-1.3917	-1.25882	-0.997738	-0.577164	-0.466642	-0.488823	-0.199753	-0.210047	-0.28714	0.281528	0.33614	0.287397	CAT	Catalase	P04040	1.0277	1.14695e-11	2.55584e-10	-0.540019	3.55021e-10	4.53272e-09	-0.407497	1.85309e-09	2.17731e-08	-0.355149	9.05991e-08	5.00739e-07	-0.2548	8.67056e-05	0.00181649	0.132523	3.13635e-06	1.47942e-05	0.18487	2.4655e-08	4.96706e-07	0.285219	0.0436801	0.0643107	0.0523474	2.2294e-05	0.000145075	0.152697	0.000935624	0.018582	0.100349
SIRT1_Q96EB6	1.82301	1.72144	1.87831	-0.961115	-1.16028	-0.824277	-0.509579	-0.444008	-0.57614	0.0231226	0.0770305	-0.00208665	-0.431337	-0.488682	-0.125413	SIRT1	NAD-dependent protein deacetylase sirtuin-1;SirtT1 75 kDa fragment	Q96EB6	1.03632	1.16975e-11	2.59363e-10	-0.665467	1.12752e-10	1.85006e-09	-0.55287	2.8012e-09	3.00932e-08	-0.423426	2.7077e-10	4.33969e-09	-0.514358	0.001917	0.0128735	0.112597	1.66982e-06	9.55783e-06	0.242041	0.000177914	0.000411276	0.151109	0.000659668	0.0018182	0.129444	0.20505	0.258303	0.0385117	0.00787989	0.0737987	-0.0909323
SP4_Q02446	1.8086	1.85388	1.7419	-0.82864	-1.18461	-0.951228	-0.524252	-0.756711	-0.455167	-0.168186	0.000644345	-0.0846333	-0.344845	-0.208958	0.102204	SP4	Transcription factor Sp4	Q02446	1.06993	1.17008e-11	2.59363e-10	-1.23953	8.15568e-11	1.47982e-09	-1.05759	1.36208e-09	1.71815e-08	-0.837803	8.98957e-10	1.12887e-08	-0.867341	0.00506085	0.0247908	0.181933	5.67072e-06	2.30027e-05	0.401724	1.24213e-05	4.30848e-05	0.372187	0.00135645	0.0032466	0.219791	0.00377781	0.0078337	0.190254	0.591714	0.777446	-0.029537
DDX60_Q8IY21	1.94759	1.82362	1.792	-0.96207	-0.46235	-0.721807	-0.721073	-0.65855	-0.627919	-0.443627	-0.553455	-0.379186	0.0754831	-0.0137798	-0.0948728	DDX60	Probable ATP-dependent RNA helicase DDX60	Q8IY21	1.05052	1.17526e-11	2.59826e-10	-0.853143	1.46856e-11	4.72698e-10	-0.837796	4.26425e-11	1.26141e-09	-0.767938	5.80416e-10	7.85197e-09	-0.619307	0.684905	0.780294	0.015347	0.0388967	0.0526032	0.0852052	3.08732e-05	9.13904e-05	0.233836	0.0819921	0.111748	0.0698582	5.9257e-05	0.000296144	0.218489	0.00155183	0.0259552	0.14863
DBNL_Q9UJU6	1.80286	1.80034	1.86812	-0.634334	-0.791772	-1.07619	-0.669198	-0.712175	-0.844905	-0.122778	-0.132593	-0.0960745	-0.231317	-0.244421	0.0844454	DBNL	Drebrin-like protein	Q9UJU6	1.0432	1.17994e-11	2.60175e-10	-0.887402	1.8179e-11	5.47389e-10	-0.856684	5.42288e-10	8.19031e-09	-0.648029	4.99485e-10	7.0053e-09	-0.652464	0.439151	0.573853	0.0307189	3.61679e-05	0.000101962	0.239373	4.33138e-05	0.00012178	0.234939	0.000130999	0.000543814	0.208655	0.000158914	0.000616359	0.20422	0.909996	0.959013	-0.00443464
MSL1_Q68DK7	1.50692	1.62102	1.61011	-0.94316	-1.37488	-1.17105	-0.81214	-0.941692	-0.700301	0.0460919	0.324473	0.265408	0.12319	0.103459	0.342552	MSL1	Male-specific lethal 1 homolog	Q68DK7	1.05539	1.18717e-11	2.61084e-10	-0.932821	6.1536e-11	1.23972e-09	-0.815474	4.96487e-08	3.20599e-07	-0.465107	4.12024e-08	2.55833e-07	-0.472678	0.0127505	0.0458351	0.117347	4.65484e-08	1.05058e-06	0.467714	5.61847e-08	8.4741e-07	0.460143	1.19445e-06	4.18286e-05	0.350367	1.5136e-06	2.25457e-05	0.342796	0.854466	0.927524	-0.00757091
WDHD1_O75717	-1.92846	-1.98048	-1.8641	0.497073	0.534265	0.573527	0.400645	0.631587	0.561038	0.416372	0.496736	0.490356	0.357821	0.287173	0.526453	WDHD1	WD repeat and HMG-box DNA-binding protein 1	O75717	1.02667	1.21342e-11	2.6561e-10	0.530043	1.23708e-11	4.1454e-10	0.52921	1.70409e-11	6.46747e-10	0.515574	2.54898e-11	7.38415e-10	0.498905	0.971697	0.982779	-0.000833053	0.540858	0.58201	-0.014469	0.199979	0.236924	-0.0311376	0.564075	0.617271	-0.013636	0.211497	0.265351	-0.0303046	0.482224	0.702474	-0.0166686
NAT6_Q93015	1.97342	1.76167	1.99097	-0.19175	-0.60024	-0.421781	-0.773821	-0.713134	-0.560047	-0.482308	-0.381795	-0.500751	-0.287426	-0.404187	-0.408811	NAT6	N-acetyltransferase 6	Q93015	1.08026	1.21407e-11	2.6561e-10	-1.06053	3.00832e-12	1.57812e-10	-1.18787	9.31887e-12	4.51746e-10	-1.08362	1.48598e-11	4.83865e-10	-1.04321	0.0165263	0.0552104	-0.127333	0.624818	0.662179	-0.0230884	0.713117	0.744488	0.0173214	0.0420414	0.0622322	0.104245	0.00811038	0.015131	0.144655	0.396737	0.635581	0.0404098
CD44_P16070	1.98216	1.90009	1.85141	-0.310758	-0.0586372	-0.586641	-0.500632	-0.475292	-0.503844	-0.475478	-0.509034	-0.442172	-0.602966	-0.704743	-0.563462	CD44	CD44 antigen	P16070	1.0887	1.21949e-11	2.66103e-10	-1.48076	4.82706e-12	2.17256e-10	-1.59669	5.2866e-12	3.06377e-10	-1.58494	2.51677e-12	1.31325e-10	-1.68332	0.0955753	0.191173	-0.115928	0.130181	0.158938	-0.104178	0.00798745	0.0125488	-0.202564	0.85798	0.880084	0.01175	0.201854	0.254736	-0.0866368	0.150952	0.390235	-0.0983868
CFP_P27918	1.61358	1.76513	1.70967	-0.727673	-1.0595	-0.907408	-0.914651	-0.800983	-1.10845	0.0280745	0.155417	-0.20546	0.305765	0.118525	0.0279746	CFP	Properdin	P27918	1.12525	1.22336e-11	2.66256e-10	-1.63201	9.98937e-12	3.61727e-10	-1.65916	2.01119e-09	2.30849e-08	-1.07159	6.39536e-09	5.53321e-08	-0.972146	0.708167	0.799424	-0.0271566	3.20967e-06	1.50304e-05	0.56042	5.46635e-07	3.94526e-06	0.659862	1.93772e-06	5.28533e-05	0.587577	3.49118e-07	8.10204e-06	0.687019	0.185085	0.431314	0.0994422
ERCC6_Q03468	1.47748	1.61883	1.46356	-0.880324	-1.2837	-1.26915	-0.887761	-0.851874	-0.901123	0.0168917	0.069978	0.0614636	0.4953	0.259261	0.611164	ERCC6	DNA excision repair protein ERCC-6	Q03468	1.04535	1.2591e-11	2.72864e-10	-0.839702	4.52157e-11	9.84289e-10	-0.756456	1.6122e-08	1.25992e-07	-0.46345	6.38506e-07	2.64632e-06	-0.335558	0.04108	0.104784	0.0832459	1.77737e-07	2.22861e-06	0.376252	5.99078e-09	1.8901e-07	0.504144	2.776e-06	6.26949e-05	0.293006	4.93653e-08	2.10517e-06	0.420898	0.00413728	0.0487479	0.127892
PRG4_Q92954	0.932606	1.02214	0.813598	-1.27108	-1.34567	-1.16208	-0.833972	-1.16186	-0.849314	0.222072	0.184099	0.0866734	1.19241	1.00766	1.16271	PRG4	Proteoglycan 4;Proteoglycan 4 C-terminal part	Q92954	1.06626	1.26022e-11	2.72864e-10	-0.975012	8.27303e-11	1.49466e-09	-0.835967	2.89812e-06	1.0436e-05	-0.33887	0.0581655	0.0772811	0.0885243	0.00630358	0.0287338	0.139045	2.23325e-09	2.19319e-07	0.636142	4.32844e-12	1.39859e-09	1.06354	4.0602e-08	7.30221e-06	0.497097	2.41965e-11	1.1293e-08	0.924491	2.27881e-07	5.46979e-05	0.427394
DNA2_P51530	-1.44437	-1.56871	-1.38117	1.0701	1.57162	1.5084	0.725653	0.53693	0.535449	-0.232125	-0.0888882	-0.0980158	-0.245407	-0.33028	-0.559186	DNA2	DNA replication ATP-dependent helicase/nuclease DNA2;DNA replication nuclease DNA2;DNA replication ATP-dependent helicase DNA2	P51530	1.08353	1.28402e-11	2.77302e-10	1.26435	6.45713e-10	7.05414e-09	0.916299	1.18136e-07	6.62966e-07	0.58823	1.08173e-06	4.15529e-06	0.482304	3.17491e-05	0.000974129	-0.348048	2.37519e-08	7.3244e-07	-0.676116	4.29063e-09	1.54041e-07	-0.782043	5.60407e-05	0.000313447	-0.328068	3.36054e-06	3.96515e-05	-0.433995	0.0778128	0.277173	-0.105926
TCEAL5_Q5H9L2	1.88491	1.85072	1.84198	-0.436856	-0.862879	-0.506304	-0.673007	-0.495252	-0.372377	-0.0448365	0.0381629	-0.0702693	-0.545273	-0.823446	-0.785271	TCEAL5	Transcription elongation factor A protein-like 5;Transcription elongation factor A protein-like 3;Transcription elongation factor A protein-like 6	Q5H9L2	1.11708	1.29261e-11	2.77933e-10	-1.68896	2.02506e-11	5.70892e-10	-1.62825	3.34093e-10	5.77513e-09	-1.29344	7.3412e-12	2.81124e-10	-1.76855	0.425592	0.561111	0.0607086	0.000145286	0.000337767	0.395518	0.30061	0.344392	-0.0795915	0.000604548	0.0016969	0.334809	0.0802102	0.112929	-0.1403	2.58246e-05	0.00140054	-0.475109
SNX9_Q9Y5X1	-1.86861	-1.66616	-1.82251	0.158569	0.0656638	-0.0148765	0.154613	0.116715	0.11066	0.462208	0.49166	0.532108	1.10314	1.14537	1.03145	SNX9	Sorting nexin-9	Q9Y5X1	1.04635	1.29356e-11	2.77933e-10	0.549242	8.88962e-12	3.334e-10	0.566275	1.01587e-12	1.09184e-10	0.675202	5.66174e-14	1.1431e-11	0.852209	0.490416	0.620955	0.0170329	0.000175223	0.000398067	0.12596	1.66525e-08	3.78102e-07	0.302967	0.000602678	0.00169334	0.108927	3.26727e-08	1.54204e-06	0.285934	6.54433e-06	0.000544346	0.177007
PRKRIP1_Q9H875	1.20732	1.35604	1.22709	-1.30879	-1.53247	-1.60128	-0.692244	-0.690797	-0.595796	0.28726	0.621142	0.540579	0.339739	0.29807	0.544141	PRKRIP1	PRKR-interacting protein 1	Q9H875	1.03644	1.31159e-11	2.81087e-10	-0.675637	9.87772e-10	9.96191e-09	-0.473454	2.34572e-05	6.56222e-05	-0.192152	7.8932e-06	2.38356e-05	-0.214065	1.41204e-05	0.000573071	0.202183	7.67831e-10	1.12504e-07	0.483485	1.3397e-09	6.78001e-08	0.461571	4.2052e-07	2.56453e-05	0.281302	1.02794e-06	1.68996e-05	0.259389	0.471626	0.695878	-0.0219138
SH3KBP1_Q96B97	1.76844	1.78608	1.82196	-0.62087	-1.14888	-1.13492	-0.711038	-0.500812	-0.587217	-0.0027789	0.0511773	0.111144	-0.183887	-0.392393	-0.256013	SH3KBP1	SH3 domain-containing kinase-binding protein 1	Q96B97	1.05444	1.32946e-11	2.84193e-10	-1.11476	7.67115e-11	1.42894e-09	-0.965929	3.56971e-09	3.67965e-08	-0.702273	4.43764e-10	6.36188e-09	-0.835788	0.0096042	0.0379004	0.14883	1.5523e-06	9.03107e-06	0.412485	8.08478e-05	0.000206257	0.278971	0.000135636	0.000556051	0.263656	0.0198117	0.032958	0.130141	0.0173934	0.123206	-0.133515
ARPC5_O15511	1.65183	1.70334	1.84082	-1.08247	-1.12175	-1.13814	-0.557792	-0.754401	-0.577174	-0.0149353	-0.0320822	-0.0315812	-0.11656	0.106898	0.123993	ARPC5	Actin-related protein 2/3 complex subunit 5	O15511	1.0247	1.35702e-11	2.89349e-10	-0.502855	1.32488e-10	2.10404e-09	-0.417283	4.59449e-09	4.48296e-08	-0.31064	7.13914e-09	6.04596e-08	-0.299278	0.00200731	0.0132872	0.0855722	1.11107e-06	7.2637e-06	0.192215	5.91727e-07	4.1495e-06	0.203577	0.000357215	0.00112857	0.106643	0.000147744	0.000583819	0.118005	0.615074	0.789735	0.0113623
SENP7_Q9BQF6	1.71818	1.80693	1.57542	-0.954581	-1.40582	-1.14027	-0.680984	-0.683245	-0.39965	-0.0580623	0.0298668	0.108803	0.066622	0.0412856	-0.0245079	SENP7	Sentrin-specific protease 7	Q9BQF6	1.04343	1.36955e-11	2.9128e-10	-0.754088	2.14659e-10	3.05136e-09	-0.60182	9.06975e-09	7.86326e-08	-0.440109	9.12936e-09	7.3183e-08	-0.439865	0.000540585	0.00571252	0.152268	4.37124e-07	3.91292e-06	0.313979	4.33352e-07	3.35848e-06	0.314224	0.000327141	0.00105461	0.161711	0.000322954	0.00105775	0.161955	0.99421	0.997351	0.00024481
PARVB_Q9HBI1	-1.76647	-1.86104	-1.97922	0.445054	0.908106	0.933022	0.574478	0.566247	0.785253	0.142913	0.236166	0.199847	0.28381	0.275338	0.256491	PARVB	Beta-parvin	Q9HBI1	1.0611	1.37543e-11	2.91792e-10	1.05386	2.43845e-11	6.28386e-10	1.00577	2.68676e-10	4.88559e-09	0.82591	1.70432e-10	3.02068e-09	0.857516	0.317838	0.459421	-0.0480946	0.000304839	0.000648342	-0.227953	0.00102846	0.00196768	-0.196347	0.00198144	0.00442596	-0.179859	0.00716065	0.0135916	-0.148253	0.506632	0.719535	0.0316061
RAB5B_P61020	1.64378	1.89444	1.84111	-0.962856	-0.933194	-0.940687	-0.795481	-0.742435	-0.429383	-0.294942	-0.299531	-0.108966	0.212372	-0.166605	0.082388	RAB5B	Ras-related protein Rab-5B	P61020	1.0532	1.38495e-11	2.92898e-10	-0.906276	5.44422e-11	1.13863e-09	-0.810372	5.37864e-10	8.17106e-09	-0.670962	3.12852e-09	3.05613e-08	-0.579232	0.0320534	0.088173	0.0959037	5.9035e-05	0.0001551	0.235314	2.10678e-06	1.08185e-05	0.327044	0.00407825	0.00812073	0.139411	6.98687e-05	0.000333504	0.23114	0.0388986	0.193022	0.0917294
TERF1_P54274	1.71402	1.76458	1.54726	-1.05327	-1.25282	-1.2766	-0.640001	-0.591844	-0.543269	-0.183073	0.126902	0.31698	-0.0995429	-0.00448991	0.175158	TERF1	Telomeric repeat-binding factor 1	P54274	1.05126	1.38761e-11	2.92898e-10	-0.872511	2.45875e-10	3.41421e-09	-0.689306	1.70964e-08	1.31526e-07	-0.482957	1.0819e-08	8.43138e-08	-0.502183	0.000394449	0.00472659	0.183204	2.02399e-07	2.39824e-06	0.389553	3.57181e-07	2.95631e-06	0.370328	0.000140044	0.000565964	0.206349	0.000329856	0.00107443	0.187124	0.624421	0.795367	-0.0192251
PLEKHO2_Q8TD55	1.68195	1.75196	1.71894	-0.798348	-1.14678	-1.3384	-0.70796	-0.62539	-0.566223	0.0331157	0.120355	0.2676	-0.00483589	-0.312433	-0.0735452	PLEKHO2	Pleckstrin homology domain-containing family O member 2	Q8TD55	1.05688	1.4072e-11	2.96288e-10	-1.08222	1.25595e-10	2.00814e-09	-0.904689	1.48478e-08	1.17123e-07	-0.606996	2.2833e-09	2.34985e-08	-0.711145	0.00265874	0.0161155	0.177535	2.4717e-07	2.69323e-06	0.475229	3.67784e-06	1.63392e-05	0.37108	3.43849e-05	0.000232626	0.297694	0.00142415	0.003478	0.193545	0.0481042	0.217622	-0.104149
SP2_Q02086	1.51752	1.78952	1.52306	-1.18352	-1.32359	-1.21443	-0.724481	-0.73005	-0.484374	0.0672243	0.34402	0.0506979	-0.0495686	0.0678006	0.35016	SP2	Transcription factor Sp2	Q02086	1.05461	1.41978e-11	2.98188e-10	-0.95883	2.45716e-10	3.41421e-09	-0.758957	4.44478e-08	2.92867e-07	-0.489769	3.4783e-08	2.23746e-07	-0.500258	0.000425753	0.00492666	0.199873	7.30836e-08	1.38595e-06	0.469061	9.46796e-08	1.1943e-06	0.458572	2.83827e-05	0.000209344	0.269188	4.17403e-05	0.00022934	0.258699	0.807601	0.904499	-0.010489
GMFG_O60234	1.67812	1.7817	1.82755	-0.717469	-1.08653	-1.16757	-0.712349	-0.643858	-0.712761	-0.0767268	0.0051168	0.296161	-0.142036	-0.245161	-0.084178	GMFG	Glia maturation factor gamma	O60234	1.04994	1.43989e-11	3.01658e-10	-0.943263	5.93358e-11	1.21042e-09	-0.840176	5.32998e-09	5.07103e-08	-0.57823	1.1487e-09	1.38852e-08	-0.657713	0.0280901	0.0798865	0.103087	1.02385e-06	6.82107e-06	0.365033	1.3569e-05	4.62758e-05	0.28555	3.19271e-05	0.00022389	0.261946	0.000789404	0.0021469	0.182463	0.0787543	0.278809	-0.0794826
SFXN4_Q6P4A7	-1.48877	-1.86696	-1.5084	1.0826	1.48671	1.46467	0.346392	0.222484	0.516687	0.128977	-0.038684	-0.0146065	-0.132328	-0.0598308	-0.138947	SFXN4	Sideroflexin-4	Q6P4A7	1.05933	1.50555e-11	3.1463e-10	0.943309	1.98123e-09	1.74469e-08	0.63074	1.78548e-08	1.36362e-07	0.523681	4.84403e-08	2.92347e-07	0.480556	5.57651e-06	0.000332257	-0.312568	2.27311e-07	2.56793e-06	-0.419628	7.47806e-08	1.0282e-06	-0.462753	0.0239184	0.037806	-0.107059	0.00339157	0.00715561	-0.150184	0.320446	0.568186	-0.0431249
PUS7_Q96PZ0	-1.37956	-1.59899	-1.52577	1.18869	1.63604	1.50795	0.383894	0.419436	0.49782	-0.228471	-0.184728	-0.0729722	-0.163881	-0.0914349	-0.388023	PUS7	Pseudouridylate synthase 7 homolog	Q96PZ0	1.03763	1.53297e-11	3.19566e-10	0.688569	2.48874e-09	2.04623e-08	0.452356	1.80524e-07	9.45502e-07	0.31309	2.82901e-07	1.31234e-06	0.300843	3.93855e-06	0.000265675	-0.236213	2.2384e-08	7.15013e-07	-0.375479	1.53863e-08	3.62074e-07	-0.387726	0.000574964	0.00162745	-0.139266	0.000283921	0.000952804	-0.151512	0.694558	0.840341	-0.0122463
ARHGAP9_Q9BRR9	1.81226	2	1.7389	-1.08495	-0.861544	-0.701275	-0.418698	-0.453463	-0.379556	-0.59694	-0.420236	-0.375457	-0.122156	-0.10258	-0.0478035	ARHGAP9	Rho GTPase-activating protein 9	Q9BRR9	1.03434	1.57472e-11	3.27283e-10	-0.618938	1.53111e-10	2.33023e-09	-0.513723	1.19407e-10	2.65381e-09	-0.524344	9.9609e-10	1.23606e-08	-0.439926	0.00220641	0.0141281	0.105215	0.00455735	0.00731772	0.0945944	2.3018e-05	7.12507e-05	0.179011	0.705351	0.745316	-0.0106202	0.0190981	0.0318782	0.0737968	0.00919204	0.0812122	0.084417
ELMO2_Q96JJ3	1.96682	1.82149	1.93759	-0.70967	-0.348178	-0.371311	-0.169374	-0.330641	-0.331285	-0.434789	-0.612013	-0.721344	-0.510999	-0.60651	-0.579782	ELMO2	Engulfment and cell motility protein 2	Q96JJ3	1.04845	1.57779e-11	3.27283e-10	-0.844342	4.59065e-11	9.9397e-10	-0.77379	8.93779e-12	4.49619e-10	-0.884344	1.00444e-11	3.59077e-10	-0.875983	0.083014	0.172667	0.0705511	0.305658	0.346864	-0.0400026	0.41408	0.4599	-0.0316412	0.0116143	0.0200848	-0.110554	0.0177076	0.0299258	-0.102192	0.826953	0.913963	0.00836143
NOMO1_Q15155	1.89113	1.94349	1.87626	-0.229119	-0.357413	-0.45649	-0.390923	-0.365794	-0.3818	-0.240439	-0.424298	-0.721619	-0.685647	-0.8137	-0.643645	NOMO1	Nodal modulator 1;Nodal modulator 3	Q15155	1.08519	1.58443e-11	3.27852e-10	-1.14909	1.33371e-11	4.35974e-10	-1.16534	8.61922e-12	4.38849e-10	-1.20751	2.47562e-12	1.31325e-10	-1.33624	0.755263	0.836441	-0.0162473	0.273382	0.312814	-0.058414	0.00298893	0.00517542	-0.187146	0.423747	0.481653	-0.0421667	0.00544594	0.0107347	-0.170899	0.0259514	0.154403	-0.128732
CHMP7_Q8WUX9	1.68984	2	1.78405	-1.03382	-1.02153	-0.714204	-0.478543	-0.490197	-0.602418	-0.0203367	-0.206348	-0.134915	-0.249408	-0.402423	-0.167575	CHMP7	Charged multivesicular body protein 7	Q8WUX9	1.04037	1.5925e-11	3.28712e-10	-0.735839	1.07249e-10	1.78769e-09	-0.629483	1.02767e-09	1.38801e-08	-0.522136	4.16986e-10	6.01879e-09	-0.562766	0.00652725	0.0293552	0.106356	2.22982e-05	6.86252e-05	0.213702	0.000162693	0.000380296	0.173073	0.00616303	0.011604	0.107347	0.062728	0.0906083	0.066717	0.236347	0.487267	-0.0406297
SUDS3_Q9H7L9	1.45615	1.52928	1.46803	-1.26763	-1.40148	-1.34501	-0.646083	-0.817568	-0.581164	-0.00238348	0.428856	0.207974	0.295881	0.196971	0.478175	SUDS3	Sin3 histone deacetylase corepressor complex component SDS3	Q9H7L9	1.03736	1.61067e-11	3.31648e-10	-0.662162	4.04514e-10	5.00614e-09	-0.508163	2.07085e-07	1.05694e-06	-0.298645	5.80233e-07	2.4446e-06	-0.272325	0.000181329	0.00284206	0.153999	2.16917e-08	7.05744e-07	0.363516	9.56476e-09	2.60888e-07	0.389837	9.50068e-06	0.000113264	0.209518	2.76361e-06	3.44979e-05	0.235838	0.38789	0.627753	0.0263205
RNF168_Q8IYW5	1.00289	0.871594	0.920984	-1.48753	-1.77471	-1.60843	-0.467192	-0.656574	-0.568834	0.602142	0.721697	0.805108	0.498217	0.440674	0.699967	RNF168	E3 ubiquitin-protein ligase RNF168	Q8IYW5	1.03442	1.63482e-11	3.35059e-10	-0.608121	1.0364e-08	6.21367e-08	-0.356019	0.0733376	0.0964479	-0.0528722	0.00505202	0.00817765	-0.0917489	5.38421e-07	9.04656e-05	0.252103	4.97576e-11	2.32643e-08	0.555249	1.2049e-10	1.28242e-08	0.516372	6.71906e-08	9.90295e-06	0.303147	3.1864e-07	7.62649e-06	0.26427	0.175215	0.417584	-0.0388766
SMC4_Q9NTJ3	-1.89592	-1.89406	-1.92943	0.332125	0.323007	0.713172	0.592737	0.762329	0.751868	0.413197	0.461244	0.413023	0.291847	0.248727	0.416136	SMC4	Structural maintenance of chromosomes protein 4	Q9NTJ3	1.03624	1.63521e-11	3.35059e-10	0.710571	4.83596e-12	2.17256e-10	0.784622	1.88215e-11	6.93505e-10	0.702467	3.4022e-11	9.27984e-10	0.669307	0.0363828	0.0963897	0.0740507	0.801835	0.826631	-0.00810447	0.215252	0.253304	-0.0412638	0.0225902	0.0359909	-0.0821551	0.00311746	0.00666311	-0.115314	0.31403	0.562269	-0.0331593
ATE1_O95260	1.42113	1.76032	1.5409	-1.34234	-1.3888	-1.17032	-0.723794	-0.505039	-0.501102	-0.0196781	0.0378875	-0.0614584	0.348827	0.117878	0.48558	ATE1	Arginyl-tRNA--protein transferase 1	O95260	1.03729	1.65234e-11	3.37744e-10	-0.686646	5.63408e-10	6.43645e-09	-0.513745	2.05826e-08	1.53157e-07	-0.379448	3.00956e-07	1.38387e-06	-0.300181	8.99748e-05	0.00185719	0.172901	2.32183e-07	2.5973e-06	0.307199	1.66164e-08	3.78102e-07	0.386465	0.000790551	0.00210105	0.134298	1.15608e-05	9.10691e-05	0.213564	0.0228545	0.145125	0.0792666
TTC27_Q6P3X3	-1.66521	-1.58023	-1.58176	1.15395	1.51932	1.34482	0.465678	0.332593	0.442935	0.0320681	-0.411139	-0.203783	0.169922	0.0775973	-0.0967722	TTC27	Tetratricopeptide repeat protein 27	Q6P3X3	1.04072	1.65848e-11	3.38176e-10	0.730655	1.6012e-09	1.48147e-08	0.501274	1.0537e-07	6.03416e-07	0.350599	1.66931e-08	1.21856e-07	0.411197	1.05469e-05	0.000496366	-0.229382	4.17157e-08	9.82238e-07	-0.380056	3.01581e-07	2.63366e-06	-0.319458	0.000517001	0.00149512	-0.150674	0.0164394	0.0280024	-0.0900761	0.0861927	0.290922	0.0605983
ATP1B3_P54709	1.89117	1.87066	1.98647	-0.552034	-0.661112	-0.500274	-0.484942	-0.362979	-0.292921	-0.460946	-0.35279	-0.385327	-0.527285	-0.793635	-0.374061	ATP1B3	Sodium/potassium-transporting ATPase subunit beta-3	P54709	1.03295	1.69014e-11	3.43798e-10	-0.655567	4.49042e-11	9.82396e-10	-0.605262	4.05168e-11	1.22001e-09	-0.610377	1.7422e-11	5.50233e-10	-0.653947	0.109972	0.211753	0.0503052	0.14715	0.177564	0.04519	0.9567	0.963582	0.00161995	0.863949	0.88467	-0.00511517	0.120737	0.161927	-0.0486852	0.160989	0.401089	-0.0435701
TLN1_Q9Y490	1.34223	1.43163	1.49634	-1.23962	-1.33292	-1.39936	-0.725374	-0.64845	-0.892662	0.0822608	0.12734	0.232915	0.3945	0.46042	0.670747	TLN1	Talin-1	Q9Y490	1.02331	1.70727e-11	3.46444e-10	-0.536872	2.87907e-10	3.88236e-09	-0.425785	1.56975e-07	8.40501e-07	-0.249327	5.89413e-06	1.84282e-05	-0.178773	0.000512727	0.00554365	0.111087	3.05536e-08	8.38825e-07	0.287545	2.30548e-09	9.91442e-08	0.358099	6.74698e-06	9.57455e-05	0.176458	1.74458e-07	5.15675e-06	0.247012	0.0117945	0.0946374	0.0705539
PPM1F_P49593	1.62819	1.85502	1.56475	-1.19243	-0.981328	-1.02168	-0.743831	-0.666657	-0.809232	-0.153249	-0.0821145	-0.259289	0.432914	0.239993	0.188952	PPM1F	Protein phosphatase 1F	P49593	1.03299	1.73171e-11	3.49903e-10	-0.571821	8.07601e-11	1.47173e-09	-0.504138	2.12475e-09	2.43188e-08	-0.384475	5.73199e-08	3.36274e-07	-0.290378	0.0205951	0.0647287	0.067683	7.05748e-06	2.74617e-05	0.187346	8.20581e-08	1.08674e-06	0.281444	0.000471591	0.00140044	0.119663	1.75397e-06	2.51882e-05	0.213761	0.00292589	0.0391076	0.0940975
AAGAB_Q6PD74	-1.91308	-1.82676	-1.83477	0.583359	0.915378	0.814269	0.606697	0.803887	0.646963	0.0834185	0.0675899	0.253718	0.431223	0.312384	0.0557278	AAGAB	Alpha- and gamma-adaptin-binding protein p34	Q6PD74	1.04376	1.73264e-11	3.49903e-10	0.752865	2.59351e-11	6.56268e-10	0.728482	5.04042e-10	7.74123e-09	0.570722	2.32804e-10	3.82736e-09	0.608387	0.482048	0.613961	-0.0243833	0.00013434	0.000315867	-0.182143	0.000946116	0.00182552	-0.144478	0.000466577	0.00139046	-0.15776	0.00361642	0.00755948	-0.120095	0.284047	0.535923	0.0376649
UBE2L3_P68036	1.94082	1.59343	2	-0.764694	-0.782681	-0.722783	-0.588123	-0.385588	-0.481408	-0.422429	-0.197921	-0.262599	-0.414747	-0.427579	-0.218836	UBE2L3	Ubiquitin-conjugating enzyme E2 L3	P68036	1.06002	1.76778e-11	3.55811e-10	-1.11795	6.64696e-11	1.29926e-09	-1.00319	1.84007e-10	3.62797e-09	-0.922621	1.32842e-10	2.49666e-09	-0.947715	0.0398577	0.102776	0.114764	0.00193859	0.00338941	0.19533	0.00495962	0.00816336	0.170236	0.132371	0.171374	0.0805661	0.288577	0.348274	0.0554723	0.624838	0.795367	-0.0250938
METTL5_Q9NRN9	-1.61462	-1.88065	-1.48751	0.95259	1.29925	1.20564	0.614095	0.815349	0.642098	0.124774	-0.168222	-0.0948076	-0.00388206	-0.255376	-0.148737	METTL5	Methyltransferase-like protein 5	Q9NRN9	1.06283	1.77037e-11	3.55811e-10	1.00639	1.58029e-10	2.39208e-09	0.841138	1.41071e-08	1.12548e-07	0.577648	2.75316e-08	1.82845e-07	0.545485	0.00300626	0.0174797	-0.165256	4.27551e-07	3.84567e-06	-0.428747	1.90031e-07	1.94218e-06	-0.46091	6.59253e-05	0.000345933	-0.26349	2.16783e-05	0.000142281	-0.295653	0.4885	0.707569	-0.032163
PGAM1_P18669	-1.95726	-1.79893	-1.91308	0.97035	0.800951	0.575444	0.38929	0.132803	0.237153	0.354597	0.48205	0.310893	0.51646	0.387906	0.511367	PGAM1	Phosphoglycerate mutase 1	P18669	1.02886	1.80792e-11	3.62491e-10	0.631004	2.6627e-10	3.64302e-09	0.50604	1.30732e-10	2.81971e-09	0.536605	8.17483e-11	1.75644e-09	0.557717	0.000758958	0.00720185	-0.124965	0.0056168	0.0088597	-0.094399	0.0229947	0.0328479	-0.0732874	0.300532	0.355701	0.0305657	0.0917804	0.127152	0.0516773	0.469504	0.694664	0.0211116
CERS6_Q6ZMG9	-1.57827	-1.97502	-1.84304	0.70697	0.826596	0.856786	0.811317	0.656529	0.814266	-0.0160458	-0.15027	-0.199802	0.547626	0.398481	0.143871	CERS6	Ceramide synthase 6	Q6ZMG9	1.06792	1.81791e-11	3.63624e-10	1.01385	2.1581e-11	5.90395e-10	0.999753	3.58642e-09	3.69234e-08	0.654946	1.68958e-10	3.00517e-09	0.844534	0.761843	0.841583	-0.014093	3.27384e-06	1.52205e-05	-0.3589	0.00271556	0.00475379	-0.169312	4.98898e-06	8.21812e-05	-0.344807	0.0048612	0.00974909	-0.155219	0.0011905	0.0219658	0.189588
RHBDF2_Q6PJF5	1.93843	1.7972	1.98429	-0.749106	-0.415747	-0.808854	-0.333229	-0.540083	-0.328839	-0.365977	-0.456507	-0.287433	-0.648169	-0.498099	-0.287875	RHBDF2	Inactive rhomboid protein 2	Q6PJF5	1.07788	1.82485e-11	3.64146e-10	-1.1723	6.64319e-11	1.29926e-09	-1.05474	7.82313e-11	1.93871e-09	-1.04068	4.4428e-11	1.11525e-09	-1.09009	0.0443792	0.110077	0.117564	0.0271128	0.0375742	0.131618	0.143096	0.174149	0.0822149	0.793773	0.825614	0.0140538	0.513955	0.574778	-0.0353494	0.365584	0.609195	-0.0494032
ECHDC2_Q86YB7	1.94955	1.92309	1.83667	-0.756022	-0.589294	-0.410132	-0.712937	-0.439659	-0.516268	-0.403211	-0.526504	-0.639531	-0.256512	-0.0677337	-0.391507	ECHDC2	Enoyl-CoA hydratase domain-containing protein 2, mitochondrial	Q86YB7	1.06521	1.83877e-11	3.66054e-10	-0.927279	2.12139e-11	5.90262e-10	-0.916524	2.50569e-11	8.57569e-10	-0.904149	1.1481e-10	2.25882e-09	-0.798127	0.800427	0.866815	0.0107556	0.588453	0.628076	0.0231301	0.00875484	0.0136379	0.129152	0.771263	0.805092	0.0123746	0.0142754	0.0247274	0.118396	0.0249585	0.151391	0.106022
COPG2_Q9UBF2	-1.82593	-1.87899	-1.78785	0.582475	1.08945	1.08077	0.575134	0.595632	0.620287	0.230735	0.125265	0.0423324	0.142149	0.207906	0.200648	COPG2	Coatomer subunit gamma-2	Q9UBF2	1.0398	1.85782e-11	3.68972e-10	0.732751	8.45495e-11	1.50807e-09	0.647293	1.10045e-09	1.45589e-08	0.523526	8.09872e-10	1.03087e-08	0.537066	0.0227813	0.0692233	-0.0854578	2.98108e-05	8.71099e-05	-0.209225	5.67519e-05	0.000152861	-0.195684	0.00253965	0.00544972	-0.123767	0.00550121	0.0108284	-0.110226	0.68798	0.835944	0.0135407
GSTK1_Q9Y2Q3	1.91913	2	1.7481	-0.679405	-0.723743	-0.614378	-0.296032	-0.459906	-0.043927	-0.348712	-0.504654	-0.428423	-0.602248	-0.343349	-0.654344	GSTK1	Glutathione S-transferase kappa 1	Q9Y2Q3	1.04666	1.86289e-11	3.69108e-10	-0.941791	1.51483e-10	2.32652e-09	-0.793179	6.3429e-11	1.68097e-09	-0.851997	3.68094e-11	9.81701e-10	-0.890826	0.00404342	0.0212971	0.148611	0.0545352	0.0717992	0.0897942	0.251032	0.292079	0.0509647	0.189045	0.236018	-0.0588172	0.0389151	0.0596199	-0.0976466	0.3765	0.617727	-0.0388295
TAOK3_Q9H2K8	1.68693	1.66309	1.64998	-0.951772	-1.31676	-1.32153	-0.742861	-0.509662	-0.553583	-0.0521227	0.210224	0.327141	-0.0258643	-0.0823295	0.0191312	TAOK3	Serine/threonine-protein kinase TAO3	Q9H2K8	1.03478	1.86894e-11	3.69435e-10	-0.702327	3.18475e-10	4.20677e-09	-0.55647	4.14169e-08	2.77246e-07	-0.369128	1.02475e-08	8.05326e-08	-0.416083	0.000528552	0.00562784	0.145858	1.33986e-07	1.90965e-06	0.333199	7.32773e-07	4.8974e-06	0.286244	5.76454e-05	0.000319568	0.187342	0.00072024	0.00199497	0.140386	0.161869	0.402207	-0.0469554
H2AFX_P16104	1.62817	1.86635	1.57418	-1.18323	-1.05462	-1.17919	-0.605447	-0.709296	-0.563534	-0.00633303	-0.092688	-0.179732	-0.167533	0.371161	0.301738	H2AFX	Histone H2AX	P16104	1.05077	1.87897e-11	3.70545e-10	-1.0528	2.15478e-10	3.05267e-09	-0.861894	4.97015e-09	4.78284e-08	-0.663445	3.19201e-08	2.07555e-07	-0.566161	0.0015312	0.0110512	0.19091	2.11436e-06	1.12351e-05	0.389359	1.80838e-07	1.89429e-06	0.486642	0.00114346	0.00282702	0.198449	3.52708e-05	0.000202539	0.295733	0.061483	0.246416	0.0972838
ARHGDIB_P52566	1.92001	1.81179	1.82008	-0.664339	-1.10398	-0.956286	-0.360927	-0.531007	-0.345518	-0.102458	-0.131074	-0.161801	-0.604719	-0.391328	-0.198442	ARHGDIB	Rho GDP-dissociation inhibitor 2	P52566	1.03565	1.91123e-11	3.76025e-10	-0.804471	2.13853e-10	3.05022e-09	-0.65992	1.05634e-09	1.41086e-08	-0.578067	2.30953e-10	3.81936e-09	-0.655744	0.00165522	0.0116853	0.144551	3.50987e-05	9.97849e-05	0.226404	0.00133886	0.00249231	0.148727	0.0424714	0.0627732	0.0818536	0.910114	0.926884	0.00417593	0.0523654	0.227858	-0.0776777
DECR1_Q16698	1.54857	1.79672	1.76654	-0.927429	-1.17591	-1.21263	-0.734091	-0.683504	-0.606408	-0.0612937	-0.123218	0.264998	0.263607	-0.0411869	-0.0747604	DECR1	2,4-dienoyl-CoA reductase, mitochondrial	Q16698	1.05236	1.92367e-11	3.77588e-10	-0.999795	1.46582e-10	2.27202e-09	-0.846528	9.62708e-09	8.21087e-08	-0.596871	1.12751e-08	8.70605e-08	-0.588902	0.00496603	0.0245513	0.153266	8.5078e-07	6.0214e-06	0.402924	6.86088e-07	4.67302e-06	0.410892	0.000108901	0.000480251	0.249657	8.15116e-05	0.000373992	0.257626	0.862499	0.932543	0.0079688
POC5_Q8NA72	1.8457	1.66687	1.81454	-0.775001	-0.866147	-0.895654	-0.624462	-1.01175	-0.732131	0.261429	0.00529449	0.213455	-0.451198	-0.241558	-0.209396	POC5	Centrosomal protein POC5	Q8NA72	1.04465	1.93108e-11	3.78158e-10	-0.730328	2.51769e-11	6.44852e-10	-0.714683	6.63317e-09	6.12365e-08	-0.450139	3.29869e-10	5.04778e-09	-0.578517	0.642957	0.747017	0.015645	1.45914e-06	8.63259e-06	0.280189	0.000536217	0.00109206	0.151811	2.70312e-06	6.17089e-05	0.264544	0.00126405	0.00314087	0.136166	0.00195493	0.0303014	-0.128378
MICAL1_Q8TDZ2	1.8801	1.49203	1.79773	-0.907166	-0.948282	-0.969991	-0.793313	-0.729896	-0.86105	-0.264375	-0.156125	-0.313704	0.215801	0.430125	0.128116	MICAL1	Protein-methionine sulfoxide oxidase MICAL1	Q8TDZ2	1.03379	1.96103e-11	3.83131e-10	-0.634164	3.92804e-11	9.00153e-10	-0.599171	7.80628e-10	1.10778e-08	-0.468293	2.5703e-08	1.73717e-07	-0.348663	0.244179	0.378408	0.0349931	7.19541e-05	0.000183846	0.165871	2.53213e-07	2.31257e-06	0.2855	0.000574498	0.00162668	0.130877	1.07714e-06	1.73687e-05	0.250507	0.00116742	0.0217461	0.11963
CRTAP_O75718	-2	-1.84751	-1.65628	0.618963	1.02185	0.888178	0.606519	0.718272	0.611225	0.184791	0.164756	-0.0452475	0.13057	0.404377	0.218955	CRTAP	Cartilage-associated protein	O75718	1.06434	1.98556e-11	3.86758e-10	1.00473	5.06101e-11	1.08187e-09	0.930742	1.00652e-09	1.36824e-08	0.727141	4.11397e-10	5.97467e-09	0.783241	0.128115	0.236704	-0.0739901	4.3223e-05	0.000118627	-0.277591	0.000334681	0.00071726	-0.221491	0.00067148	0.00184712	-0.203601	0.00662499	0.0127419	-0.147501	0.239371	0.490153	0.0561
CORO7_P57737	1.81991	1.81652	1.86795	-1.09857	-0.871117	-0.809443	-0.560609	-0.44671	-0.39865	-0.135867	-0.0744901	0.106602	-0.632142	-0.299095	-0.284304	CORO7	Coronin-7	P57737	1.03333	1.9888e-11	3.86758e-10	-0.642974	1.81398e-10	2.69245e-09	-0.536389	2.23907e-09	2.52151e-08	-0.43531	2.54518e-10	4.12769e-09	-0.521607	0.00300657	0.0174797	0.106586	9.18334e-06	3.36162e-05	0.207665	0.00117214	0.00221483	0.121367	0.00429275	0.00848951	0.101079	0.619921	0.674431	0.0147812	0.0112383	0.091971	-0.0862979
ZZZ3_Q8IYH5	1.73602	1.74763	1.82312	-0.610946	-1.01647	-1.01502	-0.749961	-0.717498	-0.921123	0.0381224	0.106296	0.222312	-0.0492792	-0.348044	-0.245155	ZZZ3	ZZ-type zinc finger-containing protein 3	Q8IYH5	1.04619	2.01425e-11	3.90801e-10	-0.817939	2.9971e-11	7.34071e-10	-0.791819	6.26762e-09	5.85047e-08	-0.508309	6.82067e-10	8.91143e-09	-0.612152	0.493303	0.622913	0.0261202	1.74961e-06	9.87313e-06	0.30963	0.000105216	0.000258381	0.205787	4.46441e-06	7.73309e-05	0.28351	0.000348474	0.00111909	0.179667	0.0153106	0.112927	-0.103843
PPTC7_Q8NI37	1.96121	1.85097	1.73392	-1.01551	-0.874825	-0.702063	-0.561127	-0.48605	-0.758118	-0.260001	-0.374634	-0.234191	-0.150311	-0.142109	0.0128325	PPTC7	Protein phosphatase PTC7 homolog	Q8NI37	1.03578	2.02523e-11	3.92026e-10	-0.587697	7.02112e-11	1.33449e-09	-0.530859	3.67047e-10	6.10617e-09	-0.463235	1.17054e-09	1.40847e-08	-0.420684	0.0529997	0.124476	0.056838	0.000474866	0.000956679	0.124462	3.34388e-05	9.74399e-05	0.167012	0.0251388	0.0395193	0.0676242	0.00124894	0.00311439	0.110174	0.134656	0.369567	0.0425501
PTPN4_P29074	1.81613	1.54759	1.74436	-1.17425	-1.10238	-1.24678	-0.415512	-0.378251	-0.841831	0.190865	0.0850667	-0.198686	-0.0776355	0.0118179	0.0395076	PTPN4	Tyrosine-protein phosphatase non-receptor type 4	P29074	1.06291	2.04286e-11	3.94323e-10	-1.05395	4.11887e-10	5.0737e-09	-0.82344	1.35159e-08	1.08554e-07	-0.614293	1.06408e-08	8.32342e-08	-0.626937	0.000364941	0.00450863	0.230514	6.1437e-07	4.85543e-06	0.439661	8.46907e-07	5.45051e-06	0.427017	0.000808331	0.00214018	0.209147	0.0013088	0.00324057	0.196503	0.795462	0.898984	-0.0126448
NDUFB9_Q9Y6M9	1.76865	1.70311	1.87947	-1.11263	-1.05084	-1.16582	-0.546341	-0.45254	-0.240354	-0.050736	-0.19656	-0.0287297	-0.147076	-0.334941	-0.0246808	NDUFB9	NADH dehydrogenase [ubiquinone] 1 beta subcomplex subunit 9	Q9Y6M9	1.02974	2.04648e-11	3.94323e-10	-0.545617	5.82855e-10	6.58141e-09	-0.414246	3.859e-09	3.90114e-08	-0.353704	2.39283e-09	2.43662e-08	-0.368203	0.00015847	0.00262586	0.131371	3.87924e-06	1.71976e-05	0.191913	8.77696e-06	3.27567e-05	0.177414	0.0298788	0.0459644	0.0605428	0.0861365	0.120365	0.0460438	0.567986	0.759839	-0.014499
TTI1_O43156	-1.31351	-1.25758	-1.36695	1.12379	1.38397	1.57375	0.945121	0.88508	0.543548	-0.206578	-0.308801	-0.305501	-0.503867	-0.569951	-0.622504	TTI1	TELO2-interacting protein 1 homolog	O43156	1.05183	2.06138e-11	3.96284e-10	0.882729	3.80263e-10	4.76778e-09	0.694753	1.34178e-06	5.29462e-06	0.343114	3.97783e-05	0.000100838	0.246752	0.000459161	0.00512954	-0.187976	7.78357e-09	4.10039e-07	-0.539616	1.10204e-09	5.82464e-08	-0.635978	1.0274e-06	3.8558e-05	-0.35164	6.79481e-08	2.64274e-06	-0.448002	0.0322458	0.174998	-0.096362
GIMAP2_Q9UG22	1.56582	1.61486	1.47922	-1.50904	-1.36358	-1.17689	-0.347053	-0.507488	-0.541794	0.0275475	0.0109305	-0.250953	0.0509845	0.325562	0.621862	GIMAP2	GTPase IMAP family member 2	Q9UG22	1.08584	2.07559e-11	3.98106e-10	-1.4092	1.69635e-09	1.55749e-08	-0.979912	2.21577e-08	1.63574e-07	-0.788362	5.71991e-07	2.41472e-06	-0.592438	1.71895e-05	0.000655804	0.429289	3.39895e-07	3.32067e-06	0.62084	1.46531e-08	3.48012e-07	0.816763	0.0106697	0.0186315	0.191551	4.68556e-05	0.000250403	0.387474	0.00937278	0.0820945	0.195923
STK3_Q13188	-1.86447	-1.88183	-1.82859	0.137546	0.206854	0.216388	0.212987	0.199333	0.201498	0.426508	0.808105	0.59705	0.762133	0.919862	0.886622	STK3	Serine/threonine-protein kinase 3;Serine/threonine-protein kinase 3 36kDa subunit;Serine/threonine-protein kinase 3 20kDa subunit	Q13188	1.04819	2.08622e-11	3.99234e-10	0.629496	1.87741e-11	5.57318e-10	0.634937	2.05944e-12	1.69239e-10	0.759883	6.37575e-13	5.20026e-11	0.835492	0.852011	0.902389	0.00544082	0.000581171	0.00114557	0.130387	8.35569e-06	3.1504e-05	0.205995	0.00081789	0.00215978	0.124946	1.09851e-05	8.77238e-05	0.200555	0.0206519	0.13674	0.0756086
CDC42SE1_Q9NRR8	1.89165	1.60215	1.68993	-0.989546	-1.33665	-1.20717	-0.552207	-0.177076	-0.0912963	0.0924909	-0.00891157	0.0917925	-0.393586	-0.495805	-0.115775	CDC42SE1	CDC42 small effector protein 1	Q9NRR8	1.11287	2.14685e-11	4.09901e-10	-1.72054	1.96365e-09	1.73284e-08	-1.1851	1.67646e-08	1.29806e-07	-0.988528	1.36717e-09	1.59151e-08	-1.22154	1.42653e-05	0.000573412	0.535437	5.16725e-07	4.36721e-06	0.732013	2.87191e-05	8.59835e-05	0.499004	0.0265842	0.0414887	0.196576	0.649566	0.700783	-0.0364328	0.011066	0.0911419	-0.233009
PSMB6_P28072	-1.95014	-1.9766	-1.77784	0.504642	0.977831	0.662249	0.539253	0.402196	0.458255	0.250501	0.328303	0.446259	0.481184	0.292682	0.36122	PSMB6	Proteasome subunit beta type-6	P28072	1.04449	2.17875e-11	4.14199e-10	0.749709	7.3697e-11	1.3913e-09	0.67855	1.42471e-10	2.98479e-09	0.642767	1.16986e-10	2.28557e-09	0.653276	0.0582182	0.133122	-0.0711588	0.00825172	0.0126156	-0.106942	0.0147778	0.0219499	-0.0964332	0.314439	0.370335	-0.035783	0.472816	0.535905	-0.0252744	0.76332	0.881585	0.0105086
MDM1_Q8TC05	1.65766	1.87865	1.65082	-1.11343	-1.38046	-0.961299	-0.472171	-0.581923	-0.481979	-0.00019936	-0.0233307	-0.141651	-0.259365	0.0137285	0.214956	MDM1	Nuclear protein MDM1	Q8TC05	1.05086	2.18326e-11	4.14199e-10	-0.897887	4.63146e-10	5.5349e-09	-0.698502	7.05504e-09	6.43533e-08	-0.556074	9.52286e-09	7.59749e-08	-0.5421	0.000335988	0.00429625	0.199385	1.76756e-06	9.93926e-06	0.341813	1.14556e-06	6.7583e-06	0.355787	0.00425407	0.00842093	0.142428	0.00224238	0.00504101	0.156402	0.738275	0.866357	0.0139739
SLC12A7_Q9Y666	1.95492	1.75428	1.9993	-0.32945	-0.354729	-0.330808	-0.484514	-0.342609	-0.371127	-0.446087	-0.360798	-0.559016	-0.658082	-0.498113	-0.973167	SLC12A7	Solute carrier family 12 member 7	Q9Y666	1.13	2.18415e-11	4.14199e-10	-1.55333	1.5708e-11	4.961e-10	-1.59567	1.1703e-11	5.03931e-10	-1.63441	3.3166e-12	1.55658e-10	-1.81079	0.560267	0.680862	-0.0423393	0.273306	0.31277	-0.081072	0.00317166	0.00546118	-0.257455	0.593734	0.645523	-0.0387327	0.00982176	0.0177906	-0.215116	0.0275385	0.159994	-0.176383
SPATA2L_Q8IUW3	1.88095	1.66611	1.60324	-0.846128	-0.988177	-1.16399	-0.570808	-0.779424	-0.840793	-0.427854	-0.0907089	-0.151163	0.0613823	0.304643	0.34272	SPATA2L	Spermatogenesis-associated protein 2-like protein	Q8IUW3	1.07328	2.23494e-11	4.20651e-10	-1.04427	7.99442e-11	1.46907e-09	-0.940817	1.32359e-09	1.68078e-08	-0.745857	3.21678e-08	2.09004e-07	-0.569201	0.0497938	0.119247	0.103454	3.42574e-05	9.79567e-05	0.298414	2.53837e-07	2.3154e-06	0.47507	0.00136917	0.00326959	0.19496	3.70082e-06	4.29428e-05	0.371616	0.00279135	0.0382547	0.176656
MINK1_Q8N4C8	1.85132	2	1.75769	-0.654235	-0.837888	-0.564591	-0.420198	-0.467278	-0.374903	-0.298829	-0.222038	-0.527366	-0.508239	-0.407161	-0.439342	MINK1	Misshapen-like kinase 1	Q8N4C8	1.03792	2.23635e-11	4.20651e-10	-0.678169	8.33648e-11	1.49967e-09	-0.608917	1.21773e-10	2.67804e-09	-0.590248	7.10336e-11	1.59243e-09	-0.61697	0.0441097	0.109791	0.0692516	0.0143301	0.0209406	0.0879212	0.0704254	0.0915291	0.0611992	0.55716	0.610261	0.0186696	0.798974	0.833025	-0.00805241	0.404181	0.64115	-0.026722
ZFP90_Q8TF47	1.75518	2	1.72095	-0.517512	-0.867953	-0.846503	-0.840879	-0.795748	-0.731836	0.0615395	-0.0964522	-0.0531185	-0.305764	-0.413808	-0.0822142	ZFP90	Zinc finger protein 90 homolog	Q8TF47	1.05615	2.23748e-11	4.20651e-10	-0.895857	1.80515e-11	5.46343e-10	-0.911691	1.15698e-09	1.50461e-08	-0.647138	2.71199e-10	4.33969e-09	-0.729941	0.705068	0.796978	-0.0158348	4.5294e-05	0.000123664	0.248719	0.00145494	0.00268459	0.165916	2.48683e-05	0.000193625	0.264554	0.000719265	0.00199292	0.181751	0.0646931	0.25318	-0.082803
TK1_P04183	-1.5921	-1.70708	-1.62433	0.805973	1.34113	1.44583	0.636233	0.649218	0.653966	-0.215462	-0.0860778	-0.210406	-0.133982	0.0590483	-0.021948	TK1	Thymidine kinase, cytosolic	P04183	1.06009	2.2382e-11	4.20651e-10	1.10565	3.1008e-10	4.1378e-09	0.890984	5.8023e-08	3.63227e-07	0.572735	2.04648e-08	1.4351e-07	0.62662	0.00101643	0.0084918	-0.214668	1.3229e-07	1.90319e-06	-0.532917	4.38601e-07	3.38178e-06	-0.479031	3.19672e-05	0.000223981	-0.318249	0.000179957	0.000678555	-0.264363	0.305768	0.555168	0.0538858
GBP1_P32455	2	1.88359	1.73714	-0.627838	-0.427873	-0.609216	-0.18605	-0.211037	-0.190065	-0.466947	-0.229567	-0.300539	-0.714429	-0.753734	-0.923101	GBP1	Interferon-induced guanylate-binding protein 1	P32455	1.03021	2.28911e-11	4.2926e-10	-0.586112	1.60382e-10	2.42333e-09	-0.499642	7.38613e-11	1.87465e-09	-0.532528	7.15148e-12	2.7944e-10	-0.644387	0.0069017	0.0305808	0.0864709	0.0677251	0.0876129	0.0535841	0.0494727	0.0660868	-0.0582746	0.242357	0.293631	-0.0328868	0.000136997	0.000551203	-0.144745	0.00117633	0.0218153	-0.111859
ATP5O_P48047	1.62409	1.59104	1.52274	-0.791696	-1.21809	-1.41437	-0.865607	-0.790259	-0.861726	0.0517421	0.176825	0.272232	0.170365	0.212193	0.320516	ATP5O	ATP synthase subunit O, mitochondrial	P48047	1.05311	2.3097e-11	4.32156e-10	-1.06001	9.72565e-11	1.66781e-09	-0.94227	5.83036e-08	3.64712e-07	-0.550271	1.02131e-07	5.49652e-07	-0.524001	0.0311056	0.0863292	0.117736	1.39833e-07	1.94615e-06	0.509735	7.88291e-08	1.05959e-06	0.536005	2.53301e-06	5.96074e-05	0.391999	1.26041e-06	1.96393e-05	0.418269	0.597627	0.779436	0.0262695
TNIK_Q9UKE5	2	1.90182	1.77479	-0.492443	-0.389111	-0.422092	-0.611628	-0.417167	-0.380283	-0.400444	-0.278073	-0.427835	-0.732647	-0.6958	-0.497682	TNIK	TRAF2 and NCK-interacting protein kinase	Q9UKE5	1.03518	2.32147e-11	4.33392e-10	-0.626458	1.93538e-11	5.61779e-10	-0.635828	3.28592e-11	1.06173e-09	-0.608924	8.21825e-12	3.04148e-10	-0.681781	0.749279	0.83114	-0.0093701	0.55188	0.592731	0.0175343	0.0766739	0.0989003	-0.0553225	0.365922	0.423898	0.0269044	0.133977	0.177419	-0.0459524	0.0251967	0.151798	-0.0728568
SH3GLB2_Q9NR46	1.89665	1.70936	2	-0.516313	-0.669073	-0.694681	-0.743625	-0.536746	-0.701487	-0.182413	-0.211215	0.0847448	-0.262387	-0.615269	-0.578392	SH3GLB2	Endophilin-B2	Q9NR46	1.07065	2.32767e-11	4.33587e-10	-1.24163	1.97361e-11	5.6588e-10	-1.25847	4.05351e-10	6.52367e-09	-0.981761	4.73943e-11	1.14743e-09	-1.1715	0.771991	0.848554	-0.0168361	0.000574223	0.00113347	0.259871	0.240011	0.280179	0.0701319	0.000340715	0.00108876	0.276707	0.150935	0.196988	0.086968	0.00559457	0.0595691	-0.189739
ACTR5_Q9H9F9	1.72205	2	1.88608	-0.730166	-0.653757	-0.561401	-0.495919	-0.412826	-0.37955	-0.204563	-0.351464	-0.343939	-0.593202	-0.495439	-0.50776	ACTR5	Actin-related protein 5	Q9H9F9	1.03095	2.3523e-11	4.37206e-10	-0.562396	7.02082e-11	1.33449e-09	-0.514253	1.40351e-10	2.94773e-09	-0.485799	4.15594e-11	1.06771e-09	-0.536829	0.0853243	0.176077	0.0481428	0.0111784	0.01663	0.076597	0.339994	0.384841	0.0255668	0.290353	0.345207	0.0284542	0.397563	0.46068	-0.022576	0.0700944	0.265077	-0.0510302
TMX4_Q9H1E5	1.99817	1.85468	1.72816	-0.879881	-0.932401	-0.782352	-0.432495	-0.608185	-0.455784	-0.339372	-0.102862	-0.313572	-0.565645	-0.118632	-0.0498381	TMX4	Thioredoxin-related transmembrane protein 4	Q9H1E5	1.06793	2.3597e-11	4.37613e-10	-1.15477	1.37128e-10	2.16952e-09	-0.999658	5.22644e-10	7.95422e-09	-0.895044	5.44698e-10	7.50165e-09	-0.89198	0.0120961	0.0442595	0.155111	0.0003181	0.00067297	0.259725	0.000287722	0.000627995	0.262789	0.0705489	0.0980774	0.104614	0.0636579	0.0918726	0.107678	0.954761	0.979436	0.00306379
NDUFA8_P51970	1.64212	1.61888	1.57679	-0.935007	-1.40215	-1.15696	-0.949384	-0.68751	-0.645542	0.057538	0.261902	0.205715	0.0262883	0.0577848	0.329519	NDUFA8	NADH dehydrogenase [ubiquinone] 1 alpha subcomplex subunit 8	P51970	1.04976	2.36942e-11	4.38446e-10	-0.90952	1.61059e-10	2.42918e-09	-0.777252	6.17596e-08	3.83192e-07	-0.470773	4.60151e-08	2.79922e-07	-0.482951	0.00765985	0.032562	0.132268	1.38159e-07	1.93687e-06	0.438747	1.90034e-07	1.94218e-06	0.426569	6.87634e-06	9.6764e-05	0.306479	1.04262e-05	8.50395e-05	0.294301	0.775076	0.888141	-0.0121783
HTATSF1_O43719	1.94393	1.91256	1.86932	-0.405895	-0.293226	-0.249576	-0.355244	-0.45922	-0.344364	-0.592004	-0.607288	-0.800187	-0.747207	-0.471122	-0.400473	HTATSF1	HIV Tat-specific factor 1	O43719	1.03673	2.379e-11	4.38483e-10	-0.648066	1.62711e-11	5.10051e-10	-0.668469	3.94759e-12	2.6531e-10	-0.750092	7.35313e-12	2.81124e-10	-0.71313	0.505024	0.633206	-0.0204027	0.00467784	0.00749686	-0.102026	0.0482002	0.0646027	-0.0650643	0.0171398	0.0282201	-0.0816236	0.157774	0.204893	-0.0446616	0.236498	0.487443	0.036962
RIT1_Q92963	1.87704	1.80928	1.96623	-0.306167	-0.107047	-0.179598	-0.345506	-0.209413	-0.432081	-0.570026	-0.792166	-0.508237	-0.757883	-0.825744	-0.618687	RIT1	GTP-binding protein Rit1	Q92963	1.06581	2.38005e-11	4.38483e-10	-0.782775	1.1236e-11	3.83715e-10	-0.832181	2.4142e-12	1.89549e-10	-0.942908	1.41674e-12	9.10684e-11	-0.984505	0.192941	0.318791	-0.0494064	0.00070077	0.00135027	-0.160133	9.56206e-05	0.000237947	-0.20173	0.00904579	0.0161551	-0.110726	0.00103834	0.00268072	-0.152324	0.26829	0.519811	-0.0415974
MAP1S_Q66K74	1.71288	1.60615	1.74674	-1.14274	-1.11688	-1.04549	-0.664257	-0.595226	-0.667543	-0.183208	-0.220007	-0.382947	0.213866	0.352243	0.386405	MAP1S	Microtubule-associated protein 1S;MAP1S heavy chain;MAP1S light chain	Q66K74	1.02372	2.40522e-11	4.4215e-10	-0.45392	2.15353e-10	3.05267e-09	-0.379192	1.83785e-09	2.16243e-08	-0.317327	1.13576e-07	6.01607e-07	-0.223046	0.0035024	0.0193065	0.0747277	2.18915e-05	6.76888e-05	0.136592	7.65781e-08	1.04268e-06	0.230874	0.0112503	0.0195196	0.0618646	5.62207e-06	5.68364e-05	0.156146	0.000624364	0.0144897	0.0942814
TNRC6C_Q9HCJ0	1.84289	1.76203	1.88623	-0.770778	-1.03546	-0.889572	-0.683721	-0.680829	-0.547796	-0.224773	-0.0855463	0.0240347	-0.207212	-0.388667	-0.000829532	TNRC6C	Trinucleotide repeat-containing gene 6C protein	Q9HCJ0	1.03553	2.4202e-11	4.43931e-10	-0.606428	8.26847e-11	1.49466e-09	-0.548395	1.65247e-09	2.00554e-08	-0.427948	8.82505e-10	1.11153e-08	-0.450942	0.0583004	0.133234	0.0580334	2.73778e-05	8.1428e-05	0.17848	0.000101495	0.000250561	0.155486	0.00089508	0.00232372	0.120446	0.004128	0.00845631	0.0974523	0.42457	0.656658	-0.0229939
TRA2A_Q13595	1.39124	1.75695	1.56272	-0.876487	-1.36547	-1.21444	-0.829445	-0.818027	-0.871318	0.146515	0.275192	0.298848	0.123187	0.106703	0.313834	TRA2A	Transformer-2 protein homolog alpha	Q13595	1.04936	2.4546e-11	4.49261e-10	-0.895959	1.08739e-10	1.80536e-09	-0.793103	1.23526e-07	6.86335e-07	-0.437745	7.52796e-08	4.23877e-07	-0.457143	0.0273594	0.0784191	0.102856	7.32854e-08	1.38665e-06	0.458215	1.20136e-07	1.42552e-06	0.438816	1.25808e-06	4.26176e-05	0.355359	2.30346e-06	3.05709e-05	0.33596	0.64589	0.807699	-0.0193985
RMI2_Q96E14	-2	-1.84364	-1.86802	0.52837	0.310011	0.290407	0.440132	0.308665	0.448607	0.408438	0.551545	0.402871	0.546423	0.588145	0.904433	RMI2	RecQ-mediated genome instability protein 2	Q96E14	1.05844	2.47399e-11	4.51126e-10	0.810687	2.18997e-11	5.92095e-10	0.818799	1.63969e-11	6.34796e-10	0.83836	5.35483e-12	2.2412e-10	0.918302	0.831365	0.887797	0.00811224	0.471899	0.514586	0.0276736	0.0131853	0.0198263	0.107615	0.609201	0.660204	0.0195614	0.0198701	0.0330173	0.0995025	0.0523739	0.227858	0.0799411
PDCD4_Q53EL6	1.87164	2	1.82183	-0.669822	-0.537242	-0.391503	-0.350964	-0.389639	-0.0555783	-0.516944	-0.566027	-0.76055	-0.669452	-0.39663	-0.407045	PDCD4	Programmed cell death protein 4	Q53EL6	1.0646	2.47553e-11	4.51126e-10	-1.15747	1.0235e-10	1.73355e-09	-1.03042	1.65295e-11	6.36993e-10	-1.19626	3.05965e-11	8.4832e-10	-1.13761	0.0336245	0.0914348	0.127051	0.479922	0.522192	-0.0387863	0.71548	0.746399	0.0198622	0.00855055	0.0154115	-0.165837	0.0661831	0.0951248	-0.107189	0.291591	0.542921	0.0586485
ACO2_Q99798	1.72746	1.94633	1.93052	-0.946385	-0.721566	-0.734121	-0.633418	-0.49614	-0.435908	-0.366922	-0.585374	-0.457463	-0.0591883	-0.0389718	-0.128842	ACO2	Aconitate hydratase, mitochondrial	Q99798	1.02535	2.48994e-11	4.52771e-10	-0.521685	9.5803e-11	1.65605e-09	-0.467173	1.25131e-10	2.72339e-09	-0.457027	1.16402e-09	1.40301e-08	-0.37996	0.0415974	0.105577	0.0545123	0.0189682	0.027059	0.064658	6.0509e-05	0.000161582	0.141725	0.679906	0.722932	0.0101457	0.0032174	0.00685155	0.0872127	0.00713927	0.0692575	0.077067
SCD_O00767	-1.37029	-1.53636	-1.61588	1.20889	1.60193	1.67314	-0.0357228	0.256463	0.330119	-0.202295	0.00799826	0.0199104	0.0255698	-0.322632	-0.0408323	SCD	Acyl-CoA desaturase	O00767	1.10019	2.50566e-11	4.54644e-10	1.43294	2.44605e-08	1.25224e-07	0.807181	1.44197e-07	7.81041e-07	0.691794	2.22407e-07	1.06829e-06	0.66578	4.45043e-07	7.9549e-05	-0.625759	6.56461e-08	1.27957e-06	-0.741146	4.41164e-08	7.33905e-07	-0.767161	0.104886	0.138894	-0.115387	0.0524404	0.0774665	-0.141402	0.700145	0.843122	-0.0260142
LGALS3_P17931	1.78511	1.74291	1.97187	-0.28763	-0.229295	-0.16155	-0.479004	-0.0943705	-0.223032	-0.3067	-0.407416	-0.272527	-0.921684	-1.14167	-0.975006	LGALS3	Galectin-3	P17931	1.09519	2.52485e-11	4.56848e-10	-1.21252	2.00287e-11	5.66537e-10	-1.23566	1.39036e-11	5.67012e-10	-1.273	4.68871e-13	4.3521e-11	-1.67565	0.685812	0.781222	-0.0231443	0.299602	0.340405	-0.0604787	1.9373e-06	1.01403e-05	-0.463133	0.516267	0.571807	-0.0373344	3.34578e-06	3.9533e-05	-0.439989	8.43236e-06	0.000638201	-0.402654
CD48_P09326	1.87727	1.84396	1.94894	-0.544594	-0.506273	-0.706695	-0.691179	-0.598187	-0.691853	-0.316971	-0.282993	0.0578218	-0.23404	-0.626728	-0.528484	CD48	CD48 antigen	P09326	1.05085	2.52868e-11	4.56848e-10	-0.988514	1.75809e-11	5.39039e-10	-1.01828	2.2305e-10	4.23946e-09	-0.826761	4.70943e-11	1.14354e-09	-0.939498	0.525467	0.652061	-0.0297652	0.00374915	0.00611229	0.161753	0.302384	0.346093	0.0490162	0.00111562	0.00277041	0.191518	0.10838	0.146926	0.0787814	0.0285237	0.162901	-0.112737
FAM76B_Q5HYJ3	1.23484	1.58458	1.28781	-1.40696	-1.62672	-1.45096	-0.384642	-0.621043	-0.544761	0.135536	0.483934	0.389616	0.185166	0.231444	0.502163	FAM76B	Protein FAM76B	Q5HYJ3	1.04526	2.54932e-11	4.59588e-10	-0.836208	3.96501e-09	2.90663e-08	-0.550636	3.60629e-06	1.25973e-05	-0.301528	2.65942e-06	9.10584e-06	-0.310318	6.3688e-06	0.000366075	0.285572	5.61788e-09	3.49599e-07	0.53468	6.83366e-09	2.05034e-07	0.52589	2.53401e-05	0.000196931	0.249108	3.59833e-05	0.000206205	0.240318	0.823439	0.912381	-0.00878966
ZNF740_Q8NDX6	1.51092	1.70033	1.43243	-1.13136	-1.19712	-1.32613	-0.795587	-0.797255	-0.739405	0.038947	0.218399	0.36048	0.322441	-0.0464355	0.449341	ZNF740	Zinc finger protein 740	Q8NDX6	1.05401	2.57544e-11	4.63303e-10	-0.899514	2.13509e-10	3.05022e-09	-0.756174	1.3994e-07	7.59639e-07	-0.436393	1.90139e-07	9.36866e-07	-0.424738	0.00450936	0.0230713	0.14334	7.09961e-08	1.36148e-06	0.463121	5.33474e-08	8.2511e-07	0.474776	4.22485e-06	7.56779e-05	0.319781	2.89471e-06	3.56856e-05	0.331436	0.783576	0.891905	0.0116549
AKNA_Q7Z591	1.74196	1.67835	1.7925	-0.821977	-1.12009	-1.14988	-0.645282	-0.741079	-0.798769	-0.038986	0.0538077	0.0539822	-0.171822	-0.0362882	0.203571	AKNA	AT-hook-containing transcription factor	Q7Z591	1.03014	2.58851e-11	4.6466e-10	-0.591075	1.06155e-10	1.78006e-09	-0.526535	8.29776e-09	7.35332e-08	-0.366115	7.02174e-09	5.96458e-08	-0.371335	0.0349617	0.0939483	0.0645404	2.0576e-06	1.10171e-05	0.22496	2.64427e-06	1.27964e-05	0.21974	6.29213e-05	0.000338748	0.16042	8.57199e-05	0.000388953	0.1552	0.851436	0.925823	-0.00522001
TSR3_Q9UJK0	-1.85609	-2	-1.74952	0.681709	0.821167	0.80832	0.16699	0.424105	0.0405992	0.383048	0.286753	0.434624	0.662072	0.61811	0.316253	TSR3	Ribosome biogenesis protein TSR3 homolog	Q9UJK0	1.05423	2.61788e-11	4.6893e-10	0.816782	4.68023e-10	5.57898e-09	0.644338	1.94417e-10	3.78188e-09	0.692876	8.26537e-11	1.75791e-09	0.743394	0.000578428	0.00601871	-0.172445	0.00621935	0.00974427	-0.123906	0.074744	0.0966286	-0.0733888	0.221897	0.27218	0.0485381	0.0215783	0.0354788	0.0990558	0.204722	0.452598	0.0505177
PITPNC1_Q9UKF7	1.86884	2	1.78238	-0.552514	-0.592803	-0.584771	-0.656574	-0.545643	-0.3171	-0.385437	-0.715153	-0.492084	-0.357335	-0.347976	-0.181933	PITPNC1	Cytoplasmic phosphatidylinositol transfer protein 1	Q9UKF7	1.04804	2.64784e-11	4.7318e-10	-0.787834	3.75976e-11	8.7013e-10	-0.765573	3.32425e-11	1.07e-09	-0.773321	1.14366e-10	2.25882e-09	-0.698816	0.552382	0.673619	0.0222607	0.697269	0.729757	0.0145131	0.0302772	0.0422939	0.089018	0.835128	0.861376	-0.0077476	0.0909368	0.126149	0.0667572	0.0625835	0.249152	0.0745048
ACSF2_Q96CM8	1.70769	1.72205	1.759	-0.951367	-1.21603	-1.21413	-0.751396	-0.58451	-0.379051	-0.0496053	-0.184176	0.129083	0.166058	-0.186264	0.0326454	ACSF2	Acyl-CoA synthetase family member 2, mitochondrial	Q96CM8	1.04148	2.65495e-11	4.7318e-10	-0.738911	3.68694e-10	4.64377e-09	-0.595223	8.79137e-09	7.68536e-08	-0.45639	1.14381e-08	8.80763e-08	-0.44629	0.00111812	0.00905027	0.143688	2.00259e-06	1.08275e-05	0.282521	1.37126e-06	7.69238e-06	0.292621	0.00145034	0.00342834	0.138833	0.000846304	0.00227586	0.148932	0.772607	0.887917	0.0100993
FGFR1OP2_Q9NVK5	1.56267	1.75437	1.76697	-0.782369	-1.15604	-1.26365	-0.827901	-0.669727	-0.714106	0.0142882	0.099184	0.283487	0.179303	-0.212286	-0.0342017	FGFR1OP2	FGFR1 oncogene partner 2	Q9NVK5	1.07642	2.66115e-11	4.7318e-10	-1.39918	1.25733e-10	2.00814e-09	-1.23195	2.46761e-08	1.77638e-07	-0.79145	8.16306e-09	6.76311e-08	-0.869825	0.0233234	0.0702041	0.167225	4.99034e-07	4.26923e-06	0.607725	2.24714e-06	1.12976e-05	0.529351	1.51457e-05	0.000145091	0.440501	9.99842e-05	0.000434091	0.362126	0.248609	0.499777	-0.0783748
CMC1_Q7Z7K0	1.27334	1.30786	1.58444	-1.08889	-1.50453	-1.4001	-0.869644	-0.743657	-0.75345	0.339057	0.325429	0.436795	0.308233	0.224859	0.560252	CMC1	COX assembly mitochondrial protein homolog	Q7Z7K0	1.04831	2.66592e-11	4.7318e-10	-0.845276	3.98628e-10	4.96865e-09	-0.676746	2.4336e-06	8.94344e-06	-0.317463	2.36731e-06	8.21469e-06	-0.318285	0.000923982	0.00802727	0.16853	7.76149e-09	4.10039e-07	0.527813	7.9055e-09	2.28227e-07	0.526991	6.34978e-07	3.12784e-05	0.359283	6.51227e-07	1.24058e-05	0.35846	0.983568	0.993024	-0.000822301
ADAM17_P78536	1.81051	1.6773	1.90156	-0.994773	-1.21578	-0.808612	-0.64025	-0.537985	-0.334365	0.0551946	-0.111765	0.165257	-0.384726	-0.283761	-0.297807	ADAM17	Disintegrin and metalloproteinase domain-containing protein 17	P78536	1.03686	2.66977e-11	4.7318e-10	-0.672476	2.95349e-10	3.96996e-09	-0.551988	7.26434e-09	6.60473e-08	-0.422325	7.98449e-10	1.02409e-08	-0.508297	0.00206126	0.013498	0.120488	2.69912e-06	1.34015e-05	0.250151	0.000169923	0.000395546	0.164179	0.00119728	0.00292735	0.129663	0.184879	0.235864	0.0436909	0.0166565	0.119192	-0.085972
CD247_P20963	1.74439	1.8609	1.78307	-0.767018	-1.25884	-0.883058	-0.458307	-0.46032	-0.240502	0.0959229	0.0942298	0.0632452	-0.551102	-0.640865	-0.381751	CD247	T-cell surface glycoprotein CD3 zeta chain	P20963	1.03628	2.70378e-11	4.782e-10	-0.701888	4.81384e-10	5.69593e-09	-0.553869	8.74107e-09	7.64935e-08	-0.43438	2.29163e-10	3.80957e-09	-0.58894	0.000596452	0.00614067	0.148019	2.10587e-06	1.12227e-05	0.267508	0.00434145	0.00724093	0.112948	0.00297509	0.00621736	0.119489	0.301373	0.361897	-0.0350711	0.000417721	0.0112117	-0.15456
POLD1_P28340	-1.3442	-1.58244	-1.28507	1.07274	1.50088	1.55136	0.687961	0.574689	0.79889	-0.377722	-0.534662	-0.46714	-0.180214	-0.106703	-0.308368	POLD1	DNA polymerase delta catalytic subunit	P28340	1.0436	2.75317e-11	4.84991e-10	0.873991	8.68355e-10	8.98406e-09	0.657667	7.17481e-06	2.30588e-05	0.296917	5.21898e-07	2.22223e-06	0.379134	0.000153749	0.00257432	-0.216324	4.13711e-09	2.95153e-07	-0.577074	2.52006e-08	5.04072e-07	-0.494857	9.02163e-07	3.71693e-05	-0.36075	1.3776e-05	0.000102372	-0.278533	0.064537	0.252998	0.0822171
TRAP1_Q12931	-1.46588	-1.63188	-1.50654	0.921164	1.47075	1.43798	0.683469	0.635916	0.776582	-0.131508	-0.288907	-0.26486	-0.101549	-0.125431	-0.409306	TRAP1	Heat shock protein 75 kDa, mitochondrial	Q12931	1.0644	2.75373e-11	4.84991e-10	1.2729	4.52094e-10	5.42578e-09	1.01121	2.42371e-07	1.21417e-06	0.591463	2.10735e-07	1.02216e-06	0.598856	0.000740909	0.00712226	-0.261686	4.82602e-08	1.06975e-06	-0.681434	5.47279e-08	8.35943e-07	-0.67404	9.74328e-06	0.000114963	-0.419748	1.16758e-05	9.16714e-05	-0.412355	0.902418	0.954483	0.00739348
CRELD2_Q6UXH1	1.13709	1.1526	1.16697	-1.11819	-1.43596	-1.36666	-0.909524	-1.04465	-0.936293	0.305104	0.582657	0.553262	0.511278	0.530668	0.87166	CRELD2	Cysteine-rich with EGF-like domain protein 2	Q6UXH1	1.0489	2.82224e-11	4.96017e-10	-0.885632	1.76542e-10	2.63433e-09	-0.761943	6.31667e-05	0.000157748	-0.241967	0.000655851	0.00126983	-0.185235	0.0105491	0.0403166	0.123689	1.34982e-09	1.57498e-07	0.643665	4.89068e-10	3.18501e-08	0.700396	1.68986e-08	5.51413e-06	0.519976	4.99465e-09	3.84955e-07	0.576707	0.192578	0.439761	0.0567315
MCM5_P33992	-1.67491	-1.57589	-1.77661	0.688699	1.15303	1.2406	0.789161	0.810205	0.887657	-0.0981828	-0.225235	-0.280784	0.0747207	-0.00875503	-0.00370129	MCM5	DNA replication licensing factor MCM5	P33992	1.03891	2.83321e-11	4.96048e-10	0.806742	7.18919e-11	1.36335e-09	0.747522	3.99641e-08	2.69453e-07	0.440013	7.75262e-09	6.47413e-08	0.506311	0.139552	0.2518	-0.0592199	3.18147e-07	3.19537e-06	-0.366729	2.8087e-06	1.33461e-05	-0.30043	2.19087e-06	5.66324e-05	-0.307509	2.66082e-05	0.0001649	-0.24121	0.101689	0.317467	0.0662988
CARS2_Q9HA77	-1.54359	-1.32823	-1.48353	0.994005	1.35451	1.42549	0.792351	0.777618	0.917825	-0.251058	-0.434376	-0.398776	-0.13287	-0.176478	-0.512901	CARS2	Probable cysteine--tRNA ligase, mitochondrial	Q9HA77	1.05469	2.83422e-11	4.96048e-10	0.98432	2.30933e-10	3.23885e-09	0.828582	1.22205e-06	4.88646e-06	0.396076	5.2478e-07	2.22998e-06	0.427795	0.0049676	0.0245513	-0.155738	1.37903e-08	5.59674e-07	-0.588244	2.63423e-08	5.17061e-07	-0.556525	4.64759e-07	2.72566e-05	-0.432506	1.0745e-06	1.73593e-05	-0.400787	0.501258	0.716847	0.0317189
IGJ_P01591	1.59154	1.6189	1.65992	-0.996687	-0.562043	-0.848532	-1.03401	-1.18627	-0.959611	-0.134354	-0.0797384	-0.295602	0.251452	0.404202	0.570827	IGJ	Immunoglobulin J chain	P01591	1.07243	2.84717e-11	4.97278e-10	-1.02563	8.25878e-12	3.18266e-10	-1.13451	1.11031e-09	1.46203e-08	-0.758204	1.07274e-07	5.74018e-07	-0.513528	0.0407516	0.104376	-0.108886	9.82582e-05	0.000239995	0.267421	1.10739e-07	1.34245e-06	0.512098	3.30228e-06	6.73508e-05	0.376307	1.18839e-08	7.6211e-07	0.620984	0.000218285	0.0069377	0.244677
DHPS_P49366	-1.5683	-1.95416	-1.81898	0.866494	1.22767	1.26039	0.162979	0.0764699	0.119273	0.21103	0.160939	0.344516	0.473555	0.291389	0.146742	DHPS	Deoxyhypusine synthase	P49366	1.04507	2.85655e-11	4.97882e-10	0.764562	4.6734e-09	3.30204e-08	0.501165	2.26632e-09	2.53858e-08	0.53262	1.55169e-09	1.73118e-08	0.549783	6.40555e-06	0.000366075	-0.263397	2.3217e-05	7.09093e-05	-0.231942	4.89815e-05	0.000134739	-0.214779	0.393568	0.451566	0.031455	0.196051	0.248158	0.0486173	0.638061	0.804374	0.0171623
STX17_P56962	1.60924	1.51475	1.53209	-1.21012	-1.26621	-1.05546	-0.853992	-0.748023	-0.775002	-0.182253	0.123203	0.0450658	0.388628	0.204026	0.674059	STX17	Syntaxin-17	P56962	1.03842	2.87114e-11	4.99388e-10	-0.680045	1.83088e-10	2.71273e-09	-0.584135	2.40844e-08	1.73975e-07	-0.387873	9.0765e-07	3.57821e-06	-0.281504	0.0100562	0.0390578	0.0959099	6.03027e-07	4.79121e-06	0.292172	1.75499e-08	3.90043e-07	0.398541	3.79522e-05	0.000247667	0.196262	4.0829e-07	9.27039e-06	0.302631	0.00538126	0.0581079	0.106369
KRIT1_O00522	1.68211	1.91395	1.95007	-0.858886	-0.775318	-0.726141	-0.814536	-0.550124	-0.713243	-0.19415	-0.279071	0.126835	-0.0933278	-0.331129	-0.33704	KRIT1	Krev interaction trapped protein 1	O00522	1.04613	2.9583e-11	5.13486e-10	-0.82366	4.6149e-11	9.96653e-10	-0.794237	1.04596e-09	1.40369e-08	-0.613855	4.61083e-10	6.55487e-09	-0.657099	0.458439	0.591696	0.0294233	0.000125143	0.000296985	0.209805	0.000884056	0.00171246	0.16656	0.000464839	0.00138658	0.180381	0.00363711	0.0075914	0.137137	0.281939	0.533462	-0.0432443
NCAPD2_Q15021	-1.6778	-1.66708	-1.65096	0.623289	1.19222	1.20017	0.818205	0.90241	0.91644	-0.0585409	-0.121151	0.00593867	-0.131223	-0.109089	-0.242838	NCAPD2	Condensin complex subunit 1	Q15021	1.04994	3.0193e-11	5.22909e-10	0.967835	5.45541e-11	1.13863e-09	0.922095	1.34762e-08	1.08546e-07	0.582534	2.92195e-08	1.92076e-07	0.545157	0.33142	0.472468	-0.04574	1.45138e-06	8.61877e-06	-0.385301	5.2661e-07	3.83939e-06	-0.422678	5.55548e-06	8.63896e-05	-0.339561	1.839e-06	2.60111e-05	-0.376938	0.424446	0.656658	-0.0373768
GPT2_Q8TD30	-1.97311	-1.82526	-1.73347	0.910907	0.626449	0.811017	-0.193652	0.127444	0.00714666	0.47984	0.403199	0.54475	0.785613	0.501873	0.527251	GPT2	Alanine aminotransferase 2	Q8TD30	1.04181	3.03598e-11	5.22909e-10	0.671168	2.49469e-09	2.04867e-08	0.466124	1.38087e-10	2.92148e-09	0.592761	7.14807e-11	1.59679e-09	0.625718	2.27525e-05	0.000778416	-0.205045	0.0273472	0.0378741	-0.0784074	0.1724	0.20661	-0.0454505	0.00152511	0.00356494	0.126637	0.000235135	0.000826482	0.159594	0.313839	0.562167	0.0329569
CCDC93_Q567U6	1.6938	1.69295	1.71289	-0.964498	-1.16477	-1.30533	-0.56936	-0.689629	-0.59671	-0.21203	-0.0476	-0.0448061	0.0166682	0.138385	0.340045	CCDC93	Coiled-coil domain-containing protein 93	Q567U6	1.02678	3.03684e-11	5.22909e-10	-0.52447	3.65665e-10	4.63409e-09	-0.427439	7.46142e-09	6.7474e-08	-0.332106	4.83659e-08	2.92318e-07	-0.282971	0.00176329	0.0122323	0.0970312	3.50438e-06	1.59828e-05	0.192364	2.93558e-07	2.58781e-06	0.241499	0.00200462	0.00447181	0.0953324	6.1883e-05	0.000306171	0.144468	0.0673997	0.259165	0.0491352
CHCHD7_Q9BUK0	1.80047	1.88756	1.98582	-0.458697	-0.267077	-0.198669	-0.531182	-0.925772	-0.687639	-0.28037	-0.366638	-0.219266	-0.566701	-0.743734	-0.42811	CHCHD7	Coiled-coil-helix-coiled-coil-helix domain-containing protein 7	Q9BUK0	1.19707	3.03749e-11	5.22909e-10	-2.33508	3.78062e-12	1.85737e-10	-2.76688	3.38495e-11	1.08538e-09	-2.3145	7.28939e-12	2.81124e-10	-2.62319	0.00176975	0.0122569	-0.431801	0.853596	0.872604	0.0205855	0.0210463	0.0302913	-0.288104	0.00125107	0.0030308	0.452386	0.212056	0.265814	0.143697	0.0147601	0.110219	-0.308689
PROSER1_Q86XN7	1.85298	1.91425	1.62263	-0.82696	-1.25876	-1.0452	-0.278692	-0.390974	-0.38806	-0.0565766	-0.0191959	0.0580687	-0.559692	-0.390921	-0.232904	PROSER1	Proline and serine-rich protein 1	Q86XN7	1.03693	3.07263e-11	5.27324e-10	-0.656143	9.04575e-10	9.31129e-09	-0.496497	7.35074e-09	6.66165e-08	-0.41641	7.17097e-10	9.32559e-09	-0.506183	0.000193903	0.00295846	0.159646	3.68686e-06	1.66151e-05	0.239733	0.000333483	0.000715055	0.14996	0.022295	0.0355543	0.0800869	0.757826	0.798007	-0.00968648	0.0123086	0.0975514	-0.0897734
KLF12_Q9Y4X4	1.19745	1.24023	1.12376	-1.26308	-1.66338	-1.76199	-0.580477	-0.486004	-0.592112	0.313939	0.614234	0.533729	0.403723	0.342328	0.577646	KLF12	Krueppel-like factor 12	Q9Y4X4	1.04712	3.07569e-11	5.27324e-10	-0.787148	7.62168e-09	4.86179e-08	-0.49806	0.000129859	0.000301949	-0.200323	7.22165e-05	0.000172601	-0.21351	3.49418e-06	0.000242373	0.289088	1.08263e-09	1.29931e-07	0.586824	1.42153e-09	7.06644e-08	0.573638	2.55568e-06	5.99728e-05	0.297736	4.12807e-06	4.63635e-05	0.28455	0.726589	0.859783	-0.0131866
ZNF48_Q96MX3	1.58097	1.68111	1.703	-0.728715	-0.94451	-1.19119	-1.10054	-0.96217	-0.799959	0.00704688	0.22176	0.143909	0.114243	0.0062754	0.268769	ZNF48	Zinc finger protein 48	Q96MX3	1.0465	3.08944e-11	5.28603e-10	-0.851538	3.09788e-11	7.52177e-10	-0.851348	1.86367e-08	1.41397e-07	-0.499466	1.94403e-08	1.37821e-07	-0.497664	0.996277	0.997345	0.000189958	9.81865e-07	6.62163e-06	0.352071	9.28569e-07	5.82592e-06	0.353873	9.87669e-07	3.82369e-05	0.351881	9.34038e-07	1.58843e-05	0.353683	0.964688	0.984015	0.0018023
GZMK_P49863	0.806082	0.926696	0.784589	-1.30354	-1.35527	-1.41392	-0.880814	-0.796364	-0.798036	0.158423	0.0947522	0.301954	0.964992	1.04764	1.46282	GZMK	Granzyme K	P49863	1.10725	3.12089e-11	5.32003e-10	-1.60511	9.05526e-10	9.31129e-09	-1.21601	2.99412e-05	8.1193e-05	-0.477931	0.00877145	0.0135036	0.233355	0.000202589	0.00304464	0.389099	2.24514e-09	2.19319e-07	1.12718	5.90058e-12	1.70934e-09	1.83847	3.05638e-07	2.27021e-05	0.738084	1.08404e-10	2.602e-08	1.44937	4.61648e-07	8.81433e-05	0.711286
SDCCAG3_Q96C92	1.66498	1.97569	2	-0.5076	-0.555948	-0.486815	-0.639348	-0.360728	-0.379455	-0.345828	-0.383084	-0.596352	-0.34072	-0.586767	-0.56443	SDCCAG3	Serologically defined colon cancer antigen 3	Q96C92	1.12308	3.12577e-11	5.32003e-10	-1.49197	4.17568e-11	9.35464e-10	-1.45704	4.58437e-11	1.3289e-09	-1.44595	3.4488e-11	9.35196e-10	-1.48002	0.626382	0.733822	0.0349266	0.52269	0.563904	0.0460218	0.867154	0.884311	0.0119493	0.87656	0.895208	0.0110952	0.748092	0.789439	-0.0229773	0.634764	0.801878	-0.0340725
BUB1B_O60566	-1.97695	-1.99507	-1.6234	0.317046	0.281996	0.239364	0.111355	0.218905	0.111889	0.542784	0.665934	0.69172	0.748479	0.807489	0.858458	BUB1B	Mitotic checkpoint serine/threonine-protein kinase BUB1 beta	O60566	1.04307	3.12831e-11	5.32003e-10	0.645107	6.79931e-11	1.31443e-09	0.605375	4.79535e-12	2.87755e-10	0.751594	2.11704e-12	1.19364e-10	0.803131	0.212732	0.342237	-0.0397319	0.00397098	0.00643399	0.106488	0.000185057	0.000425352	0.158024	0.000362237	0.00114019	0.14622	2.25369e-05	0.000146171	0.197756	0.113204	0.336171	0.0515366
FYB_O15117	1.44075	1.62206	1.57884	-1.16236	-1.51916	-1.3974	-0.560517	-0.562702	-0.444975	0.102658	0.103524	0.15236	-0.0412332	0.147843	0.540316	FYB	FYN-binding protein	O15117	1.04155	3.14592e-11	5.33917e-10	-0.837279	1.91626e-09	1.69636e-08	-0.596219	1.46513e-07	7.92568e-07	-0.411229	3.21322e-07	1.46867e-06	-0.383541	4.17422e-05	0.00116176	0.24106	9.79182e-08	1.58212e-06	0.42605	4.75243e-08	7.75833e-07	0.453738	0.000450408	0.00135526	0.18499	0.000134325	0.000544362	0.212678	0.493932	0.711574	0.0276883
ABCF2_Q9UG63	-1.70464	-1.96466	-1.73699	0.763131	1.13444	1.13643	0.348309	0.608525	0.606707	0.318303	0.211723	0.148247	0.154448	0.0348311	-0.0587999	ABCF2	ATP-binding cassette sub-family F member 2	Q9UG63	1.03469	3.17218e-11	5.37289e-10	0.679652	3.25656e-10	4.27474e-09	0.561244	1.66808e-09	2.01924e-08	0.489958	5.12605e-09	4.6107e-08	0.445847	0.00277553	0.01659	-0.118408	5.65135e-05	0.000149393	-0.189694	7.10504e-06	2.75702e-05	-0.233805	0.044433	0.0652591	-0.0712859	0.00331235	0.00701639	-0.115397	0.191109	0.438204	-0.0441108
VPS13C_Q709C8	1.79599	1.97954	1.91659	-0.719862	-0.339078	-0.449564	-0.464004	-0.478289	-0.475703	-0.643769	-0.725628	-0.758147	-0.336191	-0.115523	-0.186367	VPS13C	Vacuolar protein sorting-associated protein 13C	Q709C8	1.03169	3.18158e-11	5.37797e-10	-0.582149	3.71379e-11	8.61865e-10	-0.574831	1.15787e-11	5.03796e-10	-0.632196	1.52986e-10	2.7819e-09	-0.511778	0.793382	0.86214	0.00731724	0.0910909	0.114782	-0.0500475	0.0236911	0.0337853	0.070371	0.0568052	0.0808985	-0.0573647	0.0389186	0.0596199	0.0630538	0.000774952	0.0165018	0.120418
RNF169_Q8NCN4	1.62239	1.60924	1.47327	-1.21058	-1.39142	-1.1479	-0.803624	-0.691388	-0.632351	0.227999	0.325452	0.308864	0.00613099	-0.028654	0.332579	RNF169	E3 ubiquitin-protein ligase RNF169	Q8NCN4	1.02986	3.18828e-11	5.37846e-10	-0.534321	4.25145e-10	5.18381e-09	-0.431781	3.55211e-07	1.70133e-06	-0.242841	7.77112e-08	4.3669e-07	-0.277742	0.00138453	0.0104412	0.10254	4.45903e-08	1.02913e-06	0.29148	1.91481e-07	1.94558e-06	0.256579	5.36277e-06	8.53194e-05	0.18894	4.16519e-05	0.000229338	0.154038	0.188634	0.435242	-0.0349014
ZNF32_P17041	1.76576	1.94234	1.82995	-0.923114	-0.961791	-0.771892	-0.757677	-0.325583	-0.448662	-0.26493	-0.116023	-0.553282	-0.133929	-0.312452	0.0312822	ZNF32	Zinc finger protein 32	P17041	1.12961	3.23483e-11	5.44605e-10	-1.67769	1.95411e-10	2.85504e-09	-1.4474	5.68424e-10	8.49703e-09	-1.32504	1.55113e-09	1.73118e-08	-1.21876	0.0123733	0.0449214	0.23029	0.000689199	0.00133103	0.352651	6.93423e-05	0.000181027	0.458931	0.14588	0.187191	0.122361	0.0128721	0.0225995	0.228641	0.201903	0.449043	0.10628
REPS1_Q96D71	1.34809	1.50176	1.56007	-1.45056	-1.3701	-1.35583	-0.682573	-0.612304	-0.56286	0.0927523	0.278227	0.310286	0.465629	0.198121	0.279285	REPS1	RalBP1-associated Eps domain-containing protein 1	Q96D71	1.02465	3.24565e-11	5.45334e-10	-0.475931	1.46922e-09	1.37756e-08	-0.347407	5.98638e-07	2.64971e-06	-0.206674	1.32799e-06	4.96503e-06	-0.192164	7.84124e-05	0.00172717	0.128525	2.97422e-08	8.29846e-07	0.269258	1.61311e-08	3.73513e-07	0.283767	3.30475e-05	0.000228185	0.140733	1.24774e-05	9.6097e-05	0.155243	0.52872	0.73349	0.0145095
TOP1_P11387	-1.92752	-1.81823	-1.96616	0.489438	0.461604	0.73323	0.56826	0.716268	0.784567	0.285204	0.288532	0.221155	0.380148	0.335962	0.44754	TOP1	DNA topoisomerase 1	P11387	1.02444	3.35208e-11	5.61512e-10	0.494835	1.80132e-11	5.46343e-10	0.520581	1.59722e-10	3.24112e-09	0.435332	8.17013e-11	1.75644e-09	0.460003	0.290799	0.429426	0.0257462	0.0247957	0.0346487	-0.0595033	0.160403	0.193446	-0.0348318	0.00309298	0.00642059	-0.0852495	0.0227496	0.0371611	-0.0605779	0.310522	0.559085	0.0246715
SEPT7_Q16181	1.73791	1.57208	1.64814	-1.14512	-1.26463	-1.14515	-0.843859	-0.703652	-0.479915	0.0557786	0.165693	0.0105328	-0.00772435	0.0958084	0.304109	SEPT7	Septin-7	Q16181	1.02536	3.3553e-11	5.61512e-10	-0.539318	3.71582e-10	4.67314e-09	-0.442549	3.82083e-08	2.58957e-07	-0.29941	5.68894e-08	3.34683e-07	-0.289261	0.00233133	0.0146708	0.0967683	4.72515e-07	4.10083e-06	0.239908	2.97692e-07	2.61055e-06	0.250056	9.44213e-05	0.000442053	0.14314	4.96635e-05	0.000261091	0.153288	0.696731	0.840891	0.0101483
WDR37_Q9Y2I8	1.8791	1.95617	1.77448	-0.999085	-0.642502	-0.518118	-0.185326	-0.0840836	0.0588452	-0.48456	-0.63398	-0.579126	-0.46372	-0.516465	-0.561627	WDR37	WD repeat-containing protein 37	Q9Y2I8	1.0396	3.37567e-11	5.6318e-10	-0.688896	1.11912e-09	1.09069e-08	-0.516071	7.13598e-11	1.83894e-09	-0.647929	9.27907e-11	1.91532e-09	-0.63411	0.000158188	0.00262586	0.172825	0.230671	0.267772	0.0409678	0.11673	0.144511	0.0547869	0.00146226	0.00345068	-0.131857	0.00322266	0.00686101	-0.118038	0.67807	0.828818	0.0138191
USF1_P22415	1.59788	1.63171	1.53376	-1.14448	-1.43747	-1.23111	-0.829285	-0.514717	-0.501323	-0.05034	0.309572	0.364585	0.31381	-0.0733888	0.0308004	USF1	Upstream stimulatory factor 1	P22415	1.06782	3.37868e-11	5.6318e-10	-1.13878	7.98253e-10	8.37219e-09	-0.877503	1.90648e-07	9.87442e-07	-0.549649	7.51951e-08	4.23685e-07	-0.596467	0.000344654	0.00436718	0.261277	8.6645e-08	1.49467e-06	0.589131	2.21843e-07	2.14061e-06	0.542313	4.41627e-05	0.000269466	0.327854	0.000183195	0.00068891	0.281036	0.400182	0.638301	-0.0468179
FAH_P16930	-1.34443	-1.42194	-1.27324	1.06414	1.7386	1.54674	0.643184	0.577949	0.635207	-0.369449	-0.452773	-0.441152	-0.274629	-0.169451	-0.458764	FAH	Fumarylacetoacetase	P16930	1.07829	3.41843e-11	5.68678e-10	1.39818	2.4301e-09	2.01532e-08	0.982654	1.12504e-05	3.44065e-05	0.462704	3.1666e-06	1.06113e-05	0.522792	3.27977e-05	0.00099831	-0.415523	4.36205e-09	2.97932e-07	-0.935473	9.55653e-09	2.60888e-07	-0.875385	3.35465e-06	6.73508e-05	-0.51995	1.19763e-05	9.36806e-05	-0.459862	0.380237	0.620749	0.0600881
CENPC_Q03188	1.55672	1.85486	1.7822	-0.821797	-1.30612	-1.25046	-0.529979	-0.605039	-0.531644	0.0443337	-0.00188239	0.0233876	-0.030377	-0.272248	0.0880547	CENPC	Centromere protein C	Q03188	1.0423	3.49775e-11	5.80723e-10	-0.805544	5.23459e-10	6.06982e-09	-0.64469	1.66709e-08	1.29199e-07	-0.481883	8.92494e-09	7.18184e-08	-0.508234	0.00108449	0.00887857	0.160854	1.49619e-06	8.80216e-06	0.323661	3.70576e-06	1.64199e-05	0.29731	0.000987981	0.00250908	0.162807	0.00355104	0.00744139	0.136456	0.502174	0.717355	-0.0263507
BTD_P43251	1.82883	1.99393	1.87245	-0.478541	-0.374648	-0.155031	-0.322877	-0.472852	-0.184767	-0.401432	-0.673757	-0.481069	-0.736143	-0.829327	-0.584769	BTD	Biotinidase	P43251	1.07995	3.51249e-11	5.82021e-10	-1.04416	3.69505e-11	8.59892e-10	-1.03984	1.34131e-11	5.5509e-10	-1.12953	5.09597e-12	2.19545e-10	-1.22205	0.931788	0.95591	0.00431845	0.108814	0.13483	-0.0853655	0.00342526	0.00585346	-0.177887	0.0937119	0.125783	-0.0896839	0.00290777	0.00627652	-0.182206	0.0848421	0.288939	-0.0925217
EFNB1_P98172	1.83819	1.8604	1.94038	-0.777937	-0.899598	-0.646199	-0.334384	-0.702116	-0.535955	-0.0993711	-0.414767	-0.238623	-0.351303	-0.548026	-0.0906951	EFNB1	Ephrin-B1	P98172	1.0686	3.54636e-11	5.86475e-10	-1.12492	1.18737e-10	1.93316e-09	-1.01879	5.11875e-10	7.8329e-09	-0.902987	3.29645e-10	5.04778e-09	-0.936506	0.0687539	0.149747	0.106136	0.00119961	0.00218515	0.221938	0.0038586	0.00651448	0.188419	0.0496716	0.0719773	0.115802	0.147601	0.193266	0.0822825	0.540834	0.740871	-0.0335192
CPM_P14384	-1.73503	-2	-1.83907	0.304651	0.270927	0.185635	0.275643	0.365971	0.452471	0.371238	0.546097	0.596452	0.71084	0.892428	0.70107	CPM	Carboxypeptidase M	P14384	1.06044	3.57259e-11	5.87978e-10	0.781138	1.92682e-11	5.61779e-10	0.821547	9.20746e-12	4.51746e-10	0.872497	2.54744e-12	1.32105e-10	0.968467	0.295859	0.434606	0.0404092	0.0289264	0.0399098	0.0913593	0.000245176	0.000544344	0.187329	0.19308	0.240626	0.0509501	0.00172238	0.00407367	0.14692	0.0229312	0.145283	0.0959696
PLEK_P08567	1.67895	1.18757	1.41675	-1.20444	-1.73426	-1.44338	-0.544395	-0.378443	-0.564912	0.371797	0.267683	0.20873	0.173203	0.182436	0.382718	PLEK	Pleckstrin	P08567	1.08985	3.57296e-11	5.87978e-10	-1.38415	4.8089e-09	3.37507e-08	-0.921825	1.76313e-06	6.76348e-06	-0.548694	1.25448e-06	4.7154e-06	-0.566241	1.06226e-05	0.000496366	0.462323	1.5322e-08	5.9046e-07	0.835454	1.96371e-08	4.28498e-07	0.817907	8.574e-05	0.000413565	0.373131	0.000133249	0.000541536	0.355584	0.793572	0.898158	-0.0175471
BAP1_Q92560	1.60454	1.8561	1.93995	-0.778525	-0.652722	-0.689299	-0.84785	-0.758259	-0.984198	-0.246989	-0.222284	-0.546428	0.0692566	0.11327	0.143433	BAP1	Ubiquitin carboxyl-terminal hydrolase BAP1	Q92560	1.03827	3.57644e-11	5.87978e-10	-0.635985	1.70325e-11	5.28149e-10	-0.675708	2.47315e-10	4.56829e-09	-0.54256	4.12488e-09	3.88052e-08	-0.429109	0.211417	0.340839	-0.0397228	0.00881097	0.0133772	0.0934253	1.39029e-05	4.71914e-05	0.206876	0.000759877	0.0020342	0.133148	2.2373e-06	2.99464e-05	0.246599	0.00252021	0.0363161	0.11345
CD109_Q6YHK3	-1.76418	-2	-1.77276	0.421237	0.465228	0.541376	0.75915	0.823149	0.767143	0.39403	0.227343	0.198285	0.225568	0.524694	0.320565	CD109	CD109 antigen	Q6YHK3	1.04472	3.59577e-11	5.90002e-10	0.724639	8.04527e-12	3.12909e-10	0.818758	1.07258e-10	2.48231e-09	0.662529	6.75343e-11	1.52926e-09	0.688179	0.0174078	0.0575056	0.0941186	0.0948863	0.119136	-0.0621107	0.308954	0.35294	-0.0364601	0.000602393	0.00169311	-0.156229	0.00235413	0.00525146	-0.130579	0.469409	0.694645	0.0256506
PUS3_Q9BZE2	-1.837	-1.90009	-1.99193	0.433717	0.59815	0.935481	0.460823	0.565836	0.402116	0.283623	0.435576	0.446618	0.429493	0.31427	0.423316	PUS3	tRNA pseudouridine(38/39) synthase	Q9BZE2	1.0384	3.61094e-11	5.91335e-10	0.669529	8.75097e-11	1.54124e-09	0.622677	1.37966e-10	2.92148e-09	0.599802	1.3766e-10	2.56425e-09	0.599912	0.165052	0.284315	-0.046852	0.0477166	0.0634987	-0.0697275	0.0480172	0.0644088	-0.0696177	0.484832	0.540841	-0.0228755	0.48689	0.548969	-0.0227657	0.997296	0.998872	0.000109857
GABARAPL2_P60520	-1.7944	-1.8822	-2	0.327484	0.560933	0.933332	0.337345	0.436024	0.41907	0.45258	0.409813	0.559985	0.447491	0.407338	0.439319	GABARAPL2	Gamma-aminobutyric acid receptor-associated protein-like 2	P60520	1.07126	3.70724e-11	6.05251e-10	1.18719	1.07115e-10	1.78769e-09	1.08826	7.19552e-11	1.84297e-09	1.12441	8.9694e-11	1.86977e-09	1.10425	0.10421	0.203787	-0.0989226	0.287131	0.327437	-0.062778	0.166563	0.200243	-0.0829347	0.533658	0.588509	0.0361446	0.781708	0.817881	0.015988	0.727074	0.859783	-0.0201567
BID_P55957	1.86418	1.75612	2	-0.704238	-0.591675	-0.561689	-0.629995	-0.462077	-0.956555	-0.199155	-0.0843554	-0.293645	-0.430437	-0.361577	-0.383906	BID	BH3-interacting domain death agonist;BH3-interacting domain death agonist p15;BH3-interacting domain death agonist p13;BH3-interacting domain death agonist p11	P55957	1.05137	3.71032e-11	6.05251e-10	-0.803462	2.7296e-11	6.76442e-10	-0.823881	3.59287e-10	6.01268e-09	-0.666599	1.18248e-10	2.29423e-09	-0.730599	0.602536	0.715059	-0.0204183	0.00353332	0.00580208	0.136864	0.0797692	0.102484	0.0728631	0.00130903	0.00315131	0.157282	0.0303376	0.0478801	0.0932814	0.11877	0.343827	-0.0640004
SUCLG2_Q96I99	1.91307	1.87945	1.84689	-0.598882	-0.879973	-0.817188	-0.565688	-0.649284	-0.595681	-0.165806	-0.370207	-0.0248042	-0.438345	-0.265662	-0.267881	SUCLG2	Succinyl-CoA ligase [GDP-forming] subunit beta, mitochondrial	Q96I99	1.02673	3.73771e-11	6.08537e-10	-0.523684	8.07449e-11	1.47173e-09	-0.491652	7.46112e-10	1.06419e-08	-0.409172	3.44074e-10	5.21763e-09	-0.436299	0.221998	0.35381	0.0320323	0.00055088	0.00109253	0.114513	0.00407029	0.00683616	0.0873851	0.00590169	0.0111818	0.0824806	0.0454728	0.0682783	0.0553527	0.296936	0.547052	-0.0271278
CDKN1B_P46527	1.80369	1.97393	1.76168	-0.395158	-0.898757	-0.976365	-0.524898	-0.555132	-0.697812	0.0349481	-0.0210283	-0.0110792	-0.476535	-0.587645	-0.429836	CDKN1B	Cyclin-dependent kinase inhibitor 1B	P46527	1.06442	3.7503e-11	6.09307e-10	-1.17139	8.30275e-11	1.49681e-09	-1.09753	2.39865e-09	2.65495e-08	-0.830437	1.34352e-10	2.51638e-09	-1.05496	0.20901	0.337931	0.0738629	4.31518e-05	0.000118548	0.340955	0.0578324	0.0763675	0.116435	0.000390362	0.00120789	0.267092	0.459394	0.522808	0.0425722	0.00154296	0.0258731	-0.22452
CDK6_Q00534	-1.83467	-2	-1.64944	0.482183	0.828002	0.558968	0.135839	0.223033	0.139487	0.156184	0.300993	0.368589	0.722216	0.915604	0.754298	CDK6	Cyclin-dependent kinase 6	Q00534	1.05802	3.75694e-11	6.09307e-10	0.959281	4.43735e-10	5.34838e-09	0.782882	2.35432e-10	4.39181e-09	0.825014	1.63793e-11	5.27214e-10	1.02658	0.00209031	0.0136439	-0.176399	0.0118863	0.0176239	-0.134267	0.165335	0.198938	0.0672973	0.373762	0.431611	0.042132	0.000152901	0.000598288	0.243696	0.000762237	0.0163826	0.201564
C14orf159_Q7Z3D6	1.86405	1.94121	1.84413	-0.730373	-0.976054	-0.630411	-0.292767	-0.380086	-0.190352	-0.33922	-0.191439	-0.429567	-0.782335	-0.417349	-0.289435	C14orf159	UPF0317 protein C14orf159, mitochondrial	Q7Z3D6	1.0523	3.81365e-11	6.17311e-10	-0.908777	4.54596e-10	5.44802e-09	-0.741088	3.8027e-10	6.21526e-09	-0.752129	1.49677e-10	2.73951e-09	-0.812313	0.00205722	0.0134916	0.167689	0.00331124	0.00548782	0.156649	0.0449975	0.0606683	0.0964645	0.803005	0.834114	-0.0110403	0.125023	0.167084	-0.0712246	0.188992	0.435602	-0.0601843
DOK2_O60496	1.88102	1.85835	1.84868	-1.08307	-0.900712	-0.598234	-0.162234	-0.305162	-0.177911	-0.376137	-0.405426	-0.63827	-0.548146	-0.253689	-0.13906	DOK2	Docking protein 2	O60496	1.0492	3.82591e-11	6.18104e-10	-0.950882	1.01618e-09	1.01225e-08	-0.725477	2.47555e-10	4.56829e-09	-0.815621	5.82153e-10	7.8628e-09	-0.759879	0.00028448	0.00383	0.225406	0.0109466	0.0163199	0.135262	0.00109634	0.00208579	0.191004	0.0691036	0.0962911	-0.0901441	0.462092	0.525594	-0.0344023	0.241554	0.490646	0.0557418
SERPINF2_P08697	1.66055	1.37163	1.63997	-0.443394	-0.508941	-0.735134	-1.11633	-1.29282	-1.41494	-0.186095	-0.0720521	-0.273499	0.422412	0.554962	0.393688	SERPINF2	Alpha-2-antiplasmin	P08697	1.13509	3.89285e-11	6.27713e-10	-1.4694	1.1045e-12	8.25104e-11	-1.96307	4.45267e-10	7.01817e-09	-1.20234	9.52035e-08	5.21045e-07	-0.76272	1.07508e-05	0.000496366	-0.49367	0.00232022	0.00398857	0.267054	2.26262e-07	2.16774e-06	0.706677	9.80951e-08	1.24863e-05	0.760724	4.54282e-10	6.66271e-08	1.20035	3.40756e-05	0.0017048	0.439623
TK2_O00142	1.80041	1.83145	2	-0.922962	-0.516793	-0.646966	-0.226826	-0.0657897	-0.338045	-0.757438	-0.504796	-0.521298	-0.307411	-0.557766	-0.292002	TK2	Thymidine kinase 2, mitochondrial	O00142	1.06617	3.93099e-11	6.32649e-10	-0.953264	4.93219e-10	5.79515e-09	-0.774046	6.40077e-11	1.69097e-09	-0.915947	1.86499e-10	3.23843e-09	-0.838852	0.00182936	0.0124649	0.179218	0.428047	0.470253	0.0373178	0.0266063	0.0375158	0.114412	0.00852968	0.0153772	-0.1419	0.179308	0.229455	-0.0648061	0.115306	0.338651	0.0770942
HIST1H2BD_P58876	1.72268	1.9934	1.84095	-0.654396	-0.761371	-0.806103	-0.673546	-0.655785	-0.679936	-0.24361	-0.122368	0.158708	-0.0688325	-0.597765	-0.452022	HIST1H2BD	Histone H2B type 1-D;Histone H2B type 1-L	P58876	1.18071	3.96589e-11	6.37045e-10	-2.79107	5.56297e-11	1.15394e-09	-2.71478	1.49308e-09	1.85279e-08	-2.06823	2.55002e-10	4.12769e-09	-2.39522	0.577822	0.696854	0.0762817	0.000133793	0.000314756	0.722838	0.0113176	0.0172307	0.395846	0.000355011	0.00112333	0.646556	0.0330856	0.0517024	0.319564	0.0298437	0.167004	-0.326992
CCT6A_P40227	-1.6884	-1.75079	-1.74328	0.864412	1.06776	1.02973	0.869533	0.615834	0.881477	-0.131828	-0.182751	-0.136604	-0.0160093	0.339119	-0.0182009	CCT6A	T-complex protein 1 subunit zeta	P40227	1.02607	3.99374e-11	6.40294e-10	0.551159	1.00741e-10	1.71669e-09	0.51089	2.66304e-08	1.89756e-07	0.320183	4.66855e-09	4.29108e-08	0.371351	0.151655	0.26665	-0.0402696	1.06558e-06	7.03214e-06	-0.230976	1.47844e-05	4.96218e-05	-0.179808	8.12635e-06	0.000105192	-0.190706	0.000164856	0.000634429	-0.139539	0.0752178	0.272961	0.0511675
MAD2L1_Q13257	-1.2574	-1.45782	-1.39464	1.12806	1.61215	1.46628	0.668279	0.710151	0.673553	-0.325561	-0.414679	-0.199649	-0.175188	-0.375368	-0.658173	MAD2L1	Mitotic spindle assembly checkpoint protein MAD2A	Q13257	1.06166	4.04717e-11	6.47625e-10	1.05821	1.52516e-09	1.4205e-08	0.784059	2.98955e-06	1.07101e-05	0.40336	7.55533e-06	2.29722e-05	0.369152	0.000135406	0.00239988	-0.274149	1.28916e-08	5.41511e-07	-0.654848	7.08101e-09	2.09399e-07	-0.689056	5.49096e-06	8.57427e-05	-0.380699	2.21303e-06	2.96991e-05	-0.414907	0.512091	0.722917	-0.0342083
STRAP_Q9Y3F4	-1.69428	-1.77751	-1.5856	0.749596	1.1988	1.1467	0.904413	0.715902	0.819094	0.0338475	-0.135131	-0.0577933	-0.0113581	0.0344091	-0.341083	STRAP	Serine-threonine kinase receptor-associated protein	Q9Y3F4	1.04371	4.11187e-11	6.56727e-10	0.870869	1.14275e-10	1.86776e-09	0.800827	1.84875e-08	1.40555e-07	0.52325	2.71547e-08	1.81053e-07	0.50627	0.118356	0.22349	-0.0700423	1.8522e-06	1.0246e-05	-0.347619	1.10542e-06	6.59563e-06	-0.364599	1.91102e-05	0.000164324	-0.277576	1.05083e-05	8.51684e-05	-0.294557	0.691271	0.838108	-0.01698
TFEB_P19484	1.8668	1.63835	1.88162	-0.576617	-1.06317	-0.922176	-0.83405	-0.727323	-0.766938	-0.144188	0.049798	0.150261	-0.150031	-0.114551	-0.287794	TFEB	Transcription factor EB	P19484	1.04656	4.14071e-11	6.60078e-10	-0.790278	5.96029e-11	1.21042e-09	-0.767048	5.10673e-09	4.88629e-08	-0.530009	1.41049e-09	1.62265e-08	-0.590482	0.551223	0.672596	0.0232299	1.38465e-05	4.63998e-05	0.26027	0.000171385	0.000398398	0.199797	3.49186e-05	0.000234869	0.23704	0.000494571	0.00147024	0.176567	0.135764	0.370792	-0.060473
OAT_P04181	-1.1631	-1.41277	-1.14809	1.36741	1.48857	1.54765	0.68021	0.635211	0.730437	-0.270946	-0.679854	-0.558837	-0.208817	-0.33929	-0.667788	OAT	Ornithine aminotransferase, mitochondrial;Ornithine aminotransferase, hepatic form;Ornithine aminotransferase, renal form	P04181	1.05332	4.1828e-11	6.65525e-10	0.957485	2.62475e-09	2.12637e-08	0.679723	8.75874e-05	0.000210535	0.260862	2.6681e-05	7.02434e-05	0.295467	4.85361e-05	0.00128644	-0.277762	1.95834e-09	2.10923e-07	-0.696623	3.59283e-09	1.36723e-07	-0.662018	6.93876e-07	3.331e-05	-0.418861	1.77446e-06	2.53956e-05	-0.384257	0.465743	0.692394	0.0346047
PURB_Q96QR8	1.61186	1.54938	1.45898	-0.938332	-0.975297	-1.34198	-0.987148	-0.809439	-1.00828	0.0581798	0.119553	0.025446	0.287373	0.330018	0.619682	PURB	Transcriptional activator protein Pur-beta	Q96QR8	1.04054	4.20075e-11	6.67117e-10	-0.695775	8.62051e-11	1.52787e-09	-0.655955	4.20198e-08	2.80388e-07	-0.390215	8.50891e-07	3.39427e-06	-0.298878	0.255739	0.390717	0.0398197	6.67348e-07	5.12006e-06	0.30556	3.45222e-08	6.13152e-07	0.396897	3.02316e-06	6.53415e-05	0.26574	1.1635e-07	3.86003e-06	0.357077	0.0175946	0.124003	0.0913374
HSD17B10_Q99714	1.74438	2	1.82033	-0.758457	-0.867022	-1.10795	-0.35963	-0.40707	-0.453227	-0.359134	-0.276959	-0.416148	-0.105762	-0.291521	-0.181842	HSD17B10	3-hydroxyacyl-CoA dehydrogenase type-2	Q99714	1.026	4.22432e-11	6.69595e-10	-0.506885	4.84159e-10	5.71267e-09	-0.414657	6.53974e-10	9.55484e-09	-0.404438	1.58842e-09	1.76265e-08	-0.375608	0.00241306	0.0150275	0.0922286	0.00111286	0.00204801	0.102447	0.000140149	0.000332844	0.131277	0.682094	0.724983	0.0102183	0.133955	0.177419	0.0390487	0.25874	0.508935	0.0288304
PPME1_Q9Y570	-1.85399	-1.8417	-1.84606	0.420342	0.431224	0.394697	0.0343419	0.194955	0.2874	0.337865	0.432448	0.130151	0.795102	1.00631	1.07691	PPME1	Protein phosphatase methylesterase 1	Q9Y570	1.03912	4.29785e-11	6.79967e-10	0.585576	1.71625e-10	2.57009e-09	0.522639	8.13323e-11	2.0079e-09	0.555745	3.05096e-12	1.46463e-10	0.726367	0.0445102	0.110271	-0.0629368	0.309973	0.351187	-0.0298307	0.000273303	0.000599482	0.140792	0.262106	0.315285	0.0331061	8.17015e-06	7.25707e-05	0.203729	4.75339e-05	0.00219414	0.170623
POM121_Q96HA1	-1.68578	-1.47694	-1.33622	1.00224	1.04189	1.28527	1.14363	0.820921	0.906502	-0.0936817	-0.29152	-0.0948431	-0.295639	-0.346513	-0.579317	POM121	Nuclear envelope pore membrane protein POM 121	Q96HA1	1.0584	4.32934e-11	6.83662e-10	0.860205	9.03621e-11	1.57824e-09	0.80984	1.19217e-07	6.68142e-07	0.44161	1.15717e-06	4.39883e-06	0.36014	0.246615	0.381128	-0.0503644	2.18574e-07	2.52578e-06	-0.418595	2.8523e-08	5.45834e-07	-0.500065	9.08061e-07	3.71693e-05	-0.36823	9.6925e-08	3.39278e-06	-0.449701	0.0718309	0.267611	-0.0814702
MCM7_P33993	-1.58949	-1.66825	-1.48927	0.788582	1.36836	1.19093	0.939018	0.79217	0.834098	-0.260995	-0.296727	-0.307981	0.0241369	-0.00306426	-0.321512	MCM7	DNA replication licensing factor MCM7	P33993	1.0523	4.38681e-11	6.90423e-10	1.10395	1.51354e-10	2.32652e-09	0.99722	2.61294e-07	1.29583e-06	0.529316	5.56301e-08	3.29118e-07	0.606405	0.0670805	0.147216	-0.106725	1.03103e-07	1.6312e-06	-0.574629	5.21244e-07	3.8078e-06	-0.49754	1.02404e-06	3.8558e-05	-0.467904	6.94798e-06	6.51451e-05	-0.390816	0.172164	0.414097	0.0770882
LDHA_P00338	-1.26466	-1.30049	-1.19562	1.15523	1.64238	1.46965	0.743746	0.674164	0.816127	-0.390387	-0.555119	-0.265359	-0.299316	-0.479446	-0.750907	LDHA	L-lactate dehydrogenase A chain	P00338	1.06075	4.3886e-11	6.90423e-10	1.25528	1.50391e-09	1.40226e-08	0.937358	2.08606e-05	5.9226e-05	0.398707	7.55236e-05	0.000179534	0.348858	0.000176002	0.0027898	-0.317918	4.40074e-09	2.9815e-07	-0.856569	2.24577e-09	9.82641e-08	-0.906418	8.95183e-07	3.71693e-05	-0.538651	3.36234e-07	7.90437e-06	-0.588499	0.425662	0.657956	-0.0498488
DNASE2_O00115	1.712	1.91485	1.87695	-1.25495	-0.785312	-0.864896	-0.479322	-0.404315	-0.190806	-0.251179	-0.135552	-0.553123	-0.262824	-0.1923	-0.12923	DNASE2	Deoxyribonuclease-2-alpha	O00115	1.06086	4.40523e-11	6.91216e-10	-1.04339	8.64188e-10	8.95197e-09	-0.816235	1.10758e-09	1.46072e-08	-0.799536	2.18372e-09	2.28177e-08	-0.755425	0.000636763	0.00647221	0.227157	0.00035421	0.00073986	0.243856	8.08012e-05	0.0002062	0.287967	0.74555	0.782529	0.0166998	0.249305	0.306245	0.0608106	0.397336	0.635813	0.0441108
TOM1_O60784	1.58521	1.68659	1.73608	-0.800441	-1.25568	-1.27193	-0.697344	-0.67371	-0.813893	-0.0859022	0.246502	0.212804	0.118773	-0.171178	0.184117	TOM1	Target of Myb protein 1	O60784	1.07413	4.41009e-11	6.91216e-10	-1.23721	2.65175e-10	3.64302e-09	-1.06756	4.86604e-08	3.14893e-07	-0.687846	2.70052e-08	1.80547e-07	-0.723718	0.0142832	0.0497691	0.169658	6.17426e-07	4.87042e-06	0.549367	1.29293e-06	7.36902e-06	0.513496	2.93659e-05	0.000212858	0.379709	7.5808e-05	0.000353224	0.343838	0.558588	0.753813	-0.0358718
DPH1_Q9BZG8	-1.70326	-1.46237	-1.50399	1.01987	1.44925	1.5581	0.544398	0.369541	0.701727	-0.295185	-0.0509537	-0.186519	-0.117869	-0.246216	-0.0765197	DPH1	Diphthamide biosynthesis protein 1	Q9BZG8	1.05547	4.43442e-11	6.93734e-10	0.876111	2.24546e-09	1.90546e-08	0.633173	2.88479e-07	1.41148e-06	0.416754	2.25289e-07	1.07966e-06	0.426027	7.77344e-05	0.0017233	-0.242937	9.58673e-08	1.57301e-06	-0.459357	1.20964e-07	1.43129e-06	-0.450084	0.000220959	0.00078225	-0.21642	0.000322504	0.0010571	-0.207146	0.829961	0.914928	0.00927327
SATB1_Q01826	-1.85835	-1.85796	-1.95245	0.29008	0.501942	0.560462	0.171901	0.154123	0.293124	0.321858	0.460807	0.636603	0.702311	0.924592	0.650951	SATB1	DNA-binding protein SATB1	Q01826	1.03737	4.47632e-11	6.9885e-10	0.632806	1.71496e-10	2.57009e-09	0.566712	3.98742e-11	1.20932e-09	0.638825	9.82169e-12	3.55655e-10	0.716207	0.0505679	0.120551	-0.0660937	0.847062	0.866581	0.00601898	0.0177069	0.0258885	0.0834011	0.035279	0.0533536	0.0721127	0.000326943	0.00106707	0.149495	0.0256182	0.15351	0.0773821
H3F3A_P84243	2	1.82167	1.81517	-0.516538	-0.555811	-0.988332	-0.195905	-0.141729	-0.335619	-0.408179	-0.653553	-0.467483	-0.524426	-0.305342	-0.580093	H3F3A	Histone H3.3;Histone H3.3C	P84243	1.05656	4.48375e-11	6.9885e-10	-1.24858	4.94577e-10	5.80299e-09	-1.02458	1.06798e-10	2.47848e-09	-1.16277	1.30859e-10	2.46491e-09	-1.1435	0.00275639	0.0165167	0.223995	0.1793	0.212815	0.085803	0.105983	0.132435	0.105072	0.0399911	0.0595156	-0.138192	0.0711404	0.101383	-0.118922	0.754654	0.876033	0.0192695
SQLE_Q14534	-1.72066	-1.73605	-1.53981	0.83843	1.41111	1.40011	0.345253	0.426083	0.277299	-0.117694	-0.354587	-0.274718	0.455946	0.407996	0.181303	SQLE	Squalene monooxygenase	Q14534	1.06662	4.52109e-11	7.03364e-10	1.12016	3.39397e-09	2.57568e-08	0.783187	2.03336e-07	1.04033e-06	0.550552	3.41667e-09	3.29546e-08	0.782748	3.63877e-05	0.00106513	-0.336977	1.38332e-07	1.93687e-06	-0.569612	3.59317e-05	0.00010359	-0.337416	0.000941511	0.00241368	-0.232635	0.993658	0.994605	-0.000439152	0.000955471	0.0188378	0.232196
_P0DPI2	1.80278	2	1.69122	-0.773013	-0.916741	-0.727318	-0.662031	-0.809901	-0.541568	-0.118551	0.00850295	0.0224383	-0.299008	-0.532629	-0.173345			P0DPI2	1.03294	4.55065e-11	7.05951e-10	-0.635481	8.59737e-11	1.52699e-09	-0.603182	3.01092e-09	3.18975e-08	-0.449047	4.90494e-10	6.91383e-09	-0.522467	0.313205	0.453817	0.0322991	4.65637e-05	0.000126514	0.186434	0.00295273	0.00511989	0.113014	0.000263848	0.000895592	0.154135	0.0214711	0.0353407	0.0807148	0.0334125	0.179475	-0.0734199
SNX2_O60749	1.86019	1.77751	1.83936	-0.704739	-1.18802	-1.05263	-0.500571	-0.510041	-0.355142	-0.0705651	-0.014957	-0.154339	-0.375059	-0.381503	-0.169503	SNX2	Sorting nexin-2	O60749	1.02829	4.55452e-11	7.05951e-10	-0.562429	5.66499e-10	6.44862e-09	-0.456945	4.8575e-09	4.69596e-08	-0.381761	1.25827e-09	1.48465e-08	-0.427584	0.00203149	0.0134065	0.105484	1.92206e-05	6.0864e-05	0.180668	0.000291705	0.000635696	0.134845	0.0165754	0.0274223	0.0751841	0.300836	0.361356	0.0293613	0.116846	0.340741	-0.0458229
GIMAP4_Q9NUV9	1.27106	1.46966	1.16228	-1.35894	-1.44143	-1.5399	-0.74826	-0.647686	-0.307902	0.0288272	0.0702695	-0.0056454	0.464133	0.672066	0.911479	GIMAP4	GTPase IMAP family member 4	Q9NUV9	1.04749	4.57722e-11	7.08163e-10	-0.927269	4.76328e-09	3.35145e-08	-0.630702	4.10072e-07	1.91603e-06	-0.428528	0.000498093	0.000986673	-0.208701	2.01551e-05	0.000711441	0.296566	7.37522e-08	1.3914e-06	0.498741	1.00522e-09	5.59262e-08	0.718568	0.000645323	0.00178628	0.202175	4.86323e-07	1.03959e-05	0.422002	0.000322314	0.0094638	0.219827
ZBTB14_O43829	1.51456	1.92072	1.58412	-0.910218	-1.01164	-0.919995	-0.836177	-1.10701	-0.832445	-0.138165	0.0842704	0.0616587	0.12132	0.0987189	0.370284	ZBTB14	Zinc finger and BTB domain-containing protein 14	O43829	1.04305	4.68329e-11	7.23241e-10	-0.762793	5.19285e-11	1.10164e-09	-0.756367	1.04606e-08	8.83207e-08	-0.486289	4.41755e-08	2.71285e-07	-0.429762	0.864847	0.910917	0.00642555	5.74756e-06	2.31918e-05	0.276504	7.85087e-07	5.1385e-06	0.333031	7.33275e-06	9.99737e-05	0.270078	9.71825e-07	1.6296e-05	0.326605	0.151234	0.390235	0.0565268
PHACTR2_O75167	1.0771	1.04317	1.04131	-1.22925	-1.49363	-1.67421	-0.793747	-0.671392	-0.872973	0.444059	0.521089	0.551292	0.545057	0.573728	0.938405	PHACTR2	Phosphatase and actin regulator 2	O75167	1.04713	4.74164e-11	7.28742e-10	-0.855019	2.21196e-09	1.88465e-08	-0.622112	0.000669943	0.00132024	-0.186094	0.0103893	0.0157888	-0.124925	9.64446e-05	0.00192912	0.232907	9.28181e-10	1.18146e-07	0.668925	3.23356e-10	2.44731e-08	0.730094	1.40014e-07	1.50802e-05	0.436018	3.1001e-08	1.48823e-06	0.497187	0.165133	0.406145	0.0611684
DDHD1_Q8NEL9	-1.74839	-1.70778	-1.80959	0.784652	1.08152	1.20757	0.582092	0.496058	0.501801	-0.0970677	-0.25661	-0.180974	0.420182	0.611467	0.115063	DDHD1	Phospholipase DDHD1	Q8NEL9	1.03878	4.74266e-11	7.28742e-10	0.714467	5.20634e-10	6.05795e-09	0.58649	4.12736e-08	2.76705e-07	0.405326	1.14267e-09	1.38322e-08	0.549373	0.00287629	0.0169224	-0.127977	8.76268e-07	6.16028e-06	-0.309141	0.000410096	0.000861089	-0.165094	0.000184264	0.000682841	-0.181163	0.30463	0.365339	-0.0371167	0.00121906	0.0223122	0.144047
ARID4A_P29374	1.50877	1.82166	1.55178	-1.37118	-1.32385	-1.16887	-0.52017	-0.402521	-0.577856	-0.111047	-0.131935	-0.0418673	0.204096	0.284707	0.278277	ARID4A	AT-rich interactive domain-containing protein 4A	P29374	1.02452	4.74494e-11	7.28742e-10	-0.454657	2.13577e-09	1.84215e-08	-0.331801	2.58023e-08	1.84795e-07	-0.268604	3.469e-07	1.56768e-06	-0.213921	0.000103898	0.002039	0.122856	1.60757e-06	9.26281e-06	0.186053	9.12899e-08	1.1691e-06	0.240736	0.0137134	0.0232177	0.0631967	0.000151163	0.000593698	0.11788	0.0283025	0.162436	0.0546833
ACTG1_P63261	1.55103	1.77896	1.78696	-0.837526	-1.12279	-1.33007	-0.706452	-0.737229	-0.596824	-0.0122518	0.243737	-0.0330543	-0.0672987	-0.0961159	0.178926	ACTG1	Actin, cytoplasmic 2;Actin, cytoplasmic 2, N-terminally processed	P63261	1.04095	4.7659e-11	7.30227e-10	-0.77726	3.36995e-10	4.37115e-09	-0.661709	2.90348e-08	2.04976e-07	-0.454718	1.89764e-08	1.34988e-07	-0.471629	0.00942503	0.0374127	0.115552	1.38762e-06	8.43518e-06	0.322542	2.47579e-06	1.21632e-05	0.305631	0.000119083	0.000511198	0.20699	0.00025391	0.000876014	0.190079	0.661734	0.817413	-0.0169109
SMARCC2_Q8TAQ2	1.25339	1.50366	1.21992	-1.38808	-1.66099	-1.55364	-0.621684	-0.343908	-0.534021	0.324381	0.246829	0.285081	0.360376	0.465997	0.44268	SMARCC2	SWI/SNF complex subunit SMARCC2	Q8TAQ2	1.02401	4.77199e-11	7.30227e-10	-0.488021	1.04935e-08	6.26551e-08	-0.311514	5.63623e-06	1.86711e-05	-0.177507	2.37677e-05	6.35293e-05	-0.154029	5.97741e-06	0.000352559	0.176507	1.08978e-08	4.94879e-07	0.310513	4.6103e-09	1.58086e-07	0.333991	9.00048e-05	0.000427192	0.134006	1.90769e-05	0.000129769	0.157484	0.340559	0.58624	0.0234782
DEF6_Q9H4E7	1.86915	1.7168	1.73772	-1.00949	-1.16454	-1.07792	-0.476721	-0.492136	-0.488943	-0.236706	0.021322	-0.338452	-0.253365	-0.0441123	0.237392	DEF6	Differentially expressed in FDCP 6 homolog	Q9H4E7	1.0305	4.79839e-11	7.32932e-10	-0.606866	8.25611e-10	8.60541e-09	-0.479901	4.55599e-09	4.45574e-08	-0.41593	1.28231e-08	9.76674e-08	-0.380989	0.00092338	0.00802727	0.126966	2.4628e-05	7.43443e-05	0.190936	4.45214e-06	1.90601e-05	0.225877	0.0498757	0.0721925	0.0639704	0.00541034	0.0106796	0.0989113	0.257939	0.508372	0.0349409
TMEM214_Q6NUQ4	-1.93035	-1.77312	-1.64285	0.703805	1.0773	1.22243	0.661791	0.556751	0.463663	-0.0662856	-0.0845543	-0.0723413	0.358006	0.394184	0.131568	TMEM214	Transmembrane protein 214	Q6NUQ4	1.04015	4.80871e-11	7.33176e-10	0.719163	3.89816e-10	4.86604e-09	0.605358	1.68103e-08	1.3004e-07	0.44125	1.66079e-09	1.81907e-08	0.536589	0.0065144	0.0293552	-0.113805	3.00197e-06	1.43393e-05	-0.277914	0.000184144	0.000423603	-0.182574	0.000459557	0.00137589	-0.164109	0.071581	0.101976	-0.0687693	0.0177078	0.124488	0.0953392
CARKD_Q8IW45	1.91135	1.90004	1.88177	-0.615948	-0.810669	-0.636969	-0.579234	-0.473251	-0.588347	-0.285329	-0.475632	-0.0709959	-0.142259	-0.513182	-0.50134	CARKD	ATP-dependent (S)-NAD(P)H-hydrate dehydratase	Q8IW45	1.04018	4.86856e-11	7.40956e-10	-0.681676	9.64088e-11	1.6631e-09	-0.644523	3.97658e-10	6.43685e-09	-0.573438	2.20937e-10	3.71218e-09	-0.601984	0.283497	0.422205	0.0371523	0.00642003	0.0100275	0.108238	0.0324972	0.0450957	0.0796916	0.0522617	0.0752057	0.0710853	0.222703	0.277421	0.0425393	0.40543	0.64204	-0.0285461
DLD_P09622	1.62647	1.77938	1.86098	-0.718806	-1.10799	-1.18023	-0.856481	-0.545968	-0.681703	-0.0258202	-0.043336	0.0999827	0.127084	-0.226956	-0.106609	DLD	Dihydrolipoyl dehydrogenase, mitochondrial	P09622	1.04522	4.89707e-11	7.43947e-10	-0.901938	2.06491e-10	2.98064e-09	-0.801336	1.19054e-08	9.83453e-08	-0.57078	7.06535e-09	5.99556e-08	-0.596649	0.0399031	0.10283	0.100602	5.22476e-06	2.16543e-05	0.331158	1.20626e-05	4.21362e-05	0.305289	0.000175556	0.000660322	0.230555	0.000486946	0.00145478	0.204686	0.56607	0.759478	-0.025869
RUFY1_Q96T51	1.40897	1.43569	1.32088	-1.11106	-1.60143	-1.51299	-0.746057	-0.547291	-0.677795	0.473323	0.413299	0.486121	0.179952	0.122543	0.35585	RUFY1	RUN and FYVE domain-containing protein 1	Q96T51	1.02904	4.92893e-11	7.47436e-10	-0.583579	2.16102e-09	1.85821e-08	-0.426794	1.43753e-05	4.28554e-05	-0.194233	1.32242e-06	4.94641e-06	-0.243918	0.000112703	0.00213135	0.156785	6.4305e-09	3.6708e-07	0.389346	3.18202e-08	5.74885e-07	0.339661	2.21036e-06	5.6961e-05	0.232561	2.61769e-05	0.000162777	0.182876	0.104768	0.322757	-0.0496849
FAM111B_Q6SJ93	-1.57879	-1.8157	-1.51581	0.766295	0.962917	1.36271	0.935362	0.815788	0.881335	0.0420178	-0.0114699	-0.058794	-0.338182	-0.176605	-0.271071	FAM111B	Protein FAM111B	Q6SJ93	1.04861	5.00102e-11	7.57001e-10	0.901457	1.02811e-10	1.73786e-09	0.849701	1.86501e-08	1.41397e-07	0.549967	1.30359e-07	6.78951e-07	0.464622	0.260746	0.395852	-0.0517562	2.82463e-06	1.38608e-05	-0.351489	2.6167e-07	2.37652e-06	-0.436835	1.46955e-05	0.000142724	-0.299733	1.0571e-06	1.72106e-05	-0.385079	0.0749097	0.272313	-0.0853456
DEFA3_P59666	1.14417	1.23121	1.43545	-0.964304	-1.13398	-0.759703	-0.683649	-1.05052	-1.01648	-0.47347	-0.381217	-0.427712	0.990594	1.05911	1.03049	DEFA3	Neutrophil defensin 3;HP 3-56;Neutrophil defensin 2;Neutrophil defensin 1;HP 1-56;Neutrophil defensin 2	P59666	1.09685	5.0225e-11	7.58886e-10	-1.37181	6.1223e-11	1.23638e-09	-1.34973	1.31098e-09	1.66872e-08	-1.04771	0.0433521	0.0589418	-0.1503	0.746799	0.829436	0.0220801	0.00035392	0.000739438	0.324106	2.06112e-10	1.84207e-08	1.22151	0.000634306	0.00175984	0.302026	2.57089e-10	4.39327e-08	1.19943	8.25889e-09	5.1605e-06	0.897406
GRN_P28799	1.50275	1.45876	1.50288	-1.24486	-1.51548	-1.49797	-0.634789	-0.298711	-0.225825	-0.122764	-0.144684	-0.0180492	0.334821	0.165004	0.738923	GRN	Granulins;Acrogranin;Paragranulin;Granulin-1;Granulin-2;Granulin-3;Granulin-4;Granulin-5;Granulin-6;Granulin-7	P28799	1.06052	5.03199e-11	7.58954e-10	-1.02685	9.82096e-09	5.95883e-08	-0.662029	6.99685e-08	4.2533e-07	-0.559161	4.9628e-06	1.57986e-05	-0.379725	7.52121e-06	0.000399583	0.364816	5.25424e-07	4.40204e-06	0.467684	1.28339e-08	3.12718e-07	0.64712	0.0614258	0.0867145	0.102868	9.26499e-05	0.000410957	0.282304	0.00351967	0.0436762	0.179436
RRM1_P23921	-1.43918	-1.46155	-1.4923	0.834393	1.45759	1.45504	0.784628	0.823001	0.834379	-0.127822	-0.294914	-0.199767	-0.280975	-0.351036	-0.541495	RRM1	Ribonucleoside-diphosphate reductase large subunit	P23921	1.0839	5.04445e-11	7.59168e-10	1.6157	4.21069e-10	5.14287e-09	1.35667	4.36701e-07	2.02245e-06	0.748404	2.44482e-06	8.46268e-06	0.639037	0.00615736	0.0282871	-0.259031	8.2654e-08	1.47155e-06	-0.867301	2.09431e-08	4.4227e-07	-0.976668	4.12308e-06	7.48121e-05	-0.60827	6.94856e-07	1.29607e-05	-0.717637	0.189413	0.435972	-0.109368
TADA2B_Q86TJ2	1.74114	1.68199	1.76486	-0.688606	-1.28588	-1.11091	-0.774263	-0.725344	-0.661571	-0.113351	0.0238457	0.226214	0.0984728	-0.157791	-0.018809	TADA2B	Transcriptional adapter 2-beta	Q86TJ2	1.0606	5.05148e-11	7.59168e-10	-0.995767	2.13448e-10	3.05022e-09	-0.884531	1.86655e-08	1.41397e-07	-0.607962	1.14598e-08	8.80823e-08	-0.633819	0.0400755	0.103211	0.111237	2.88528e-06	1.40192e-05	0.387805	5.95739e-06	2.38893e-05	0.361948	8.45463e-05	0.000411431	0.276569	0.000205278	0.000750454	0.250712	0.603856	0.784367	-0.0258572
PHKA1_P46020	1.80802	1.66131	1.88315	-0.664072	-0.789076	-1.11136	-0.710259	-0.832294	-0.873081	-0.276308	-0.187334	0.200575	0.00793762	-0.122081	0.00487293	PHKA1	Phosphorylase b kinase regulatory subunit alpha, skeletal muscle isoform	P46020	1.09257	5.062e-11	7.59391e-10	-1.32875	6.38138e-11	1.27038e-09	-1.30377	3.19309e-09	3.34061e-08	-0.942488	4.44033e-09	4.12646e-08	-0.916676	0.706427	0.797888	0.0249859	5.52172e-05	0.000146565	0.386263	2.96157e-05	8.83213e-05	0.412076	0.000103061	0.000465492	0.361277	5.41081e-05	0.000278595	0.38709	0.697243	0.840996	0.0258125
_Q6ZSR9	1.72076	1.83697	1.91737	-0.616115	-1.05897	-0.937811	-0.401115	-0.297865	-0.367235	0.153066	0.0161301	-0.0847233	-0.635355	-0.704861	-0.540244		Uncharacterized protein FLJ45252	Q6ZSR9	1.02985	5.13467e-11	7.6892e-10	-0.558413	6.73448e-10	7.29042e-09	-0.451627	6.77008e-09	6.22269e-08	-0.372181	1.63072e-10	2.91482e-09	-0.507844	0.00189502	0.0127463	0.106786	1.45696e-05	4.83601e-05	0.186232	0.0874385	0.111282	0.050569	0.0125106	0.0214317	0.079446	0.0606911	0.0879837	-0.0562173	0.000283314	0.0085616	-0.135663
MTHFD1L_Q6UB35	-1.84658	-1.74646	-1.63631	1.15419	1.13655	1.31654	0.170903	0.384588	0.436094	0.190947	0.0614869	0.243917	0.172651	-0.0814714	0.0429636	MTHFD1L	Monofunctional C1-tetrahydrofolate synthase, mitochondrial	Q6UB35	1.02405	5.15667e-11	7.70839e-10	0.471447	3.5549e-09	2.67126e-08	0.331896	9.48122e-09	8.11425e-08	0.305475	2.03915e-08	1.43235e-07	0.28615	4.71512e-05	0.00126555	-0.139551	8.43432e-06	3.1548e-05	-0.165972	2.66488e-06	1.28443e-05	-0.185297	0.272876	0.326883	-0.0264214	0.0693871	0.0991531	-0.0457458	0.417312	0.650917	-0.0193244
PLEKHA5_Q9HAU0	1.97922	1.8734	1.84602	-0.48448	-0.930775	-0.560153	-0.420713	-0.272471	-0.48085	-0.309585	-0.260013	-0.248205	-0.559335	-0.73301	-0.43905	PLEKHA5	Pleckstrin homology domain-containing family A member 5	Q9HAU0	1.03594	5.171e-11	7.71608e-10	-0.653786	1.97872e-10	2.88098e-09	-0.585513	3.76839e-10	6.19536e-09	-0.555164	7.66875e-11	1.67338e-09	-0.632997	0.052981	0.124472	0.0682725	0.00900189	0.0136433	0.0986215	0.527108	0.568963	0.0207885	0.360227	0.417877	0.0303489	0.162016	0.209658	-0.047484	0.0306243	0.169169	-0.077833
TECPR1_Q7Z6L1	1.69374	1.54768	1.84817	-1.14577	-1.3298	-1.01195	-0.722601	-0.672526	-0.293374	0.189982	0.0942971	0.116739	-0.279789	-0.109545	0.0747398	TECPR1	Tectonin beta-propeller repeat-containing protein 1	Q7Z6L1	1.04657	5.18607e-11	7.72485e-10	-0.760728	8.98439e-10	9.27246e-09	-0.601168	6.88772e-08	4.19606e-07	-0.415843	1.32434e-08	1.00142e-07	-0.479312	0.000951362	0.00818179	0.15956	5.68256e-07	4.60359e-06	0.344885	5.07373e-06	2.10803e-05	0.281415	0.000278616	0.000934764	0.185325	0.00627811	0.0121359	0.121856	0.112539	0.335164	-0.0634697
APOA2_P02652	1.55539	1.39146	1.63871	-0.422721	-0.287689	-0.655758	-1.19148	-1.36661	-1.32019	-0.348597	-0.155756	-0.459541	0.508756	0.58223	0.531798	APOA2	Apolipoprotein A-II;Proapolipoprotein A-II;Truncated apolipoprotein A-II	P02652	1.1177	5.23724e-11	7.7791e-10	-1.62915	6.88778e-13	6.35901e-11	-2.31678	1.2284e-10	2.68745e-09	-1.51904	2.01711e-07	9.84645e-07	-0.810992	1.25503e-06	0.000140698	-0.687633	0.1913	0.225622	0.110113	1.8264e-07	1.90131e-06	0.818156	2.42818e-07	2.01972e-05	0.797747	1.36636e-10	2.96846e-08	1.50579	9.12411e-07	0.000139367	0.708043
TATDN3_Q17R31	1.79265	1.94389	1.95057	-0.747028	-0.700686	-0.583502	-0.683756	-0.553369	-0.41222	-0.583007	-0.0842849	-0.130983	-0.37078	-0.512226	-0.32527	TATDN3	Putative deoxyribonuclease TATDN3	Q17R31	1.05274	5.24101e-11	7.7791e-10	-0.851406	9.72775e-11	1.66781e-09	-0.809282	4.33669e-10	6.87406e-09	-0.715401	2.06589e-10	3.53474e-09	-0.760628	0.331099	0.472171	0.042124	0.00642039	0.0100275	0.136005	0.0490585	0.0655962	0.0907782	0.0428366	0.0632683	0.0938813	0.264611	0.32311	0.0486542	0.298108	0.548131	-0.0452271
YTHDF2_Q9Y5A9	-1.64693	-1.69124	-1.70827	0.789693	1.00621	1.31318	0.76281	0.866875	0.800681	-0.266637	-5.12668e-05	0.141198	-0.0240144	-0.0631539	-0.280352	YTHDF2	YTH domain-containing family protein 2	Q9Y5A9	1.04624	5.28696e-11	7.83346e-10	0.876968	1.52279e-10	2.33022e-09	0.803985	2.2372e-08	1.64866e-07	0.529153	4.01823e-08	2.5117e-07	0.503127	0.113878	0.217084	-0.0729829	2.47316e-06	1.25465e-05	-0.347816	1.13628e-06	6.72243e-06	-0.373841	2.76772e-05	0.000206315	-0.274833	1.12146e-05	8.90491e-05	-0.300858	0.555311	0.75063	-0.0260257
HELLS_Q9NRZ9	-1.86219	-2	-1.65982	0.456054	0.768933	0.941826	0.691536	0.806818	0.78861	0.320821	0.236256	0.347653	0.00871862	0.192303	-0.0319775	HELLS	Lymphoid-specific helicase	Q9NRZ9	1.03962	5.35005e-11	7.91299e-10	0.773457	4.42786e-11	9.76337e-10	0.785535	4.70751e-10	7.36458e-09	0.646589	2.02271e-09	2.13745e-08	0.572636	0.755296	0.836441	0.012078	0.00549862	0.00869287	-0.126868	0.000162979	0.000380859	-0.200821	0.00301783	0.00628789	-0.138946	9.59643e-05	0.000420551	-0.212899	0.0738042	0.269813	-0.073953
SP3_Q02447	1.21257	1.2341	1.3182	-1.17237	-1.43078	-1.33249	-0.881773	-0.952729	-0.894978	0.308087	0.631119	0.412298	0.36191	0.38463	0.802219	SP3	Transcription factor Sp3	Q02447	1.0413	5.38263e-11	7.94719e-10	-0.748945	4.25854e-10	5.18493e-09	-0.631634	2.80673e-05	7.67058e-05	-0.234721	6.36832e-05	0.000153736	-0.215536	0.00733727	0.0317427	0.117311	4.98695e-09	3.19812e-07	0.514224	3.22889e-09	1.28559e-07	0.533408	1.0168e-07	1.25027e-05	0.396913	5.91991e-08	2.37958e-06	0.416098	0.610549	0.787778	0.0191847
PLEC_Q15149	1.70663	1.84628	1.84863	-0.0812233	-0.0616071	-0.0169343	-0.0728999	-0.0982984	-0.221537	-0.402464	-0.730475	-0.776667	-1.04571	-0.970161	-0.923569	PLEC	Plectin	Q15149	1.05222	5.40079e-11	7.96001e-10	-0.787202	3.27123e-11	7.8694e-10	-0.820179	1.87639e-12	1.57635e-10	-1.03489	3.6759e-13	3.64696e-11	-1.18066	0.409144	0.54611	-0.0329769	2.70721e-05	8.06214e-05	-0.24769	1.98247e-07	1.98394e-06	-0.393462	0.000105105	0.000471177	-0.214713	5.27609e-07	1.07064e-05	-0.360485	0.00245672	0.0357219	-0.145773
HMGA1_P17096	1.70502	2	1.81166	-0.52254	-0.948075	-0.732644	-0.76017	-0.658762	-0.471704	-0.225763	-0.0428491	-0.0762226	-0.430659	-0.526947	-0.195842	HMGA1	High mobility group protein HMG-I/HMG-Y	P17096	1.074	5.44416e-11	8.00987e-10	-1.39177	8.96629e-11	1.56929e-09	-1.33596	1.46728e-09	1.82906e-08	-1.05997	3.15672e-10	4.88391e-09	-1.20434	0.429188	0.564082	0.0558148	0.000346791	0.000725988	0.331797	0.0172082	0.0252385	0.18743	0.00150368	0.00352564	0.275982	0.0770028	0.108924	0.131615	0.0552441	0.233219	-0.144367
FAM63A_Q8N5J2	1.7722	1.97411	2	-0.573613	-0.293779	-0.643967	-0.430375	-0.614505	-0.396801	-0.315111	-0.534571	-0.588519	-0.50287	-0.580097	-0.275843	FAM63A	Protein FAM63A	Q8N5J2	1.05773	5.48657e-11	8.05627e-10	-0.916697	6.17147e-11	1.24035e-09	-0.907901	6.20801e-11	1.66094e-09	-0.907462	7.10823e-11	1.59243e-09	-0.897439	0.848244	0.899646	0.00879636	0.840777	0.861071	0.0092356	0.676122	0.709924	0.0192581	0.99237	0.99379	0.000439245	0.82002	0.850996	0.0104618	0.82744	0.913963	0.0100225
ZFX_P17010	1.54547	1.87134	1.63526	-0.967141	-0.964124	-0.916648	-0.777848	-0.964757	-0.955468	-0.0896295	0.0864816	-0.0365236	-0.00937583	0.029268	0.513694	ZFX	Zinc finger X-chromosomal protein;Zinc finger Y-chromosomal protein	P17010	1.05382	5.51336e-11	8.05627e-10	-0.974151	6.96385e-11	1.33265e-09	-0.955674	1.07628e-08	9.03281e-08	-0.627866	4.33141e-08	2.67364e-07	-0.557177	0.705972	0.797482	0.0184768	8.0778e-06	3.04722e-05	0.346286	1.12812e-06	6.7025e-06	0.416974	1.41164e-05	0.00013952	0.327809	1.84223e-06	2.60111e-05	0.398498	0.164407	0.405158	0.0706887
AFF1_P51825	1.81063	1.72054	1.70491	-0.767573	-1.23488	-1.06165	-0.790216	-0.661252	-0.597308	0.0122264	0.121827	-0.0351609	-0.199738	-0.274449	0.252093	AFF1	AF4/FMR2 family member 1	P51825	1.06971	5.51391e-11	8.05627e-10	-1.20169	2.69332e-10	3.66668e-09	-1.0547	1.73098e-08	1.32803e-07	-0.743758	8.49896e-09	6.93876e-08	-0.79023	0.027706	0.0791245	0.146997	3.91765e-06	1.7304e-05	0.457936	1.18442e-05	4.15636e-05	0.411463	0.000171787	0.000652522	0.310938	0.000676771	0.00190138	0.264466	0.4459	0.674728	-0.0464722
SSBP1_Q04837	1.58091	1.72587	1.71898	-0.730272	-1.25367	-1.20685	-0.850529	-0.693893	-0.792494	-0.0140098	0.183197	0.288018	0.201623	-0.118091	-0.0387798	SSBP1	Single-stranded DNA-binding protein, mitochondrial	Q04837	1.05733	5.51405e-11	8.05627e-10	-1.05392	2.09475e-10	3.01852e-09	-0.944395	6.00123e-08	3.7376e-07	-0.585999	2.20539e-08	1.51616e-07	-0.638903	0.0550733	0.12788	0.109525	7.5628e-07	5.56837e-06	0.467922	2.76876e-06	1.3211e-05	0.415017	1.26976e-05	0.000131857	0.358396	6.06306e-05	0.000301752	0.305492	0.326294	0.573159	-0.0529046
COX19_Q49B96	1.53478	1.64614	1.77305	-1.01112	-1.41847	-1.1524	-0.580171	-0.675344	-0.586798	0.115863	0.250926	0.3476	-0.223736	-0.158513	0.138182	COX19	Cytochrome c oxidase assembly protein COX19	Q49B96	1.03319	5.57509e-11	8.1313e-10	-0.603289	8.81728e-10	9.11119e-09	-0.480336	2.19236e-07	1.11086e-06	-0.299638	2.11446e-08	1.46706e-07	-0.367378	0.00124185	0.00978713	0.122954	1.88679e-07	2.31063e-06	0.303652	3.01079e-06	1.40364e-05	0.235912	4.47691e-05	0.000271863	0.180698	0.00231424	0.00518038	0.112958	0.0405735	0.198276	-0.0677401
CD69_Q07108	1.23903	1.01633	1.17776	-1.03897	-1.32561	-1.19704	-0.946219	-0.902117	-1.28537	0.364726	0.0809614	0.23974	0.889017	0.877099	0.810653	CD69	Early activation antigen CD69	Q07108	1.05594	5.5868e-11	8.13427e-10	-0.867102	1.20531e-10	1.95103e-09	-0.814057	2.87426e-06	1.03723e-05	-0.340618	0.0277368	0.0391757	-0.106157	0.236381	0.369687	0.0530457	2.1923e-08	7.05744e-07	0.526485	2.73248e-10	2.25055e-08	0.760945	7.48634e-08	1.05052e-05	0.473439	6.53695e-10	8.58077e-08	0.707899	0.000116707	0.00422611	0.23446
CBLB_Q13191	-1.85014	-1.78411	-1.80592	-0.0788642	0.120016	-0.110239	0.268844	0.300677	0.307971	0.479772	0.605742	0.634515	0.867088	1.00726	1.03738	CBLB	E3 ubiquitin-protein ligase CBL-B	Q13191	1.0427	5.61666e-11	8.16359e-10	0.509839	7.68826e-12	3.01818e-10	0.599691	1.64354e-12	1.43827e-10	0.679668	2.44471e-13	2.70237e-11	0.792788	0.00353172	0.0193795	0.0898521	1.58771e-05	5.17392e-05	0.169828	6.23955e-08	9.06894e-07	0.282949	0.00742717	0.0136503	0.0799763	4.24622e-06	4.72483e-05	0.193096	0.000641672	0.0146649	0.11312
NSF_P46459	1.30662	1.45902	1.32713	-1.4832	-1.17616	-1.35097	-0.828708	-0.757817	-0.577015	0.172359	-0.0934148	-0.00507044	0.57093	0.76555	0.670742	NSF	Vesicle-fusing ATPase	P46459	1.02563	5.63498e-11	8.17608e-10	-0.514964	1.28847e-09	1.22448e-08	-0.397598	2.2497e-07	1.1358e-06	-0.255407	0.000182964	0.00039646	-0.13254	0.000516823	0.00555836	0.117366	1.87574e-07	2.30382e-06	0.259557	2.05186e-09	9.31768e-08	0.382424	9.69628e-05	0.000448807	0.142191	1.47934e-07	4.60294e-06	0.265058	0.000352735	0.0100452	0.122867
TAF7_Q15545	1.21692	1.24583	1.15154	-1.21927	-1.776	-1.40805	-0.741466	-0.680418	-0.719182	0.407425	0.409897	0.505356	0.473913	0.441798	0.6917	TAF7	Transcription initiation factor TFIID subunit 7	Q15545	1.034	5.77423e-11	8.36367e-10	-0.636237	3.14873e-09	2.43802e-08	-0.456716	7.1683e-05	0.000176342	-0.181851	0.000237791	0.000501301	-0.159256	8.08477e-05	0.00174154	0.179521	3.34617e-09	2.756e-07	0.454386	1.87673e-09	8.66288e-08	0.476981	1.06293e-06	3.95119e-05	0.274866	4.45416e-07	9.87319e-06	0.297461	0.484734	0.704411	0.022595
PBXIP1_Q96AQ6	1.84351	1.86827	1.63684	-0.978694	-1.10936	-1.0226	-0.552452	-0.704465	-0.351318	-0.0680985	-0.0237433	-0.152412	-0.469817	-0.0576918	0.142034	PBXIP1	Pre-B-cell leukemia transcription factor-interacting protein 1	Q96AQ6	1.05091	5.79048e-11	8.37277e-10	-0.960631	6.20085e-10	6.88156e-09	-0.790017	8.36172e-09	7.4022e-08	-0.635124	6.23008e-09	5.40691e-08	-0.651161	0.0034089	0.0189783	0.170614	1.37082e-05	4.60836e-05	0.325507	2.2704e-05	7.04342e-05	0.30947	0.00637413	0.0119529	0.154893	0.0121011	0.0214069	0.138856	0.740678	0.867838	-0.016037
PDIA3_P30101	1.14918	1.28535	1.13922	-1.11113	-1.47065	-1.49145	-0.765432	-0.815933	-0.890884	0.136711	0.213498	0.211261	0.69722	0.854094	0.858953	PDIA3	Protein disulfide-isomerase A3	P30101	1.02293	5.84577e-11	8.4382e-10	-0.511456	1.00488e-09	1.0074e-08	-0.404377	2.90283e-06	1.04485e-05	-0.201471	0.00907878	0.0139406	-0.0778175	0.00104129	0.00865268	0.107079	2.3379e-08	7.3244e-07	0.309985	4.33423e-10	2.91295e-08	0.433639	2.69199e-06	6.16225e-05	0.202906	1.27167e-08	7.92831e-07	0.326559	0.000323451	0.0094638	0.123654
MYOF_Q9NZM1	-1.4572	-1.38774	-1.1913	1.12928	1.66512	1.56471	0.598501	0.666989	0.565396	-0.044405	-0.401302	-0.369882	-0.509656	-0.344152	-0.484355	MYOF	Myoferlin	Q9NZM1	1.04537	5.9177e-11	8.52738e-10	0.927215	4.43347e-09	3.18338e-08	0.647988	3.88185e-06	1.34038e-05	0.355701	2.36636e-05	6.33113e-05	0.297986	4.45466e-05	0.00121901	-0.279227	1.94361e-08	6.57137e-07	-0.571514	6.27723e-09	1.94594e-07	-0.629229	2.86078e-05	0.000209716	-0.292287	4.59944e-06	4.94933e-05	-0.350002	0.230811	0.481847	-0.0577153
APOD_P05090	1.78973	1.93648	1.8881	-0.781083	-0.618189	-0.996453	-0.286986	-0.430359	-0.648373	-0.235922	0.00888604	-0.235433	-0.392926	-0.347349	-0.650122	APOD	Apolipoprotein D	P05090	1.04197	5.93042e-11	8.53108e-10	-0.744342	3.15709e-10	4.18339e-09	-0.648627	1.67161e-09	2.0206e-08	-0.564692	3.02516e-10	4.73265e-09	-0.65092	0.0224792	0.068747	0.0957147	0.000331511	0.000697652	0.17965	0.025259	0.0358024	0.0934213	0.040709	0.0604983	0.0839354	0.951285	0.960085	-0.00229333	0.0363039	0.185179	-0.0862288
UBE2C_O00762	-1.76949	-2	-1.7657	0.697696	0.545399	0.607988	0.382111	0.599704	0.194038	0.510142	0.718058	0.520899	0.352353	0.236361	0.340841	UBE2C	Ubiquitin-conjugating enzyme E2 C	O00762	1.05118	5.94833e-11	8.53349e-10	0.882014	1.85752e-10	2.74737e-09	0.803201	7.02029e-11	1.82029e-09	0.87011	2.8887e-10	4.54457e-09	0.774453	0.0947662	0.19014	-0.0788128	0.789338	0.815248	-0.0119036	0.0289192	0.0405458	-0.107561	0.149805	0.191729	0.0669092	0.521699	0.582374	-0.0287479	0.0477793	0.216502	-0.0956571
ARL2_P36404	-1.40066	-1.39556	-1.29586	0.989832	1.52948	1.42286	0.808273	0.878579	0.788315	-0.301184	-0.492589	-0.3055	-0.222336	-0.358147	-0.645503	ARL2	ADP-ribosylation factor-like protein 2	P36404	1.06882	5.95242e-11	8.53349e-10	1.11909	6.85603e-10	7.38429e-09	0.914752	5.30953e-06	1.77287e-05	0.416868	8.30866e-06	2.49914e-05	0.399218	0.00286483	0.0168894	-0.204339	1.586e-08	5.927e-07	-0.702223	1.18562e-08	3.00011e-07	-0.719873	7.9201e-07	3.55811e-05	-0.497884	5.39457e-07	1.0868e-05	-0.515534	0.755015	0.87633	-0.0176497
SERPINC1_P01008	0.961716	0.979503	1.08769	-0.947135	-0.741844	-0.999861	-1.0061	-1.18273	-1.39198	-0.0808367	-0.0328563	-0.145221	1.17582	1.27462	1.04922	SERPINC1	Antithrombin-III	P01008	1.08763	5.96801e-11	8.54127e-10	-1.29963	1.01157e-11	3.63972e-10	-1.50237	4.38984e-08	2.90386e-07	-0.747314	0.120748	0.151043	0.106999	0.00791077	0.0331468	-0.202744	1.30876e-06	8.0964e-06	0.552315	2.26886e-11	4.59181e-09	1.40663	3.89646e-08	7.30221e-06	0.755059	4.33957e-12	2.60405e-09	1.60937	9.21409e-09	5.1605e-06	0.854313
UXT_Q9UBK9	-1.62563	-1.42764	-1.53478	0.882817	1.28525	1.45302	0.753949	0.611921	1.02043	-0.165978	-0.0384606	-0.176317	-0.332616	-0.260838	-0.445137	UXT	Protein UXT	Q9UBK9	1.06971	6.03628e-11	8.62428e-10	1.12941	4.36506e-10	5.27639e-09	0.959532	1.65535e-07	8.77386e-07	0.57884	1.0959e-06	4.20202e-06	0.488335	0.00985126	0.0384932	-0.169882	2.90942e-07	2.99903e-06	-0.550575	5.15272e-08	8.17496e-07	-0.64108	1.49581e-05	0.00014444	-0.380692	1.61431e-06	2.38345e-05	-0.471198	0.130361	0.362636	-0.0905051
GNL3_Q9BVP2	-1.8453	-1.91049	-1.99511	0.198433	0.33288	0.542586	0.42926	0.627363	0.489903	0.533593	0.482988	0.350527	0.508832	0.539813	0.71472	GNL3	Guanine nucleotide-binding protein-like 3	Q9BVP2	1.03203	6.09382e-11	8.69171e-10	0.572906	2.68876e-11	6.72269e-10	0.612581	3.64588e-11	1.13186e-09	0.59752	1.87839e-11	5.823e-10	0.630783	0.186404	0.311252	0.0396745	0.402139	0.44423	0.0246133	0.0630845	0.082692	0.0578771	0.604945	0.656304	-0.0150612	0.532871	0.593721	0.0182025	0.263003	0.513715	0.0332638
MB21D2_Q8IYB1	2	1.9121	1.73365	-0.271693	-0.616152	-0.593043	-0.740992	-0.540116	-0.541166	-0.274455	-0.149245	-0.0757557	-0.544414	-0.52426	-0.796833	MB21D2	Protein MB21D2	Q8IYB1	1.05683	6.10966e-11	8.69953e-10	-0.844663	3.45619e-11	8.22534e-10	-0.884998	3.67054e-10	6.10617e-09	-0.728706	3.2213e-11	8.9018e-10	-0.890106	0.35343	0.492971	-0.0403352	0.0163572	0.0236517	0.115957	0.29804	0.34182	-0.0454432	0.00265144	0.00565205	0.156292	0.904804	0.923022	-0.00510798	0.00211198	0.0319689	-0.1614
CLIC4_Q9Y696	1.63374	1.35672	1.64112	-1.10483	-1.0594	-1.23505	-0.752367	-0.648851	-0.962964	-0.176305	0.00532114	-0.270931	0.3959	0.761101	0.416788	CLIC4	Chloride intracellular channel protein 4	Q9Y696	1.04089	6.15537e-11	8.7498e-10	-0.736242	3.28944e-10	4.29108e-09	-0.641349	1.51325e-08	1.19034e-07	-0.465121	4.34541e-06	1.40515e-05	-0.280328	0.0225586	0.0688894	0.0948939	6.15732e-06	2.45155e-05	0.271121	1.91179e-08	4.18254e-07	0.455914	0.000364968	0.00114578	0.176227	2.77359e-07	7.06088e-06	0.36102	0.000243025	0.0075898	0.184793
BCKDHA_P12694	1.68575	2	1.58293	-0.725747	-0.825742	-0.990406	-0.731498	-0.871696	-0.745787	-0.373319	-0.29694	-0.197913	0.0287451	0.0769452	0.327707	BCKDHA	2-oxoisovalerate dehydrogenase subunit alpha, mitochondrial	P12694	1.04	6.2303e-11	8.84134e-10	-0.755352	8.43169e-11	1.50807e-09	-0.73683	1.12621e-09	1.47833e-08	-0.59466	1.84231e-08	1.31833e-07	-0.469698	0.629827	0.736523	0.0185214	0.00095786	0.00178861	0.160692	4.71544e-06	1.99068e-05	0.285653	0.00237879	0.00517055	0.14217	9.43635e-06	7.94337e-05	0.267132	0.00563695	0.0597929	0.124962
GIMAP8_Q8ND71	1.20132	1.56786	1.31143	-1.71442	-1.55221	-1.53393	-0.411613	-0.198314	0.0427375	0.333478	0.195651	0.527951	0.0640829	-0.0185422	0.184515	GIMAP8	GTPase IMAP family member 8	Q8ND71	1.03342	6.35985e-11	9.00997e-10	-0.650491	1.37119e-07	5.30601e-07	-0.340423	1.41279e-05	4.21479e-05	-0.221455	1.11447e-06	4.25576e-06	-0.28203	3.92197e-07	7.66244e-05	0.310068	9.41841e-09	4.62714e-07	0.429036	5.54527e-08	8.43945e-07	0.368461	0.00294116	0.00616791	0.118968	0.0950251	0.131106	0.0583933	0.0845499	0.288823	-0.0605745
SMYD5_Q6GMV2	-1.67957	-1.81203	-2	0.666142	0.749545	0.638681	0.351973	0.294521	0.29916	0.533099	0.229977	0.424267	0.576771	0.449408	0.489531	SMYD5	SET and MYND domain-containing protein 5	Q6GMV2	1.03968	6.42987e-11	9.09383e-10	0.686883	4.17931e-10	5.1331e-09	0.588712	2.71425e-10	4.91427e-09	0.610112	1.5436e-10	2.80082e-09	0.639188	0.0134967	0.0476271	-0.0981711	0.0434107	0.0583042	-0.0767708	0.187109	0.22287	-0.0476954	0.542479	0.596592	0.0214003	0.164406	0.212194	0.0504757	0.410915	0.645493	0.0290754
SMC6_Q96SB8	1.50649	1.80429	1.34911	-1.27312	-1.55311	-1.29666	-0.458283	-0.520636	-0.462206	0.0118204	0.140399	-0.0191725	0.153474	0.233289	0.384316	SMC6	Structural maintenance of chromosomes protein 6	Q96SB8	1.02741	6.45494e-11	9.11395e-10	-0.532503	5.18092e-09	3.5823e-08	-0.369907	1.65231e-07	8.76327e-07	-0.274464	8.97726e-07	3.54299e-06	-0.23578	4.17629e-05	0.00116176	0.162596	3.30851e-07	3.28785e-06	0.258039	6.79037e-08	9.6045e-07	0.296723	0.00340393	0.00697107	0.0954426	0.000243825	0.000849264	0.134127	0.169039	0.410455	0.0386841
AFF4_Q9UHB7	1.63832	1.6294	1.67527	-0.83606	-1.37998	-1.27085	-0.820341	-0.554545	-0.667855	0.0456211	0.21521	0.265551	0.103813	-0.220395	0.176835	AFF4	AF4/FMR2 family member 4	Q9UHB7	1.05847	6.47789e-11	9.12725e-10	-1.02196	6.31943e-10	6.96583e-09	-0.846888	1.3771e-07	7.51725e-07	-0.53543	4.36195e-08	2.68854e-07	-0.59194	0.00460175	0.023345	0.175075	4.04391e-07	3.69673e-06	0.486533	1.56715e-06	8.55465e-06	0.430023	4.26516e-05	0.000263948	0.311458	0.000265679	0.000905098	0.254948	0.287613	0.539219	-0.0565094
FANCI_Q9NVI1	-1.75427	-1.84791	-1.80223	0.466176	0.973331	0.950506	0.876413	0.92778	0.65802	0.116623	-0.0387064	0.0136054	0.277503	0.193166	-0.0100057	FANCI	Fanconi anemia group I protein	Q9NVI1	1.05025	6.48609e-11	9.12725e-10	0.952143	5.79616e-11	1.1964e-09	0.960963	4.36085e-09	4.308e-08	0.671366	2.01206e-09	2.13425e-08	0.716459	0.855408	0.904732	0.00881976	5.84454e-05	0.000153822	-0.280777	0.000284421	0.000622244	-0.235683	4.35262e-05	0.000267824	-0.289596	0.000206663	0.000752248	-0.244503	0.359548	0.603268	0.0450932
KBTBD8_Q8NFY9	-1.69051	-1.43874	-1.47082	0.874688	1.45755	1.42495	0.826276	0.683381	0.675034	-0.254339	-0.296102	-0.312484	-0.135893	-0.0039115	-0.339073	KBTBD8	Kelch repeat and BTB domain-containing protein 8	Q8NFY9	1.07683	6.56887e-11	9.22827e-10	1.16966	8.20269e-10	8.571e-09	0.949575	8.18362e-07	3.45134e-06	0.52304	2.76405e-07	1.28647e-06	0.57679	0.0024581	0.0152628	-0.220082	7.55997e-08	1.41281e-06	-0.646617	2.02878e-07	2.01463e-06	-0.592867	7.19953e-06	9.95401e-05	-0.426535	2.79364e-05	0.000170935	-0.372785	0.373998	0.615466	0.05375
TTK_P33981	-1.7844	-2	-1.75514	0.452947	0.590457	0.76035	0.709419	0.67115	0.582178	0.422347	0.536865	0.356264	0.0429581	0.146295	0.398014	TTK	Dual specificity protein kinase TTK	P33981	1.04377	6.58492e-11	9.23538e-10	0.800509	5.09334e-11	1.08602e-09	0.817541	1.49853e-10	3.09802e-09	0.748205	5.67742e-10	7.7178e-09	0.670199	0.676822	0.774024	0.0170313	0.213524	0.249905	-0.0523045	0.00641424	0.010327	-0.13031	0.106824	0.141127	-0.0693359	0.00287041	0.00620065	-0.147342	0.0733102	0.268943	-0.0780058
FADS2_O95864	-1.9431	-1.73994	-1.90233	0.328843	0.864529	0.914255	0.633812	0.618383	0.725292	0.0290148	0.0142749	0.222242	0.335136	0.517445	0.382145	FADS2	Fatty acid desaturase 2	O95864	1.08439	6.61726e-11	9.26526e-10	1.3898	8.14669e-11	1.47982e-09	1.36629	1.8062e-09	2.13887e-08	1.05701	2.85826e-10	4.51358e-09	1.23211	0.740106	0.823745	-0.023511	0.000382453	0.000790209	-0.33279	0.0411834	0.0559841	-0.157697	0.000698014	0.00190328	-0.309279	0.0757683	0.107268	-0.134186	0.0258883	0.154247	0.175093
WRAP53_Q9BUR4	-1.67652	-2	-1.38651	0.897746	1.21954	1.13283	0.606804	0.724112	0.757679	-0.14555	-0.263441	-0.215091	0.161609	0.19598	-0.00362773	WRAP53	Telomerase Cajal body protein 1	Q9BUR4	1.05625	6.63243e-11	9.27106e-10	0.850183	4.11459e-10	5.0737e-09	0.731474	1.12676e-07	6.37433e-07	0.454235	1.12608e-08	8.70306e-08	0.554192	0.0155025	0.0526633	-0.11871	5.27458e-07	4.40475e-06	-0.395948	1.16649e-05	4.1003e-05	-0.295991	2.24749e-05	0.000181375	-0.277239	0.00116279	0.00294057	-0.177282	0.0354315	0.184109	0.0999573
JUNB_P17275	-1.9244	-1.89279	-1.68224	0.438531	0.253536	0.100269	0.105043	0.102729	-0.0922488	0.574588	0.865675	0.91745	0.754594	0.703462	0.775795	JUNB	Transcription factor jun-B	P17275	1.09383	6.68706e-11	9.32065e-10	1.28913	2.66554e-10	3.64302e-09	1.15046	4.38856e-12	2.71523e-10	1.60987	5.33698e-12	2.2412e-10	1.58449	0.0512442	0.121611	-0.138674	0.000278106	0.000597536	0.320734	0.00055536	0.00112641	0.295355	9.25938e-06	0.000111969	0.459407	1.64617e-05	0.000116214	0.434029	0.699954	0.843122	-0.0253783
FIZ1_Q96SL8	1.34079	1.64682	1.57418	-0.940752	-1.18292	-1.27138	-0.829169	-0.823161	-1.0694	0.14141	0.160182	0.131667	0.376602	0.127294	0.617844	FIZ1	Flt3-interacting zinc finger protein 1	Q96SL8	1.0586	6.6901e-11	9.32065e-10	-0.881188	1.96058e-10	2.85953e-09	-0.806619	1.5841e-07	8.46026e-07	-0.457218	1.20245e-06	4.54624e-06	-0.380971	0.11473	0.218312	0.0745685	3.70205e-07	3.50236e-06	0.42397	5.67376e-08	8.5028e-07	0.500217	3.04469e-06	6.54101e-05	0.349402	3.5424e-07	8.16708e-06	0.425648	0.107555	0.326198	0.0762466
GLO1_Q04760	1.87351	1.8066	1.85971	-0.327682	-0.796692	-0.933789	-0.685519	-0.74096	-0.890823	-0.0893689	-0.0447605	-0.0803893	-0.252914	-0.442688	-0.254239	GLO1	Lactoylglutathione lyase	Q04760	1.04926	6.80949e-11	9.47128e-10	-0.924796	4.5225e-11	9.84289e-10	-0.956338	1.95348e-09	2.26674e-08	-0.700395	4.61127e-10	6.55487e-09	-0.789896	0.507532	0.634869	-0.0315415	0.000348781	0.000729791	0.224401	0.012384	0.0187287	0.1349	0.000109463	0.000482475	0.255942	0.00340968	0.00718273	0.166442	0.0757646	0.273763	-0.0895005
CDK1_P06493	-1.78814	-1.84177	-1.61329	0.753205	1.19353	1.10534	0.645343	0.760358	0.616894	0.0519229	0.0498131	0.298018	0.175994	-0.129176	-0.278039	CDK1	Cyclin-dependent kinase 1	P06493	1.04544	6.85036e-11	9.51238e-10	0.893074	3.42309e-10	4.41741e-09	0.78224	7.02993e-09	6.4194e-08	0.607524	2.82016e-08	1.86552e-07	0.539593	0.0281393	0.0799454	-0.110834	2.79994e-05	8.29125e-05	-0.28555	3.16755e-06	1.456e-05	-0.353481	0.00190703	0.00429171	-0.174716	0.000130032	0.000532097	-0.242647	0.153147	0.391977	-0.0679312
SUB1_P53999	1.53958	1.48221	1.53968	-0.963357	-1.16075	-1.4947	-0.702549	-0.894664	-0.83616	0.110058	0.267755	0.100966	0.0834969	0.346965	0.581471	SUB1	Activated RNA polymerase II transcriptional coactivator p15	P53999	1.05063	6.93386e-11	9.61243e-10	-1.06746	4.63163e-10	5.5349e-09	-0.91277	2.53851e-07	1.26489e-06	-0.532758	1.1933e-06	4.51573e-06	-0.463185	0.0129455	0.0462986	0.154689	2.43669e-07	2.66535e-06	0.534702	6.05942e-08	8.88397e-07	0.604274	9.64777e-06	0.000114526	0.380012	1.6478e-06	2.41613e-05	0.449585	0.216427	0.466775	0.0695724
PARP10_Q53GL7	1.74143	1.61267	1.72693	-0.927548	-1.07387	-1.18204	-0.776504	-0.611942	-0.819209	-0.117921	-0.180515	-0.188421	0.151142	0.399747	0.246057	PARP10	Poly [ADP-ribose] polymerase 10	Q53GL7	1.02331	6.95434e-11	9.62495e-10	-0.442159	3.19793e-10	4.21755e-09	-0.389953	7.99551e-09	7.1306e-08	-0.297888	1.65991e-07	8.32036e-07	-0.229203	0.0353766	0.0945588	0.0522065	2.32176e-05	7.09093e-05	0.144271	3.79203e-07	3.08391e-06	0.212956	0.00121121	0.00295541	0.0920648	7.79657e-06	7.01274e-05	0.16075	0.00873865	0.0781825	0.068685
NDUFA7_O95182	1.84991	1.75123	1.76057	-0.636995	-1.18645	-1.17852	-0.633783	-0.593785	-0.51703	-0.0457149	0.0181772	-0.0718975	-0.409212	0.00505509	-0.111555	NDUFA7	NADH dehydrogenase [ubiquinone] 1 alpha subcomplex subunit 7	O95182	1.04747	6.99929e-11	9.64191e-10	-0.923822	5.04773e-10	5.89815e-09	-0.784938	1.16256e-08	9.66042e-08	-0.603219	4.8878e-09	4.43439e-08	-0.649199	0.0105918	0.0403911	0.138884	1.26001e-05	4.31877e-05	0.320603	5.74645e-05	0.000154582	0.274622	0.00185666	0.00419521	0.181719	0.0120464	0.0213286	0.135738	0.339356	0.585526	-0.0459805
FMNL2_Q96PY5	1.13774	1.04343	0.952831	-1.28768	-1.68315	-1.53556	-0.811612	-0.711603	-0.623928	0.351038	0.565217	0.482807	0.513698	0.609844	0.996926	FMNL2	Formin-like protein 2	Q96PY5	1.06016	6.99943e-11	9.64191e-10	-1.06769	5.9438e-09	4.01398e-08	-0.737999	0.000615645	0.00122386	-0.242445	0.0206202	0.0297852	-0.141634	3.99657e-05	0.00112668	0.329686	1.57353e-09	1.81085e-07	0.825241	3.93698e-10	2.74403e-08	0.926051	5.75137e-07	3.01983e-05	0.495554	7.12973e-08	2.72173e-06	0.596365	0.0829081	0.285849	0.100811
CCDC91_Q7Z6B0	1.70457	1.59576	1.57595	-0.847461	-1.22613	-1.23709	-0.904164	-0.928119	-0.616945	0.0372233	0.279756	0.194386	0.115528	-0.08273	0.339478	CCDC91	Coiled-coil domain-containing protein 91	Q7Z6B0	1.0501	7.00103e-11	9.64191e-10	-0.875117	2.70244e-10	3.66773e-09	-0.783034	1.21392e-07	6.76499e-07	-0.466572	8.48634e-08	4.72457e-07	-0.481439	0.0565833	0.130413	0.0920825	5.39412e-07	4.4384e-06	0.408545	8.11602e-07	5.26413e-06	0.393677	8.28264e-06	0.000106591	0.316462	1.35205e-05	0.000101055	0.301595	0.740195	0.867752	-0.0148674
APMAP_Q9HDC9	0.806466	1.19606	1.05022	-1.29293	-1.47722	-1.45607	-0.78718	-0.733748	-0.614879	0.10961	-0.0110679	0.0989366	0.851921	1.08123	1.17866	APMAP	Adipocyte plasma membrane-associated protein	Q9HDC9	1.03418	7.01739e-11	9.64863e-10	-0.625473	4.13871e-09	3.00789e-08	-0.445846	3.5569e-06	1.24454e-05	-0.245349	0.873942	0.892426	0.00507627	7.96039e-05	0.00173252	0.179627	2.69618e-08	7.88997e-07	0.380124	6.35879e-11	9.21038e-09	0.630549	2.78448e-05	0.00020638	0.200497	3.61823e-09	3.16633e-07	0.450922	2.86338e-06	0.000302104	0.250426
CAPZB_P47756	1.80379	1.67369	1.70514	-1.06112	-1.14999	-1.247	-0.523386	-0.679016	-0.490895	-0.21073	-0.0355902	0.0333873	0.0605418	0.0741724	0.0470124	CAPZB	F-actin-capping protein subunit beta	P47756	1.01953	7.03531e-11	9.64955e-10	-0.418718	1.11593e-09	1.08884e-08	-0.333197	1.97107e-08	1.47584e-07	-0.261461	4.76019e-08	2.88323e-07	-0.242336	0.00141087	0.0105733	0.0855205	5.62384e-06	2.28683e-05	0.157257	1.66614e-06	8.97261e-06	0.176381	0.00480582	0.00936605	0.0717364	0.000886834	0.00236229	0.090861	0.379416	0.619907	0.0191247
NDUFS5_O43920	1.73341	1.77657	1.78533	-0.892328	-1.10557	-0.934601	-0.781136	-0.77479	-0.519057	-0.215481	0.10852	0.0933433	-0.209679	-0.321061	0.256522	NDUFS5	NADH dehydrogenase [ubiquinone] iron-sulfur protein 5	O43920	1.0743	7.04104e-11	9.64955e-10	-1.30171	2.68121e-10	3.65663e-09	-1.16604	1.34427e-08	1.0838e-07	-0.839917	7.65171e-09	6.40259e-08	-0.881146	0.0587539	0.133908	0.135665	1.01268e-05	3.61254e-05	0.46179	2.58454e-05	7.84418e-05	0.420561	0.000271636	0.000915583	0.326125	0.000829563	0.00223585	0.284896	0.538883	0.739181	-0.0412291
OBFC1_Q9H668	2	1.82549	1.8002	-0.705973	-0.758735	-0.470476	-0.539563	-0.631591	-0.555196	-0.516272	-0.153444	-0.654971	-0.0181844	-0.332622	-0.335716	OBFC1	CST complex subunit STN1	Q9H668	1.1088	7.08575e-11	9.69502e-10	-1.68679	9.94507e-11	1.7016e-09	-1.64049	1.9592e-10	3.80122e-09	-1.55144	6.22297e-10	8.31147e-09	-1.40995	0.59382	0.709484	0.0463016	0.134518	0.163638	0.135356	0.0063276	0.0101992	0.276847	0.312407	0.368355	0.0890548	0.0178231	0.0300726	0.230546	0.119207	0.344736	0.141491
PCNA_P12004	-1.90777	-2	-1.67212	0.496915	0.501486	0.598151	0.62312	0.499676	0.434119	0.436276	0.303374	0.546088	0.536444	0.441455	0.332573	PCNA	Proliferating cell nuclear antigen	P12004	1.03467	7.12815e-11	9.73716e-10	0.683946	7.61397e-11	1.42461e-09	0.680255	1.2065e-10	2.66733e-09	0.655008	1.1561e-10	2.26926e-09	0.657311	0.916081	0.94557	-0.00369031	0.414976	0.457268	-0.0289372	0.452144	0.497134	-0.0266345	0.475531	0.531736	-0.0252469	0.51595	0.576933	-0.0229441	0.947567	0.976391	0.00230279
BAX_Q07812	1.74856	1.82599	1.77942	-0.77863	-1.06409	-1.19852	-0.625281	-0.613573	-0.49365	-0.15704	-0.103762	0.224238	0.0292767	-0.337112	-0.235828	BAX	Apoptosis regulator BAX	Q07812	1.03639	7.14482e-11	9.7441e-10	-0.690483	5.57529e-10	6.39863e-09	-0.582843	1.44368e-08	1.1507e-07	-0.443357	5.00608e-09	4.52216e-08	-0.485064	0.00867099	0.0354038	0.10764	9.36763e-06	3.41717e-05	0.247126	5.79604e-05	0.000155766	0.205419	0.00154577	0.00360423	0.139486	0.0148594	0.0256174	0.0977789	0.251043	0.502505	-0.0417075
NUDC_Q9Y266	-1.9414	-1.99803	-1.78557	0.512295	0.564101	0.825062	0.408729	0.588946	0.572687	0.318356	0.439467	0.561015	0.467252	0.160422	0.306667	NUDC	Nuclear migration protein nudC	Q9Y266	1.02738	7.20052e-11	9.80414e-10	0.574014	1.23594e-10	1.98531e-09	0.549094	1.89243e-10	3.7059e-09	0.530163	3.73356e-10	5.52212e-09	0.501223	0.403612	0.540358	-0.0249203	0.153056	0.184216	-0.0438515	0.0259356	0.0366562	-0.0727913	0.52328	0.578202	-0.0189312	0.121601	0.162904	-0.047871	0.334452	0.580284	-0.0289398
SELH_Q8IZQ5	1.40279	1.69901	1.45077	-1.09436	-1.65408	-1.25545	-0.579858	-0.729013	-0.53755	0.111192	0.150105	0.152366	0.147158	0.260977	0.475936	SELH	Selenoprotein H	Q8IZQ5	1.04101	7.22937e-11	9.8257e-10	-0.762138	2.40779e-09	2.00078e-08	-0.569969	3.74382e-07	1.77393e-06	-0.36866	1.41058e-06	5.22046e-06	-0.32676	0.000261883	0.00357737	0.192169	1.80121e-07	2.25513e-06	0.393479	5.6765e-08	8.5028e-07	0.435379	0.000174253	0.000659651	0.201309	2.97997e-05	0.000179332	0.24321	0.294421	0.54541	0.0419001
HIST1H1C_P16403	1.74305	1.96682	1.63682	-0.832346	-1.02472	-1.20365	-0.599216	-0.43628	-0.622009	0.0643587	0.158458	-0.36874	-0.20807	-0.278904	0.00444088	HIST1H1C	Histone H1.2	P16403	1.07472	7.23974e-11	9.8257e-10	-1.43235	6.61625e-10	7.18128e-09	-1.19329	1.19357e-08	9.84811e-08	-0.935766	5.9223e-09	5.18804e-08	-0.993114	0.00576207	0.0272716	0.239063	1.30894e-05	4.43825e-05	0.496589	4.38684e-05	0.000122988	0.439241	0.00355175	0.00722651	0.257526	0.016024	0.0273891	0.200178	0.440398	0.670137	-0.0573477
DCTN2_Q13561	1.45677	1.46278	1.46338	-0.966366	-1.42287	-1.48594	-0.91429	-0.613869	-0.760205	0.242822	0.401783	0.42742	0.370175	0.0240475	0.314356	DCTN2	Dynactin subunit 2	Q13561	1.0439	7.33268e-11	9.92063e-10	-0.873437	9.69943e-10	9.85363e-09	-0.705605	2.93206e-06	1.05356e-05	-0.350186	9.54288e-07	3.74101e-06	-0.388626	0.00225838	0.0143082	0.167832	3.32174e-08	8.86769e-07	0.523252	8.00478e-08	1.06928e-06	0.484811	2.50393e-06	5.94225e-05	0.355419	8.30369e-06	7.3248e-05	0.316979	0.398048	0.636301	-0.0384407
KIF18A_Q8NI77	-1.76142	-2	-1.74942	0.447288	0.338369	0.401145	0.437069	0.488535	0.387092	0.55123	0.7416	0.880344	0.438006	0.246088	0.341347	KIF18A	Kinesin-like protein KIF18A	Q8NI77	1.06941	7.34279e-11	9.92063e-10	0.908169	5.88716e-11	1.20924e-09	0.924775	1.42795e-11	5.68542e-10	1.03828	9.80165e-11	1.99863e-09	0.886884	0.722303	0.810589	0.0166061	0.0141309	0.0206747	0.130109	0.649288	0.685001	-0.0212848	0.0279657	0.0433389	0.113503	0.422406	0.485648	-0.0378909	0.0058479	0.0611048	-0.151394
CCT8_P50990	-1.71227	-1.76985	-1.68961	0.759562	1.12986	1.2933	0.626296	0.605084	0.856818	0.0932913	-0.106441	-0.161379	-0.0160317	0.122502	-0.0311298	CCT8	T-complex protein 1 subunit theta	P50990	1.02921	7.34512e-11	9.92063e-10	0.635766	4.0362e-10	5.00614e-09	0.552474	3.38714e-08	2.33432e-07	0.380282	1.91992e-08	1.36342e-07	0.399297	0.022358	0.0685109	-0.0832923	2.86554e-06	1.3966e-05	-0.255484	6.45235e-06	2.55088e-05	-0.236469	0.00014089	0.000568225	-0.172191	0.000390225	0.00122005	-0.153177	0.562747	0.756843	0.0190148
HINT2_Q9BX68	1.72616	1.5506	1.37738	-1.38062	-1.31648	-1.17535	-0.708922	-0.510116	-0.604955	-0.0196322	0.0292573	-0.127263	0.126095	0.488411	0.545435	HINT2	Histidine triad nucleotide-binding protein 2, mitochondrial	Q9BX68	1.03465	7.39982e-11	9.97848e-10	-0.567372	2.04049e-09	1.78378e-08	-0.431065	7.34888e-08	4.44798e-07	-0.317521	2.34097e-06	8.14683e-06	-0.232509	0.000401753	0.0047537	0.136308	1.07697e-06	7.09064e-06	0.249851	3.98274e-08	6.78681e-07	0.334863	0.00169252	0.00387858	0.113543	1.21241e-05	9.42227e-05	0.198555	0.0110768	0.0911419	0.085012
CHSY1_Q86X52	-2	-1.92798	-1.59043	0.642825	0.927006	0.746681	0.580388	0.339149	0.506494	0.155548	0.100772	0.263288	0.470673	0.559455	0.338508	CHSY1	Chondroitin sulfate synthase 1	Q86X52	1.05037	7.42342e-11	9.99426e-10	0.74221	3.14229e-10	4.17037e-09	0.659046	1.64212e-09	1.99645e-08	0.574394	3.46838e-10	5.25006e-09	0.653686	0.045084	0.11094	-0.0831633	0.00066265	0.00128715	-0.167815	0.0346521	0.0478017	-0.0885235	0.0419203	0.0620896	-0.0846522	0.88823	0.909115	-0.00536021	0.0543969	0.231465	0.079292
TBC1D2_Q9BYX2	1.79889	1.71118	1.71513	-0.273196	-0.42988	-0.530426	0.0348208	0.172734	0.270193	-0.214585	-0.308239	-0.589885	-1.07331	-1.16752	-1.1159	TBC1D2	TBC1 domain family member 2A	Q9BYX2	1.05261	7.45183e-11	1.00165e-09	-0.644101	3.04664e-09	2.38092e-08	-0.473444	9.37834e-11	2.25752e-09	-0.632055	2.27854e-12	1.24299e-10	-0.855842	0.000173335	0.00276287	0.170656	0.716601	0.748405	0.0120461	2.28045e-05	7.06939e-05	-0.211742	0.000327716	0.00105606	-0.15861	3.74466e-08	1.72851e-06	-0.382398	1.31178e-05	0.000847709	-0.223788
PFAS_O15067	-1.65409	-1.54068	-1.55182	1.27093	1.41375	1.57159	0.495537	0.161864	0.141449	-0.102225	0.0647947	0.131004	-0.219257	-0.0209745	-0.161871	PFAS	Phosphoribosylformylglycinamidine synthase	O15067	1.02483	7.49027e-11	1.0052e-09	0.490049	2.45387e-08	1.25472e-07	0.301853	1.17571e-07	6.60681e-07	0.263463	3.97116e-07	1.75975e-06	0.236482	4.7018e-06	0.00029491	-0.188197	6.37823e-07	4.98451e-06	-0.226587	1.81519e-07	1.89669e-06	-0.253567	0.144878	0.186019	-0.03839	0.020619	0.0340918	-0.0653709	0.295089	0.545761	-0.0269809
TPPP3_Q9BW30	1.11364	1.31233	1.34483	-1.03617	-1.02636	-1.08794	-0.874747	-0.93102	-0.839788	1.34892	0.873978	0.796728	-0.450432	-0.349683	-0.194307	TPPP3	Tubulin polymerization-promoting protein family member 3	Q9BW30	1.17876	7.57106e-11	1.01326e-09	-2.67569	1.90152e-10	2.79277e-09	-2.4805	0.0515036	0.0694291	-0.290398	6.72012e-09	5.74321e-08	-1.84219	0.172569	0.294367	0.195191	3.05475e-10	6.75341e-08	2.38529	3.90745e-05	0.000111352	0.833502	8.55067e-10	1.19724e-06	2.1901	0.000432817	0.00132898	0.638311	4.98207e-08	1.67417e-05	-1.55179
ADAM10_O14672	1.67715	1.83642	1.79455	-0.906592	-0.989116	-1.01149	-0.701085	-0.629327	-0.674989	0.413687	-0.183917	0.0805492	-0.0896032	-0.404076	-0.212164	ADAM10	Disintegrin and metalloproteinase domain-containing protein 10	O14672	1.03444	7.57442e-11	1.01326e-09	-0.681435	3.1079e-10	4.1378e-09	-0.606634	2.86611e-08	2.0302e-07	-0.414552	3.25006e-09	3.16382e-08	-0.49884	0.049271	0.118298	0.0748011	3.86314e-06	1.71556e-05	0.266883	0.000158642	0.000371654	0.182595	0.000100237	0.000456913	0.192082	0.00818104	0.0152449	0.107794	0.0296737	0.166554	-0.0842875
POLD3_Q15054	-1.57497	-1.6997	-1.71678	0.761627	1.27811	1.23682	0.720949	0.611513	0.979868	-0.103544	-0.0754724	0.0172002	-0.0825579	-0.182885	-0.170176	POLD3	DNA polymerase delta subunit 3	Q15054	1.03602	7.6727e-11	1.02442e-09	0.702042	3.45615e-10	4.44032e-09	0.620169	4.64448e-08	3.04117e-07	0.410088	9.08144e-08	5.01599e-07	0.386839	0.0386204	0.100489	-0.0818733	2.06503e-06	1.10429e-05	-0.291955	9.00319e-07	5.70836e-06	-0.315203	5.79641e-05	0.000320577	-0.210081	2.09532e-05	0.000138604	-0.23333	0.523734	0.730678	-0.0232488
ZNF574_Q6ZN55	1.71687	1.86659	1.60387	-0.674761	-0.442126	-0.700284	-1.11173	-1.26726	-0.971662	-0.126208	-0.11246	0.0207658	-0.0365151	0.0443978	0.190517	ZNF574	Zinc finger protein 574	Q6ZN55	1.04055	7.69286e-11	1.02442e-09	-0.592125	6.81071e-12	2.80474e-10	-0.721758	1.75993e-09	2.10315e-08	-0.456931	4.56884e-09	4.22253e-08	-0.421739	0.000876307	0.00777387	-0.129633	0.000627113	0.00122665	0.135194	8.38297e-05	0.000213216	0.170386	9.41418e-07	3.75726e-05	0.264827	2.35762e-07	6.28075e-06	0.300019	0.261081	0.511625	0.0351921
ARHGEF6_Q15052	1.79041	1.75862	1.91512	-0.732326	-0.901724	-1.11245	-0.618581	-0.363648	-0.532636	-0.0496767	-0.0732717	0.180564	-0.214427	-0.609645	-0.436331	ARHGEF6	Rho guanine nucleotide exchange factor 6	Q15052	1.03171	7.69442e-11	1.02442e-09	-0.63832	5.51726e-10	6.34938e-09	-0.542569	1.15377e-08	9.60636e-08	-0.42032	8.62633e-10	1.08977e-08	-0.522787	0.0112068	0.041937	0.0957507	1.60133e-05	5.21626e-05	0.218	0.00351189	0.00598203	0.115533	0.00237767	0.00516946	0.122249	0.550385	0.609837	0.0197827	0.00755143	0.0719269	-0.102467
_P01594	1.94141	2	1.75	-0.663122	-0.828612	-0.493131	-0.559162	-0.644524	-0.35505	-0.685398	-0.173915	-0.290485	-0.31355	-0.318382	-0.371707		Ig kappa chain V-I region AU;Ig kappa chain V-I region AG	P01594	1.08326	7.75897e-11	1.03138e-09	-1.13976	1.55335e-10	2.35554e-09	-1.07653	3.13739e-10	5.47968e-09	-1.01586	4.07205e-10	5.94944e-09	-0.994172	0.292963	0.431773	0.0632245	0.0515859	0.0682263	0.123898	0.0258002	0.0364956	0.145584	0.312024	0.368007	0.0606736	0.177175	0.22714	0.0823591	0.712837	0.850575	0.0216855
SLU7_O95391	1.62288	1.75329	1.92126	-0.899979	-1.15549	-0.953041	-0.56518	-0.717209	-0.747041	-0.142661	0.0199414	-0.0569495	-0.275234	-0.0380819	0.233504	SLU7	Pre-mRNA-splicing factor SLU7	O95391	1.03276	7.93644e-11	1.05265e-09	-0.632926	3.63594e-10	4.62111e-09	-0.558318	1.16897e-08	9.69447e-08	-0.417363	1.45051e-08	1.08053e-07	-0.409754	0.0373355	0.098263	0.0746076	1.68863e-05	5.44992e-05	0.215562	1.19061e-05	4.17284e-05	0.223172	0.000781358	0.00208189	0.140955	0.000511021	0.00151378	0.148564	0.816133	0.908635	0.00760933
CDYL2_Q8N8U2	-1.81449	-2	-1.77644	0.147287	0.498094	0.394364	0.430348	0.362638	0.351108	0.146234	0.43008	0.280034	0.949232	0.904067	0.733481	CDYL2	Chromodomain Y-like protein 2	Q8N8U2	1.05158	7.94408e-11	1.05265e-09	0.714449	6.57407e-11	1.29645e-09	0.725631	1.1156e-10	2.5518e-09	0.694795	6.16679e-12	2.46701e-10	0.880239	0.762295	0.841972	0.0111828	0.596442	0.635313	-0.019654	0.000561623	0.00113856	0.165791	0.40995	0.467807	-0.0308368	0.000979387	0.00256344	0.154608	0.00021765	0.0069377	0.185445
DNMT1_P26358	-1.89474	-1.92459	-1.91946	0.337567	0.103565	0.513534	0.491202	0.665449	0.558158	0.620981	0.576866	0.600986	0.375157	0.357076	0.538253	DNMT1	DNA (cytosine-5)-methyltransferase 1	P26358	1.02819	7.99685e-11	1.05729e-09	0.526553	2.14861e-11	5.90395e-10	0.586351	1.87283e-11	6.93113e-10	0.59296	4.55701e-11	1.12598e-09	0.551397	0.0437557	0.10924	0.059798	0.0277001	0.0383248	0.0664079	0.369243	0.414486	0.0248446	0.808307	0.838773	0.00660991	0.213571	0.267473	-0.0349534	0.144066	0.380078	-0.0415633
SP110_Q9HB58	1.32398	1.28329	1.41807	-1.04238	-1.58341	-1.61907	-0.776543	-0.595762	-0.663051	0.311967	0.471354	0.603738	0.373681	0.122879	0.371255	SP110	Sp110 nuclear body protein	Q9HB58	1.05453	8.00428e-11	1.05729e-09	-1.02638	3.38608e-09	2.57503e-08	-0.752165	3.24319e-05	8.72431e-05	-0.327425	5.29088e-06	1.67541e-05	-0.391866	0.000169606	0.00274539	0.274212	8.07079e-09	4.13431e-07	0.698951	2.50633e-08	5.02522e-07	0.63451	2.25917e-06	5.7513e-05	0.424739	1.25429e-05	9.64073e-05	0.360298	0.237945	0.489226	-0.0644408
DDX20_Q9UHI6	-1.7391	-2	-1.80325	0.584894	0.961375	1.13669	0.508667	0.480736	0.478845	0.247123	0.125848	0.279219	0.230715	0.282405	0.249702	DDX20	Probable ATP-dependent RNA helicase DDX20	Q9UHI6	1.03085	8.07408e-11	1.06433e-09	0.583535	5.56543e-10	6.39606e-09	0.497608	2.44025e-09	2.69389e-08	0.439882	1.9773e-09	2.10474e-08	0.447707	0.0126981	0.0457251	-0.0859271	0.000347414	0.000727111	-0.143654	0.000553712	0.00112334	-0.135828	0.073727	0.101972	-0.0577268	0.116357	0.156603	-0.0499009	0.795678	0.898984	0.00782592
NUB1_Q9Y5A7	1.41565	1.61387	1.38562	-1.39445	-1.41077	-1.41904	-0.432298	-0.497366	-0.452355	-0.275304	0.0651581	-0.0677719	0.267904	0.544465	0.656708	NUB1	NEDD8 ultimate buster 1	Q9Y5A7	1.02641	8.08285e-11	1.06433e-09	-0.489898	9.69385e-09	5.90384e-08	-0.328728	1.12216e-07	6.35258e-07	-0.26612	1.69311e-05	4.69123e-05	-0.167056	2.41765e-05	0.000801154	0.16117	7.81081e-07	5.6703e-06	0.223778	1.1987e-08	3.01505e-07	0.322842	0.0261475	0.0408908	0.0626081	2.34467e-05	0.000149964	0.161672	0.00165376	0.0270297	0.0990636
TPST2_O60704	-1.82771	-1.7946	-1.80833	-0.129704	-0.0817413	-0.0904936	0.762671	0.952988	0.769375	0.576795	0.815091	0.838051	0.302119	0.423806	0.291678	TPST2	Protein-tyrosine sulfotransferase 2	O60704	1.05179	8.22435e-11	1.07986e-09	0.550191	3.95213e-13	4.5482e-11	0.849169	5.92962e-13	7.9071e-11	0.821803	4.97629e-12	2.16611e-10	0.691748	1.13591e-07	3.35301e-05	0.298978	3.35658e-07	3.3116e-06	0.271612	0.00024096	0.000535671	0.141556	0.345821	0.402667	-0.027366	9.29609e-05	0.000412119	-0.157422	0.000494031	0.0125011	-0.130056
CNPY4_Q8N129	1.72316	1.68461	1.63349	-0.827118	-1.293	-1.31265	-0.639456	-0.648116	-0.60876	-0.125124	0.0504292	0.451263	-0.0347022	-0.130573	0.0765416	CNPY4	Protein canopy homolog 4	Q8N129	1.0725	8.22651e-11	1.07986e-09	-1.22609	9.25688e-10	9.47224e-09	-1.00379	9.80606e-08	5.69321e-07	-0.674927	3.28221e-08	2.12597e-07	-0.742251	0.00360159	0.0196105	0.222304	9.45714e-07	6.46456e-06	0.551167	3.83139e-06	1.68345e-05	0.483843	0.000167069	0.000641783	0.328862	0.00111887	0.00285095	0.261539	0.299893	0.550087	-0.0673237
STIM1_Q13586	1.45582	1.49018	1.35196	-1.07359	-1.69931	-1.43776	-0.714898	-0.528743	-0.598867	0.231819	0.317436	0.465892	0.2462	0.143643	0.350222	STIM1	Stromal interaction molecule 1	Q13586	1.0337	8.25745e-11	1.08223e-09	-0.678954	4.18804e-09	3.04095e-08	-0.489985	4.8702e-06	1.64184e-05	-0.261955	2.07713e-06	7.30735e-06	-0.283906	0.000120097	0.0022371	0.188969	2.78582e-08	7.98761e-07	0.416999	5.20946e-08	8.208e-07	0.395048	2.00514e-05	0.000169639	0.228029	5.36402e-05	0.000276631	0.206079	0.535902	0.736666	-0.0219504
DNAJC8_O75937	1.5805	1.61798	1.57668	-0.768376	-1.40224	-1.39261	-0.8246	-0.591885	-0.730274	0.309665	0.346492	0.328645	0.0627903	-0.103062	-0.00969913	DNAJC8	DnaJ homolog subfamily C member 8	O75937	1.04364	8.31503e-11	1.08808e-09	-0.862934	7.91869e-10	8.32602e-09	-0.716345	8.45218e-07	3.54679e-06	-0.392261	5.58598e-08	3.29781e-07	-0.499349	0.00553853	0.0264521	0.146589	1.09999e-07	1.67777e-06	0.470673	1.92654e-06	1.00903e-05	0.363585	6.48611e-06	9.38269e-05	0.324083	0.000295927	0.000983806	0.216995	0.03027	0.168187	-0.107088
ZNF276_Q8N554	1.76755	1.95535	1.97049	-0.572349	-0.850032	-0.662848	-0.014297	-0.484161	-0.45538	-0.48822	-0.417561	-0.628437	-0.463254	-0.322543	-0.33431	ZNF276	Zinc finger protein 276	Q8N554	1.04248	8.37684e-11	1.09446e-09	-0.713181	5.62673e-10	6.43645e-09	-0.60945	2.04563e-10	3.93258e-09	-0.662662	4.17683e-10	6.01879e-09	-0.624694	0.0138062	0.0484082	0.103731	0.187832	0.221969	0.0505192	0.03038	0.0424098	0.088487	0.166943	0.211345	-0.0532121	0.681361	0.730396	-0.0152443	0.314914	0.563148	0.0379678
ACOX3_O15254	-1.75243	-1.7808	-1.71715	0.134346	0.495096	0.256545	-0.0304575	0.0285904	-0.00208856	0.1063	0.318661	0.396383	1.14319	1.28056	1.12326	ACOX3	Peroxisomal acyl-coenzyme A oxidase 3	O15254	1.05083	8.39816e-11	1.09554e-09	0.616941	5.60751e-10	6.42683e-09	0.527468	9.55395e-11	2.28019e-09	0.610442	1.00608e-12	7.4141e-11	0.884476	0.0140399	0.0489917	-0.0894735	0.839252	0.859719	-0.00649908	1.42471e-06	7.93698e-06	0.267535	0.0207427	0.0333894	0.0829744	5.63762e-08	2.32165e-06	0.357008	1.09781e-06	0.000158251	0.274034
RASSF1_Q9NS23	1.88445	1.87875	1.9522	-0.951354	-0.451357	-0.488048	-0.315041	-0.402038	-0.343285	-0.278794	-0.463093	-0.717922	-0.495388	-0.372742	-0.43634	RASSF1	Ras association domain-containing protein 1	Q9NS23	1.05476	8.66016e-11	1.12797e-09	-0.949999	3.52121e-10	4.50941e-09	-0.846283	1.75973e-10	3.51151e-09	-0.896174	2.29454e-10	3.80957e-09	-0.876772	0.0525396	0.123707	0.103715	0.287371	0.327635	0.053825	0.155412	0.187804	0.0732266	0.322521	0.37856	-0.0498902	0.540403	0.60026	-0.0304886	0.695526	0.840341	0.0194016
ZNF134_P52741	1.23505	1.68063	1.47232	-1.05159	-1.20421	-1.06542	-0.990032	-1.06662	-0.942002	0.0788416	0.385521	0.439042	0.248062	0.199862	0.58054	ZNF134	Zinc finger protein 134	P52741	1.06503	8.75279e-11	1.13734e-09	-1.03707	1.47196e-10	2.27734e-09	-0.993681	9.41642e-07	3.90461e-06	-0.468761	1.40155e-06	5.19383e-06	-0.451938	0.427612	0.562715	0.0433939	1.09404e-07	1.67777e-06	0.568313	7.83857e-08	1.05532e-06	0.585137	2.68708e-07	2.12964e-05	0.524919	1.88371e-07	5.46149e-06	0.541743	0.755834	0.876718	0.0168234
FAM102B_Q5T8I3	1.2568	1.22694	1.37105	-1.5064	-1.64772	-1.2573	-0.804751	-0.822104	-0.236814	0.222607	0.277528	0.302371	0.538146	0.52851	0.551141	FAM102B	Protein FAM102B	Q5T8I3	1.06016	8.7592e-11	1.13734e-09	-0.938486	7.31545e-09	4.72537e-08	-0.649232	8.07444e-06	2.56265e-05	-0.346534	0.000161568	0.000355229	-0.253972	4.8542e-05	0.00128644	0.289253	2.16183e-08	7.05744e-07	0.591952	3.91058e-09	1.44091e-07	0.684514	3.13151e-05	0.000220888	0.302698	2.02557e-06	2.79882e-05	0.39526	0.0762099	0.274439	0.0925621
NECAP2_Q9NVZ3	1.87017	1.73898	1.88643	-0.661454	-0.865316	-1.0097	-0.912535	-0.506737	-0.595155	-0.258252	0.0841871	-0.126772	-0.0700039	-0.360677	-0.213166	NECAP2	Adaptin ear-binding coat-associated protein 2	Q9NVZ3	1.04119	8.94425e-11	1.15958e-09	-0.746026	2.02381e-10	2.92935e-09	-0.697538	4.52799e-09	4.4387e-08	-0.538378	2.28572e-09	2.34985e-08	-0.570237	0.226718	0.359052	0.0484881	0.000127403	0.000301667	0.207648	0.000536613	0.0010926	0.175789	0.0011778	0.00288793	0.15916	0.00559105	0.0109616	0.127301	0.4192	0.652759	-0.0318592
NAP1L1_P55209	-1.9172	-2	-1.76981	0.402412	0.521581	0.361302	0.330515	0.389027	0.273815	0.489753	0.79819	0.710636	0.478029	0.634104	0.338461	NAP1L1	Nucleosome assembly protein 1-like 1	P55209	1.03228	8.96566e-11	1.16056e-09	0.555484	1.50356e-10	2.31769e-09	0.53236	2.74805e-11	9.19774e-10	0.61198	6.75012e-11	1.52926e-09	0.568576	0.43082	0.565695	-0.0231233	0.0689777	0.0890824	0.0564967	0.652755	0.687882	0.0130928	0.0153834	0.0256933	0.07962	0.225445	0.280172	0.0362161	0.151337	0.390235	-0.0434039
CDC42_P60953	1.84576	1.75567	1.75662	-0.726678	-0.937191	-1.24279	-0.601977	-0.398501	-0.466001	-0.0582303	0.0614424	0.30027	-0.266111	-0.360848	-0.661434	CDC42	Cell division control protein 42 homolog	P60953	1.04554	8.99841e-11	1.16151e-09	-0.912522	9.12274e-10	9.3587e-09	-0.753509	3.17604e-08	2.21426e-07	-0.558084	1.2528e-09	1.48028e-08	-0.733846	0.00490691	0.0243635	0.159013	4.88841e-06	2.05852e-05	0.354438	0.00222607	0.00396547	0.178675	0.00114832	0.00283737	0.195425	0.680712	0.729794	0.0196628	0.0025007	0.0361589	-0.175762
ACTN4_O43707	1.73897	1.77931	1.97181	-1.2112	-1.03336	-0.772415	-0.222377	-0.0628903	-0.130127	-0.343828	-0.403796	-0.285982	-0.380907	-0.27076	-0.37246	ACTN4	Alpha-actinin-4	O43707	1.02059	9.00063e-11	1.16151e-09	-0.470877	7.21009e-09	4.66656e-08	-0.326876	2.2123e-09	2.50539e-08	-0.361095	2.251e-09	2.32881e-08	-0.36057	5.34177e-05	0.00136079	0.144	0.000587681	0.00115677	0.109782	0.00056531	0.00114474	0.110306	0.179809	0.225661	-0.0342188	0.186102	0.237244	-0.0336942	0.982966	0.992774	0.000524635
HSPB1_P04792	-1.85487	-1.66906	-1.63179	-0.349316	-0.457101	-0.366644	0.540125	0.44414	0.590297	0.698543	0.797171	0.754874	0.732962	0.814802	0.955871	HSPB1	Heat shock protein beta-1	P04792	1.10697	9.04623e-11	1.1656e-09	1.06732	1.41437e-13	2.52811e-11	1.80367	4.30571e-14	2.00957e-11	1.98484	2.83487e-14	8.82065e-12	2.05265	7.79524e-09	9.35541e-06	0.736342	5.65245e-10	9.18819e-08	0.917512	2.38826e-10	2.04733e-08	0.985327	0.00581353	0.0110447	0.181169	0.000586876	0.00168732	0.248984	0.237118	0.487981	0.0678149
FOXK1_P85037	1.74236	1.79374	1.62137	-0.837698	-1.18915	-1.05834	-0.915305	-0.575871	-0.72937	-0.312342	0.153708	0.0543235	-0.0631903	0.122124	0.193646	FOXK1	Forkhead box protein K1	P85037	1.04536	9.09317e-11	1.16986e-09	-0.78977	3.48815e-10	4.47389e-09	-0.706924	1.94827e-08	1.46138e-07	-0.504157	4.40486e-08	2.70902e-07	-0.469962	0.0619895	0.139244	0.082846	1.03122e-05	3.66311e-05	0.285613	3.18196e-06	1.45836e-05	0.319808	0.000263616	0.000895165	0.202767	6.448e-05	0.000315936	0.236962	0.413563	0.647353	0.0341953
SLC35F6_Q8N357	1.87399	1.78726	1.66878	-0.867189	-1.02606	-1.28601	-0.0741932	-0.0884217	-0.6879	0.0841538	-0.0341932	-0.0661453	-0.460193	-0.404681	-0.419199	SLC35F6	Solute carrier family 35 member F6	Q8N357	1.09898	9.12947e-11	1.17273e-09	-1.40722	4.27926e-09	3.09381e-08	-1.02211	2.35452e-08	1.71407e-07	-0.884129	1.90945e-09	2.06717e-08	-1.09381	0.000150658	0.0025656	0.385115	7.8072e-06	2.96826e-05	0.523092	0.000855157	0.00165993	0.313415	0.0786398	0.107721	0.137977	0.338608	0.40026	-0.0716998	0.0125789	0.09904	-0.209677
DNAJB1_P25685	1.77369	1.69162	1.70321	-0.725268	-1.23317	-1.23296	-0.655713	-0.660119	-0.647499	-0.0125301	0.252604	0.235012	-0.154117	-0.309967	-0.0247908	DNAJB1	DnaJ homolog subfamily B member 1	P25685	1.03227	9.14968e-11	1.17315e-09	-0.647386	6.26695e-10	6.93253e-09	-0.552285	8.65095e-08	5.09654e-07	-0.363456	9.88952e-09	7.83052e-08	-0.438104	0.0136075	0.0478823	0.0951007	1.36031e-06	8.31125e-06	0.28393	3.1718e-05	9.33976e-05	0.209282	8.4367e-05	0.000411328	0.188829	0.00457893	0.00925368	0.114181	0.043014	0.204043	-0.0746484
NDUFA13_Q9P0J0	1.86891	1.75249	1.64976	-1.01722	-1.09714	-0.778502	-0.584058	-0.952944	-0.692446	-0.190677	0.0944582	0.0730421	-0.111816	-0.204163	0.190307	NDUFA13	NADH dehydrogenase [ubiquinone] 1 alpha subcomplex subunit 13	Q9P0J0	1.04435	9.16062e-11	1.17315e-09	-0.786713	2.56357e-10	3.54803e-09	-0.722783	1.63221e-08	1.27082e-07	-0.51018	1.30389e-08	9.90047e-08	-0.520057	0.137559	0.248629	0.0639291	1.38423e-05	4.63998e-05	0.276533	1.99221e-05	6.36897e-05	0.266656	0.000169039	0.000646375	0.212604	0.000256697	0.00088237	0.202727	0.810369	0.905999	-0.00987679
CCT2_P78371	-1.67908	-2	-1.81634	0.963767	0.756825	0.885698	0.598945	0.584699	0.635257	0.317493	0.242089	0.273049	0.222408	0.107697	-0.0444989	CCT2	T-complex protein 1 subunit beta	P78371	1.02171	9.23078e-11	1.18033e-09	0.457689	3.16744e-10	4.1905e-09	0.413469	1.78559e-09	2.12475e-08	0.35808	5.19021e-09	4.65844e-08	0.327359	0.0828336	0.172548	-0.0442198	0.00103113	0.00191099	-0.0996088	0.000105986	0.000259892	-0.13033	0.0351601	0.0531833	-0.055389	0.00298737	0.00642357	-0.08611	0.213869	0.463669	-0.030721
INPP5F_Q9Y2H2	1.5241	2	1.95251	-0.637623	-0.618182	-0.894966	-0.729366	-0.518502	-0.804216	-0.13407	-0.283902	-0.0739545	-0.19742	-0.297957	-0.393755	INPP5F	Phosphatidylinositide phosphatase SAC2	Q9Y2H2	1.12979	9.33303e-11	1.19159e-09	-1.8775	1.09115e-10	1.80804e-09	-1.85355	1.71996e-09	2.06719e-08	-1.47484	8.05077e-10	1.02831e-08	-1.57125	0.807633	0.870979	0.0239553	0.00116206	0.0021269	0.402665	0.00754474	0.0119299	0.306248	0.00183639	0.00415949	0.378709	0.0120857	0.0213841	0.282292	0.335789	0.581341	-0.096417
EPC1_Q9H2F5	1.67928	1.57651	1.56676	-1.22562	-1.2545	-1.04096	-0.74946	-0.853585	-0.648895	0.10667	0.269215	0.0296917	0.0485761	-0.033606	0.529921	EPC1	Enhancer of polycomb homolog 1	Q9H2F5	1.03955	9.39471e-11	1.19638e-09	-0.674056	6.92505e-10	7.43956e-09	-0.571527	1.73036e-07	9.11969e-07	-0.356834	2.48365e-07	1.17286e-06	-0.345579	0.0113629	0.0422575	0.10253	6.44407e-07	5.01931e-06	0.317223	4.38032e-07	3.38178e-06	0.328477	3.74125e-05	0.000246066	0.214693	2.27022e-05	0.000146934	0.225948	0.750349	0.873207	0.0112548
S100A11_P31949	1.6906	1.49479	1.5663	-0.858012	-1.32022	-1.69415	-0.532318	-0.465997	-0.574255	0.293606	0.331443	0.244016	-0.125121	0.00656917	-0.057243	S100A11	Protein S100-A11;Protein S100-A11, N-terminally processed	P31949	1.0779	9.39899e-11	1.19638e-09	-1.61787	3.92902e-09	2.88529e-08	-1.18643	1.04836e-06	4.28163e-06	-0.728379	7.25619e-08	4.11011e-07	-0.924395	0.000193774	0.00295846	0.431445	1.12666e-07	1.7085e-06	0.889495	1.78464e-06	9.48307e-06	0.69348	0.00011325	0.00049347	0.45805	0.00789996	0.0148043	0.262035	0.0352138	0.183975	-0.196015
BRPF1_P55201	1.54705	1.38307	1.65051	-1.07777	-1.40937	-1.43361	-0.704429	-0.513455	-0.772037	0.170211	0.342772	0.271874	0.0230123	0.0979123	0.42426	BRPF1	Peregrin	P55201	1.03306	9.41737e-11	1.1969e-09	-0.614466	2.10653e-09	1.82631e-08	-0.474909	1.1495e-06	4.63608e-06	-0.274353	5.8734e-07	2.47083e-06	-0.291676	0.000747439	0.00715175	0.139557	1.04524e-07	1.64748e-06	0.340114	1.89208e-07	1.94146e-06	0.322791	2.95565e-05	0.000213503	0.200556	7.01867e-05	0.000333884	0.183233	0.5926	0.777569	-0.0173231
ZNF512_Q96ME7	1.91698	1.81949	1.78515	-0.930859	-0.886103	-0.731683	-0.697308	-0.794933	-0.365385	-0.364854	-0.181901	-0.20229	-0.415988	-0.0374424	0.0871226	ZNF512	Zinc finger protein 512	Q96ME7	1.04431	9.46178e-11	1.20073e-09	-0.831791	2.80444e-10	3.80002e-09	-0.760569	1.98588e-09	2.29168e-08	-0.646309	4.20217e-09	3.94e-08	-0.606861	0.120269	0.225936	0.0712223	0.000866771	0.00163508	0.185482	0.000172097	0.000399941	0.22493	0.0196002	0.0317695	0.11426	0.00342357	0.00720837	0.153708	0.373269	0.614869	0.0394482
MYO18A_Q92614	1.67286	1.90833	1.8697	-1.20982	-0.869865	-0.973699	-0.540735	-0.312278	-0.41442	-0.181744	-0.246711	-0.392114	-0.222861	-0.171573	0.084935	MYO18A	Unconventional myosin-XVIIIa	Q92614	1.02448	9.48025e-11	1.20126e-09	-0.512503	1.63224e-09	1.50521e-08	-0.404874	3.70708e-09	3.7841e-08	-0.377944	1.01242e-08	7.97877e-08	-0.347145	0.00137598	0.0104141	0.107629	0.000223569	0.000494135	0.134559	3.32498e-05	9.69563e-05	0.165358	0.325714	0.381848	0.0269298	0.0478473	0.0713463	0.0577291	0.263834	0.514787	0.0307992
POLR2M_P0CAP2	1.45676	1.81913	1.4689	-1.1312	-1.29193	-1.22521	-0.806831	-0.749428	-0.612629	-0.0249908	0.263972	0.420842	0.207233	-0.0730169	0.278394	POLR2M	DNA-directed RNA polymerase II subunit GRINL1A;Putative GRINL1B complex locus protein 2	P0CAP2	1.04093	9.50778e-11	1.20293e-09	-0.72028	9.91821e-10	9.99075e-09	-0.593317	4.49055e-07	2.07509e-06	-0.350563	2.32767e-07	1.10854e-06	-0.371779	0.00469137	0.0235662	0.126963	2.47788e-07	2.69646e-06	0.369717	4.79448e-07	3.59629e-06	0.348502	2.17272e-05	0.000178252	0.242754	5.27946e-05	0.00027294	0.221539	0.576643	0.766758	-0.0212153
ATXN10_Q9UBB4	-1.60291	-1.81513	-1.75982	0.768639	1.15148	1.35263	0.496731	0.518214	0.809248	0.187891	0.104192	0.0958432	-0.0819287	0.0200124	-0.245096	ATXN10	Ataxin-10	Q9UBB4	1.04159	9.98479e-11	1.26139e-09	0.742658	9.69998e-10	9.85363e-09	0.615356	1.479e-08	1.16961e-07	0.489133	6.9473e-08	3.96766e-07	0.428061	0.00575195	0.0272391	-0.127302	1.99119e-05	6.25579e-05	-0.253525	2.13655e-06	1.09246e-05	-0.314597	0.00606703	0.0114512	-0.126222	0.000328197	0.00106992	-0.187295	0.135823	0.370806	-0.0610727
DAP_P51397	1.89682	1.48866	1.48292	-0.863169	-1.3407	-1.34353	-0.770047	-0.691983	-0.616364	0.135858	0.36666	0.115062	-0.0461108	0.12508	0.0608415	DAP	Death-associated protein 1	P51397	1.05309	1.01863e-10	1.28491e-09	-0.901424	1.0354e-09	1.02575e-08	-0.744078	3.16273e-07	1.5323e-06	-0.455309	9.48129e-08	5.19857e-07	-0.506484	0.00518116	0.025277	0.157346	3.97174e-07	3.65461e-06	0.446114	1.51324e-06	8.33074e-06	0.39494	3.77362e-05	0.000247018	0.288768	0.000227528	0.000806117	0.237594	0.2926	0.543475	-0.0511743
LRPPRC_P42704	-1.47164	-1.49888	-1.38746	0.899716	1.47035	1.51183	0.706026	0.760665	0.838856	-0.21307	-0.460322	-0.317146	-0.232396	-0.182947	-0.423579	LRPPRC	Leucine-rich PPR motif-containing protein, mitochondrial	P42704	1.0408	1.02556e-10	1.29172e-09	0.86515	1.33282e-09	1.26093e-08	0.69964	3.20549e-06	1.13818e-05	0.353566	2.00451e-06	7.07856e-06	0.369485	0.00282615	0.0167791	-0.16551	5.30932e-08	1.12748e-06	-0.511584	7.63529e-08	1.04213e-06	-0.495665	4.01854e-06	7.43607e-05	-0.346074	6.5695e-06	6.31469e-05	-0.330155	0.727857	0.860478	0.0159191
MB21D1_Q8N884	-1.04828	-1.40217	-1.31391	1.098	1.63521	1.56752	0.761799	0.685786	0.720095	-0.285645	-0.399332	-0.437889	-0.482966	-0.41916	-0.679067	MB21D1	Cyclic GMP-AMP synthase	Q8N884	1.04364	1.02815e-10	1.29303e-09	0.812193	4.13893e-09	3.00789e-08	0.597384	3.0661e-05	8.29575e-05	0.26601	0.000181204	0.000393257	0.219854	0.000222308	0.00319785	-0.214808	1.19186e-08	5.10856e-07	-0.546183	4.57694e-09	1.57798e-07	-0.592338	3.26941e-06	6.73508e-05	-0.331374	8.0113e-07	1.41989e-05	-0.37753	0.292481	0.543475	-0.0461558
OIP5_O43482	-1.7405	-1.80216	-1.43496	0.829165	1.13261	1.26818	0.728759	0.727105	0.877768	-0.13376	0.132676	-0.095835	-0.414813	0.0959697	-0.170214	OIP5	Protein Mis18-beta	O43482	1.19115	1.03461e-10	1.29922e-09	2.05672	4.20288e-10	5.14287e-09	1.83211	5.01771e-08	3.23018e-07	1.22304	1.30929e-07	6.81048e-07	1.12478	0.0555015	0.128626	-0.224609	3.52233e-06	1.60329e-05	-0.833676	1.06496e-06	6.4365e-06	-0.931941	8.04918e-05	0.000399181	-0.609067	1.9043e-05	0.000129694	-0.707332	0.373244	0.614869	-0.0982653
TC2N_Q8N9U0	1.7872	1.90041	1.96061	-0.638568	-0.809046	-0.262989	-0.12818	-0.239004	-0.284576	-0.367893	-0.190608	-0.577513	-0.825177	-0.6409	-0.683753	TC2N	Tandem C2 domains nuclear protein	Q8N9U0	1.10053	1.03747e-10	1.30087e-09	-1.25878	6.80152e-10	7.33499e-09	-1.07766	2.78256e-10	5.01638e-09	-1.16049	5.11831e-11	1.21542e-09	-1.33391	0.0160576	0.0540248	0.181123	0.15615	0.18767	0.0982878	0.270307	0.313134	-0.0751331	0.226627	0.27693	-0.0828353	0.00182955	0.00428136	-0.256256	0.0200615	0.135005	-0.173421
NDUFS6_O75380	1.7827	1.5777	1.55207	-0.845684	-1.33524	-1.27986	-0.755859	-0.855701	-0.523672	0.17308	0.319992	0.0733889	-0.168984	0.105319	0.180745	NDUFS6	NADH dehydrogenase [ubiquinone] iron-sulfur protein 6, mitochondrial	O75380	1.05017	1.04694e-10	1.30908e-09	-0.919672	8.41823e-10	8.74184e-09	-0.774081	2.39027e-07	1.19813e-06	-0.477342	7.81939e-08	4.38815e-07	-0.526699	0.00951952	0.0376346	0.145591	5.59148e-07	4.55175e-06	0.44233	2.03007e-06	1.05102e-05	0.392973	3.59774e-05	0.000239498	0.296739	0.000194149	0.000719155	0.247382	0.319675	0.567625	-0.0493575
TAF1_P21675	1.37162	1.53623	1.52649	-1.2629	-1.59963	-1.28786	-0.512072	-0.591525	-0.560186	-0.11759	-0.0439392	0.179788	0.459951	0.340865	0.560751	TAF1	Transcription initiation factor TFIID subunit 1	P21675	1.02418	1.04823e-10	1.30908e-09	-0.465324	6.37007e-09	4.23472e-08	-0.330541	2.64612e-07	1.30919e-06	-0.239368	1.28904e-05	3.67592e-05	-0.166556	9.9753e-05	0.00198115	0.134783	5.03512e-07	4.29878e-06	0.225956	2.08696e-08	4.4227e-07	0.298768	0.00242162	0.005246	0.091173	1.50784e-05	0.000109014	0.163985	0.010185	0.0866256	0.0728124
PLCL2_Q9UPR0	1.54566	1.89586	1.85668	-1.34533	-1.13103	-0.935278	-0.116907	-0.160616	0.150731	-0.232936	-0.384595	-0.381227	-0.296408	-0.229234	-0.23538	PLCL2	Inactive phospholipase C-like protein 2	Q9UPR0	1.02825	1.04869e-10	1.30908e-09	-0.537542	2.9731e-08	1.47186e-07	-0.334813	5.17412e-09	4.93392e-08	-0.388628	8.15233e-09	6.76088e-08	-0.373955	7.56264e-06	0.000399583	0.202729	0.000149572	0.000346255	0.148915	6.30029e-05	0.000166862	0.163587	0.0761739	0.10489	-0.0538149	0.18409	0.234965	-0.0391426	0.607442	0.786521	0.0146723
DENND1B_Q6P3S1	1.83742	1.78311	1.88423	-0.806625	-0.988074	-0.67694	-0.760932	-0.615216	-0.375459	-0.248027	-0.0757132	0.291854	-0.279166	-0.55296	-0.417502	DENND1B	DENN domain-containing protein 1B	Q6P3S1	1.06853	1.05594e-10	1.31616e-09	-1.10886	3.32643e-10	4.33261e-09	-1.00877	8.42513e-09	7.42702e-08	-0.769694	7.89469e-10	1.01412e-08	-0.938982	0.106015	0.206403	0.100098	6.03803e-05	0.000157974	0.33917	0.0115188	0.0175117	0.169882	0.00120608	0.00294629	0.239072	0.247032	0.303898	0.0697841	0.0117463	0.0946374	-0.169288
CSRP1_P21291	1.51086	1.77677	1.68679	-0.802019	-1.049	-1.13829	-0.880005	-0.819987	-0.943736	0.21674	0.172062	0.293614	0.199724	-0.347043	0.123527	CSRP1	Cysteine and glycine-rich protein 1	P21291	1.04269	1.05785e-10	1.31659e-09	-0.825721	1.81341e-10	2.69245e-09	-0.789889	1.57789e-07	8.43632e-07	-0.445017	2.74391e-08	1.82639e-07	-0.51824	0.418191	0.554399	0.0358318	8.98715e-07	6.26565e-06	0.380704	8.68198e-06	3.24599e-05	0.30748	2.61416e-06	6.07379e-05	0.344872	3.00346e-05	0.000180487	0.271649	0.111737	0.333227	-0.0732234
CARD11_Q9BXL7	1.95732	1.77644	1.80059	-0.241829	-0.236085	-0.336029	-0.053219	-0.141436	-0.328086	-0.42805	-0.330665	-0.534049	-1.09023	-0.891146	-0.923527	CARD11	Caspase recruitment domain-containing protein 11	Q9BXL7	1.03351	1.06852e-10	1.3279e-09	-0.500781	1.89015e-10	2.78582e-09	-0.47781	4.4035e-11	1.28898e-09	-0.538553	3.26328e-12	1.54016e-10	-0.665725	0.393246	0.530112	0.0229712	0.170555	0.203354	-0.0377715	2.99293e-05	8.90986e-05	-0.164944	0.0366744	0.0551741	-0.0607427	8.09287e-06	7.20214e-05	-0.187915	0.000324435	0.0094638	-0.127173
CCDC69_A6NI79	1.81004	1.84325	1.78153	-1.28109	-0.933383	-0.711476	-0.271034	-0.0768176	-0.0968799	-0.273188	-0.1331	-0.0743307	-0.774195	-0.505299	-0.304028	CCDC69	Coiled-coil domain-containing protein 69	A6NI79	1.05087	1.07437e-10	1.3332e-09	-0.845232	7.34757e-09	4.73366e-08	-0.594394	6.83835e-09	6.27172e-08	-0.598022	8.91886e-10	1.12167e-08	-0.70952	8.12148e-05	0.00174498	0.250839	9.29478e-05	0.000229461	0.247211	0.00887574	0.0138058	0.135712	0.935398	0.947009	-0.00362799	0.0215343	0.0354261	-0.115126	0.0251396	0.151798	-0.111498
CFL1_P23528	1.67151	1.4702	1.62066	-1.07281	-1.36079	-1.54297	-0.396925	-0.602717	-0.552859	0.155265	0.191832	0.00142505	-0.104152	0.262719	0.259617	CFL1	Cofilin-1	P23528	1.02592	1.08625e-10	1.34595e-09	-0.585122	5.38583e-09	3.70265e-08	-0.422817	3.35687e-07	1.62262e-06	-0.295532	4.00881e-07	1.77439e-06	-0.290868	0.000151734	0.00257432	0.162305	4.21021e-07	3.81142e-06	0.28959	3.52339e-07	2.92779e-06	0.294254	0.00114682	0.0028345	0.127285	0.000867647	0.00232457	0.131949	0.880492	0.942295	0.00466426
PPM1A_P35813	1.31837	1.44501	1.5229	-1.25408	-1.58514	-1.34422	-0.734658	-0.719869	-0.464073	0.0516739	0.237022	0.366267	0.212756	0.44828	0.499759	PPM1A	Protein phosphatase 1A	P35813	1.02822	1.09473e-10	1.35447e-09	-0.538221	4.61291e-09	3.27525e-08	-0.394298	2.03648e-06	7.65481e-06	-0.230757	9.80448e-06	2.89618e-05	-0.198614	0.000211219	0.00311197	0.143923	8.39435e-08	1.47776e-06	0.307463	2.66466e-08	5.19393e-07	0.339607	6.60863e-05	0.000346561	0.163541	1.14064e-05	9.0146e-05	0.195684	0.272053	0.523122	0.0321438
C6_P13671	1.26155	1.30213	1.65312	-1.35329	-1.18829	-0.882212	-0.780144	-0.896602	-0.878931	0.0356572	-0.105778	-0.365539	0.782496	0.628243	0.787598	C6	Complement component C6	P13671	1.11806	1.09745e-10	1.35583e-09	-1.64178	4.73119e-10	5.62189e-09	-1.45524	4.03638e-08	2.71712e-07	-0.999698	0.000235309	0.000496692	-0.433717	0.048495	0.116836	0.186538	5.39567e-06	2.21984e-05	0.642078	4.38915e-09	1.56088e-07	1.20806	0.000152487	0.000601148	0.45554	3.14294e-08	1.50022e-06	1.02152	1.95134e-05	0.00115445	0.565981
CHMP1B_Q7LBR1	1.51629	1.64951	1.58987	-0.774936	-1.26759	-1.37284	-0.913575	-0.73684	-0.79879	-0.0298541	0.210876	0.275279	0.396676	-0.00136276	0.257281	CHMP1B	Charged multivesicular body protein 1b	Q7LBR1	1.10343	1.10635e-10	1.36482e-09	-1.75897	5.07964e-10	5.92695e-09	-1.55099	2.15703e-07	1.0956e-06	-0.925522	3.64292e-07	1.63637e-06	-0.883266	0.0413527	0.10521	0.207984	6.93308e-07	5.24256e-06	0.83345	4.00929e-07	3.18805e-06	0.875706	1.44063e-05	0.000141508	0.625466	7.39895e-06	6.78587e-05	0.667722	0.652187	0.811828	0.0422561
GALE_Q14376	-1.43037	-1.30447	-1.38847	1.00086	1.6684	1.54404	0.574231	0.720449	0.721591	-0.345908	-0.328783	-0.315627	-0.268776	-0.306803	-0.540369	GALE	UDP-glucose 4-epimerase	Q14376	1.0466	1.12322e-10	1.38361e-09	0.820252	4.44388e-09	3.18813e-08	0.604083	8.31172e-06	2.62704e-05	0.30826	1.26159e-05	3.60753e-05	0.295899	0.000244317	0.00340949	-0.216169	3.09676e-08	8.44673e-07	-0.511993	2.34661e-08	4.77334e-07	-0.524354	1.26484e-05	0.000131672	-0.295823	8.33263e-06	7.3248e-05	-0.308184	0.777095	0.888698	-0.012361
GALNT2_Q10471	-1.88113	-1.92934	-1.90487	0.190742	0.681225	0.576169	0.560884	0.467749	0.388062	0.275659	0.337051	0.309776	0.497474	0.852747	0.577804	GALNT2	Polypeptide N-acetylgalactosaminyltransferase 2;Polypeptide N-acetylgalactosaminyltransferase 2 soluble form	Q10471	1.04271	1.13085e-10	1.39096e-09	0.73102	1.19298e-10	1.93854e-09	0.727812	2.85063e-10	5.10621e-09	0.677378	5.13182e-11	1.21542e-09	0.779992	0.934224	0.95724	-0.00320844	0.183486	0.217353	-0.0536416	0.22193	0.260396	0.0489719	0.209254	0.258482	-0.0504331	0.194877	0.246895	0.0521803	0.0189217	0.130189	0.102613
SUN1_O94901	1.86485	1.87817	1.76295	-0.63279	-0.627603	-0.510043	-1.06234	-0.803817	-0.85836	-0.0520281	-0.381298	-0.37119	-0.184783	-0.0284462	0.00671624	SUN1	SUN domain-containing protein 1	O94901	1.03426	1.13708e-10	1.39556e-09	-0.500828	2.52803e-11	6.45533e-10	-0.566496	6.37403e-10	9.34523e-09	-0.434345	2.10261e-09	2.20749e-08	-0.393185	0.0264423	0.0764636	-0.0656682	0.024946	0.0348415	0.0664832	0.00129326	0.00241652	0.107643	0.000243833	0.000843861	0.132151	1.93426e-05	0.00013094	0.173311	0.139896	0.375766	0.0411599
RRP12_Q5JTH9	-1.54582	-1.19328	-1.44717	1.27481	1.68661	1.51243	0.395549	0.45899	0.601127	-0.200531	-0.282849	-0.322712	-0.501863	-0.0843401	-0.350962	RRP12	RRP12-like protein	Q5JTH9	1.03068	1.13791e-10	1.39556e-09	0.595805	1.90504e-08	1.0155e-07	0.388157	5.68135e-06	1.87984e-05	0.232551	8.54977e-06	2.56067e-05	0.223534	1.80321e-05	0.0006703	-0.207647	4.11696e-08	9.77021e-07	-0.363254	3.09881e-08	5.64833e-07	-0.372271	0.000266664	0.000902961	-0.155606	0.000162595	0.000627368	-0.164624	0.776385	0.888491	-0.00901776
CCDC86_Q9H6F5	1.93882	1.81728	1.85986	-0.10234	-0.625426	-0.313216	-0.604389	-0.768046	-0.817825	-0.115855	-0.135068	-0.161702	-0.674411	-0.671942	-0.625726	CCDC86	Coiled-coil domain-containing protein 86	Q9H6F5	1.03775	1.14283e-10	1.39955e-09	-0.644454	1.63353e-11	5.1016e-10	-0.755715	3.80126e-10	6.21526e-09	-0.583623	2.31212e-11	6.93719e-10	-0.734593	0.0058964	0.0275811	-0.111261	0.0944072	0.118552	0.060831	0.0193515	0.0280975	-0.090139	0.00022052	0.000781353	0.172092	0.54111	0.600908	0.021122	0.000662633	0.0150048	-0.15097
ROCK1_Q13464	1.59046	1.76823	1.61983	-1.204	-1.41688	-1.14124	-0.542302	-0.478008	-0.481429	-0.0273451	-0.01728	-0.211371	0.0411206	0.120738	0.37947	ROCK1	Rho-associated protein kinase 1	Q13464	1.02099	1.15105e-10	1.40757e-09	-0.443277	4.20469e-09	3.04702e-08	-0.328643	5.11744e-08	3.28431e-07	-0.265466	3.345e-07	1.51889e-06	-0.22503	0.00029267	0.00389655	0.114634	4.31224e-06	1.854e-05	0.177811	4.70394e-07	3.54738e-06	0.218247	0.0176378	0.0289744	0.0631772	0.000677704	0.00190138	0.103613	0.104956	0.322981	0.0404359
PDLIM1_O00151	1.54265	1.6682	1.83696	-1.03898	-1.40193	-1.1612	-0.604474	-0.600704	-0.332798	0.14774	-0.171529	0.0733801	-0.103317	-0.205105	0.351112	PDLIM1	PDZ and LIM domain protein 1	O00151	1.07033	1.16912e-10	1.42758e-09	-1.24002	3.1131e-09	2.41822e-08	-0.944116	7.83351e-08	4.67728e-07	-0.716527	7.71063e-08	4.33871e-07	-0.717517	0.000579283	0.00601871	0.295908	2.54533e-06	1.2821e-05	0.523496	2.59716e-06	1.26278e-05	0.522507	0.00402512	0.00802444	0.227588	0.00414254	0.00848197	0.226599	0.988061	0.995646	-0.000989318
KIAA1551_Q9HCM1	1.34881	1.60015	1.26196	-1.29041	-1.46691	-1.54499	-0.674777	-0.527026	-0.530253	0.308769	0.470352	0.431844	-0.0385398	0.109868	0.541139	KIAA1551	Uncharacterized protein KIAA1551	Q9HCM1	1.0373	1.21511e-10	1.4808e-09	-0.693102	9.02688e-09	5.58019e-08	-0.483846	1.70422e-05	4.97297e-05	-0.244241	2.59831e-06	8.90954e-06	-0.292968	7.60468e-05	0.00171155	0.209256	2.17506e-08	7.05744e-07	0.448861	8.20838e-08	1.08674e-06	0.400135	2.06274e-05	0.000172832	0.239605	0.000175672	0.000667437	0.190879	0.203756	0.450818	-0.0487264
SLC27A2_O14975	-1.61179	-1.47095	-1.58284	0.771955	1.52367	1.2974	0.81872	0.644789	0.798528	-0.280313	-0.382145	-0.39515	-0.00292575	0.0343558	-0.163307	SLC27A2	Very long-chain acyl-CoA synthetase	O14975	1.06081	1.21622e-10	1.4808e-09	1.1882	1.01678e-09	1.01225e-08	0.996708	1.82641e-06	6.97756e-06	0.519096	1.45824e-07	7.46084e-07	0.652285	0.00921703	0.0368024	-0.191496	1.09159e-07	1.67777e-06	-0.669108	1.29405e-06	7.37038e-06	-0.535919	4.42474e-06	7.71209e-05	-0.477612	0.000110819	0.000469723	-0.344423	0.0528506	0.228983	0.133189
LCK_P06239	1.7936	1.69474	1.81936	-0.108789	-0.0466381	-0.270052	0.0369174	-0.030175	0.140257	-0.641768	-0.729484	-0.560026	-0.895604	-1.04193	-1.1604	LCK	Tyrosine-protein kinase Lck	P06239	1.04091	1.22349e-10	1.48749e-09	-0.519665	4.37585e-10	5.28183e-09	-0.467774	7.05682e-12	3.77607e-10	-0.656153	1.11773e-12	8.02568e-11	-0.761901	0.0801887	0.168407	0.0518903	0.000267411	0.000576623	-0.136488	9.0857e-07	5.74862e-06	-0.242236	1.28955e-05	0.000133203	-0.188379	1.03592e-07	3.52339e-06	-0.294127	0.00202427	0.0309198	-0.105748
ZFP64_Q9NTW7	1.5676	1.71567	1.50745	-1.11226	-0.996853	-0.958463	-0.915471	-1.00639	-0.862005	-0.121845	0.233603	-0.00233527	0.0739791	0.190143	0.687174	ZFP64	Zinc finger protein 64 homolog, isoforms 3 and 4	Q9NTW7	1.0716	1.23112e-10	1.4946e-09	-1.19715	1.92398e-10	2.81591e-09	-1.15393	5.79648e-08	3.63133e-07	-0.713157	5.44567e-07	2.3059e-06	-0.584905	0.504088	0.632632	0.0432204	4.20894e-06	1.8217e-05	0.483989	3.27611e-07	2.78851e-06	0.612241	1.10712e-05	0.000122616	0.440769	7.37812e-07	1.33874e-05	0.569021	0.0628654	0.24959	0.128252
JADE2_Q9NQC1	1.58389	1.51056	1.61765	-1.13092	-1.11294	-1.46656	-0.688523	-0.574042	-0.848172	-0.0359254	0.189751	0.153519	0.0491935	0.210571	0.541938	JADE2	Protein Jade-2	Q9NQC1	1.03447	1.23481e-10	1.49692e-09	-0.633763	1.56776e-09	1.45372e-08	-0.513393	2.55736e-07	1.27277e-06	-0.331441	9.57088e-07	3.75023e-06	-0.294243	0.00329765	0.0185805	0.12037	7.11147e-07	5.33943e-06	0.302321	1.94993e-07	1.96655e-06	0.33952	0.000122337	0.000520464	0.181951	2.08446e-05	0.000138103	0.21915	0.284539	0.536173	0.0371986
ADRBK1_P25098	-1.47925	-1.37396	-1.58275	0.966182	1.32428	1.4045	0.771713	0.894209	0.861805	-0.264663	-0.487009	-0.357002	-0.133019	-0.171628	-0.37341	ADRBK1	Beta-adrenergic receptor kinase 1	P25098	1.02586	1.23714e-10	1.49759e-09	0.514213	8.0571e-10	8.43986e-09	0.440395	3.72082e-06	1.29435e-05	0.210423	1.00751e-06	3.92144e-06	0.237656	0.0175218	0.0577259	-0.0738179	6.40708e-08	1.25935e-06	-0.30379	1.86871e-07	1.92626e-06	-0.276557	1.44008e-06	4.60005e-05	-0.229972	5.49473e-06	5.6089e-05	-0.202739	0.332237	0.578591	0.0272329
RPL3_P39023	-1.48341	-1.71993	-1.59592	1.10085	1.32502	1.15393	0.67649	0.714327	0.773969	-0.0812237	-0.278855	-0.161406	0.0573615	0.0747368	-0.555926	RPL3	60S ribosomal protein L3	P39023	1.03999	1.24177e-10	1.4996e-09	0.878539	1.15941e-09	1.12214e-08	0.730176	3.36675e-07	1.62645e-06	0.448523	2.61452e-07	1.226e-06	0.458762	0.00704878	0.0310084	-0.148363	5.37972e-07	4.43811e-06	-0.430016	7.01926e-07	4.7443e-06	-0.419777	4.38185e-05	0.000268536	-0.281654	6.23219e-05	0.000308161	-0.271415	0.827973	0.913963	0.0102393
DIAPH2_O60879	1.90348	1.81182	1.80883	-0.567221	-0.921872	-1.01477	-0.745365	-0.639144	-0.500182	-0.0554711	0.0461112	-0.0798836	-0.339441	-0.475859	-0.231029	DIAPH2	Protein diaphanous homolog 2	O60879	1.02743	1.24238e-10	1.4996e-09	-0.506174	3.28749e-10	4.29108e-09	-0.467135	9.04794e-09	7.85245e-08	-0.35393	1.39461e-09	1.61154e-08	-0.414275	0.166648	0.286301	0.0390395	8.01185e-05	0.000202004	0.152245	0.00446634	0.00742123	0.0918992	0.00100873	0.00255406	0.113205	0.069074	0.0987393	0.0528597	0.0415784	0.200517	-0.0603453
RTN2_O75298	-1.55972	-1.88903	-1.47712	0.956901	1.34998	0.973	0.673823	0.956645	0.726598	-0.25749	-0.113619	-0.12639	0.0554522	0.0896812	-0.358709	RTN2	Reticulon-2	O75298	1.16816	1.25376e-10	1.51117e-09	1.97888	5.31462e-10	6.14142e-09	1.75634	1.82036e-07	9.5105e-07	1.06794	8.98075e-08	4.96815e-07	1.13641	0.0526953	0.12391	-0.222544	1.06502e-06	7.03214e-06	-0.910946	2.47409e-06	1.2162e-05	-0.842476	1.98843e-05	0.000168565	-0.688402	5.50365e-05	0.0002821	-0.619932	0.522302	0.730174	0.0684704
PRMT7_Q9NVM4	-1.69546	-1.9544	-1.61907	0.726932	1.22484	1.31297	0.567499	0.518328	0.507662	0.042789	0.108877	-0.105951	0.116018	0.208186	0.0407835	PRMT7	Protein arginine N-methyltransferase 7	Q9NVM4	1.03787	1.25649e-10	1.51229e-09	0.670807	1.74083e-09	1.58448e-08	0.539435	3.53747e-08	2.424e-07	0.417769	1.79415e-08	1.29047e-07	0.442866	0.00269718	0.016243	-0.131372	8.79378e-06	3.25878e-05	-0.253038	2.51264e-05	7.65919e-05	-0.227941	0.0045232	0.00888044	-0.121666	0.0173836	0.0294316	-0.096569	0.489741	0.708632	0.0250971
HIST1H1B_P16401	1.75975	1.69285	1.54688	-1.14792	-1.31452	-1.28194	-0.40307	-0.48708	-0.417596	-0.0162594	0.0744415	-0.269847	-0.341731	0.338308	0.267727	HIST1H1B	Histone H1.5	P16401	1.04442	1.2841e-10	1.5433e-09	-0.994637	6.47189e-09	4.27851e-08	-0.717464	6.0017e-08	3.7376e-07	-0.592782	1.78967e-07	8.89121e-07	-0.538639	0.000164678	0.00269156	0.277173	4.3949e-06	1.88375e-05	0.401855	1.13759e-06	6.7255e-06	0.455998	0.0339413	0.0514416	0.124682	0.00484334	0.00972023	0.178825	0.320894	0.5685	0.0541426
KIF15_Q9NS87	-1.82942	-2	-1.83033	0.129639	0.00584059	0.290325	0.711578	0.744512	0.701159	0.608924	0.574405	0.462176	0.454604	0.383101	0.599205	KIF15	Kinesin-like protein KIF15	Q9NS87	1.0301	1.28911e-10	1.54712e-09	0.483162	6.03858e-12	2.54925e-10	0.620501	1.38675e-11	5.67012e-10	0.579909	1.9777e-11	6.09535e-10	0.563363	0.000138242	0.00243348	0.137339	0.00234228	0.00401909	0.0967471	0.00796617	0.0125208	0.0802013	0.135688	0.175318	-0.0405918	0.0435327	0.0658122	-0.0571376	0.527446	0.733133	-0.0165458
MTA1_Q13330	-1.95242	-1.93817	-1.73751	0.638572	0.90163	0.861724	0.511388	0.441505	0.599374	0.132085	0.160837	0.10989	0.283462	0.565157	0.422479	MTA1	Metastasis-associated protein MTA1	Q13330	1.02234	1.30338e-10	1.56201e-09	0.433725	5.04793e-10	5.89815e-09	0.387832	4.07167e-09	4.07216e-08	0.325747	8.16515e-10	1.03618e-08	0.372646	0.066862	0.146936	-0.0458925	0.000440032	0.000893789	-0.107978	0.0197451	0.0285997	-0.0610792	0.018177	0.0297537	-0.0620853	0.518733	0.579427	-0.0151867	0.0618222	0.24683	0.0468986
CCDC90B_Q9GZT6	1.69217	1.79182	1.41317	-1.08	-1.38184	-0.97947	-0.624053	-0.613281	-0.804516	-0.177976	-0.0336691	-0.176657	0.0999745	0.548099	0.32622	CCDC90B	Coiled-coil domain-containing protein 90B, mitochondrial	Q9GZT6	1.04003	1.31308e-10	1.5714e-09	-0.705561	1.20677e-09	1.16129e-08	-0.587146	3.0069e-08	2.1086e-07	-0.447231	8.75384e-07	3.47055e-06	-0.331934	0.00752484	0.0322795	0.118415	1.23637e-05	4.24641e-05	0.258331	2.3524e-07	2.21801e-06	0.373627	0.00253508	0.00544267	0.139915	1.3978e-05	0.000103314	0.255211	0.00881956	0.0786551	0.115296
SCRN2_Q96FV2	1.92651	1.70328	1.66311	-0.672734	-1.11491	-0.925407	-0.942243	-0.85315	-0.644824	0.0317034	0.061987	-0.0776487	-0.0152317	-0.162532	0.0220914	SCRN2	Secernin-2	Q96FV2	1.03271	1.31889e-10	1.57538e-09	-0.54599	2.00906e-10	2.92009e-09	-0.527383	1.91605e-08	1.44236e-07	-0.359871	1.31726e-08	9.97866e-08	-0.371581	0.530177	0.655871	0.0186067	2.53272e-05	7.61812e-05	0.186119	4.75699e-05	0.000131545	0.174408	6.96921e-05	0.000360076	0.167512	0.000135766	0.00054778	0.155801	0.691357	0.838108	-0.0117106
P4HA2_O15460	-1.75954	-1.45998	-1.43239	1.33721	1.49233	1.12564	-0.448326	-0.241586	-0.0132653	0.096575	-0.238969	-0.192949	0.794748	0.496832	0.443664	P4HA2	Prolyl 4-hydroxylase subunit alpha-2	O15460	1.053	1.32201e-10	1.57538e-09	0.911001	1.1588e-06	3.3662e-06	0.417946	4.34959e-07	2.0166e-06	0.456878	4.76021e-09	4.34208e-08	0.676036	1.85108e-07	4.71241e-05	-0.493055	4.65203e-07	4.07101e-06	-0.454123	0.00032998	0.000708086	-0.234965	0.43335	0.490974	0.0389327	0.000145139	0.000575419	0.25809	0.00058891	0.0140196	0.219157
PIP4K2B_P78356	1.87911	1.859	1.77122	-0.986477	-0.896686	-0.698177	-0.774867	-0.766656	-0.32651	-0.0403659	-0.199089	-0.0330776	-0.382271	-0.354066	-0.0510752	PIP4K2B	Phosphatidylinositol 5-phosphate 4-kinase type-2 beta	P78356	1.03708	1.32204e-10	1.57538e-09	-0.647921	4.04421e-10	5.00614e-09	-0.590797	7.43288e-09	6.72883e-08	-0.463025	2.70377e-09	2.70732e-08	-0.504258	0.119692	0.225355	0.0571234	0.000135958	0.000319403	0.184895	0.00112134	0.00212841	0.143662	0.00264611	0.00564355	0.127772	0.0256969	0.0414278	0.0865389	0.250318	0.502011	-0.0412328
TMED3_Q9Y3Q3	-1.38903	-1.64195	-1.34569	1.03159	1.55738	1.39084	0.615935	0.693277	0.786888	-0.325832	-0.343339	-0.428365	-0.496693	-0.0335066	-0.0715054	TMED3	Transmembrane emp24 domain-containing protein 3	Q9Y3Q3	1.05884	1.32406e-10	1.57556e-09	0.936624	2.86549e-09	2.27964e-08	0.725491	6.11767e-06	2.00369e-05	0.367537	1.37239e-06	5.09927e-06	0.423111	0.000988248	0.00833562	-0.211133	4.94677e-08	1.08163e-06	-0.569087	1.60175e-07	1.74079e-06	-0.513512	8.03769e-06	0.000104689	-0.357954	4.31075e-05	0.000235466	-0.30238	0.282192	0.533629	0.0555746
RAB11FIP5_Q9BXF6	1.88428	2	1.68991	-0.672101	-0.498475	-0.313619	-0.0431208	-0.300794	0.0366705	-0.634329	-0.493728	-0.437815	-0.69565	-0.83316	-0.72696	RAB11FIP5	Rab11 family-interacting protein 5	Q9BXF6	1.0478	1.33548e-10	1.58689e-09	-0.700594	1.19226e-09	1.14865e-08	-0.584414	1.16206e-10	2.61122e-09	-0.708657	3.79633e-11	1.0019e-09	-0.776759	0.00815242	0.0339725	0.11618	0.831098	0.853028	-0.00806258	0.0610584	0.0802992	-0.0761644	0.00539769	0.0103435	-0.124243	0.000193419	0.000717402	-0.192345	0.0896047	0.298363	-0.0681019
CD4_P01730	1.84161	1.83901	1.8209	-0.667056	-0.793164	-0.914722	-0.491604	-0.414539	-0.0906084	-0.165909	-0.0384832	0.128517	-0.442111	-0.944355	-0.667483	CD4	T-cell surface glycoprotein CD4	P01730	1.04206	1.34321e-10	1.59383e-09	-0.802535	1.36835e-09	1.29019e-08	-0.662111	8.4103e-09	7.42368e-08	-0.568282	2.22543e-10	3.7317e-09	-0.769829	0.00589171	0.027578	0.140424	0.000112061	0.00026867	0.234253	0.455056	0.499991	0.0327062	0.0462302	0.0675649	0.0938284	0.025262	0.0408519	-0.107718	0.000417681	0.0112117	-0.201547
GAB3_Q8WWW8	1.28164	1.29623	1.32974	-1.36324	-1.98986	-1.4752	-0.320935	-0.14989	-0.39365	0.289924	0.272642	0.503348	0.0721527	0.386937	0.260171	GAB3	GRB2-associated-binding protein 3	Q8WWW8	1.04319	1.35302e-10	1.60197e-09	-0.723101	1.70336e-07	6.39692e-07	-0.395001	4.07788e-05	0.00010709	-0.235217	1.30912e-05	3.72256e-05	-0.26391	1.33376e-06	0.000144601	0.3281	1.49395e-08	5.78372e-07	0.487884	3.02897e-08	5.5926e-07	0.459191	0.00116796	0.00287321	0.159785	0.00471942	0.00949648	0.131091	0.467006	0.692947	-0.0286936
TTC4_O95801	-1.81265	-2	-1.86828	0.481571	0.313787	0.596541	0.465158	0.318451	0.498182	0.514084	0.659934	0.427282	0.30851	0.463217	0.703979	TTC4	Tetratricopeptide repeat protein 4	O95801	1.03526	1.35389e-10	1.60197e-09	0.625131	1.63502e-10	2.46161e-09	0.615494	9.52729e-11	2.28019e-09	0.643458	1.17491e-10	2.29012e-09	0.632466	0.775504	0.850861	-0.00963685	0.589195	0.628629	0.018327	0.828038	0.84906	0.00733504	0.413618	0.471416	0.0279639	0.616724	0.671736	0.0169719	0.745088	0.870276	-0.010992
TRAV12-1_A0A0B4J245	1.75661	1.78493	1.76052	-0.843197	-1.02825	-1.28864	-0.514708	-0.413536	-0.509316	-0.0736273	0.0220671	0.151576	-0.00183352	-0.678546	-0.124052	TRAV12-1		A0A0B4J245	1.0915	1.3689e-10	1.61746e-09	-1.39607	2.12483e-09	1.83649e-08	-1.11189	4.46093e-08	2.93701e-07	-0.858223	6.85408e-09	5.85174e-08	-1.00744	0.00215824	0.0139618	0.284179	7.61166e-06	2.91191e-05	0.537845	0.000174197	0.000404038	0.388631	0.00467992	0.00915604	0.253666	0.181974	0.232488	0.104452	0.0654329	0.254386	-0.149214
KIAA0101_Q15004	-1.82014	-2	-1.76839	0.473357	0.23136	0.396442	0.495719	0.463026	0.222484	0.612734	0.7926	0.640372	0.263609	0.430814	0.682742	KIAA0101	PCNA-associated factor	Q15004	1.08925	1.3824e-10	1.63014e-09	1.35855	1.19924e-10	1.94494e-09	1.37453	2.83383e-11	9.33608e-10	1.54708	8.52404e-11	1.80379e-09	1.41364	0.827891	0.885791	0.0159819	0.0217544	0.0306746	0.18853	0.458293	0.503218	0.0550902	0.032902	0.0500288	0.172548	0.596493	0.653769	0.0391083	0.0874619	0.293493	-0.13344
TNIP1_Q15025	1.70603	1.70963	1.76808	-0.73476	-0.908396	-1.22321	-0.894746	-0.665237	-0.895855	-0.129496	-0.0758992	0.275181	0.102667	-0.126926	0.0929273	TNIP1	TNFAIP3-interacting protein 1	Q15025	1.03816	1.38351e-10	1.63014e-09	-0.728475	2.61025e-10	3.6067e-09	-0.691325	3.08085e-08	2.15685e-07	-0.462775	3.07304e-08	2.01535e-07	-0.462876	0.354094	0.493488	0.0371495	1.34234e-05	4.52346e-05	0.2657	1.34751e-05	4.6064e-05	0.265598	5.85997e-05	0.000323453	0.22855	5.88455e-05	0.000294965	0.228449	0.997951	0.998902	-0.000101143
C12orf45_Q8N5I9	-1.76631	-1.93348	-1.55872	0.614129	0.521066	0.404557	-0.264215	-0.342935	-0.143927	0.929551	1.03018	0.915815	0.503405	0.346362	0.744523	C12orf45	Uncharacterized protein C12orf45	Q8N5I9	1.05267	1.38701e-10	1.63147e-09	0.693995	1.87685e-08	1.00493e-07	0.460138	1.55151e-11	6.09078e-10	0.830359	1.25866e-10	2.39774e-09	0.699563	2.9537e-05	0.000929366	-0.233858	0.00278921	0.00470242	0.136363	0.882106	0.897304	0.00556762	2.27783e-07	1.95266e-05	0.370221	2.34426e-05	0.000149964	0.239425	0.0037051	0.0453079	-0.130796
MOSPD1_Q9UJG1	-1.78044	-1.8452	-1.73391	0.722034	1.10708	1.25287	0.552592	0.494454	0.39075	0.0279472	0.239363	-0.183499	0.224513	0.506807	0.0246469	MOSPD1	Motile sperm domain-containing protein 1	Q9UJG1	1.08136	1.38853e-10	1.63147e-09	1.11966	1.89032e-09	1.68226e-08	0.901583	2.59868e-08	1.858e-07	0.721994	6.63553e-09	5.68827e-08	0.811147	0.00296535	0.0173424	-0.218081	1.75816e-05	5.63537e-05	-0.39767	0.000192695	0.000440858	-0.308517	0.0100914	0.0177831	-0.179589	0.152399	0.19862	-0.0904359	0.157834	0.39747	0.089153
PPA1_Q15181	-1.70681	-1.87922	-1.70424	0.69805	1.01902	1.29661	0.672677	0.550848	0.765757	0.0751114	0.105261	-0.0484716	-0.161824	0.213962	0.103274	PPA1	Inorganic pyrophosphatase	Q15181	1.0352	1.40702e-10	1.65078e-09	0.729363	6.91458e-10	7.43782e-09	0.639387	2.27454e-08	1.67471e-07	0.476247	2.16268e-08	1.49168e-07	0.478312	0.0375893	0.0986658	-0.0899762	2.23741e-05	6.87509e-05	-0.253116	2.4259e-05	7.44883e-05	-0.251051	0.00109069	0.0027238	-0.16314	0.00120232	0.00302055	-0.161075	0.958292	0.980591	0.00206508
PYCR1_P32322	-2	-1.93339	-1.60985	1.02013	0.755352	0.919576	0.187175	0.05044	0.48814	0.103884	0.201578	0.404112	0.47593	0.395611	0.550505	PYCR1	Pyrroline-5-carboxylate reductase 1, mitochondrial	P32322	1.03799	1.4098e-10	1.65078e-09	0.657567	3.74695e-09	2.78075e-08	0.500556	3.86353e-09	3.90114e-08	0.499266	1.0676e-09	1.31124e-08	0.556071	0.000652984	0.00657664	-0.157012	0.000611217	0.00119889	-0.158302	0.0126099	0.0190292	-0.101497	0.971096	0.977379	-0.00129009	0.136574	0.180507	0.0555148	0.12846	0.359611	0.0568049
BCL2_P10415	1.89464	1.7529	1.96028	-0.120294	-0.374153	-0.52376	-1.10583	-0.661181	-0.815101	-0.338604	-0.518629	-0.414279	-0.25964	-0.184682	-0.29166	BCL2	Apoptosis regulator Bcl-2	P10415	1.09367	1.41086e-10	1.65078e-09	-1.06199	1.05913e-11	3.692e-10	-1.31265	8.93979e-11	2.18323e-09	-1.10259	2.39218e-10	3.90986e-09	-1.01676	0.000716984	0.0069715	-0.250656	0.484606	0.526529	-0.0405989	0.437245	0.482503	0.0452341	0.00268985	0.00572088	0.210057	0.000176712	0.000670231	0.29589	0.152653	0.391225	0.0858329
ABI3_Q9P2A4	1.86082	1.7194	1.61087	-1.02974	-1.41423	-0.886819	-0.490223	-0.634014	-0.455514	0.0691363	0.145736	0.182844	-0.237003	-0.416222	-0.0250309	ABI3	ABI gene family member 3	Q9P2A4	1.0331	1.45089e-10	1.69526e-09	-0.600495	2.31542e-09	1.95104e-08	-0.477108	1.30474e-07	7.18289e-07	-0.337765	1.25562e-08	9.58083e-08	-0.413584	0.00208831	0.0136422	0.123388	2.10078e-06	1.12055e-05	0.26273	6.55206e-05	0.000172335	0.186911	0.000835669	0.00220008	0.139342	0.069042	0.0987103	0.0635239	0.0343691	0.182206	-0.0758186
QSOX2_Q6ZRP7	-1.66652	-1.48999	-1.82247	0.974996	1.07776	1.38425	0.61867	0.704849	0.72424	-0.0732787	-0.275396	-0.180507	0.0539564	0.241278	-0.271821	QSOX2	Sulfhydryl oxidase 2	Q6ZRP7	1.0387	1.45442e-10	1.69703e-09	0.682975	1.28288e-09	1.22055e-08	0.570235	2.63079e-07	1.30314e-06	0.361111	6.96185e-08	3.97327e-07	0.405955	0.00873203	0.0355415	-0.11274	9.41854e-07	6.4592e-06	-0.321864	4.69659e-06	1.98418e-05	-0.27702	7.65489e-05	0.000385313	-0.209124	0.000628306	0.00179111	-0.16428	0.239861	0.490165	0.0448443
TRIM4_Q9C037	1.78247	1.88283	1.6196	-0.862608	-0.81676	-1.2477	-0.557406	-0.547647	-0.515382	-0.379211	-0.338359	-0.603265	0.0266055	0.150975	0.405848	TRIM4	E3 ubiquitin-protein ligase TRIM4	Q9C037	1.03586	1.46805e-10	1.71056e-09	-0.603808	1.18897e-09	1.14811e-08	-0.507734	2.02121e-09	2.31654e-08	-0.485705	1.07861e-07	5.76057e-07	-0.345689	0.0108431	0.0410329	0.0960737	0.00297291	0.00497717	0.118103	2.71954e-06	1.3033e-05	0.258119	0.505762	0.561283	0.0220289	0.000252642	0.000873794	0.162045	0.000846578	0.0173044	0.140016
DENND4C_Q5VZ89	1.81754	1.97633	1.76653	-0.965747	-0.913474	-0.884362	-0.460921	-0.503916	-0.291533	-0.492544	-0.227661	-0.247628	-0.251342	-0.383019	0.0617385	DENND4C	DENN domain-containing protein 4C	Q5VZ89	1.02538	1.47811e-10	1.71989e-09	-0.491843	1.64308e-09	1.51188e-08	-0.402786	2.75285e-09	2.96877e-08	-0.385737	5.77623e-09	5.0866e-08	-0.362385	0.00498523	0.0246213	0.0890574	0.00147879	0.00264721	0.106106	0.00030011	0.000651311	0.129458	0.527089	0.581952	0.0170488	0.148018	0.193722	0.0404009	0.389682	0.62956	0.023352
PHPT1_Q9NRX4	1.41609	1.3172	1.44754	-0.995969	-1.22463	-1.3319	-1.07652	-0.801634	-1.02833	0.0735681	0.371673	0.447988	0.610733	0.280382	0.493808	PHPT1	14 kDa phosphohistidine phosphatase	Q9NRX4	1.03364	1.48371e-10	1.72401e-09	-0.633709	4.26664e-10	5.18728e-09	-0.580771	2.91154e-06	1.04753e-05	-0.269403	1.55411e-05	4.34478e-05	-0.229111	0.141922	0.254599	0.052938	1.03939e-07	1.64134e-06	0.364306	3.10744e-08	5.64833e-07	0.404598	6.06383e-07	3.08741e-05	0.311368	1.55329e-07	4.78113e-06	0.35166	0.254997	0.505534	0.040292
TDRD7_Q8NHU6	1.46743	1.47074	1.82946	-1.42775	-1.40759	-1.1866	-0.383366	-0.664538	-0.154173	-0.130946	-0.120263	-0.0649402	0.243291	0.0893402	0.439903	TDRD7	Tudor domain-containing protein 7	Q8NHU6	1.03696	1.48854e-10	1.72724e-09	-0.633189	1.51608e-08	8.42923e-08	-0.43005	9.72623e-08	5.65467e-07	-0.366229	1.42526e-06	5.26544e-06	-0.287801	5.01992e-05	0.00130172	0.203139	3.18807e-06	1.49793e-05	0.26696	1.89222e-07	1.94146e-06	0.345388	0.0820096	0.111754	0.0638212	0.00109292	0.00279843	0.142249	0.0376868	0.189245	0.0784274
ARPC5L_Q9BPX5	1.49615	1.56639	1.58644	-0.85978	-1.27294	-1.33122	-0.951713	-0.781137	-0.819665	-0.0526499	0.383289	0.333767	0.315301	0.0598007	0.327973	ARPC5L	Actin-related protein 2/3 complex subunit 5-like protein	Q9BPX5	1.04345	1.50078e-10	1.73904e-09	-0.781159	6.342e-10	6.96583e-09	-0.693401	6.15527e-07	2.71446e-06	-0.383658	6.85398e-07	2.81566e-06	-0.379934	0.055987	0.129429	0.0877574	4.1554e-07	3.77808e-06	0.397501	3.74545e-07	3.06088e-06	0.401224	6.11052e-06	9.10951e-05	0.309744	5.39638e-06	5.54514e-05	0.313467	0.930223	0.968497	0.00372331
RIF1_Q5UIP0	-2	-1.75335	-1.94746	0.404322	0.553847	0.904026	0.456036	0.604445	0.513862	0.412352	0.514711	0.420754	0.15373	0.322511	0.455459	RIF1	Telomere-associated protein RIF1	Q5UIP0	1.03082	1.51616e-10	1.75444e-09	0.61863	2.42496e-10	3.38407e-09	0.595132	3.55266e-10	5.96918e-09	0.57664	7.38688e-10	9.57672e-09	0.542672	0.489881	0.62055	-0.023498	0.226735	0.263568	-0.0419898	0.0393616	0.0537162	-0.0759585	0.585471	0.637282	-0.0184918	0.137126	0.181046	-0.0524605	0.323212	0.570922	-0.0339687
DPYSL2_Q16555	1.84682	1.74087	2	-0.987691	-0.681749	-0.936152	-0.291628	-0.231322	-0.449733	-0.251815	-0.375998	-0.483622	-0.277689	-0.0804815	-0.556912	DPYSL2	Dihydropyrimidinase-related protein 2	Q16555	1.02983	1.52754e-10	1.76518e-09	-0.589313	2.20691e-09	1.88299e-08	-0.472108	1.71999e-09	2.06719e-08	-0.482067	2.45095e-09	2.48977e-08	-0.467974	0.00270972	0.0163069	0.117205	0.00491106	0.0078422	0.107245	0.00212127	0.00379489	0.121339	0.756978	0.792248	-0.00995915	0.897617	0.917382	0.00413436	0.662072	0.81771	0.0140935
DDX17_Q92841	1.47268	1.62622	1.56242	-0.898486	-1.54009	-1.4531	-0.656716	-0.601648	-0.641735	0.104893	0.145603	0.277422	0.168788	0.122082	0.31167	DDX17	Probable ATP-dependent RNA helicase DDX17	Q92841	1.02863	1.5393e-10	1.77633e-09	-0.608118	3.72403e-09	2.776e-08	-0.466517	7.52481e-07	3.2171e-06	-0.293885	9.18863e-07	3.61563e-06	-0.288579	0.000844962	0.00760014	0.141601	3.58452e-07	3.42981e-06	0.314233	2.97248e-07	2.60939e-06	0.319539	0.000159462	0.00062222	0.172632	0.00012139	0.000503852	0.177937	0.872968	0.938306	0.00530566
MAVS_Q7Z434	1.38413	1.54809	1.64424	-1.09939	-1.37835	-1.54313	-0.645759	-0.379369	-0.690142	0.19828	0.336079	0.476087	0.156152	-0.16738	0.160466	MAVS	Mitochondrial antiviral-signaling protein	Q7Z434	1.03539	1.54741e-10	1.78324e-09	-0.621013	6.54231e-09	4.31074e-08	-0.454471	3.91815e-06	1.3518e-05	-0.257584	3.74307e-07	1.67441e-06	-0.319792	0.000263958	0.00359986	0.166541	8.8211e-08	1.50317e-06	0.363428	7.26158e-07	4.87257e-06	0.30122	5.79065e-05	0.000320577	0.196887	0.00146245	0.00355601	0.134679	0.0845738	0.288823	-0.0622077
EIF4A1_P60842	-1.41127	-1.49912	-1.36564	0.93944	1.5897	1.46757	0.756632	0.724556	0.708986	-0.202755	-0.485473	-0.295028	-0.159807	-0.228515	-0.53927	EIF4A1	Eukaryotic initiation factor 4A-I	P60842	1.05571	1.55604e-10	1.79073e-09	1.16412	3.01357e-09	2.37273e-08	0.909907	6.05872e-06	1.98903e-05	0.463351	5.08832e-06	1.61553e-05	0.471183	0.00139365	0.0104911	-0.25421	6.41591e-08	1.25935e-06	-0.700767	7.29971e-08	1.00698e-06	-0.692934	8.86728e-06	0.000110107	-0.446557	1.06245e-05	8.5741e-05	-0.438724	0.901929	0.954295	0.00783287
NAB2_Q15742	-1.91544	-1.65957	-1.61092	-0.0817351	-0.0759031	-0.106896	0.0169013	0.11708	0.0454186	0.558663	0.614417	0.827538	1.12064	1.05456	1.09525	NAB2	NGFI-A-binding protein 2	Q15742	1.0637	1.56297e-10	1.79624e-09	0.642256	5.46205e-11	1.13863e-09	0.700191	1.50681e-12	1.37974e-10	0.937865	2.00985e-13	2.54548e-11	1.10358	0.116661	0.220835	0.0579346	1.29943e-06	8.06837e-06	0.295609	8.23404e-09	2.3291e-07	0.461325	1.28322e-05	0.000132926	0.237674	3.94861e-08	1.76448e-06	0.403391	0.000369598	0.0103846	0.165716
POLR1B_Q9H9Y6	-1.41859	-1.62216	-1.44114	0.94566	1.56298	1.57552	0.605304	0.556708	0.608436	-0.12825	-0.365365	-0.351588	-0.0673467	-0.108841	-0.351323	POLR1B	DNA-directed RNA polymerase I subunit RPA2	Q9H9Y6	1.04916	1.56653e-10	1.79787e-09	0.869561	6.83015e-09	4.47234e-08	0.634691	3.09715e-06	1.10344e-05	0.36917	1.2608e-06	4.73701e-06	0.401419	0.000250286	0.00347546	-0.234871	1.08142e-07	1.67763e-06	-0.500392	2.30032e-07	2.18711e-06	-0.468142	8.31414e-05	0.000407035	-0.265521	0.000265532	0.000904982	-0.233272	0.501122	0.716847	0.0322497
POLA1_P09884	-1.90552	-1.96576	-1.77453	0.297418	0.620203	0.856447	0.723838	0.752785	0.735003	0.437916	0.27161	0.275557	0.170065	0.151335	0.353634	POLA1	DNA polymerase alpha catalytic subunit	P09884	1.03187	1.56971e-10	1.79906e-09	0.606881	7.81923e-11	1.44372e-09	0.642669	6.11347e-10	9.0104e-09	0.542349	1.08705e-09	1.33124e-08	0.516989	0.291469	0.430189	0.0357884	0.069362	0.0894962	-0.064532	0.01649	0.0242784	-0.0898913	0.00898493	0.0160567	-0.10032	0.00206819	0.00472543	-0.12568	0.449669	0.677703	-0.0253593
CCDC88B_A6NC98	1.25546	0.972703	1.05499	-1.36427	-1.514	-1.49314	-0.684581	-0.753546	-0.787509	0.261798	0.356286	0.271505	0.570909	0.847918	1.00549	CCDC88B	Coiled-coil domain-containing protein 88B	A6NC98	1.02333	1.57185e-10	1.79906e-09	-0.478748	8.09359e-09	5.10728e-08	-0.344542	6.676e-05	0.000165687	-0.149703	0.0570721	0.0759125	-0.0537154	0.000181129	0.00284206	0.134206	1.39016e-08	5.61478e-07	0.329045	6.62686e-10	4.12387e-08	0.425033	4.84764e-06	8.12875e-05	0.194839	5.83426e-08	2.35642e-06	0.290827	0.00260355	0.037072	0.0959879
CAPRIN1_Q14444	-1.68035	-2	-1.79258	0.676067	0.354726	0.330926	0.355434	0.494597	0.371682	0.696995	0.811616	0.659269	0.294608	0.367911	0.269854	CAPRIN1	Caprin-1	Q14444	1.05578	1.57868e-10	1.80442e-09	0.981066	2.01399e-10	2.92219e-09	0.961571	4.21897e-11	1.25686e-09	1.09332	3.38151e-10	5.14639e-09	0.92128	0.716885	0.806339	-0.0194957	0.0530322	0.0699629	0.112257	0.276598	0.319628	-0.059786	0.0268248	0.0418176	0.131753	0.457529	0.520968	-0.0402903	0.00631296	0.0642727	-0.172043
HIST2H3A_Q71DI3	1.91358	1.72275	1.71965	-0.666351	-1.15125	-1.24915	-0.178492	-0.225793	-0.0414045	-0.108436	-0.197213	0.0501478	-0.282537	-0.570083	-0.73542	HIST2H3A	Histone H3.2	Q71DI3	1.05172	1.59455e-10	1.81857e-09	-0.999935	1.37378e-08	7.81389e-08	-0.688766	2.02863e-08	1.5122e-07	-0.666187	1.63411e-09	1.79453e-08	-0.824385	7.06364e-05	0.00163476	0.311169	3.62431e-05	0.00010214	0.333747	0.00630101	0.0101622	0.17555	0.680787	0.723778	0.0225789	0.0257094	0.0414398	-0.135618	0.0116336	0.094072	-0.158197
BRAT1_Q6PJG6	-1.64539	-1.64165	-1.46674	1.0891	1.48039	1.3934	0.454569	0.645494	0.384697	-0.347688	-0.344405	-0.10038	0.26368	0.0249494	-0.190017	BRAT1	BRCA1-associated ATM activator 1	Q6PJG6	1.03411	1.59539e-10	1.81857e-09	0.570587	8.76421e-09	5.46608e-08	0.408371	1.51873e-06	5.90619e-06	0.259305	1.60366e-07	8.08177e-07	0.317635	0.000161577	0.00267207	-0.162216	2.01508e-07	2.39556e-06	-0.311283	1.98374e-06	1.03319e-05	-0.252953	0.000337478	0.00108088	-0.149066	0.0113062	0.0201621	-0.0907364	0.0797482	0.280292	0.0583299
NUDCD3_Q8IVD9	-1.81074	-1.99904	-1.80334	0.724635	0.655488	1.00049	0.513242	0.557236	0.720159	0.146404	0.344609	0.345083	0.0323644	0.286029	0.287385	NUDCD3	NudC domain-containing protein 3	Q8IVD9	1.02685	1.60454e-10	1.82653e-09	0.484846	4.05987e-10	5.01573e-09	0.449062	2.12934e-09	2.43382e-08	0.391166	3.28365e-09	3.19282e-08	0.377196	0.19296	0.318791	-0.0357838	0.00339751	0.00560867	-0.0936797	0.00125331	0.00234814	-0.107649	0.045034	0.0660148	-0.0578959	0.016586	0.0282319	-0.0718654	0.600611	0.781678	-0.0139695
RPL10A_P62906	-1.43051	-1.79775	-1.46068	1.12515	1.34582	1.15973	0.680137	0.795207	0.802363	-0.0261202	0.0609139	-0.349447	-0.331476	-0.171494	-0.401841	RPL10A	60S ribosomal protein L10a	P62906	1.02506	1.60715e-10	1.82702e-09	0.540348	1.36693e-09	1.29019e-08	0.452473	3.0719e-07	1.49087e-06	0.284103	1.51456e-06	5.55384e-06	0.245774	0.00998946	0.0388346	-0.0878745	9.62404e-07	6.54139e-06	-0.256245	2.04534e-07	2.028e-06	-0.294574	7.02024e-05	0.000361822	-0.16837	9.37668e-06	7.90899e-05	-0.2067	0.209732	0.458248	-0.0383298
GABPB2_Q8TAK5	1.66716	1.79163	2	-0.82385	-0.930497	-0.655645	-0.0244492	-0.357508	-0.286093	-0.126273	0.0445799	-0.373414	-0.767329	-0.720724	-0.511039	GABPB2	GA-binding protein subunit beta-2	Q8TAK5	1.05273	1.61304e-10	1.83123e-09	-0.827789	3.1674e-09	2.44571e-08	-0.646233	4.79586e-09	4.6555e-08	-0.624039	3.07047e-10	4.78572e-09	-0.784963	0.00137909	0.0104215	0.181556	0.000558502	0.00110477	0.20375	0.353275	0.398424	0.0428265	0.626027	0.674523	0.0221943	0.00839765	0.0155909	-0.13873	0.00326899	0.0419775	-0.160924
BLOC1S4_Q9NUP1	1.77407	1.76626	1.65529	-0.751559	-1.27218	-1.16045	-0.735191	-0.56726	-0.679144	-0.219812	0.0166109	0.208347	0.0664391	0.0870971	-0.188517	BLOC1S4	Biogenesis of lysosome-related organelles complex 1 subunit 4	Q9NUP1	1.04095	1.62032e-10	1.83465e-09	-0.684177	1.05137e-09	1.03913e-08	-0.58599	4.79935e-08	3.11106e-07	-0.423781	4.39101e-08	2.70396e-07	-0.427057	0.0196485	0.0625791	0.0981871	9.94304e-06	3.5683e-05	0.260396	1.13115e-05	4.00622e-05	0.25712	0.000757574	0.0020301	0.162209	0.000889963	0.00236901	0.158933	0.93034	0.968498	-0.00327621
ENO1_P06733	-1.24166	-1.35993	-1.06732	1.67029	1.56072	1.40534	0.429334	0.633336	0.580491	-0.23678	-0.307387	-0.261918	-0.522478	-0.513284	-0.768756	ENO1	Alpha-enolase	P06733	1.01831	1.62042e-10	1.83465e-09	0.43372	3.31107e-08	1.60881e-07	0.277409	2.68171e-05	7.38208e-05	0.149503	0.00115982	0.00212742	0.0973629	1.72518e-05	0.000655804	-0.156312	2.49825e-08	7.54957e-07	-0.284217	3.44239e-09	1.32053e-07	-0.336357	0.000117482	0.000506945	-0.127905	4.04301e-06	4.57754e-05	-0.180046	0.0439623	0.207022	-0.0521405
AHSG_P02765	1.80199	1.65748	1.9458	-0.0903803	-0.0604079	-0.427489	-0.989558	-0.963621	-1.26932	-0.372017	-0.275514	-0.430099	-0.0925396	-0.260409	-0.173925	AHSG	Alpha-2-HS-glycoprotein;Alpha-2-HS-glycoprotein chain A;Alpha-2-HS-glycoprotein chain B	P02765	1.15242	1.63148e-10	1.84469e-09	-1.85671	1.84011e-12	1.15364e-10	-2.67722	6.15163e-11	1.65111e-09	-2.01166	1.81156e-10	3.17709e-09	-1.84076	2.09342e-06	0.000181308	-0.820508	0.145156	0.175386	-0.15495	0.875492	0.891624	0.0159507	1.83076e-05	0.000161897	0.665557	1.70216e-06	2.46976e-05	0.836458	0.111216	0.332777	0.170901
RSU1_Q15404	-1.32568	-1.33053	-1.40079	0.923772	1.52265	1.22532	0.861407	1.05552	0.922084	-0.224262	-0.474649	-0.295357	-0.369934	-0.408419	-0.681129	RSU1	Ras suppressor protein 1	Q15404	1.04521	1.64065e-10	1.85257e-09	0.808131	6.51003e-10	7.10269e-09	0.72106	6.635e-06	2.15882e-05	0.320245	3.4673e-05	8.91334e-05	0.271602	0.0670619	0.147214	-0.0870711	6.52452e-08	1.27471e-06	-0.487886	2.1714e-08	4.54912e-07	-0.53653	5.99009e-07	3.06846e-05	-0.400815	1.66323e-07	5.02344e-06	-0.449459	0.283708	0.535603	-0.0486436
TXN2_Q99757	-2	-1.97284	-1.72434	0.33201	0.267515	0.681037	0.639547	0.483773	0.672878	0.262511	0.454726	0.252457	0.371708	0.631172	0.666122	TXN2	Thioredoxin, mitochondrial	Q99757	1.05783	1.6497e-10	1.86029e-09	0.859986	6.94556e-11	1.33265e-09	0.923371	2.86178e-10	5.11528e-09	0.821773	8.55219e-11	1.8052e-09	0.907735	0.194477	0.320668	0.0633846	0.424014	0.466066	-0.0382135	0.321279	0.365628	0.0477491	0.0474523	0.0691015	-0.101598	0.740855	0.782686	-0.0156355	0.086631	0.291932	0.0859626
FAM184B_Q9ULE4	1.69766	1.60717	1.45693	-1.09968	-1.52975	-1.40138	-0.58214	-0.470431	-0.232873	-0.183253	0.431014	0.101439	0.232668	-0.0282034	0.000814275	FAM184B	Protein FAM184B	Q9ULE4	1.07738	1.65541e-10	1.86423e-09	-1.09957	1.44999e-08	8.16993e-08	-0.756248	5.30184e-07	2.39338e-06	-0.551824	3.71115e-07	1.66279e-06	-0.569822	7.04549e-05	0.00163476	0.343327	5.75466e-07	4.63963e-06	0.547751	8.3133e-07	5.37231e-06	0.529753	0.00446416	0.00877888	0.204424	0.00793888	0.014854	0.186426	0.765863	0.883066	-0.0179983
CASP7_P55210	1.49209	1.50417	1.43121	-1.12111	-1.39957	-1.67078	-0.762341	-0.308411	-0.482841	0.264022	0.394937	0.46911	0.232529	-0.172223	0.129206	CASP7	Caspase-7;Caspase-7 subunit p20;Caspase-7 subunit p11	P55210	1.044	1.67531e-10	1.88355e-09	-0.820626	1.32079e-08	7.54828e-08	-0.569469	9.63879e-06	2.99134e-05	-0.314143	6.71655e-07	2.76597e-06	-0.403505	8.56684e-05	0.00180376	0.251157	5.16257e-08	1.10694e-06	0.506483	4.65287e-07	3.52468e-06	0.417121	7.34943e-05	0.000374879	0.255327	0.00254214	0.00560244	0.165965	0.0649573	0.253412	-0.089362
WASF2_Q9Y6W5	1.5297	1.56279	1.67007	-0.81933	-1.3911	-1.48488	-0.787604	-0.5311	-0.658354	0.155316	0.271927	0.379786	0.135961	-0.116797	0.0836004	WASF2	Wiskott-Aldrich syndrome protein family member 2	Q9Y6W5	1.04554	1.67706e-10	1.88355e-09	-0.869767	2.57798e-09	2.09658e-08	-0.693071	1.16356e-06	4.68602e-06	-0.406769	1.8889e-07	9.32353e-07	-0.479192	0.00246451	0.0152912	0.176696	2.78139e-07	2.9099e-06	0.462998	1.8058e-06	9.57129e-06	0.390575	4.31241e-05	0.000266386	0.286302	0.000577757	0.00166535	0.213879	0.146825	0.385222	-0.0724232
ABI1_Q8IZP0	1.55276	1.46072	1.32208	-1.03223	-1.49084	-1.46619	-0.833119	-0.600935	-0.748274	0.479821	0.255682	0.241133	0.107754	0.318511	0.433117	ABI1	Abl interactor 1	Q8IZP0	1.03145	1.69662e-10	1.90298e-09	-0.597408	3.21501e-09	2.48019e-08	-0.467739	5.66347e-06	1.8754e-05	-0.241044	3.95487e-06	1.29582e-05	-0.249459	0.00153769	0.011079	0.129669	7.72958e-08	1.417e-06	0.356364	1.01587e-07	1.26061e-06	0.347949	1.06543e-05	0.000121283	0.226694	1.56169e-05	0.000112039	0.21828	0.798067	0.900605	-0.00841441
[truncated: 7,652 more rows]
[truncated: 27 more columns]

## Sheet: Phospho
	Normalized Log2 Intensity, Row Z Score																			Day_06-Acute			Day_08-Acute			Day_10-Acute			Day_12-Acute			Day_08-Day_06			Day_10-Day_06			Day_12-Day_06			Day_10-Day_08			Day_12-Day_08			Day_12-Day_10
[truncated: 11,729 more rows]
[truncated: 32 more columns]

[truncated: 2 more sheets: pos, neg]
