# Supplementary material for: Multiomic profiling of chronically activated CD4+ T cells identifies drivers of exhaustion and metabolic reprogramming
Source: PLoS Biol. 2024 Dec 17;22(12):e3002943. doi: 10.1371/journal.pbio.3002943 (PMC11703073; doi:10.1371/journal.pbio.3002943)
Supplement: S2 Data — This file contains the results from the entire proteomic data set for donor 2. (XLSX) [file pbio.3002943.s012.xlsx]

## Sheet: Proteomics
	Normalized Log2 Intensity, Row Z Score																			E_Day12-D_Day6			E_Day12-C_Day4			E_Day12-B_Day2			E_Day12-A_Day0			D_Day6-C_Day4			D_Day6-B_Day2			D_Day6-A_Day0			C_Day4-B_Day2			C_Day4-A_Day0			B_Day2-A_Day0
FEATURE	DAY0_1	DAY0_2	DAY0_3	DAY2_1	DAY2_2	DAY2_3	DAY4_1	DAY4_2	DAY4_3	DAY6_1	DAY6_2	DAY6_3	DAY12_1	DAY12_2	DAY12_3	GENE	PROTEIN	UNIPROT	MAXFC	P.VALUE	ADJ.P.VAL	LOGFC	P.VALUE.1	ADJ.P.VAL.1	LOGFC.1	P.VALUE.2	ADJ.P.VAL.2	LOGFC.2	P.VALUE.3	ADJ.P.VAL.3	LOGFC.3	P.VALUE.4	ADJ.P.VAL.4	LOGFC.4	P.VALUE.5	ADJ.P.VAL.5	LOGFC.5	P.VALUE.6	ADJ.P.VAL.6	LOGFC.6	P.VALUE.7	ADJ.P.VAL.7	LOGFC.7	P.VALUE.8	ADJ.P.VAL.8	LOGFC.8	P.VALUE.9	ADJ.P.VAL.9	LOGFC.9
PLS3_P13797	-0.638689	-0.586186	-0.602857	-0.8592	-0.852473	-0.930031	-0.552312	-0.459484	-0.434498	0.162303	0.133527	0.208407	1.79522	1.83092	1.78535	PLS3	Plastin-3	P13797	2.63386	8.07813e-15	5.81464e-11	1.60496	1.19841e-16	8.62616e-13	2.24289	1.58052e-17	1.13766e-13	2.63386	6.05795e-17	2.18026e-13	2.36765	7.48554e-10	3.59206e-07	0.637936	2.09803e-12	2.51694e-09	1.0289	8.48364e-11	3.26552e-09	0.762689	2.37698e-07	4.74116e-06	0.390968	0.00746763	0.011612	0.124752	1.48623e-05	3.75364e-05	-0.266216
SAA4_P35542	0.401963	0.297786	0.379222	-0.727574	-0.779996	-0.850292	-1.09668	-0.846464	-1.02982	-0.228081	-0.304512	-0.274622	1.62527	1.78139	1.65241	SAA4	Serum amyloid A-4 protein	P35542	2.19463	4.84935e-13	1.74528e-09	1.60287	9.48624e-15	1.13803e-11	2.19463	2.57794e-14	3.09267e-11	2.02656	5.93724e-11	2.3998e-09	1.0875	8.63052e-08	5.4654e-06	0.591757	3.51903e-06	3.77041e-05	0.423691	4.14687e-07	2.44324e-06	-0.515372	0.00880839	0.0199757	-0.168066	4.76533e-11	2.02731e-09	-1.10713	3.57287e-10	4.55984e-09	-0.939063
APOE_P02649	0.153529	0.155109	0.150145	-0.778449	-0.789588	-0.781049	-0.990548	-1.0344	-1.01157	-0.13373	-0.0501895	-0.064098	1.92293	1.68215	1.56974	APOE	Apolipoprotein E	P02649	3.12846	1.00845e-12	2.41961e-09	2.06607	5.60095e-15	8.06313e-12	3.12846	1.67875e-14	2.41673e-11	2.86656	5.72032e-12	4.8441e-10	1.79678	3.5046e-09	7.88316e-07	1.0624	9.73201e-08	2.40725e-06	0.800492	0.00320952	0.00600679	-0.269286	0.00387169	0.010005	-0.261904	2.28353e-10	5.64841e-09	-1.33168	3.22597e-09	2.72861e-08	-1.06978
APOL1_O14791	0.0821947	0.0613151	0.313819	-0.584624	-0.694417	-0.579835	-1.18132	-0.96653	-1.04466	-0.170098	-0.280424	-0.197673	1.78841	1.73736	1.71649	APOL1	Apolipoprotein L1	O14791	2.24002	1.53431e-12	2.76099e-09	1.56432	1.72451e-14	1.77328e-11	2.24002	1.48952e-13	1.1323e-10	1.88584	2.01825e-11	1.18108e-09	1.27073	4.08847e-08	3.6027e-06	0.675693	0.000107728	0.000530387	0.32152	0.000243114	0.000597656	-0.293594	4.33239e-05	0.00025436	-0.354172	5.56103e-10	1.07028e-08	-0.969287	1.20921e-07	5.59017e-07	-0.615114
APOC2_P02655	-0.43799	-0.439099	-0.311903	-0.558043	-0.608949	-0.626476	-0.645353	-0.648459	-0.725676	-0.28461	-0.211511	-0.197203	2	1.86578	1.68946	APOC2	Apolipoprotein C-II;Proapolipoprotein C-II	P02655	2.87356	3.41407e-12	4.71563e-09	2.3796	3.25874e-13	2.1324e-10	2.87356	4.72337e-13	1.78941e-10	2.78937	1.34837e-12	1.80854e-10	2.56422	0.000176293	0.000910953	0.493963	0.000849054	0.00280215	0.409777	0.0728414	0.0991513	0.184624	0.388948	0.478736	-0.0841868	0.00619336	0.00979561	-0.309339	0.0334129	0.0446456	-0.225152
F2_P00734	0.25362	0.161946	0.328489	-0.802385	-0.891229	-0.736896	-1.13734	-1.09003	-1.18486	0.0993667	0.0622695	0.0690109	1.51619	1.66971	1.68212	F2	Prothrombin;Activation peptide fragment 1;Activation peptide fragment 2;Thrombin light chain;Thrombin heavy chain	P00734	2.00384	3.93078e-12	4.71563e-09	1.12226	2.79097e-15	6.69648e-12	2.00384	1.36213e-14	2.41673e-11	1.76626	1.68051e-11	1.06861e-09	0.998011	7.73964e-11	6.96374e-08	0.881582	3.49089e-09	2.56402e-07	0.644006	0.0165617	0.0262522	-0.124246	0.000163744	0.000732428	-0.237576	1.52609e-11	8.78783e-10	-1.00583	4.15635e-10	5.13163e-09	-0.768252
CLU_P10909	0.266661	0.325325	0.39852	-0.876373	-1.04817	-0.953206	-1.15235	-1.13798	-1.09261	0.276171	0.248153	0.199174	1.47585	1.50736	1.56348	CLU	Clusterin;Clusterin beta chain;Clusterin alpha chain	P10909	2.03919	6.91137e-12	7.10687e-09	0.983175	7.51674e-16	2.70528e-12	2.03919	1.72076e-15	6.19301e-12	1.90928	1.69244e-11	1.06861e-09	0.914511	2.84753e-12	2.04965e-08	1.05602	1.44857e-11	9.83655e-09	0.926102	0.120702	0.156345	-0.0686639	0.00793297	0.01829	-0.129914	1.30086e-12	1.45008e-10	-1.12468	5.97705e-12	2.47258e-10	-0.994766
APOA4_P06727	0.162124	0.192254	0.266249	-0.80032	-0.887948	-0.874216	-1.00392	-1.01229	-1.00637	0.0423728	-0.0760213	-0.0579584	1.93442	1.59354	1.52807	APOA4	Apolipoprotein A-IV	P06727	2.82437	3.08674e-11	2.77729e-08	1.79967	1.13909e-13	9.48201e-11	2.82437	2.37129e-13	1.42238e-10	2.66352	1.91869e-10	5.50229e-09	1.55067	2.75142e-08	2.78939e-06	1.0247	1.97161e-07	4.1081e-06	0.863846	0.0122302	0.0200302	-0.249005	0.0823954	0.130667	-0.160852	2.08254e-09	2.90204e-08	-1.2737	1.04196e-08	7.21757e-08	-1.11285
CTH_P32929	-0.922238	-0.837081	-0.858264	-0.520723	-0.29907	-0.496053	1.73335	1.70972	1.68332	0.411503	0.41966	0.347376	-0.789269	-0.749389	-0.832843	CTH	Cystathionine gamma-lyase	P32929	1.9821	4.47634e-11	3.25906e-08	-0.908646	4.01203e-15	7.21965e-12	-1.91911	4.32735e-05	0.000165068	-0.270199	0.179907	0.228148	0.0629853	1.2077e-11	4.33793e-08	-1.01047	3.2623e-09	2.52495e-07	0.638447	1.95994e-11	1.11084e-09	0.971631	2.69591e-14	9.48502e-11	1.64891	2.67349e-15	2.40547e-12	1.9821	5.2352e-06	1.48475e-05	0.333184
AFAP1L2_Q8N4X5	-0.28305	-0.0897934	-0.391809	-0.908796	-0.859583	-0.948604	-0.618334	-0.78606	-0.747825	0.252092	0.0332337	-0.0357662	1.84556	1.78991	1.74883	AFAP1L2	Actin filament-associated protein 1-like 2	Q8N4X5	2.38585	4.52773e-11	3.25906e-08	1.51219	3.88029e-13	2.14849e-10	2.21952	1.57308e-13	1.1323e-10	2.38585	4.88323e-12	4.28652e-10	1.81088	3.75009e-07	1.38426e-05	0.70733	3.33805e-08	1.16074e-06	0.873655	0.00147594	0.00300192	0.298688	0.0429077	0.0752924	0.166324	0.000107493	0.000249942	-0.408642	3.60693e-06	1.06274e-05	-0.574967
PRG4_Q92954	-0.0501227	-0.0521116	-0.0192444	-0.485026	-0.470463	-0.280219	-1.26204	-1.14459	-1.07958	-0.00535757	-0.147435	-0.260124	1.54935	1.73039	1.97657	PRG4	Proteoglycan 4;Proteoglycan 4 C-terminal part	Q92954	3.42207	8.09598e-11	5.29772e-08	2.2191	3.7796e-13	2.14849e-10	3.42207	1.52602e-11	2.44095e-09	2.54116	1.5452e-10	4.69297e-09	2.10502	1.20433e-07	6.51785e-06	1.20297	0.0144562	0.0299613	0.322064	0.334572	0.389369	-0.114077	3.77132e-06	3.67333e-05	-0.880909	4.23262e-08	3.18686e-07	-1.31705	0.00216432	0.00353101	-0.436141
SDC4_P31431	-1.46114	-1.37256	-1.55419	0.137989	0.200759	0.290765	-0.411738	-0.386605	-0.423942	0.0262693	0.125859	0.313764	1.51436	1.58235	1.41806	SDC4	Syndecan-4	P31431	2.46244	1.88091e-10	1.12823e-07	1.11991	2.55793e-12	8.36908e-10	1.58685	3.1107e-10	1.92179e-08	1.07465	1.05342e-14	5.83271e-12	2.46244	4.64593e-06	7.28571e-05	0.466943	0.475076	0.560222	-0.0452569	2.02892e-11	1.13211e-09	1.34254	1.72994e-06	2.00349e-05	-0.5122	3.68907e-09	4.56253e-08	0.875595	1.34716e-11	4.30107e-10	1.38779
MYO1E_Q12965	0.0097913	0.08741	0.0809549	-1.13076	-1.12724	-1.08132	-0.67091	-0.839157	-0.799885	0.320295	0.0229742	0.126526	1.56409	1.72977	1.70746	MYO1E	Unconventional myosin-Ie	Q12965	1.40758	2.12843e-10	1.17849e-07	0.764747	5.7609e-13	2.96193e-10	1.23386	1.11116e-13	1.1323e-10	1.40758	9.92567e-11	3.40214e-09	0.813965	7.21101e-08	5.04937e-06	0.469114	1.74729e-09	1.69959e-07	0.642832	0.267265	0.319936	0.0492174	0.00133342	0.00411931	0.173718	2.55794e-07	1.35882e-06	-0.419897	4.53816e-09	3.59394e-08	-0.593615
CDCA5_Q96FF9	-1.07415	-0.925882	-0.922466	-0.0576589	-0.0355157	0.0878428	-0.773074	-0.633158	-0.735489	-0.300039	-0.0264569	0.0762171	1.94481	1.76503	1.60999	CDCA5	Sororin	Q96FF9	1.41071	3.56152e-10	1.76119e-07	0.95335	9.82673e-12	2.14342e-09	1.27708	6.14991e-10	3.1174e-08	0.911426	2.8608e-12	3.07934e-10	1.41071	6.1485e-05	0.000423511	0.323729	0.461076	0.546578	-0.0419239	1.81804e-06	8.36718e-06	0.457363	1.87624e-05	0.000130231	-0.365653	0.0311943	0.042957	0.133634	6.96222e-07	2.50947e-06	0.499286
CHDH_Q8NE62	-0.41639	-0.395927	-0.199165	-1.07308	-0.975121	-1.18683	-0.274106	-0.368588	-0.0933993	0.0491386	-0.27727	-0.195534	1.86777	1.89763	1.64086	CHDH	Choline dehydrogenase, mitochondrial	Q8NE62	1.41965	3.67017e-10	1.76119e-07	0.957778	1.94242e-10	2.05611e-08	1.00911	2.88905e-12	6.9318e-10	1.41965	1.13607e-10	3.75112e-09	1.05435	0.372719	0.456808	0.0513275	1.76572e-06	2.22196e-05	0.461868	0.106355	0.139647	0.0965702	6.17688e-06	5.38271e-05	0.410541	0.430392	0.474929	0.0452426	2.03389e-05	4.97091e-05	-0.365298
PRF1_P14222	0.055404	0.0972404	0.0119258	-1.03053	-0.922962	-1.04015	-0.725292	-0.909669	-0.874101	0.315947	-0.0937622	-0.00877641	1.62275	1.75565	1.74633	PRF1	Perforin-1	P14222	1.37957	6.06443e-10	2.69791e-07	0.834591	2.67661e-12	8.37664e-10	1.29723	1.2449e-12	3.58431e-10	1.37957	5.3785e-10	1.21744e-08	0.84289	6.02889e-07	1.98155e-05	0.462635	9.45814e-08	2.3557e-06	0.544981	0.871914	0.896193	0.00829912	0.12721	0.188136	0.0823455	7.36789e-07	3.24169e-06	-0.454336	1.12797e-07	5.2619e-07	-0.536682
IRF9_Q00978	1.13064	1.0707	1.25896	-1.14761	-1.19087	-1.25843	-0.767574	-0.83958	-0.833127	-0.094362	-0.317072	-0.25436	1.13058	1.04058	1.07151	IRF9	Interferon regulatory factor 9	Q00978	1.0933	6.37184e-10	2.69791e-07	0.605501	6.44336e-12	1.71775e-09	0.880405	6.43852e-13	2.31722e-10	1.05959	0.376023	0.435567	-0.0337154	5.4443e-06	8.11347e-05	0.274904	1.98426e-08	8.06932e-07	0.454088	3.29901e-10	8.73024e-09	-0.639216	0.000327459	0.00127671	0.179184	4.04306e-12	3.35318e-10	-0.91412	4.35591e-13	5.13997e-11	-1.0933
DHCR7_Q9UBM7	-1.39125	-1.34715	-1.47973	-0.339773	-0.175016	-0.225885	1.33878	1.37357	1.30203	0.813312	0.829988	0.69531	-0.500822	-0.496361	-0.397002	DHCR7	7-dehydrocholesterol reductase	Q9UBM7	1.21364	7.04212e-10	2.81607e-07	-0.55029	7.4535e-12	1.85001e-09	-0.797332	0.0136841	0.0239074	-0.0963409	1.97294e-08	2.05815e-07	0.416307	6.6736e-06	9.47001e-05	-0.247042	7.0954e-09	3.99006e-07	0.453949	6.81002e-13	1.06056e-10	0.966597	3.6568e-11	1.46231e-08	0.700991	3.95653e-14	1.42395e-11	1.21364	1.65695e-09	1.57761e-08	0.512648
ITM2A_O43736	-0.791293	-0.494669	-0.634013	-0.876625	-0.829896	-0.828361	-0.568624	-0.488416	-0.542673	0.477326	0.141353	0.107508	1.75616	1.74392	1.82831	ITM2A	Integral membrane protein 2A	O43736	1.63336	7.82879e-10	2.84284e-07	0.95597	5.17228e-12	1.4892e-09	1.43911	1.07206e-12	3.21528e-10	1.63336	2.95185e-12	3.07934e-10	1.50563	2.08778e-06	4.20948e-05	0.483137	4.69391e-08	1.45633e-06	0.677391	5.07389e-07	2.88482e-06	0.549662	0.00603468	0.0144599	0.194254	0.280513	0.323061	0.0665253	0.0501755	0.0653808	-0.127729
CCL17_Q92583	-1.26299	-1.06486	-1.30945	1.09306	1.08047	1.10394	-0.577917	-0.504773	-0.303251	-0.43316	-0.796777	-0.539539	1.27389	1.27309	0.968262	CCL17	C-C motif chemokine 17	Q92583	2.01863	7.89898e-10	2.84284e-07	1.49148	1.9601e-09	9.93579e-08	1.38324	0.479641	0.546015	0.0671081	1.94727e-11	1.14913e-09	2.01863	0.261688	0.339856	-0.108243	1.37747e-09	1.43696e-07	-1.42437	7.8247e-05	0.000220525	0.527145	3.55823e-09	2.41624e-07	-1.31613	1.26119e-05	3.72708e-05	0.635388	2.95478e-11	7.38491e-10	1.95152
LPA_P08519	0.0946443	0.377964	-0.10593	-0.900009	-0.84561	-1.11044	-0.581859	-0.117359	-0.568768	-0.527906	-0.352349	-0.696916	1.64275	1.82149	1.8703	LPA	Apolipoprotein(a)	P08519	1.85006	1.23307e-09	4.06419e-07	1.56119	2.13921e-09	1.05466e-07	1.49135	1.56755e-10	1.1658e-08	1.85006	6.15229e-08	5.38083e-07	1.12212	0.497824	0.578238	-0.0698378	0.0130296	0.0273194	0.28887	0.000781842	0.00169765	-0.439069	0.0034643	0.00911073	0.358708	0.00284173	0.00480032	-0.369232	7.28466e-06	1.97644e-05	-0.727939
XCL2_Q9UBD3	-1.02136	-1.18889	-1.09837	-0.407135	-0.419576	-0.0284755	-0.460126	-0.512146	-0.2914	0.219962	-0.0621442	-0.0271979	1.90174	1.73205	1.66308	XCL2	Cytokine SCM-1 beta;Lymphotactin	Q9UBD3	2.72784	1.24218e-09	4.06419e-07	1.63764	6.76817e-11	9.3687e-09	2.07961	1.488e-10	1.15168e-08	1.95013	2.36582e-12	2.8382e-10	2.72784	0.00108494	0.00369415	0.441974	0.0110149	0.0237595	0.312489	1.49503e-07	1.06022e-06	1.0902	0.240024	0.32197	-0.129485	3.79915e-05	9.87587e-05	0.648225	6.05839e-06	1.67789e-05	0.77771
ALDH1B1_P30837	-1.40789	-1.51014	-1.46618	0.643607	0.650011	0.655796	0.99998	0.998429	1.06686	0.547618	0.571519	0.720859	-0.882711	-0.793115	-0.794647	ALDH1B1	Aldehyde dehydrogenase X, mitochondrial	P30837	0.77906	1.34396e-09	4.206e-07	-0.450785	6.38685e-11	9.01423e-09	-0.578923	9.93075e-10	4.38537e-08	-0.462228	1.29622e-05	4.97874e-05	0.200137	0.000760217	0.00279186	-0.128138	0.700682	0.763012	-0.0114429	1.50695e-11	9.27095e-10	0.650922	0.00156287	0.00471679	0.116695	1.62281e-12	1.6929e-10	0.77906	1.21492e-11	3.975e-10	0.662365
STAT6_P42226	0.823573	0.718801	0.589589	0.811624	1.06084	1.00123	-0.0132425	-0.0954935	0.0144491	-0.108475	0.296061	0.234045	-1.64891	-1.81048	-1.87361	STAT6	Signal transducer and activator of transcription 6	P42226	0.888821	2.0776e-09	6.23106e-07	-0.623252	6.38608e-09	2.26439e-07	-0.567376	2.74684e-11	3.73052e-09	-0.888821	8.80411e-11	3.13723e-09	-0.808488	0.203976	0.276397	0.0558761	2.80706e-05	0.00018486	-0.265569	0.000710965	0.00155737	-0.185236	3.98778e-06	3.82721e-05	-0.321445	7.11247e-05	0.000172608	-0.241113	0.0769055	0.0970147	0.0803327
VTN_P04004	0.341759	0.50496	0.199733	-0.926888	-0.947029	-0.898686	-0.840418	-0.755691	-0.809315	-0.0367999	-0.396497	-0.50501	1.48861	1.63248	1.94879	VTN	Vitronectin;Vitronectin V65 subunit;Vitronectin V10 subunit;Somatomedin-B	P04004	1.12535	2.54467e-09	7.32661e-07	0.862136	1.80439e-10	1.93851e-08	1.07266	1.00352e-10	9.24537e-09	1.12535	2.74986e-07	1.8851e-06	0.577336	0.00344916	0.00932998	0.210522	0.00065618	0.00224914	0.263209	0.000341141	0.000809073	-0.2848	0.386061	0.475914	0.0526876	1.50245e-06	5.98487e-06	-0.495322	4.93523e-07	1.87164e-06	-0.548009
OAS3_Q9Y6K5	0.389146	0.625207	0.491723	-1.52878	-1.4339	-1.55479	-0.31079	-0.426148	-0.414349	-0.0658156	0.0186973	0.00964227	1.1888	1.54576	1.46561	OAS3	2-5-oligoadenylate synthase 3	Q9Y6K5	1.35761	2.79325e-09	7.73299e-07	0.659934	1.65433e-10	1.83198e-08	0.833389	3.94952e-13	1.63079e-10	1.35761	5.3714e-07	3.27933e-06	0.419554	0.00218064	0.00646469	0.173455	1.43163e-09	1.47213e-07	0.697677	0.000155275	0.000402764	-0.24038	4.2444e-08	1.34416e-06	0.524221	6.25653e-07	2.8288e-06	-0.413835	3.87538e-11	8.91215e-10	-0.938056
APOB_P04114	-0.424202	-0.304166	-0.787777	-0.163452	-0.241007	-0.153622	-1.25328	-1.10175	-1.13923	-0.0251777	0.232858	0.221112	1.76932	1.71812	1.65226	APOB	Apolipoprotein B-100;Apolipoprotein B-48	P04114	1.87719	3.07836e-09	8.20668e-07	1.02424	1.84343e-12	7.37166e-10	1.87719	3.09265e-10	1.92179e-08	1.23881	4.61351e-11	2.04991e-09	1.44711	2.68973e-08	2.76581e-06	0.85295	0.00994837	0.0219254	0.214566	5.23912e-05	0.000154554	0.422868	7.32316e-07	1.08909e-05	-0.638384	4.45453e-05	0.000114208	-0.430082	0.011769	0.0170176	0.208302
CKAP4_Q07065	0.424797	0.333428	0.43524	0.0249585	0.0107194	0.132619	-0.722489	-0.998805	-0.866457	-0.783257	-1.11049	-1.46488	1.13684	1.75332	1.69446	CKAP4	Cytoskeleton-associated protein 4	Q07065	0.854543	3.25108e-09	8.3576e-07	0.854543	1.09538e-08	3.28743e-07	0.771611	2.66841e-06	1.71187e-05	0.475112	3.96634e-05	0.000131142	0.364824	0.186482	0.257145	-0.0829317	2.70295e-05	0.000180262	-0.37943	1.92707e-06	8.77357e-06	-0.489719	0.000266702	0.00107367	-0.296499	1.34743e-05	3.94422e-05	-0.406787	0.0866474	0.108619	-0.110289
AKAP5_P24588	-0.916238	-0.864264	-0.708972	-0.829581	-1.03055	-0.773571	-0.320067	-0.599563	-0.458592	0.619355	0.484566	0.48981	1.58902	1.65775	1.6609	AKAP5	A-kinase anchor protein 5	P24588	3.20771	5.43577e-09	1.33089e-06	1.40958	2.17399e-12	7.88366e-10	2.67369	2.24574e-13	1.42238e-10	3.20771	2.85851e-13	5.53722e-11	3.14636	1.97193e-08	2.2834e-06	1.26411	2.88694e-10	5.66881e-08	1.79813	4.40427e-10	1.0827e-08	1.73678	0.00017984	0.000785967	0.534017	0.000512336	0.00101424	0.472669	0.559072	0.598305	-0.0613482
GBP4_Q96PP9	0.171092	0.283519	0.30364	-1.1372	-1.17781	-1.1932	-0.744882	-0.875179	-0.750479	0.0891534	-0.00465847	0.224182	1.70385	1.65117	1.4568	GBP4	Guanylate-binding protein 4	Q96PP9	0.836933	5.54692e-09	1.33089e-06	0.452983	1.90149e-11	3.50517e-09	0.722492	3.07789e-12	7.14667e-10	0.836933	1.92521e-08	2.01712e-07	0.407759	2.08416e-06	4.20948e-05	0.269509	3.89141e-08	1.29678e-06	0.38395	0.193272	0.238199	-0.0452238	0.00424681	0.0108131	0.114441	3.78222e-07	1.852e-06	-0.314733	1.05288e-08	7.27318e-08	-0.429174
CTHRC1_Q96CG8	-0.706038	-0.306521	-0.303547	-0.849004	-0.818566	-0.691403	-0.487693	-0.762919	-0.530697	0.0650926	-0.154806	0.0127308	1.96735	1.99266	1.57336	CTHRC1	Collagen triple helix repeat-containing protein 1	Q96CG8	1.16734	7.43752e-09	1.72694e-06	0.829815	3.05156e-10	2.74564e-08	1.0819	1.20614e-10	1.01315e-08	1.16734	6.77981e-10	1.46111e-08	1.01309	0.00137584	0.004433	0.252083	0.000120205	0.000582257	0.337524	0.0112186	0.0185593	0.183276	0.190703	0.266127	0.0854411	0.286225	0.328955	-0.0688071	0.0272291	0.0369871	-0.154248
KRTDAP_P60985	-0.545757	-0.0403546	-0.33122	-0.337263	-0.702398	-0.604762	-0.844587	-0.55999	-0.906551	-0.542233	0.0656747	-0.237959	1.86739	1.92276	1.79725	KRTDAP	Keratinocyte differentiation-associated protein	P60985	3.03799	8.09815e-09	1.82158e-06	2.42389	5.37851e-10	4.11857e-08	3.03799	1.56205e-09	6.24646e-08	2.78156	5.55742e-09	7.3805e-08	2.5019	0.00512729	0.0128325	0.614101	0.0714741	0.116159	0.357668	0.675085	0.721172	0.0780081	0.182515	0.256389	-0.256433	0.0115891	0.0173789	-0.536092	0.148625	0.178956	-0.279659
PARP9_Q8IXQ6	0.211537	0.166001	0.276409	-1.11177	-1.19408	-1.10596	-0.928176	-0.976734	-0.940359	0.325427	0.289576	0.45478	1.47618	1.62247	1.43471	PARP9	Poly [ADP-ribose] polymerase 9	Q8IXQ6	0.972499	8.40327e-09	1.83293e-06	0.423946	8.08456e-13	3.87951e-10	0.903153	3.21238e-13	1.63079e-10	0.972499	2.17102e-09	3.55159e-08	0.474844	1.94507e-09	5.80148e-07	0.479207	3.79335e-10	6.28642e-08	0.548554	0.135228	0.173321	0.0508989	0.0493218	0.0846088	0.0693461	7.4419e-09	8.00517e-08	-0.428309	1.23418e-09	1.239e-08	-0.497655
SNX11_Q9Y5W9	-0.437112	-0.417692	-0.839982	-0.00416299	0.153181	0.210317	-0.783606	-1.10064	-0.619262	-0.615663	-0.529021	-0.428016	1.97455	1.67155	1.76556	SNX11	Sorting nexin-11	Q9Y5W9	0.573934	9.88304e-09	2.0923e-06	0.50644	2.22282e-09	1.06666e-07	0.573934	4.15255e-07	3.88182e-06	0.366347	8.04822e-09	9.88585e-08	0.515293	0.10482	0.158308	0.0674936	0.00320309	0.00851082	-0.140093	0.822404	0.852998	0.00885253	0.000139357	0.000640133	-0.207587	0.153598	0.185846	-0.0586411	0.0020838	0.00341356	0.148946
IGHM_P01871	0.366319	0.444947	0.31105	-0.812819	-0.750427	-0.810804	-0.975582	-1.06425	-1.05692	-0.156259	-0.212326	-0.193686	1.96501	1.17173	1.77402	IGHM	Ig mu chain C region	P01871	2.40846	1.14969e-08	2.35208e-06	1.64615	1.16973e-10	1.40329e-08	2.40846	3.7111e-10	2.18955e-08	2.19109	7.81182e-07	4.52733e-06	1.13947	5.03927e-05	0.00037241	0.762311	0.000943479	0.00306599	0.544938	0.00164119	0.00330442	-0.506683	0.111821	0.16881	-0.217373	2.34369e-07	1.2552e-06	-1.26899	1.87682e-06	5.98819e-06	-1.05162
HSPB1_P04792	-0.636857	-0.435746	-0.703536	-0.614429	-0.754612	-0.724257	-0.688825	-0.892282	-0.873731	0.622157	0.32242	0.231234	1.62706	1.68312	1.83828	HSPB1	Heat shock protein beta-1	P04792	2.23742	1.17637e-08	2.35208e-06	1.16903	4.36334e-12	1.30864e-09	2.23742	7.98157e-12	1.43628e-09	2.13103	1.38903e-11	9.17267e-10	2.0377	3.38563e-08	3.1649e-06	1.06839	1.13895e-07	2.70655e-06	0.961997	3.62481e-07	2.20145e-06	0.868667	0.261379	0.344926	-0.10639	0.0464462	0.0619569	-0.19972	0.321694	0.36294	-0.0933297
DTX3L_Q8TDB6	0.956955	0.839429	0.921876	-1.20013	-1.0931	-1.07986	-0.962801	-1.18363	-1.03011	0.0921042	0.171465	-0.0125489	1.08282	1.17781	1.31971	DTX3L	E3 ubiquitin-protein ligase DTX3L	Q8TDB6	1.13843	1.22114e-08	2.37561e-06	0.545086	2.19051e-12	7.88366e-10	1.10625	1.53342e-12	4.24521e-10	1.13843	0.00556641	0.0102571	0.141142	8.65602e-09	1.41605e-06	0.561169	4.45939e-09	2.9721e-07	0.593348	3.87109e-07	2.31622e-06	-0.403943	0.461054	0.548721	0.0321788	1.19022e-11	7.44971e-10	-0.965113	7.93143e-12	2.95805e-10	-0.997292
CALD1_Q05682	-1.44006	-1.10727	-1.40608	0.256923	0.232607	0.165909	1.27381	1.38004	1.49175	0.630229	0.481121	0.447548	-0.618719	-0.812827	-0.974986	CALD1	Caldesmon	Q05682	1.96206	1.31524e-08	2.49134e-06	-0.960662	3.01954e-11	4.9397e-09	-1.58731	2.61617e-07	2.74108e-06	-0.741791	0.000267684	0.000698873	0.374745	1.69371e-06	3.69434e-05	-0.626653	0.012342	0.0260597	0.218871	2.51271e-10	7.20577e-09	1.33541	5.85237e-08	1.69426e-06	0.845524	2.18925e-12	2.10109e-10	1.96206	2.19425e-09	1.97181e-08	1.11654
C4BPB_P20851	0.741441	0.798261	0.795072	-0.894881	-1.19244	-0.958072	-1.32317	-1.15059	-1.21068	0.175739	0.334691	0.310425	1.2116	1.15239	1.21023	C4BPB	C4b-binding protein beta chain	P20851	2.03433	1.69448e-08	3.11048e-06	0.771663	1.18558e-13	9.48201e-11	2.03433	3.75109e-13	1.63079e-10	1.85523	8.97425e-05	0.000269041	0.347368	4.43608e-11	5.32182e-08	1.26267	2.88741e-10	5.66881e-08	1.08357	1.27963e-05	4.50847e-05	-0.424295	0.0125453	0.0269233	-0.179102	1.22741e-12	1.40237e-10	-1.68696	4.95183e-12	2.1602e-10	-1.50786
JADE2_Q9NQC1	0.636994	0.845497	0.592691	0.0625788	0.0188592	0.151626	-1.75288	-1.78717	-1.36686	-0.342844	-0.233986	-0.325818	1.19092	1.14398	1.16642	JADE2	Protein Jade-2	Q9NQC1	1.01517	1.72852e-08	3.11048e-06	0.531712	6.74117e-12	1.73296e-09	1.01517	5.29644e-07	4.72072e-06	0.394592	0.00145493	0.00311313	0.172184	5.25272e-08	4.34587e-06	0.483454	0.00686027	0.0160446	-0.13712	1.47516e-06	7.03958e-06	-0.359528	2.75637e-09	2.05178e-07	-0.620574	6.67789e-11	2.4553e-09	-0.842982	0.000177741	0.000352544	-0.222408
MX1_P20591	0.557665	0.905309	0.676605	-0.702542	-0.918	-0.884707	-1.15499	-1.36816	-1.07066	0.0742199	-0.135057	-0.158897	1.53128	1.46691	1.18103	MX1	Interferon-induced GTP-binding protein Mx1;Interferon-induced GTP-binding protein Mx1, N-terminally processed;Interferon-induced GTP-binding protein Mx2	P20591	1.90096	1.80887e-08	3.17568e-06	1.0758	1.84217e-11	3.48947e-09	1.90096	1.17796e-10	1.01028e-08	1.63475	7.17107e-05	0.000220493	0.498812	3.82442e-07	1.39031e-05	0.825161	2.38898e-05	0.000164239	0.558944	1.74007e-05	5.8528e-05	-0.576991	0.00899177	0.0203211	-0.266218	7.63675e-10	1.34729e-08	-1.40215	9.52049e-09	6.7119e-08	-1.13593
ZBTB32_Q9Y2Y4	-1.45133	-1.404	-1.48402	1.55927	1.5132	1.59273	-0.0807916	0.038576	0.0951814	0.221692	0.170037	0.212316	-0.3312	-0.325265	-0.326406	ZBTB32	Zinc finger and BTB domain-containing protein 32	Q9Y2Y4	3.35247	1.90231e-08	3.26019e-06	-0.590822	2.35837e-06	1.54183e-05	-0.385651	3.10772e-15	7.45646e-12	-2.10282	2.09261e-12	2.597e-10	1.24964	0.000906347	0.00318952	0.205172	1.94388e-13	6.99603e-10	-1.512	1.657e-14	9.17466e-12	1.84046	3.95319e-14	9.48502e-11	-1.71717	7.29048e-14	2.18654e-11	1.63529	8.72586e-18	6.28087e-14	3.35247
CD69_Q07108	-1.15032	-0.919943	-0.978924	1.27644	1.14201	1.41062	-0.922617	-0.974214	-1.05308	-0.0252114	-0.394582	-0.300228	0.989466	1.01319	0.88739	CD69	Early activation antigen CD69	Q07108	1.67241	2.0153e-08	3.32452e-06	0.87777	6.12082e-11	8.99136e-09	1.41996	0.00704998	0.0133086	-0.228318	4.97556e-11	2.14456e-09	1.44409	4.46997e-06	7.03345e-05	0.542187	1.28306e-09	1.39931e-07	-1.10609	2.81565e-06	1.2107e-05	0.566325	9.73364e-12	7.00628e-09	-1.64827	0.739893	0.769395	0.0241379	8.13048e-12	2.997e-10	1.67241
TBC1D4_O60343	-1.53909	-1.46626	-1.55622	0.058221	-0.0733334	-0.0394424	-0.418193	-0.349903	-0.272817	0.61183	0.343398	0.479939	1.44473	1.46367	1.31348	TBC1D4	TBC1 domain family member 4	O60343	1.81642	2.03222e-08	3.32452e-06	0.576293	9.15084e-12	2.05837e-09	1.08835	1.17899e-10	1.01028e-08	0.884368	1.53439e-14	7.88898e-12	1.81642	8.03858e-08	5.35205e-06	0.512055	1.9856e-05	0.000141509	0.308076	1.81073e-12	2.00517e-10	1.24013	0.000815151	0.00276657	-0.20398	1.25436e-09	1.99312e-08	0.728075	6.19141e-11	1.22771e-09	0.932054
GGT1_P19440	-0.193372	-0.323402	-0.0854062	-0.767118	-1.07445	-0.782624	-0.640036	-0.719701	-0.808421	-0.124059	0.129066	-0.021057	1.85152	2	1.53451	GGT1	Gamma-glutamyltranspeptidase 1;Gamma-glutamyltranspeptidase 1 heavy chain;Gamma-glutamyltranspeptidase 1 light chain;Putative gamma-glutamyltranspeptidase 3;Putative gamma-glutamyltranspeptidase 3 heavy chain;Putative gamma-glutamyltranspeptidase 3 light chain	P19440	0.777307	2.16758e-08	3.46717e-06	0.524988	3.98129e-10	3.21992e-08	0.733189	1.9534e-10	1.37849e-08	0.777307	6.45281e-09	8.29417e-08	0.581692	0.000334579	0.00147207	0.208201	5.908e-05	0.000329441	0.252319	0.208693	0.255645	0.0567038	0.321982	0.409007	0.0441182	0.00377608	0.00621688	-0.151497	0.000563339	0.00101882	-0.195615
CLIP2_Q9UDT6	0.501397	0.33661	0.529626	-1.03824	-1.09425	-0.642192	-0.89032	-1.04538	-0.793815	-0.0327305	-0.173693	-0.479211	1.75622	1.30262	1.76335	CLIP2	CAP-Gly domain-containing linker protein 2	Q9UDT6	1.95729	2.67827e-08	4.16578e-06	1.41906	6.20003e-10	4.37528e-08	1.94565	5.76754e-10	3.00832e-08	1.95729	4.912e-06	2.16911e-05	0.890048	0.00067437	0.00254275	0.526594	0.000564705	0.00198377	0.53823	0.00064989	0.00143803	-0.529012	0.922869	0.943045	0.0116359	7.8038e-07	3.40641e-06	-1.05561	6.91302e-07	2.49423e-06	-1.06724
SNX18_Q96RF0	0.100338	0.119227	-0.0987531	-1.3737	-1.4785	-1.54038	-0.321846	-0.519082	-0.440242	0.548546	0.292635	0.307899	1.41474	1.45493	1.53418	SNX18	Sorting nexin-18	Q96RF0	1.61842	2.72008e-08	4.16578e-06	0.598832	3.2633e-11	5.21983e-09	1.04596	1.43904e-13	1.1323e-10	1.61842	1.03557e-09	2.03107e-08	0.788018	7.59736e-07	2.28811e-05	0.447131	4.46897e-11	1.89222e-08	1.01959	0.00231059	0.00446247	0.189187	4.59907e-08	1.43308e-06	0.572454	0.000193039	0.000421698	-0.257945	5.49198e-10	6.42785e-09	-0.830399
NFATC2_Q13469	0.0497054	-0.0808401	0.189821	-0.228068	-0.359955	-0.393794	-1.22872	-1.37438	-1.31279	0.220308	-0.247737	-0.217537	1.81317	1.69582	1.47499	NFATC2	Nuclear factor of activated T-cells, cytoplasmic 2	Q13469	0.837524	3.80259e-08	5.7023e-06	0.492072	6.38631e-11	9.01423e-09	0.837524	8.06844e-09	2.04495e-07	0.561413	9.63345e-08	7.75531e-07	0.454086	2.03697e-06	4.18382e-05	0.345453	0.124116	0.185466	0.0693416	0.383726	0.43905	-0.0379858	2.08972e-05	0.000142172	-0.276111	6.50807e-07	2.92416e-06	-0.383439	0.0246357	0.033751	-0.107327
SRM_P19623	-1.10345	-1.11628	-1.02997	1.34566	1.29605	1.26951	0.774889	0.805379	0.811543	-0.207466	0.166842	0.16059	-1.04976	-0.983551	-1.13998	SRM	Spermidine synthase	P19623	1.14028	4.05989e-08	5.9639e-06	-0.524405	7.47412e-11	1.01507e-08	-0.886164	3.79363e-12	8.53329e-10	-1.12811	0.791743	0.826984	0.0121673	2.61192e-06	4.88327e-05	-0.361759	7.75288e-09	4.25994e-07	-0.603703	3.1073e-08	2.94294e-07	0.536572	0.00014195	0.000649974	-0.241944	6.32193e-11	2.42049e-09	0.898332	3.32056e-12	1.83857e-10	1.14028
CLC_Q05315	1.32938	1.21884	1.31278	0.684865	0.724807	0.837615	-0.126611	-0.0922895	-0.135373	-0.266489	-0.541989	-0.500457	-1.3019	-1.70386	-1.43932	CLC	Galectin-10	Q05315	4.14369	4.16269e-08	5.99261e-06	-1.56454	1.78715e-09	9.32166e-08	-2.0408	4.30602e-12	8.95272e-10	-3.33865	2.92324e-13	5.53722e-11	-4.14369	0.00383804	0.0101829	-0.476256	9.51364e-09	4.89137e-07	-1.77411	1.03974e-10	3.76084e-09	-2.57915	3.53135e-07	6.29175e-06	-1.29785	1.24552e-09	1.98787e-08	-2.10289	5.25149e-05	0.000116094	-0.80504
HGH1_Q9BTY7	-0.784819	-0.634446	-0.500806	0.808984	0.811454	0.845374	-1.32324	-1.11919	-1.237	-0.304202	-0.411658	-0.269755	1.672	1.37274	1.07456	HGH1	Protein HGH1 homolog	Q9BTY7	0.731011	4.62763e-08	6.47629e-06	0.478507	2.9452e-10	2.68349e-08	0.731011	0.00267278	0.00564018	0.154989	6.40932e-09	8.26779e-08	0.566098	4.50031e-05	0.000341341	0.252503	3.64932e-06	3.85724e-05	-0.323518	0.0559963	0.0782492	0.0875907	5.21163e-09	3.07486e-07	-0.576022	0.00171233	0.00302611	-0.164913	2.63625e-07	1.08806e-06	0.411109
ALCAM_Q13740	-0.0331633	0.0827759	0.176469	0.466459	0.457658	0.476585	1.44955	1.27139	1.07572	-0.253509	-0.118382	-0.0506389	-1.5681	-1.71164	-1.72117	ALCAM	CD166 antigen	Q13740	0.734638	4.67862e-08	6.47629e-06	-0.382316	1.78556e-11	3.47364e-09	-0.734638	8.72879e-10	4.10652e-08	-0.534565	9.88887e-09	1.1688e-07	-0.436479	1.20053e-07	6.51785e-06	-0.352322	0.000560652	0.00197146	-0.152248	0.128434	0.165409	-0.0541621	4.9188e-05	0.000280329	0.200074	7.85459e-07	3.42443e-06	0.29816	0.0116494	0.0168649	0.0980863
UBASH3A_P57075	0.753689	0.997173	0.561725	-1.22106	-1.20432	-1.53382	-0.624382	-0.815211	-0.500611	-0.139274	-0.141493	-0.172483	1.2542	1.3803	1.40557	UBASH3A	Ubiquitin-associated and SH3 domain-containing protein A	P57075	0.977424	4.85785e-08	6.59751e-06	0.549035	1.64601e-09	8.85794e-08	0.730725	4.76262e-11	5.91058e-09	0.977424	0.000764742	0.00175979	0.21108	0.0023667	0.00688583	0.18169	8.09648e-07	1.24748e-05	0.428389	1.0143e-05	3.67433e-05	-0.337955	0.000206304	0.00087661	0.2467	9.17322e-08	5.83293e-07	-0.519645	9.26972e-10	9.89962e-09	-0.766345
GZMA_P12544	1.68142	1.74051	1.62141	-1.03685	-1.17533	-1.09483	-0.491427	-0.568758	-0.57558	-0.439258	-0.405572	-0.376617	0.200904	0.448835	0.471154	GZMA	Granzyme A	P12544	2.17883	5.19168e-08	6.92031e-06	0.611179	7.67201e-09	2.56852e-07	0.719286	2.44041e-11	3.51321e-09	1.15536	1.08289e-10	3.64237e-09	-1.02347	0.0659076	0.106963	0.108107	1.96847e-07	4.1081e-06	0.544181	3.27989e-13	6.89197e-11	-1.63465	2.28313e-06	2.4679e-05	0.436075	1.47328e-13	3.21353e-11	-1.74276	8.96844e-15	3.76191e-12	-2.17883
PIR_O00625	-0.521438	-0.667548	-0.468281	-1.21385	-0.96069	-0.900891	-0.0212081	-0.423066	-0.315023	0.048302	0.0308016	0.101452	2	1.65937	1.56081	PIR	Pirin	O00625	0.971019	5.48498e-08	7.17834e-06	0.594046	7.61824e-09	2.56243e-07	0.702861	1.54269e-10	1.1658e-08	0.971019	1.46261e-09	2.65856e-08	0.806827	0.059014	0.0979213	0.108815	8.25697e-06	7.15206e-05	0.376973	0.00143365	0.002925	0.212781	0.000217225	0.000914379	0.268158	0.0696041	0.0898512	0.103966	0.00820115	0.0121816	-0.164193
FN1_P02751	-0.307987	-0.725729	-0.205421	0.103896	0.156359	0.409796	-1.23722	-1.03995	-1.19518	-0.68983	-0.101869	-0.21864	1.82117	1.72321	1.50739	FN1	Fibronectin;Anastellin;Ugl-Y1;Ugl-Y2;Ugl-Y3	P02751	0.88616	5.59459e-08	7.19104e-06	0.630211	9.8239e-10	6.25774e-08	0.88616	2.12867e-06	1.42636e-05	0.45552	3.63755e-08	3.46337e-07	0.653997	0.000541486	0.00213568	0.255948	0.00814393	0.0185741	-0.174692	0.67673	0.722716	0.0237855	3.8774e-06	3.74625e-05	-0.43064	0.00117399	0.00214422	-0.232163	0.00362454	0.00570262	0.198477
DEFA3_P59666	0.461593	0.548027	0.325784	-0.712248	-0.714708	-0.706226	-1.0728	-1.04562	-1.08485	0.115675	-0.156374	-0.776199	1.43998	1.58125	1.79673	DEFA3	Neutrophil defensin 3;HP 3-56;Neutrophil defensin 2;Neutrophil defensin 1;HP 1-56;Neutrophil defensin 2	P59666	1.77517	6.54505e-08	8.26513e-06	1.24704	9.97707e-10	6.29956e-08	1.77517	5.56162e-09	1.5699e-07	1.53835	1.26569e-05	4.88554e-05	0.77072	0.000428168	0.00178354	0.528128	0.0221719	0.0429591	0.291306	0.000985885	0.00209087	-0.476323	0.054552	0.0919591	-0.236823	7.57256e-07	3.32159e-06	-1.00445	1.31843e-05	3.37004e-05	-0.767629
ARRB1_P49407	1.59239	1.62494	1.53259	-0.646897	-0.843602	-0.659111	-0.782418	-1.01153	-0.922139	-0.51175	-0.843915	-0.447916	0.759177	0.561335	0.598842	ARRB1	Beta-arrestin-1	P49407	1.08125	6.84769e-08	8.49823e-06	0.539168	5.21689e-09	2.02199e-07	0.67132	2.43476e-08	4.74942e-07	0.589281	1.48777e-06	7.76014e-06	-0.409932	0.0177623	0.0358232	0.132152	0.321068	0.407161	0.0501131	7.87309e-11	3.11376e-09	-0.949101	0.115378	0.173489	-0.0820385	1.58139e-11	8.96288e-10	-1.08125	4.18378e-11	9.42588e-10	-0.999214
APOM_O95445	0.0791699	-0.0511793	0.423287	-1.14348	-1.09183	-0.95226	-0.206193	0.122353	-0.591041	-0.677593	-0.628248	-0.429728	1.87317	1.85273	1.42084	APOM	Apolipoprotein M	O95445	0.624011	7.26769e-08	8.86658e-06	0.515296	4.86292e-07	4.64081e-06	0.43588	7.71934e-09	1.96621e-07	0.624011	5.0043e-06	2.20242e-05	0.351561	0.112875	0.168633	-0.0794163	0.0369184	0.066236	0.108715	0.00397315	0.00728445	-0.163735	0.00149099	0.00453406	0.188132	0.0943039	0.118879	-0.0843183	6.40672e-05	0.000138986	-0.27245
CD9_P21926	-1.03552	-1.06482	-1.07891	-0.662886	-0.656453	-0.554851	-0.113156	-0.168883	0.00391199	-0.446683	0.145932	0.437707	1.68914	1.7687	1.73677	CD9	CD9 antigen	P21926	3.04361	7.552e-08	9.05989e-06	1.83828	3.02245e-08	6.63279e-07	1.98915	1.44554e-09	5.94067e-08	2.56926	1.84941e-10	5.38951e-09	3.04361	0.382784	0.466759	0.150869	0.000792002	0.0026405	0.730982	7.83794e-06	2.94398e-05	1.20533	0.00425015	0.0108177	0.580113	3.01783e-05	8.06623e-05	1.05446	0.014167	0.0202089	0.474344
ANKZF1_Q9H8Y5	-1.71042	-1.76562	-1.65502	0.734455	0.769272	0.613619	0.821022	0.95198	0.80676	0.554665	0.626491	0.504131	-0.383725	-0.457281	-0.410326	ANKZF1	Ankyrin repeat and zinc finger domain-containing protein 1	Q9H8Y5	0.892379	7.72028e-08	9.10858e-06	-0.339857	3.38284e-09	1.49384e-07	-0.443375	1.55824e-08	3.35115e-07	-0.389859	2.90864e-09	4.4451e-08	0.449004	0.00541085	0.0133958	-0.103518	0.130344	0.193407	-0.0500023	2.93916e-12	2.71232e-10	0.788861	0.107653	0.163478	0.0535158	6.33427e-13	8.46862e-11	0.892379	1.36875e-12	1.00533e-10	0.838863
EHD4_Q9H223	-1.28138	-1.20573	-1.29192	0.661912	0.550819	0.553019	1.02263	1.39016	1.21888	0.217263	0.482673	0.67102	-0.91789	-0.983539	-1.08792	EHD4	EH domain-containing protein 4	Q9H223	0.770206	7.84568e-08	9.10858e-06	-0.453173	5.51997e-10	4.13883e-08	-0.688133	2.86791e-08	5.34799e-07	-0.494205	0.0688097	0.0973834	0.0820729	8.19479e-05	0.000516064	-0.23496	0.338738	0.42441	-0.0410317	1.12253e-08	1.31595e-07	0.535246	0.000447543	0.00165967	0.193928	1.39849e-10	3.93217e-09	0.770206	4.66902e-09	3.68909e-08	0.576278
PROS1_P07225	0.60767	0.714318	0.513679	-1.05278	-1.10476	-0.996642	-1.16505	-1.30553	-1.16033	0.268246	0.486547	0.490927	1.2833	1.19242	1.22798	PROS1	Vitamin K-dependent protein S	P07225	1.56532	8.88228e-08	1.01484e-05	0.524572	1.49289e-13	1.07458e-10	1.56532	3.45751e-13	1.63079e-10	1.46358	1.90851e-06	9.55317e-06	0.398668	2.38543e-11	4.33793e-08	1.04075	8.45506e-11	2.76634e-08	0.939006	0.0221049	0.0339619	-0.125904	0.0556895	0.0934733	-0.101741	5.81096e-12	4.40288e-10	-1.16665	1.79703e-11	5.2796e-10	-1.06491
IGF2BP3_O00425	-1.27107	-1.17217	-1.42352	-0.650564	-0.626929	-0.771912	0.0315539	-0.0356403	-0.131919	0.628833	0.370717	0.579695	1.56877	1.40125	1.50291	IGF2BP3	Insulin-like growth factor 2 mRNA-binding protein 3	O00425	1.51037	1.03041e-07	1.15555e-05	0.524063	4.12117e-10	3.29602e-08	0.834705	5.77719e-12	1.15512e-09	1.18123	2.70956e-13	5.53722e-11	1.51037	2.84998e-05	0.00024654	0.310642	7.31154e-09	4.04834e-07	0.65717	5.35545e-11	2.2543e-09	0.986304	9.492e-06	7.57466e-05	0.346528	5.25586e-09	6.06277e-08	0.675662	1.60286e-05	4.00325e-05	0.329134
NUGGC_Q68CJ6	1.03464	1.03442	0.782041	-0.757636	-1.06574	-0.881321	1.06191	0.701747	0.244608	0.613013	0.511978	0.82863	-1.55713	-1.47312	-1.07804	NUGGC	Nuclear GTPase SLIP-GC	Q68CJ6	1.03194	1.04349e-07	1.15555e-05	-0.898864	9.41301e-08	1.41156e-06	-0.906966	0.0280432	0.0451678	-0.208125	2.10025e-08	2.1752e-07	-1.03194	0.924588	0.940662	-0.00810251	1.96998e-06	2.40338e-05	0.690738	0.137425	0.175855	-0.133079	1.73668e-06	2.00349e-05	0.698841	0.160893	0.194118	-0.124976	2.81411e-07	1.1457e-06	-0.823817
NLN_Q9BYT8	-1.73197	-1.66033	-1.82132	0.901694	0.882426	0.855107	0.806993	0.748858	0.745711	0.355509	0.459586	0.426266	-0.323258	-0.281687	-0.363588	NLN	Neurolysin, mitochondrial	Q9BYT8	1.16794	1.11224e-07	1.21301e-05	-0.328674	1.0898e-09	6.71296e-08	-0.486355	3.31015e-10	1.98554e-08	-0.536576	4.51948e-11	2.0332e-09	0.631364	0.000218061	0.0010736	-0.157682	1.59503e-05	0.000117875	-0.207902	2.49045e-13	5.78267e-11	0.960038	0.12823	0.189333	-0.0502204	3.71298e-14	1.40663e-11	1.11772	2.13988e-14	6.81206e-12	1.16794
CHST11_Q9NPF2	-0.97743	-1.20745	-1.17848	0.225597	0.176969	0.322528	-0.611174	-1.17923	-0.604334	0.152996	-0.0840683	0.129762	1.45102	1.63617	1.74712	CHST11	Carbohydrate sulfotransferase 11	Q9NPF2	1.2102	1.21313e-07	1.28759e-05	0.684346	6.33147e-10	4.42465e-08	1.06721	4.74158e-07	4.31478e-06	0.606634	1.36875e-10	4.30228e-09	1.2102	5.72192e-05	0.000402879	0.382861	0.25193	0.333467	-0.0777117	2.2711e-06	1.01348e-05	0.525856	9.16456e-06	7.36233e-05	-0.460573	0.0462719	0.0617582	0.142995	5.01733e-07	1.89778e-06	0.603568
EOMES_O95936	-0.0212709	0.660961	-0.273571	-0.936978	-0.81302	-0.927565	-0.812115	-0.675609	-0.738359	-0.0157618	-0.270722	-0.413882	1.66934	1.66477	1.90378	EOMES	Eomesodermin homolog	O95936	1.22509	1.2164e-07	1.28759e-05	0.919072	8.44396e-09	2.72648e-07	1.15521	4.19789e-09	1.25379e-07	1.22509	1.11896e-06	6.07412e-06	0.754011	0.0180231	0.0362176	0.236137	0.00392197	0.0100715	0.306013	0.0807133	0.108553	-0.165061	0.436465	0.525803	0.0698761	0.000520808	0.00102819	-0.401199	0.000129466	0.0002631	-0.471075
PFKFB3_Q16875	-0.255134	-0.114881	-0.520191	0.83188	0.328156	0.172937	0.354586	0.280139	-0.0970185	1.75666	0.724655	1.25152	-1.6859	-1.45994	-1.56746	PFKFB3	6-phosphofructo-2-kinase/fructose-2,6-bisphosphatase 3;6-phosphofructo-2-kinase;Fructose-2,6-bisphosphatase	Q16875	0.539299	1.24483e-07	1.29859e-05	-0.539299	2.09308e-05	8.54079e-05	-0.335286	4.93829e-06	2.79668e-05	-0.386065	0.000391547	0.000978257	-0.244111	0.0016218	0.00507111	0.204014	0.0105693	0.0229703	0.153235	7.18722e-05	0.000204886	0.295188	0.339226	0.427253	-0.050779	0.0985308	0.123774	0.0911747	0.0160643	0.0226904	0.141954
LMNA_P02545	-1.09027	-1.21968	-0.86727	0.14729	0.179978	0.317646	1.18056	1.27409	1.19377	1.08477	0.714977	0.471287	-0.772268	-1.15056	-1.46432	LMNA	Prelamin-A/C;Lamin-A/C	P02545	0.86434	1.30665e-07	1.34361e-05	-0.695124	1.0334e-08	3.16036e-07	-0.86434	5.41554e-06	3.02413e-05	-0.495351	0.70323	0.749015	-0.0257905	0.0242967	0.0466615	-0.169216	0.0101455	0.0222441	0.199773	2.01004e-07	1.34214e-06	0.669334	9.94789e-05	0.000497948	0.368989	1.47785e-08	1.38159e-07	0.83855	9.43144e-06	2.49312e-05	0.46956
APOA1_P02647	0.399529	0.470176	0.49155	-0.94029	-1.01014	-0.947985	-1.16632	-1.17546	-1.11095	0.182662	0.188378	0.306215	1.83271	1.21002	1.26991	APOA1	Apolipoprotein A-I;Proapolipoprotein A-I;Truncated apolipoprotein A-I	P02647	2.93992	1.75309e-07	1.77475e-05	1.37633	1.99656e-11	3.50517e-09	2.93992	4.97192e-11	6.06574e-09	2.73006	1.77731e-06	9.00287e-06	1.11737	4.0372e-08	3.6027e-06	1.56358	2.11591e-07	4.33911e-06	1.35372	0.076876	0.103932	-0.258958	0.143221	0.208728	-0.20986	6.65033e-09	7.41008e-08	-1.82254	2.81471e-08	1.63918e-07	-1.61268
HIST1H1A_Q02539	0.607748	0.310756	0.542562	-1.91481	-1.7205	-1.59337	0.562892	0.673451	0.57472	1.11935	0.863566	0.832196	-0.281211	-0.153447	-0.423903	HIST1H1A	Histone H1.1	Q02539	1.09624	1.78869e-07	1.77475e-05	-0.500664	5.88619e-06	3.12382e-05	-0.363828	2.40742e-08	4.74756e-07	0.595578	2.46013e-05	8.73254e-05	-0.316128	0.015577	0.0321086	0.136836	1.50322e-11	9.83655e-09	1.09624	0.00246302	0.00473147	0.184535	7.76427e-11	2.42988e-08	0.959406	0.348536	0.393549	0.0476992	1.45018e-10	2.3128e-09	-0.911707
C9_P02748	0.485374	0.682796	0.412975	-0.718086	-0.84135	-0.788226	-1.39183	-1.4314	-1.03947	0.419297	-0.0633956	0.0223435	1.41766	1.49526	1.33804	C9	Complement component C9;Complement component C9a;Complement component C9b	P02748	2.27763	1.7999e-07	1.77475e-05	1.08713	2.60889e-11	4.36717e-09	2.27763	3.28591e-10	1.98554e-08	1.85234	1.0211e-05	4.081e-05	0.74946	6.35069e-08	4.7617e-06	1.1905	8.24513e-06	7.15042e-05	0.765204	0.00757708	0.0130074	-0.337672	0.001607	0.0048277	-0.425293	3.35377e-09	4.23517e-08	-1.52817	1.52807e-07	6.79372e-07	-1.10288
SRGAP2_O75044	-0.567449	-0.648091	-0.5217	-0.862908	-1.00877	-1.1114	-0.591537	-0.539098	-0.456238	0.455732	0.186019	0.629724	1.79489	1.73819	1.50263	SRGAP2	SLIT-ROBO Rho GTPase-activating protein 2	O75044	0.976063	2.09339e-07	2.03625e-05	0.45819	2.6154e-10	2.44489e-08	0.806114	2.50338e-11	3.5332e-09	0.976063	1.98875e-10	5.66436e-09	0.824417	4.2914e-06	6.81887e-05	0.347924	5.13695e-08	1.53886e-06	0.517872	2.48747e-06	1.0891e-05	0.366227	0.00259739	0.00714132	0.169948	0.693979	0.727007	0.018303	0.00555622	0.00849663	-0.151645
SNF8_Q96H20	-0.590459	-0.952416	-0.353935	-0.576856	-0.807122	-0.707713	-0.0826139	0.0934798	-0.487473	-0.686221	-0.0994634	-0.277487	1.92471	2	1.5512	SNF8	Vacuolar-sorting protein SNF8	Q96H20	0.638209	2.18106e-07	2.09324e-05	0.552066	6.20459e-07	5.60433e-06	0.502938	4.12256e-08	6.806e-07	0.638209	5.56932e-08	4.94303e-07	0.621887	0.388229	0.472519	-0.0491276	0.141813	0.207432	0.0861435	0.226957	0.275673	0.0698212	0.0291008	0.0543649	0.135271	0.0502676	0.0666346	0.118949	0.771371	0.795349	-0.0163223
HIST1H1C_P16403	1.68533	1.65973	1.84264	-0.851103	-0.888291	-0.825457	-0.404669	-0.599135	-0.54557	-0.413432	-0.790326	-0.913999	0.345848	0.351842	0.346597	HIST1H1C	Histone H1.2	P16403	1.62342	2.28275e-07	2.162e-05	0.662146	2.0445e-06	1.38833e-05	0.543124	5.00951e-08	7.90756e-07	0.755769	9.92726e-09	1.17142e-07	-0.867648	0.0961187	0.147017	-0.119022	0.181467	0.253977	0.0936237	1.0095e-11	6.92035e-10	-1.52979	0.00702691	0.0164755	0.212646	2.74513e-11	1.34418e-09	-1.41077	4.83621e-12	2.13565e-10	-1.62342
ICOS_Q9Y6W8	-0.432171	-0.383528	-0.595859	1.25508	1.39284	1.24771	0.925754	0.824545	0.990545	-0.649217	-0.370426	-0.311069	-1.38161	-1.26429	-1.24831	ICOS	Inducible T-cell costimulator	Q9Y6W8	2.83089	2.31623e-07	2.16523e-05	-0.931594	2.50744e-12	8.36908e-10	-2.41123	3.39673e-13	1.63079e-10	-2.83089	3.32492e-07	2.20782e-06	-0.902214	1.00882e-09	4.53844e-07	-1.47964	4.79815e-11	1.9005e-08	-1.89929	0.757893	0.795352	0.0293797	0.000639413	0.00225502	-0.419657	7.95344e-10	1.39422e-08	1.50902	3.97243e-11	9.07732e-10	1.92867
JAKMIP1_Q96N16	-0.347188	-0.586342	-0.0700805	-1.5011	-1.32787	-1.49955	1.15558	0.955375	1.19656	0.897958	1.0547	1.1342	-0.377777	-0.299603	-0.384866	JAKMIP1	Janus kinase and microtubule-interacting protein 1	Q96N16	0.725367	2.96216e-07	2.73354e-05	-0.394135	1.64695e-07	2.16723e-06	-0.415095	4.0558e-06	2.37126e-05	0.310272	0.892322	0.912348	-0.00557003	0.612219	0.683535	-0.0209601	3.13936e-10	5.66881e-08	0.704406	3.47654e-07	2.1261e-06	0.388565	2.19588e-10	4.69689e-08	0.725367	1.92048e-07	1.06746e-06	0.409525	3.35873e-06	9.97776e-06	-0.315842
PTTG1IP_P53801	1.07633	0.818559	1.42876	-0.565163	-0.436559	-0.383821	-1.15178	-0.985055	-1.3327	-0.60237	-0.671127	-0.632448	1.50572	1.12971	0.801936	PTTG1IP	Pituitary tumor-transforming gene 1 protein-interacting protein	P53801	0.768033	3.03142e-07	2.76204e-05	0.594166	1.56861e-08	4.06781e-07	0.768033	9.48319e-07	7.55452e-06	0.536298	0.838867	0.867428	0.0126453	0.0138716	0.0292466	0.173867	0.359964	0.446401	-0.0578677	3.86026e-07	2.31166e-06	-0.58152	0.00229579	0.00646292	-0.231735	1.90692e-08	1.69084e-07	-0.755388	1.23168e-06	4.1467e-06	-0.523653
CCDC50_Q8IVM0	-0.892407	-0.744706	-0.834536	-0.847008	-0.911894	-0.914946	-0.55961	-0.587267	-0.432607	0.873611	0.66288	0.539501	1.4551	1.52683	1.66706	CCDC50	Coiled-coil domain-containing protein 50	Q8IVM0	1.40216	3.10395e-07	2.79278e-05	0.492672	7.936e-12	1.90411e-09	1.19261	1.06269e-12	3.21528e-10	1.40216	1.50592e-12	1.94486e-10	1.36344	5.25012e-09	1.07973e-06	0.699943	2.22544e-10	5.00585e-08	0.909489	3.78082e-10	9.65047e-09	0.870772	0.00123113	0.00386466	0.209546	0.00515723	0.0082824	0.17083	0.458395	0.500383	-0.0387167
APOD_P05090	1.26035	1.27483	1.38571	-0.494033	-0.773728	-0.703164	-1.25549	-1.29493	-1.39408	-0.296401	-0.0612743	-0.174157	1.06036	0.808808	0.657207	APOD	Apolipoprotein D	P05090	1.56373	3.18054e-07	2.82636e-05	0.608008	4.29297e-11	6.57463e-09	1.28649	3.56932e-09	1.14187e-07	0.894117	0.000726915	0.00168242	-0.277244	9.13121e-08	5.48618e-06	0.67848	0.000563435	0.00198028	0.286108	4.02069e-09	5.89429e-08	-0.885252	3.27412e-05	0.000203165	-0.392372	3.84644e-12	3.30716e-10	-1.56373	1.3563e-10	2.2135e-09	-1.17136
IGFLR1_Q9H665	-0.9314	-1.05748	-0.646346	-0.763536	-0.800984	-0.916792	-0.253659	-0.136472	-0.269839	0.551147	0.0821181	-0.0469962	1.83562	1.49472	1.85989	IGFLR1	IGF-like family receptor 1	Q9H665	1.02103	3.36089e-07	2.9502e-05	0.600704	2.13658e-08	5.12637e-07	0.763307	8.42077e-10	4.01409e-08	1.00095	6.62055e-10	1.44847e-08	1.02103	0.0217495	0.0425879	0.162603	2.50989e-05	0.000171243	0.400244	1.53921e-05	5.27545e-05	0.420325	0.00221458	0.00627829	0.23764	0.00121615	0.00220969	0.257722	0.751918	0.778077	0.0200816
C4BPA_P04003	0.284914	0.215034	0.273759	-0.798445	-0.780166	-0.722171	-1.28286	-1.30606	-1.26816	-0.0203725	0.421631	0.560731	1.66999	1.4032	1.34898	C4BPA	C4b-binding protein alpha chain	P04003	2.15871	3.42649e-07	2.97155e-05	0.902199	1.02181e-11	2.16322e-09	2.15871	1.32594e-10	1.07288e-08	1.75293	1.88293e-07	1.36375e-06	0.951292	7.38499e-09	1.34645e-06	1.25651	6.6003e-07	1.06762e-05	0.850728	0.608686	0.658406	0.0490926	0.000854479	0.00287119	-0.405786	1.18405e-08	1.16591e-07	-1.20742	1.26912e-06	4.26078e-06	-0.801635
HIP1_O00291	-0.97125	-1.11784	-1.19412	-1.05629	-0.796279	-0.77991	1.31474	1.14195	0.977188	0.992235	1.24277	1.11058	-0.41484	-0.211062	-0.237879	HIP1	Huntingtin-interacting protein 1	O00291	0.549163	3.48599e-07	2.98716e-05	-0.344142	2.75961e-07	3.08442e-06	-0.35136	0.00145906	0.00331303	0.144602	0.000106137	0.000311063	0.197803	0.843102	0.878242	-0.00721794	5.96304e-09	3.54727e-07	0.488744	1.73145e-09	3.01361e-08	0.541945	5.00767e-09	3.00377e-07	0.495962	1.47648e-09	2.23271e-08	0.549163	0.160961	0.192906	0.053201
TNS3_Q68CZ2	-0.87123	-0.8262	-1.08973	-0.820761	-0.773292	-0.811459	-0.281966	-0.574646	-0.382485	0.756159	0.242222	0.549781	1.59386	1.65878	1.63097	TNS3	Tensin-3	Q68CZ2	1.5577	3.7579e-07	3.18228e-05	0.677328	2.93352e-10	2.68349e-08	1.24333	3.46343e-11	4.53269e-09	1.4802	1.84588e-11	1.13561e-09	1.5577	2.69241e-06	4.99484e-05	0.566007	5.3984e-08	1.55158e-06	0.80287	1.84083e-08	1.94864e-07	0.880372	0.00544488	0.0132945	0.236863	0.00071055	0.00136133	0.314365	0.293989	0.334831	0.077502
H1F0_P07305	1.42418	1.39272	1.27249	-0.90034	-0.827696	-0.715343	-0.773996	-0.894505	-0.833932	-0.14122	-0.827482	-0.97772	1.05443	0.804037	0.944372	H1F0	Histone H1.0;Histone H1.0, N-terminally processed	P07305	1.03031	4.02961e-07	3.37269e-05	0.742319	1.14921e-07	1.65109e-06	0.829224	1.30629e-07	1.61281e-06	0.819994	0.0234466	0.036841	-0.201091	0.286308	0.366307	0.0869054	0.338383	0.424187	0.0776751	2.5776e-08	2.54863e-07	-0.94341	0.907734	0.932478	-0.00923028	9.12903e-09	9.45478e-08	-1.03031	1.01556e-08	7.05597e-08	-1.02108
IGF2R_P11717	-0.69806	-0.820483	-0.936091	-0.351778	-0.472871	-0.40257	-0.844114	-1.05894	-0.641896	0.446734	0.174512	0.494828	1.76063	1.77905	1.57104	IGF2R	Cation-independent mannose-6-phosphate receptor	P11717	0.705962	4.44609e-07	3.63713e-05	0.368364	2.08313e-10	2.09552e-08	0.705962	2.05445e-09	7.78312e-08	0.584448	2.4077e-10	6.56916e-09	0.697633	1.16645e-06	2.92547e-05	0.337598	0.000107444	0.000529351	0.216084	1.53147e-06	7.26665e-06	0.32927	0.00853958	0.0194642	-0.121513	0.834635	0.856164	-0.00832844	0.012804	0.0183995	0.113185
PDLIM4_P50479	-0.908177	-0.955785	-0.783128	-0.932863	-0.845116	-0.763151	-0.112173	-0.463874	-0.22701	0.613949	0.0698148	0.216081	1.98723	1.60968	1.49452	PDLIM4	PDZ and LIM domain protein 4	P50479	1.67697	4.44661e-07	3.63713e-05	0.908332	8.67595e-09	2.77607e-07	1.27736	3.88521e-10	2.2553e-08	1.654	3.28518e-10	8.23927e-09	1.67697	0.00218902	0.00648419	0.369025	3.81757e-06	4.00566e-05	0.745672	2.7647e-06	1.19307e-05	0.768634	0.00188868	0.00550841	0.376647	0.00121503	0.00220853	0.399609	0.815482	0.836278	0.0229621
NRP2_O60462	-0.821491	-0.780349	-1.29424	-0.648056	-0.562537	-0.634948	-0.336295	-0.564955	-0.423647	0.442595	0.0247351	0.45756	1.92896	1.64133	1.57134	NRP2	Neuropilin-2	O60462	1.54768	4.66338e-07	3.77157e-05	0.811945	3.25179e-09	1.4629e-07	1.24515	1.28245e-09	5.36689e-08	1.3454	2.34429e-10	6.46521e-09	1.54768	0.000260524	0.00121769	0.433203	3.83414e-05	0.000234081	0.533454	1.38315e-06	6.66629e-06	0.735739	0.267926	0.352114	0.100251	0.00408961	0.00667658	0.302536	0.036502	0.048557	0.202284
APOC4_P55056	-0.349165	-0.00746738	0.0664516	-0.927521	-0.769705	-0.635964	-1.4538	-0.585184	-0.727864	0.119962	0.00226803	0.0702876	1.74942	1.77685	1.67142	APOC4	Apolipoprotein C-IV	P55056	2.58595	4.75579e-07	3.79939e-05	1.6251	2.13242e-09	1.05466e-07	2.58595	4.16954e-09	1.25051e-07	2.44515	1.68417e-07	1.24325e-06	1.78182	0.000105611	0.000624468	0.960855	0.000425338	0.00158627	0.820055	0.383113	0.438487	0.156724	0.431942	0.521315	-0.1408	0.000500687	0.000993644	-0.804131	0.00220983	0.00359954	-0.663331
HK2_P52789	-1.65965	-1.66449	-1.76443	1.12887	1.18436	1.17386	0.445462	0.578888	0.478484	0.21539	0.319906	0.398087	-0.321922	-0.224952	-0.287856	HK2	Hexokinase-2	P52789	1.73702	4.80334e-07	3.79939e-05	-0.358134	1.95071e-08	4.82517e-07	-0.473478	1.13981e-11	1.95342e-09	-0.875392	1.38662e-11	9.17267e-10	0.861623	0.0102211	0.0225724	-0.115343	6.86016e-09	3.919e-07	-0.517257	1.83779e-13	4.72444e-11	1.21976	1.30479e-07	2.91673e-06	-0.401914	5.93268e-14	1.85667e-11	1.3351	2.18118e-15	1.74446e-12	1.73702
RELB_Q01201	-1.48887	-1.14537	-1.72389	-0.192754	0.00666259	-0.214548	-0.00906671	-0.118937	0.0175602	0.386163	-0.0846742	-0.0903589	1.59625	1.49958	1.56226	RELB	Transcription factor RelB	Q01201	1.01583	4.91013e-07	3.84164e-05	0.501023	2.23992e-07	2.6431e-06	0.537254	1.14264e-07	1.4414e-06	0.56995	1.16657e-10	3.83423e-09	1.01583	0.511469	0.592175	0.0362306	0.221744	0.29974	0.068926	3.62458e-07	2.20145e-06	0.514803	0.552881	0.633344	0.0326954	8.16472e-07	3.53395e-06	0.478573	1.76915e-06	5.69259e-06	0.445877
GATA3_P23771	-0.445496	-0.303662	-0.24285	-0.624348	-0.890786	-1.02882	-0.859483	-0.767882	-0.591772	-0.0275474	0.258266	0.149418	1.71814	1.8605	1.79632	GATA3	Trans-acting T-cell-specific transcription factor GATA-3	P23771	0.464959	5.42824e-07	4.20134e-05	0.293271	4.24166e-09	1.75151e-07	0.445888	2.56966e-09	9.24819e-08	0.464959	3.39962e-08	3.27146e-07	0.373837	0.00036269	0.00156701	0.152616	0.000128888	0.00061316	0.171688	0.0249191	0.0379614	0.0805656	0.557747	0.637653	0.0190716	0.0410392	0.0553495	-0.0720509	0.0132856	0.0190384	-0.0911225
CLIC2_O15247	0.257043	0.187477	0.700767	-0.452627	-0.792771	-0.731361	-1.01762	-0.958092	-0.944965	-0.269562	-0.442526	-0.484189	2	1.23571	1.48825	CLIC2	Chloride intracellular channel protein 2	O15247	0.748215	5.71722e-07	4.37793e-05	0.584255	3.40086e-08	7.17901e-07	0.748215	1.48612e-07	1.78285e-06	0.658465	8.05648e-05	0.00024448	0.361613	0.0230012	0.04453	0.16396	0.263366	0.345869	0.0742104	0.00397801	0.00729149	-0.222642	0.181029	0.254451	-0.08975	4.27154e-05	0.000110084	-0.386603	0.000461114	0.000845414	-0.296853
TRIM14_Q14142	0.902911	1.00038	1.09803	-0.247607	-0.0108454	-0.198129	-1.39103	-1.67294	-1.13908	-0.528808	-0.762735	-0.374516	1.07221	1.40806	0.84411	TRIM14	Tripartite motif-containing protein 14	Q14142	0.644717	6.18539e-07	4.68657e-05	0.427426	5.36415e-09	2.04292e-07	0.644717	1.1956e-05	5.70307e-05	0.323835	0.564052	0.619855	0.0276691	0.000486781	0.0019653	0.217291	0.0455493	0.0793178	-0.10359	1.29192e-06	6.29604e-06	-0.399756	1.31235e-05	9.8194e-05	-0.320882	9.0333e-09	9.36912e-08	-0.617048	2.92231e-05	6.87637e-05	-0.296166
PON1_P27169	0.397124	0.485738	0.621355	-0.612156	-0.708013	-0.658682	-1.47271	-1.60943	-1.34778	0.222226	0.377511	0.493923	1.40077	1.3323	1.07782	PON1	Serum paraoxonase/arylesterase 1	P27169	1.84743	6.61906e-07	4.96292e-05	0.609151	1.12019e-12	5.03945e-10	1.84743	8.82141e-11	8.81896e-09	1.29795	3.9085e-06	1.78738e-05	0.517113	1.56964e-10	1.10365e-07	1.23828	1.66343e-07	3.60376e-06	0.688798	0.193253	0.238199	-0.0920386	2.04341e-06	2.2559e-05	-0.549482	6.52019e-11	2.4553e-09	-1.33032	3.92271e-08	2.18881e-07	-0.780837
CCDC88B_A6NC98	-0.321212	-0.436356	-0.359198	-0.0775376	0.0440922	-0.0123453	-1.34737	-1.3371	-1.30237	0.370592	-0.0565943	-0.0752028	1.8247	1.67085	1.41506	CCDC88B	Coiled-coil domain-containing protein 88B	A6NC98	0.588611	6.73066e-07	4.99456e-05	0.309064	3.54119e-10	2.92983e-08	0.588611	3.47986e-07	3.36458e-06	0.327891	3.7027e-08	3.50224e-07	0.398741	2.01702e-06	4.17348e-05	0.279547	0.589784	0.66739	0.0188268	0.0209868	0.0324796	0.0896772	4.24439e-06	4.01989e-05	-0.260721	9.89601e-05	0.000232251	-0.18987	0.0582728	0.0752508	0.0708504
SQSTM1_Q13501	-1.16617	-1.19194	-1.25801	0.124554	0.0960584	0.350277	-0.702922	-0.95454	-0.725153	0.305075	0.419792	0.0531221	1.76567	1.51026	1.37391	SQSTM1	Sequestosome-1	Q13501	0.80307	6.8508e-07	5.03184e-05	0.376166	6.42198e-10	4.44475e-08	0.683231	3.83339e-07	3.63063e-06	0.396287	8.94885e-11	3.16715e-09	0.80307	6.09404e-06	8.86159e-05	0.307065	0.635997	0.709026	0.0201205	1.65323e-07	1.15198e-06	0.426904	1.22534e-05	9.36302e-05	-0.286945	0.0129949	0.0192702	0.119839	2.85716e-07	1.1606e-06	0.406784
GZMK_P49863	1.72875	1.54612	1.67282	-0.897735	-0.767901	-0.967302	-0.439636	-0.676033	-0.716514	-0.598134	-0.596948	-0.806372	0.189334	0.517145	0.812404	GZMK	Granzyme K	P49863	2.43576	7.13037e-07	5.17013e-05	1.13113	1.22575e-06	9.26782e-06	1.07674	1.1102e-07	1.4189e-06	1.33404	9.53391e-07	5.34463e-06	-1.10172	0.671328	0.73617	-0.054389	0.129774	0.19272	0.202905	2.43828e-10	7.02029e-09	-2.23286	0.0611517	0.101305	0.257294	3.2929e-10	7.38388e-09	-2.17847	8.41509e-11	1.52574e-09	-2.43576
GALM_Q96C23	-0.722975	-0.877306	-0.781179	-0.741966	-1.14889	-0.77718	1.4465	1.35625	1.33095	1.03526	0.594071	1.13177	-0.844677	-0.502214	-0.498421	GALM	Aldose 1-epimerase	Q96C23	0.602055	7.18272e-07	5.17013e-05	-0.407736	3.69532e-08	7.53511e-07	-0.529232	0.131531	0.177097	0.0728232	0.313025	0.370584	0.047457	0.0189143	0.0377343	-0.121496	1.12713e-07	2.69539e-06	0.480559	2.09172e-07	1.38639e-06	0.455193	8.11206e-09	4.26209e-07	0.602055	1.3499e-08	1.28527e-07	0.576689	0.58417	0.622942	-0.0253662
GNLY_P22749	-0.61935	-0.478983	-0.588702	-1.02165	-1.11664	-1.14359	-0.439863	-0.604847	-0.627216	0.792056	0.680761	0.607235	1.28954	1.54539	1.72585	GNLY	Granulysin	P22749	3.22534	7.9297e-07	5.61387e-05	1.02022	1.4182e-11	2.83561e-09	2.56324	8.18325e-13	2.80491e-10	3.22534	1.37639e-11	9.17267e-10	2.56946	6.78497e-09	1.28522e-06	1.54302	9.04494e-11	2.83067e-08	2.20513	6.46848e-09	8.4348e-08	1.54924	6.81236e-05	0.000365663	0.662101	0.957397	0.96369	0.00621291	7.44374e-05	0.000158991	-0.655889
FAM195B_C9JLW8	0.964434	0.264555	0.869845	-0.601662	-0.448986	-0.527099	-1.5003	-0.959773	-1.10536	-0.387257	-0.322275	-0.61671	1.44956	1.51685	1.40418	FAM195B	Protein FAM195B	C9JLW8	0.513785	7.9552e-07	5.61387e-05	0.368818	1.79991e-08	4.56188e-07	0.513785	4.92588e-07	4.45895e-06	0.3851	0.00358411	0.00693955	0.147076	0.00394764	0.0104038	0.144967	0.699495	0.762065	0.0162827	0.000138404	0.000364119	-0.221742	0.00835312	0.0191179	-0.128684	8.47439e-07	3.65043e-06	-0.366709	7.19895e-05	0.000154404	-0.238025
ATAD2_Q6PL18	-1.07645	-1.29391	-1.26889	0.0979453	-0.15196	-0.0611932	-0.575408	-0.349437	-0.108854	-0.332761	-0.164729	0.154615	1.87542	1.82402	1.43159	ATAD2	ATPase family AAA domain-containing protein 2	Q6PL18	0.539475	8.04308e-07	5.62078e-05	0.336709	2.12737e-07	2.53944e-06	0.379203	1.28193e-06	9.60181e-06	0.322705	3.46488e-09	5.12119e-08	0.539475	0.280368	0.36018	0.0424937	0.716298	0.776376	-0.0140042	0.000137626	0.000362205	0.202766	0.158311	0.227434	-0.0564979	0.000999067	0.00185725	0.160272	7.43604e-05	0.000158921	0.21677
CTSW_P56202	0.94511	0.472937	1.10082	-0.899124	-1.23536	-1.13879	-1.12704	-0.764835	-0.886204	-0.157761	-0.349047	0.07609	1.32959	1.39117	1.24245	CTSW	Cathepsin W	P56202	1.00156	8.88232e-07	6.14759e-05	0.608137	6.4694e-09	2.28268e-07	0.933022	2.77547e-09	9.69799e-08	1.00156	0.012449	0.0208731	0.199904	0.000422966	0.00176493	0.324884	7.73034e-05	0.000408531	0.393421	5.45215e-05	0.000160117	-0.408234	0.336967	0.424705	0.0685369	1.08493e-07	6.68035e-07	-0.733118	3.86153e-08	2.16138e-07	-0.801655
RAB28_P51157	0.136567	0.569715	0.357597	-1.29941	-1.42644	-1.5863	0.0495008	-0.0720281	0.230374	-0.305076	-0.830051	-0.16101	1.26457	1.76286	1.30913	RAB28	Ras-related protein Rab-28	P51157	0.622975	9.28222e-07	6.36318e-05	0.405729	2.41113e-05	9.57269e-05	0.297395	6.72088e-09	1.81868e-07	0.622975	0.000212816	0.00056946	0.235735	0.0353845	0.064091	-0.108333	0.000429107	0.00159871	0.217247	0.00281273	0.00533634	-0.169994	9.67206e-06	7.70127e-05	0.32558	0.203668	0.24092	-0.0616607	1.54531e-06	5.07906e-06	-0.38724
RALY_Q9UKM9	1.59784	1.33651	1.28534	-0.888109	-0.815378	-0.801166	-1.09648	-0.924886	-1.04398	-0.0610146	-0.600719	-0.499734	0.956549	0.893436	0.661785	RALY	RNA-binding protein Raly	Q9UKM9	0.971055	9.92593e-07	6.74027e-05	0.489621	8.25592e-09	2.70119e-07	0.743398	2.87573e-08	5.34871e-07	0.66866	0.00138356	0.00297724	-0.227657	0.000590361	0.00227973	0.253776	0.00710927	0.0165126	0.179039	1.26064e-08	1.44033e-07	-0.717278	0.204395	0.281254	-0.0747374	3.31959e-10	7.42063e-09	-0.971055	8.77319e-10	9.49615e-09	-0.896317
XIRP1_Q702N8	-0.970002	-0.992333	-0.995307	1.70123	1.52881	1.74198	-0.594024	-0.538818	-0.505765	-0.250588	-0.66008	-0.86617	0.553805	0.470801	0.376469	XIRP1	Xin actin-binding repeat-containing protein 1	Q702N8	1.58523	1.01683e-06	6.8403e-05	0.635301	1.65166e-06	1.16703e-05	0.607667	2.77682e-07	2.84723e-06	-0.71387	2.80562e-08	2.75509e-07	0.871357	0.709886	0.770122	-0.0276344	1.48007e-10	4.04108e-08	-1.34917	0.00653204	0.0113624	0.236056	1.90601e-10	4.28733e-08	-1.32154	0.00317777	0.00531203	0.26369	2.04075e-11	5.78295e-10	1.58523
PHF11_Q9UIL8	1.43146	1.25602	1.49423	-0.870214	-0.647867	-0.972719	-1.08378	-1.1189	-0.831707	-0.129185	-0.498267	-0.598793	0.680901	0.825648	1.06317	PHF11	PHD finger protein 11	Q9UIL8	1.06289	1.03251e-06	6.88146e-05	0.559123	1.20053e-08	3.44726e-07	0.825452	3.97297e-08	6.63513e-07	0.745384	0.0027402	0.00542314	-0.237436	0.00118372	0.0039538	0.266329	0.0124732	0.0262987	0.186261	1.82696e-08	1.94534e-07	-0.796559	0.233611	0.315011	-0.0800672	5.80331e-10	1.10232e-08	-1.06289	1.49574e-09	1.44128e-08	-0.98282
IGLV3-10_A0A075B6K4	0.193307	0.463556	-0.000701525	-0.852223	-0.645857	-0.623252	-0.921069	-0.889534	-0.905267	-0.0134948	-0.591169	-0.304619	2	1.03171	1.94659	IGLV3-10	Ig lambda chain V-IV region Hil	A0A075B6K4	2.43671	1.06509e-06	7.03348e-05	1.87278	5.44529e-08	9.821e-07	2.43671	1.35521e-07	1.66181e-06	2.25112	2.51495e-05	8.86512e-05	1.38412	0.0214667	0.0421029	0.563927	0.102599	0.15833	0.378342	0.0411791	0.0594122	-0.488654	0.404103	0.494262	-0.185585	0.000316547	0.000660437	-1.05258	0.00149999	0.0025197	-0.866995
OBSCN_Q5VST9	1.09776	0.899672	0.9608	-0.723791	-0.973928	-0.893164	-1.07022	-1.30201	-1.05482	-0.133679	-0.32276	-0.150058	1.49656	1.30956	0.86009	OBSCN	Obscurin	Q5VST9	0.632726	1.08446e-06	7.0963e-05	0.381129	3.1357e-09	1.43353e-07	0.632726	1.39256e-08	3.12263e-07	0.558138	0.173895	0.221422	0.0631517	7.58439e-05	0.000490939	0.251597	0.00148259	0.00448015	0.177009	7.49337e-06	2.8478e-05	-0.317977	0.11321	0.17062	-0.074588	1.09594e-08	1.09412e-07	-0.569574	5.66911e-08	2.93261e-07	-0.494986
BLVRA_P53004	1.47883	1.42933	1.55925	-1.14168	-0.984609	-1.0244	-0.63847	-0.509348	-0.352417	-0.828853	-0.622652	-0.586904	0.545533	0.610872	1.06551	BLVRA	Biliverdin reductase A	P53004	0.575598	1.13675e-06	7.37149e-05	0.321896	4.84366e-06	2.7297e-05	0.281234	8.3691e-08	1.14963e-06	0.405936	0.000569596	0.00135491	-0.169662	0.294427	0.374895	-0.0406626	0.0421065	0.074031	0.0840402	8.92993e-09	1.0929e-07	-0.491558	0.00535907	0.0131161	0.124703	2.47017e-08	2.06029e-07	-0.450896	1.35263e-09	1.32828e-08	-0.575598
IFNG_P01579	-1.09262	-1.11419	-1.03555	1.68577	1.71703	1.8453	-0.606774	-0.54121	-0.535433	-0.183364	-0.353817	-0.306776	0.111831	0.211937	0.197869	IFNG	Interferon gamma	P01579	3.14424	1.16136e-06	7.43703e-05	0.505715	4.70716e-09	1.84142e-07	0.81659	4.07812e-13	1.63079e-10	-1.75033	6.92668e-12	5.55864e-10	1.39391	0.000154547	0.000826468	0.310874	1.70106e-14	1.22442e-10	-2.25605	1.71948e-09	3.01361e-08	0.888192	3.36222e-15	2.42013e-11	-2.56692	2.66369e-07	1.40155e-06	0.577318	2.61833e-16	5.71005e-13	3.14424
AIM1_Q9Y4K1	1.27572	0.414991	1.00851	-0.515498	-0.632576	-0.748632	0.344246	0.181578	0.0922093	0.266289	1.20885	1.41783	-1.59586	-1.27258	-1.44507	AIM1	Absent in melanoma 1 protein	Q9Y4K1	0.591691	1.16753e-06	7.43703e-05	-0.591691	5.75536e-05	0.000196337	-0.404906	0.012789	0.0224909	-0.198433	1.57122e-06	8.13057e-06	-0.575782	0.0176489	0.0356044	0.186785	7.58088e-05	0.000402413	0.393258	0.820065	0.850919	0.0159085	0.0102325	0.0226001	0.206474	0.0273071	0.0381368	-0.170876	0.000111166	0.000229238	-0.37735
APMAP_Q9HDC9	1.11597	1.13512	1.08825	-0.996791	-0.709019	-0.840443	0.0689639	0.28187	-0.0483359	-1.54302	-1.06275	-1.28033	0.586018	1.2889	0.91561	APMAP	Adipocyte plasma membrane-associated protein	Q9HDC9	0.303181	1.2819e-06	8.09398e-05	0.280152	0.00730491	0.0130409	0.104398	1.35971e-05	6.32248e-05	0.223932	0.494203	0.552458	-0.0230283	0.000139577	0.000769279	-0.175754	0.110037	0.167913	-0.0562205	5.36603e-07	3.02197e-06	-0.303181	0.00304089	0.00813692	0.119534	0.00193507	0.00338813	-0.127426	4.94965e-06	1.41211e-05	-0.24696
RRP1B_Q14684	-1.42061	-1.19088	-1.61327	0.87092	1.03854	0.890855	0.824783	0.757078	1.04764	0.613811	0.489992	0.291309	-0.839597	-0.987326	-0.773239	RRP1B	Ribosomal RNA processing protein 1 homolog B	Q14684	0.555113	1.30838e-06	8.1871e-05	-0.315701	6.31549e-08	1.07468e-06	-0.413241	4.35068e-08	7.13352e-07	-0.426738	0.00425681	0.00809098	0.128374	0.0207452	0.0408266	-0.0975401	0.010383	0.0226776	-0.111037	2.73436e-08	2.67781e-07	0.444075	0.720806	0.781851	-0.013497	2.59837e-09	3.43806e-08	0.541616	1.93352e-09	1.77519e-08	0.555113
ISYNA1_Q9NPH2	0.509688	0.614272	0.2345	-1.08998	-1.53251	-1.37326	1.35481	0.966049	1.2384	0.605884	0.572225	0.575131	-0.572807	-1.14999	-0.952427	ISYNA1	Inositol-3-phosphate synthase 1	Q9NPH2	0.77615	1.3194e-06	8.1871e-05	-0.45495	2.73187e-08	6.18365e-07	-0.640489	0.024754	0.0404677	0.135661	3.60276e-06	1.6697e-05	-0.414393	0.00419679	0.0109205	-0.185539	7.01043e-08	1.90419e-06	0.590611	0.460346	0.51573	0.040557	2.80457e-09	2.05178e-07	0.77615	0.00101474	0.00188346	0.226096	1.58566e-07	6.99791e-07	-0.550054
CD97_P48960	0.656453	0.761147	0.838975	-1.14102	-1.23771	-1.03304	-0.595859	-0.915502	-0.997814	0.161616	-0.191668	-0.45766	1.72733	1.22513	1.19962	CD97	CD97 antigen;CD97 antigen subunit alpha;CD97 antigen subunit beta	P48960	0.810935	1.33858e-06	8.23511e-05	0.497441	2.20553e-08	5.23941e-07	0.714166	4.9054e-09	1.42375e-07	0.810935	0.00418534	0.00796986	0.203221	0.00270449	0.00765509	0.216725	0.000138845	0.000649388	0.313494	0.000244005	0.000599436	-0.29422	0.121603	0.180976	0.0967687	9.98603e-07	4.2084e-06	-0.510945	1.42974e-07	6.41199e-07	-0.607714
MEAF6_Q9HAF1	1.10769	0.987923	1.17193	-0.0140593	-0.248172	-0.10061	-1.58118	-1.59807	-1.47517	-0.0446092	-0.363638	-0.600032	1.16528	0.819339	0.773385	MEAF6	Chromatin modification-related protein MEAF6	Q9HAF1	0.905928	1.35576e-06	8.24974e-05	0.430698	5.15381e-10	3.98894e-08	0.847659	9.92504e-06	4.89989e-05	0.356888	0.270342	0.326169	-0.0582693	1.92702e-06	4.04394e-05	0.41696	0.168635	0.238991	-0.0738099	3.32591e-07	2.05116e-06	-0.488968	3.19107e-07	5.80034e-06	-0.49077	2.2948e-10	5.65685e-09	-0.905928	2.01925e-06	6.38883e-06	-0.415158
PUS7_Q96PZ0	-1.64519	-1.62661	-1.62422	1.20732	1.19363	1.28284	0.290826	0.334021	0.47844	0.234126	0.448409	0.587367	-0.346937	-0.363969	-0.450051	PUS7	Pseudouridylate synthase 7 homolog	Q96PZ0	1.16595	1.36388e-06	8.24974e-05	-0.330341	2.93315e-06	1.8407e-05	-0.307699	4.45308e-10	2.46564e-08	-0.658376	1.0114e-08	1.18761e-07	0.507575	0.569697	0.645287	0.022642	1.47192e-06	1.94401e-05	-0.328035	2.32152e-11	1.28541e-09	0.837916	7.07733e-07	1.07022e-05	-0.350677	3.25404e-11	1.49189e-09	0.815274	3.83831e-13	4.7585e-11	1.16595
LGALS9_O00182	1.10555	0.941338	1.56559	-0.798462	-0.779672	-0.346772	-1.33061	-0.936105	-0.585643	-0.571556	-0.852388	-0.646817	1.21377	1.23051	0.79126	LGALS9	Galectin-9	O00182	1.22697	1.41633e-06	8.49562e-05	1.00709	3.0912e-07	3.35603e-06	1.15543	1.91601e-06	1.32228e-05	0.979406	0.557274	0.613154	-0.0715396	0.233938	0.309253	0.148339	0.819289	0.860534	-0.0276819	6.66509e-07	3.63174e-06	-1.07863	0.162494	0.23267	-0.176021	1.56509e-07	9.02687e-07	-1.22697	8.88201e-07	3.10202e-06	-1.05095
SERPINH1_P50454	-0.638211	-0.478265	-0.472993	-1.00078	-1.22314	-1.02038	-0.182796	-0.0588344	-0.406277	0.561201	-0.19175	-0.0568996	2	1.60141	1.54338	SERPINH1	Serpin H1	P50454	0.916107	1.43397e-06	8.53034e-05	0.528814	1.92438e-07	2.36781e-06	0.633395	2.55749e-09	9.24819e-08	0.916107	3.41905e-08	3.28575e-07	0.735917	0.118191	0.175158	0.104581	3.5915e-05	0.000222667	0.387293	0.00572429	0.0100908	0.207103	0.00060342	0.00215425	0.282712	0.124915	0.153647	0.102523	0.012997	0.0186471	-0.180189
AMPD2_Q01433	-0.585085	-0.444464	-0.582938	0.300265	0.767721	0.632049	1.4065	1.46522	1.2525	-0.00663721	0.140145	-0.0198374	-1.68101	-1.37209	-1.27234	AMPD2	AMP deaminase 2	Q01433	0.565821	1.47514e-06	8.7033e-05	-0.29726	8.48607e-10	5.55298e-08	-0.565821	4.71106e-08	7.56925e-07	-0.403488	0.000197958	0.000535074	-0.18167	4.37666e-06	6.92377e-05	-0.268562	0.0100952	0.0221609	-0.106229	0.00608509	0.0106648	0.11559	0.000517964	0.00188203	0.162333	8.31371e-08	5.43525e-07	0.384152	3.06883e-05	7.17422e-05	0.221819
DPYD_Q12882	1.04286	0.917928	1.1291	-1.23051	-1.49209	-1.62197	0.461849	0.671054	0.267307	1.16437	0.401401	0.608421	-0.822787	-0.794287	-0.702657	DPYD	Dihydropyrimidine dehydrogenase [NADP(+)]	Q12882	0.920221	1.49545e-06	8.75144e-05	-0.556249	1.10001e-05	5.0919e-05	-0.460447	0.00229279	0.00493673	0.25063	1.89974e-07	1.37078e-06	-0.669592	0.170227	0.238106	0.0958023	2.202e-08	8.66121e-07	0.806879	0.109683	0.143545	-0.113343	9.55828e-08	2.30241e-06	0.711076	0.00753912	0.0117156	-0.209145	4.64878e-09	3.67714e-08	-0.920221
SEPP1_P49908	0.0576606	0.309399	0.00263425	-0.0879706	0.0474299	-0.066827	-1.43306	-1.7062	-1.46242	0.463739	-0.125316	-0.366327	1.62169	1.47044	1.27513	SEPP1	Selenoprotein P	P49908	1.73521	1.51906e-06	8.81791e-05	0.850327	3.7696e-10	3.08336e-08	1.73521	1.24974e-06	9.40969e-06	0.8657	4.19552e-06	1.89456e-05	0.773404	9.831e-07	2.64043e-05	0.884882	0.881241	0.909215	0.0153736	0.459594	0.514976	-0.0769226	1.19123e-06	1.51492e-05	-0.869509	3.89842e-07	1.89985e-06	-0.961805	0.377201	0.419384	-0.0922962
SERPINC1_P01008	0.468381	0.736068	0.338547	-1.00752	-0.943281	-0.906063	-1.0124	-1.09529	-1.10437	0.184919	0.144178	-0.226838	1.1143	1.39967	1.9097	SERPINC1	Antithrombin-III	P01008	1.54847	1.5451e-06	8.89728e-05	0.87635	2.19082e-09	1.0628e-07	1.54847	3.87644e-09	1.19754e-07	1.47644	9.3704e-05	0.000279173	0.584179	2.44314e-05	0.00022297	0.67212	7.29366e-05	0.000390225	0.600088	0.0151722	0.0242741	-0.292171	0.501459	0.587006	-0.072032	5.39734e-07	2.49199e-06	-0.964291	1.27026e-06	4.26264e-06	-0.892259
KIF23_Q02241	-0.266504	-0.427057	-0.613993	0.635283	0.665673	0.680477	-1.67914	-1.44602	-1.48122	0.0422862	0.037618	0.0498079	1.48228	1.33365	0.986857	KIF23	Kinesin-like protein KIF23	Q02241	0.753976	1.55964e-06	8.90974e-05	0.329332	9.52976e-11	1.20342e-08	0.753976	0.0011622	0.00273115	0.163305	3.75208e-08	3.53501e-07	0.458199	9.05029e-08	5.48618e-06	0.424644	0.00102313	0.00327455	-0.166027	0.00604179	0.0106044	0.128867	1.84997e-09	1.61661e-07	-0.590671	4.91719e-06	1.6564e-05	-0.295777	5.07391e-06	1.44299e-05	0.294894
HMHA1_Q92619	1.88733	1.82424	1.81016	-0.596893	-0.654604	-0.630233	-0.768782	-0.819704	-0.856163	-0.418012	-0.414584	-0.531416	0.00194529	0.00390344	0.162822	HMHA1	Minor histocompatibility protein HA-1;Minor histocompatibility antigen HA-1	Q92619	1.60766	1.5884e-06	8.97913e-05	0.309305	3.46303e-09	1.51993e-07	0.527384	6.03317e-08	9.04724e-07	0.413783	5.21345e-13	8.54625e-11	-1.08028	5.66833e-05	0.000401187	0.218079	0.0143413	0.0297488	0.104478	2.23343e-14	1.11288e-11	-1.38958	0.00895948	0.0202672	-0.1136	3.58126e-15	2.86421e-12	-1.60766	8.99206e-15	3.76191e-12	-1.49406
PGPEP1_Q9NXJ5	0.810801	0.893458	0.699042	-1.28866	-1.1652	-0.773661	1.22023	1.12518	1.25158	0.0350438	0.316436	0.257635	-1.35159	-0.839419	-1.19087	PGPEP1	Pyroglutamyl-peptidase 1	Q9NXJ5	0.755834	1.59673e-06	8.97913e-05	-0.432238	2.57424e-09	1.22711e-07	-0.755834	0.750779	0.795775	-0.0167172	2.38285e-08	2.41077e-07	-0.626554	3.19217e-05	0.000266248	-0.323597	2.44374e-06	2.82798e-05	0.41552	0.00243158	0.00467856	-0.194316	3.36512e-09	2.30687e-07	0.739117	0.0265125	0.0371207	0.12928	3.26927e-08	1.8773e-07	-0.609836
SAA1_P0DJI8	-0.392299	0.40219	-0.0516799	-1.0549	-1.2146	-0.877965	-0.408819	-0.726178	-1.00569	0.2081	0.0299286	0.0413379	1.76007	1.81762	1.47288	SAA1	Serum amyloid A-1 protein;Amyloid protein A;Serum amyloid protein A(2-104);Serum amyloid protein A(3-104);Serum amyloid protein A(2-103);Serum amyloid protein A(2-102);Serum amyloid protein A(4-101)	P0DJI8	1.47516	1.65323e-06	9.22476e-05	0.858534	1.56468e-08	4.06781e-07	1.294	3.30098e-09	1.08002e-07	1.47516	8.10774e-07	4.66503e-06	0.916323	0.00101731	0.00349863	0.435466	4.92055e-05	0.000286109	0.616626	0.58318	0.634099	0.0577889	0.101614	0.155919	0.181159	0.00289435	0.00488133	-0.377677	0.000123491	0.000252167	-0.558837
LDHA_P00338	-1.13991	-1.03099	-1.24643	0.470805	0.579204	0.527819	1.47638	1.51871	1.38466	-0.18795	0.14599	0.305222	-1.15687	-0.846171	-0.800456	LDHA	L-lactate dehydrogenase A chain	P00338	1.41454	1.68574e-06	9.33384e-05	-0.556368	7.8639e-11	1.04823e-08	-1.30317	2.99474e-08	5.49901e-07	-0.794854	0.119149	0.158469	0.111362	6.18322e-08	4.7617e-06	-0.746807	0.00349863	0.00914313	-0.238487	2.22763e-07	1.46033e-06	0.667729	4.42717e-06	4.16559e-05	0.50832	2.86878e-11	1.38587e-09	1.41454	6.38068e-09	4.80708e-08	0.906216
KIFC1_Q9BW19	-1.53862	-1.55575	-1.50775	0.968105	0.998532	0.957359	-0.601023	-0.406996	-0.452174	-0.011901	0.0740726	-0.05459	1.24556	1.04214	0.843037	KIFC1	Kinesin-like protein KIFC1	Q9BW19	0.682625	1.76955e-06	9.72309e-05	0.275699	2.26053e-08	5.33485e-07	0.405269	0.591662	0.651987	0.0182504	4.20101e-11	1.93443e-09	0.682625	0.00189289	0.00574681	0.129569	3.68547e-06	3.88404e-05	-0.257449	2.15487e-08	2.20907e-07	0.406926	3.87312e-08	1.26148e-06	-0.387018	1.65834e-06	6.53352e-06	0.277357	5.86223e-11	1.18529e-09	0.664375
ICAM1_P05362	-1.77992	-1.80265	-1.77919	0.458267	0.503402	0.514933	0.150236	0.196695	0.0597785	0.373858	0.0479765	-0.128641	1.2943	0.975015	0.915935	ICAM1	Intercellular adhesion molecule 1	P05362	1.83733	1.80179e-06	9.82522e-05	0.6217	2.77141e-06	1.75914e-05	0.597297	0.000312147	0.000884929	0.367305	4.81437e-12	4.28652e-10	1.83733	0.749911	0.801403	-0.0244024	0.00495023	0.0122236	-0.254395	7.66162e-10	1.5985e-08	1.21563	0.00919351	0.0206926	-0.229992	6.02194e-10	1.13175e-08	1.24004	7.55176e-11	1.41556e-09	1.47003
TANK_Q92844	-0.395608	-0.63114	-0.231206	-1.10308	-1.28271	-1.12306	-0.401923	-0.590385	-0.503597	0.755797	0.399986	0.309934	1.58951	1.66225	1.54522	TANK	TRAF family member-associated NF-kappa-B activator	Q92844	0.97614	1.83269e-06	9.85999e-05	0.391506	1.18484e-09	7.10704e-08	0.73957	4.0126e-11	5.15762e-09	0.97614	1.88502e-09	3.19256e-08	0.711605	6.38987e-06	9.2044e-05	0.348064	1.95198e-08	7.99011e-07	0.584634	1.50887e-05	5.19171e-05	0.320099	0.000260575	0.00105669	0.23657	0.56432	0.606265	-0.0279652	9.56517e-05	0.000199971	-0.264535
GRN_P28799	1.64057	1.69659	1.78339	-0.921298	-1.07299	-1.03155	-0.751761	-0.698748	-0.664788	-0.242398	-0.408702	-0.32637	0.462907	0.254687	0.280472	GRN	Granulins;Acrogranin;Paragranulin;Granulin-1;Granulin-2;Granulin-3;Granulin-4;Granulin-5;Granulin-6;Granulin-7	P28799	1.33376	1.8431e-06	9.85999e-05	0.323442	1.04058e-08	3.16036e-07	0.509732	4.78889e-10	2.57242e-08	0.658809	3.56833e-10	8.71179e-09	-0.674948	0.000394462	0.00167611	0.18629	1.24369e-06	1.72156e-05	0.335367	2.87921e-12	2.6915e-10	-0.99839	0.00223785	0.00633398	0.149077	3.41786e-13	6.13383e-11	-1.18468	7.76434e-14	1.55244e-11	-1.33376
HBB_P68871	1.74112	1.32321	1.84445	-0.479086	-0.454774	-0.272033	-1.13893	-1.08274	-1.11906	-0.595861	-0.640195	-0.438651	0.613574	0.401549	0.297435	HBB	Hemoglobin subunit beta;LVV-hemorphin-7;Spinorphin	P68871	2.17689	1.86047e-06	9.85999e-05	0.788284	1.20651e-08	3.44726e-07	1.22792	1.12097e-05	5.40075e-05	0.664572	2.38534e-07	1.67183e-06	-0.948976	0.000519545	0.0020707	0.439634	0.217212	0.294926	-0.123712	1.8536e-10	5.67754e-09	-1.73726	5.72768e-05	0.000319153	-0.563345	1.15689e-11	7.36926e-10	-2.17689	4.55894e-10	5.52445e-09	-1.61355
OPTN_Q96CV9	1.68804	1.43772	1.77641	-0.958869	-0.99875	-1.08246	-0.672887	-0.887183	-0.734307	-0.238557	-0.322425	-0.445707	0.397551	0.509748	0.53167	OPTN	Optineurin	Q96CV9	1.25049	1.87228e-06	9.85999e-05	0.385062	1.54223e-08	4.03672e-07	0.587805	1.76228e-09	6.78583e-08	0.705214	3.71824e-08	3.51232e-07	-0.545273	0.000830798	0.0029788	0.202743	1.29906e-05	0.000101485	0.320152	6.05349e-11	2.48989e-09	-0.930335	0.0259511	0.04943	0.117409	5.30822e-12	4.10845e-10	-1.13308	1.55967e-12	1.07947e-10	-1.25049
MEF2C_Q06413	0.666427	0.775782	0.413469	-1.1163	-1.23563	-1.20188	-0.741178	-1.1683	-0.405977	0.243329	-0.213623	-0.323484	1.4872	1.19955	1.62062	MEF2C	Myocyte-specific enhancer factor 2C	Q06413	2.89267	1.87666e-06	9.85999e-05	1.69308	3.08094e-08	6.68154e-07	2.43699	4.06313e-09	1.23926e-07	2.89267	0.000756934	0.00174349	0.902144	0.00316323	0.00870703	0.743912	6.26209e-05	0.000345399	1.19959	0.00205626	0.00402856	-0.790932	0.0449057	0.0782074	0.455679	5.33315e-06	1.76985e-05	-1.53484	3.14412e-07	1.26141e-06	-1.99052
TNFAIP2_Q03169	0.156118	-0.244518	-0.287784	-0.666106	-0.72302	-0.39325	-0.272385	-0.348102	-0.73814	-1.02857	-0.692653	-0.134933	2	1.46281	1.3941	TNFAIP2	Tumor necrosis factor alpha-induced protein 2	Q03169	0.825466	1.91081e-06	9.96668e-05	0.825466	4.09328e-06	2.39735e-05	0.768658	2.13431e-06	1.42636e-05	0.817042	2.07054e-05	7.53856e-05	0.656483	0.579904	0.654974	-0.0568082	0.934177	0.949613	-0.00842445	0.115523	0.150259	-0.168984	0.636752	0.709495	0.0483838	0.282787	0.32542	-0.112176	0.133012	0.161508	-0.160559
FGA_P02671	0.738279	0.63351	0.964828	-0.137798	-0.197094	0.0440845	-1.48438	-2	-1.28344	-0.0930607	-0.101336	-0.44192	1.18778	1.18309	1.02261	FGA	Fibrinogen alpha chain;Fibrinopeptide A;Fibrinogen alpha chain	P02671	2.22543	2.03998e-06	0.000105638	1.09414	5.46169e-10	4.13824e-08	2.22543	5.2915e-06	2.96838e-05	1.00033	0.0513414	0.0750062	0.286951	1.42072e-06	3.32024e-05	1.1313	0.49449	0.579886	-0.0938095	4.58525e-05	0.000138066	-0.807186	5.91559e-07	9.21654e-06	-1.22511	2.88671e-09	3.73408e-08	-1.93848	0.000145106	0.000292488	-0.713376
GALE_Q14376	-0.913841	-0.500001	-1.17935	0.121751	-0.493364	-0.491318	1.38618	1.25395	1.64679	0.797428	0.712542	0.724546	-1.13036	-0.979747	-0.955202	GALE	UDP-glucose 4-epimerase	Q14376	0.51299	2.10226e-06	0.000108031	-0.369787	5.34911e-08	9.67409e-07	-0.51299	0.00491382	0.00962965	-0.153668	0.479337	0.538516	-0.0329418	0.0076284	0.0177815	-0.143203	0.000386467	0.00146667	0.21612	5.66152e-06	2.24033e-05	0.336845	2.86028e-06	2.92447e-05	0.359323	1.14952e-07	6.98246e-07	0.480049	0.0195971	0.0273265	0.120726
ECI2_O75521	-0.0985229	-0.0323551	0.0224411	-1.46102	-1.45156	-1.64847	1.20622	1.13005	1.21968	1.06082	0.780767	0.591717	-0.746724	-0.326764	-0.246283	ECI2	Enoyl-CoA delta isomerase 2, mitochondrial	O75521	0.790908	2.12841e-06	0.000108031	-0.365695	1.15502e-07	1.65285e-06	-0.475083	9.95152e-06	4.90624e-05	0.315825	0.0208713	0.033171	-0.118031	0.0299662	0.0556391	-0.109388	1.64856e-09	1.62552e-07	0.68152	0.000106414	0.00028959	0.247664	2.71549e-10	4.83611e-08	0.790908	2.75109e-06	1.00519e-05	0.357052	3.23771e-07	1.29472e-06	-0.433856
_Q6ZSR9	1.80377	1.40843	1.68372	-1.08277	-0.958556	-1.04989	0.294132	0.111695	0.202451	0.213388	0.100817	0.0228944	-0.876507	-0.850947	-1.02263		Uncharacterized protein FLJ45252	Q6ZSR9	0.762665	2.1312e-06	0.000108031	-0.294784	8.51577e-07	7.08098e-06	-0.320678	0.383397	0.45208	0.0325739	5.17398e-11	2.17791e-09	-0.730091	0.485913	0.567424	-0.0258938	6.78118e-07	1.09197e-05	0.327358	2.62195e-08	2.57825e-07	-0.435306	2.8961e-07	5.44286e-06	0.353252	5.35656e-08	3.86338e-07	-0.409412	3.02347e-11	7.47867e-10	-0.762665
_P01700	0.755034	0.894283	0.717359	-0.931818	-0.656481	-0.58783	-1.20128	-1.56458	-1.38612	0.386552	-0.16683	0.0962525	1.24892	1.05604	1.34049		Ig lambda chain V-I region HA	P01700	3.87454	2.16514e-06	0.000108984	1.65442	1.04676e-10	1.27704e-08	3.87454	3.61133e-09	1.14513e-07	2.89274	0.00814733	0.0143842	0.635426	8.10467e-08	5.35205e-06	2.22012	4.20644e-05	0.000251896	1.23832	0.000252399	0.000617527	-1.01899	0.000347529	0.00134129	-0.981799	9.26853e-10	1.56608e-08	-3.23911	6.69091e-08	3.38686e-07	-2.25732
CHMP1B_Q7LBR1	0.237721	0.253043	0.42732	-1.54472	-1.43832	-1.52706	-0.458733	-0.489491	-0.539386	0.649291	0.267239	0.0374186	1.35856	1.36717	1.39994	CHMP1B	Charged multivesicular body protein 1b	Q7LBR1	1.06413	2.18633e-06	0.000109097	0.390832	3.15844e-09	1.43353e-07	0.69169	1.65815e-11	2.59464e-09	1.06413	1.9368e-06	9.65449e-06	0.395251	3.23121e-05	0.000268262	0.300858	4.35876e-09	2.93275e-07	0.6733	0.927994	0.942263	0.00441936	3.65845e-06	3.58767e-05	0.372442	3.73235e-05	9.74092e-05	-0.296439	4.71507e-09	3.71324e-08	-0.668881
RDH10_Q8IZV5	-1.56381	-1.61709	-1.66992	-0.211686	-0.355559	-0.330031	0.070109	-0.101639	0.221338	0.670247	0.484155	0.652974	1.31623	1.20658	1.2281	RDH10	Retinol dehydrogenase 10	Q8IZV5	2.18465	2.19769e-06	0.000109097	0.493613	2.09527e-09	1.04734e-07	0.90444	8.23114e-11	8.49654e-09	1.18054	3.92757e-14	1.57059e-11	2.18465	1.49445e-05	0.000161034	0.410827	5.41049e-08	1.55158e-06	0.686922	9.64569e-13	1.28573e-10	1.69103	0.000575824	0.00206311	0.276096	3.03855e-11	1.42951e-09	1.28021	5.93099e-10	6.8746e-09	1.00411
ARHGEF35_A5YM69	1.72039	1.59859	1.894	-0.40271	-0.423101	-0.0699865	-0.35647	-0.619291	-0.00608726	0.12877	-0.0713412	0.0666826	-1.1777	-1.03022	-1.25154	ARHGEF35	Rho guanine nucleotide exchange factor 35;Rho guanine nucleotide exchange factor 5	A5YM69	1.46722	2.23033e-06	0.000109654	-0.606276	9.15343e-05	0.000289738	-0.419167	6.65089e-05	0.000235555	-0.433725	7.24049e-11	2.743e-09	-1.46722	0.0264615	0.0501632	0.187109	0.0380359	0.0679361	0.172551	4.34665e-08	3.83892e-07	-0.860948	0.848181	0.885928	-0.0145582	4.27675e-09	5.11363e-08	-1.04806	5.05337e-09	3.92809e-08	-1.0335
PSAP_P07602	1.87594	1.58404	2	-0.711807	-0.746946	-0.638902	-0.529953	-0.516031	-0.489497	-0.720025	-0.692627	-0.674001	0.0378613	0.0661708	0.0954989	PSAP	Prosaposin;Saposin-A;Saposin-B-Val;Saposin-B;Saposin-C;Saposin-D	P07602	1.42031	2.23939e-06	0.000109654	0.426243	3.79308e-05	0.000139655	0.323481	2.12665e-06	1.42636e-05	0.428294	1.17429e-10	3.84207e-09	-0.992012	0.0722629	0.115486	-0.102762	0.969385	0.978356	0.00205123	1.41753e-12	1.61958e-10	-1.41825	0.0674162	0.110337	0.104813	3.61073e-12	3.18844e-10	-1.31549	1.39226e-12	1.01227e-10	-1.42031
HP1BP3_Q5SSJ5	1.77762	1.66441	1.53201	-0.783029	-0.966712	-0.8834	-0.802939	-0.875145	-0.808742	-0.242083	-0.610926	-0.426107	0.598504	0.505108	0.32144	HP1BP3	Heterochromatin protein 1-binding protein 3	Q5SSJ5	1.0531	2.26366e-06	0.000109923	0.37435	3.56016e-08	7.32172e-07	0.541539	2.31759e-08	4.6083e-07	0.561794	1.09759e-07	8.66958e-07	-0.491302	0.00318679	0.0087418	0.167189	0.0014023	0.00427338	0.187444	1.28623e-10	4.3878e-09	-0.865652	0.667578	0.73528	0.0202552	1.46532e-11	8.57511e-10	-1.03284	1.15255e-11	3.84077e-10	-1.0531
NDUFAF2_Q8N183	-0.628245	-0.997998	-0.285271	-0.10752	0.00170281	-0.0528418	1.55389	0.96265	1.51035	0.495638	0.946643	0.565005	-1.67743	-1.11043	-1.17614	NDUFAF2	Mimitin, mitochondrial	Q8N183	0.511466	2.28081e-06	0.000109923	-0.382199	8.84712e-08	1.34919e-06	-0.511466	0.000195264	0.000593793	-0.243565	0.0156235	0.0255876	-0.131372	0.0170029	0.0345238	-0.129267	0.0116593	0.0248368	0.138634	0.000150206	0.000391166	0.250827	8.21279e-05	0.000427136	0.267901	2.42015e-06	9.03073e-06	0.380094	0.033558	0.0448229	0.112194
PARP14_Q460N5	1.2097	1.20375	1.22994	-0.626437	-0.567218	-0.352899	-1.51174	-1.47525	-1.35649	-0.336096	-0.1229	0.0829109	0.865929	0.93499	0.821816	PARP14	Poly [ADP-ribose] polymerase 14	Q460N5	0.815437	2.29069e-06	0.000109923	0.306171	1.23291e-10	1.45484e-08	0.711231	5.71967e-08	8.66741e-07	0.425672	0.0164894	0.0268698	-0.104206	1.0138e-07	5.68553e-06	0.40506	0.00763431	0.0175621	0.119501	8.72669e-08	6.76883e-07	-0.410377	4.80577e-06	4.45524e-05	-0.285559	2.29674e-11	1.18085e-09	-0.815437	4.34559e-09	3.49102e-08	-0.529878
SYT11_Q9BT88	-0.796613	-1.01298	-1.26957	0.0552937	0.087546	0.117324	-0.781514	-1.02119	-1.14016	0.486149	0.28836	0.347883	1.71737	1.67349	1.24859	SYT11	Synaptotagmin-11	Q9BT88	1.16181	2.39941e-06	0.000114377	0.529392	3.23379e-10	2.81572e-08	1.1413	2.12717e-07	2.34219e-06	0.659176	2.60284e-10	6.86272e-09	1.16181	4.9121e-07	1.69987e-05	0.611906	0.0697089	0.113856	0.129783	3.39565e-07	2.08371e-06	0.632421	6.452e-06	5.54856e-05	-0.482122	0.759221	0.787219	0.0205156	4.16777e-06	1.21113e-05	0.502638
PF4_P02776	0.584985	0.703141	0.649363	-0.387919	-0.142957	-0.213096	-1.5287	-1.43156	-1.46588	0.0541806	-0.268176	-0.503452	1.86513	1.11243	0.972504	PF4	Platelet factor 4;Platelet factor 4, short form	P02776	1.50254	2.46052e-06	0.000116519	0.837269	3.05032e-09	1.41653e-07	1.50254	2.31531e-06	1.51782e-05	0.842027	0.00424988	0.00808208	0.361021	2.63705e-05	0.000232972	0.665273	0.964166	0.974318	0.00475813	0.000546958	0.00123378	-0.476248	2.83023e-05	0.000181084	-0.660514	7.74355e-08	5.13242e-07	-1.14152	0.000503984	0.000919098	-0.481006
NFXL1_Q6ZNB6	0.521765	0.378234	0.718421	0.637655	0.689069	0.696767	-1.53135	-2	-1.8185	-0.195823	-0.208664	-0.209856	0.827157	0.759227	0.757945	NFXL1	NF-X1-type zinc finger protein NFXL1	Q6ZNB6	0.924092	2.55587e-06	0.000120243	0.354329	3.37411e-11	5.27975e-09	0.924092	0.399827	0.468646	0.0384234	0.0709654	0.100139	0.0869346	1.17466e-08	1.65788e-06	0.569762	8.54755e-06	7.34192e-05	-0.315906	4.51139e-05	0.000136269	-0.267395	5.68937e-11	2.03196e-08	-0.885668	1.13549e-10	3.46326e-09	-0.837157	0.291806	0.332555	0.0485112
SATB1_Q01826	-1.36528	-1.64795	-1.17359	0.75529	0.712026	0.661156	1.05441	1.28594	1.20332	0.0696571	0.343375	0.502142	-0.812366	-0.696484	-0.89165	SATB1	DNA-binding protein SATB1	Q01826	0.92602	2.65149e-06	0.000123931	-0.397178	3.35663e-09	1.49142e-07	-0.712041	8.21367e-08	1.13261e-06	-0.542516	0.000894656	0.0020162	0.21398	2.88922e-05	0.000247694	-0.314863	0.0120062	0.0254778	-0.145338	2.05421e-08	2.12752e-07	0.611158	0.00475361	0.0118601	0.169524	1.39309e-10	3.93217e-09	0.92602	1.62264e-09	1.54698e-08	0.756496
ACO1_P21399	-0.621712	-0.58793	-0.579222	-0.584133	-0.448211	-0.554328	1.59708	1.26518	1.59153	0.343317	0.804007	0.940322	-1.55397	-0.940457	-0.671468	ACO1	Cytoplasmic aconitate hydratase	P21399	0.615259	2.68854e-06	0.000124384	-0.424203	4.16292e-08	8.09858e-07	-0.615259	0.0323287	0.0511666	-0.127516	0.0567872	0.0820133	-0.11119	0.00335651	0.0091412	-0.191056	9.66628e-05	0.000486559	0.296687	5.85087e-05	0.000170504	0.313013	5.86249e-07	9.16143e-06	0.487743	4.06051e-07	1.95743e-06	0.504069	0.76326	0.788454	0.0163262
TTC39C_Q8N584	1.64245	1.64992	2	-0.193853	-0.157551	0.0296825	-0.276276	-0.307055	-0.252119	-0.199348	-0.414579	-0.054635	-1.06143	-1.2313	-1.18134	TTC39C	Tetratricopeptide repeat protein 39C	Q8N584	1.34523	2.69574e-06	0.000124384	-0.430147	5.1625e-06	2.84857e-05	-0.40456	7.58636e-07	6.29834e-06	-0.483326	3.79717e-12	3.74411e-10	-1.34523	0.642473	0.711355	0.0255879	0.341486	0.427121	-0.0531784	4.33906e-10	1.07698e-08	-0.915086	0.167603	0.238845	-0.0787663	3.10232e-10	7.11163e-09	-0.940674	8.96633e-10	9.68949e-09	-0.861907
ZNF395_Q9H8N7	-1.03475	-1.03398	-0.95904	-0.658288	-0.930532	-0.647271	1.41486	1.61577	1.13003	1.14547	0.924943	0.518556	-0.722251	-0.177949	-0.585561	ZNF395	Zinc finger protein 395	Q9H8N7	2.36794	2.77195e-06	0.000127086	-1.34226	7.29982e-08	1.17812e-06	-1.85999	0.166428	0.217413	0.247166	0.0101656	0.0174843	0.507954	0.00910247	0.0205778	-0.517733	4.3591e-07	7.7858e-06	1.58942	7.75739e-08	6.12928e-07	1.85021	1.70483e-08	7.17625e-07	2.10715	4.27496e-09	5.11363e-08	2.36794	0.145959	0.176071	0.260788
IMPDH2_P12268	-1.71194	-1.45181	-1.88283	0.872677	0.964367	0.930229	0.695498	0.641065	0.755868	0.455331	0.60055	0.45189	-0.591541	-0.416959	-0.312394	IMPDH2	Inosine-5-monophosphate dehydrogenase 2	P12268	0.906394	2.84366e-06	0.000128856	-0.328121	3.62456e-07	3.73999e-06	-0.39594	4.61069e-08	7.44121e-07	-0.474221	1.34423e-07	1.02824e-06	0.432174	0.124736	0.183234	-0.0678197	0.00375638	0.00968773	-0.1461	1.62778e-10	5.16156e-09	0.760294	0.080772	0.128684	-0.0782805	5.71185e-11	2.2841e-09	0.828114	1.87757e-11	5.44948e-10	0.906394
BAP18_Q8IXM2	0.449275	0.0814644	0.746508	-1.44041	-1.43494	-1.35151	0.0544597	-0.36586	-0.149045	-0.360975	-0.396496	-0.264889	1.16436	1.45893	1.80912	BAP18	Chromatin complexes subunit BAP18	Q8IXM2	0.485854	2.84636e-06	0.000128856	0.306057	8.90684e-06	4.32309e-05	0.274529	1.53935e-08	3.32741e-07	0.485854	0.00053301	0.00127887	0.17703	0.427722	0.511164	-0.0315279	0.000468874	0.00171579	0.179798	0.0053703	0.00953043	-0.129026	0.000114251	0.000551933	0.211326	0.0253664	0.0356476	-0.0974985	2.58508e-06	7.93493e-06	-0.308824
TPST2_O60704	0.137926	0.326306	0.108333	-1.39154	-0.837261	-0.92969	-0.394608	-0.714813	-0.742408	0.112917	-0.624628	-0.104147	2	1.57267	1.42606	TPST2	Protein-tyrosine sulfotransferase 2	O60704	0.570881	3.0006e-06	0.000134989	0.394125	3.45377e-07	3.60817e-06	0.480046	4.76377e-08	7.63689e-07	0.570881	3.33233e-05	0.00011277	0.311509	0.108759	0.16372	0.0859212	0.00370246	0.00957267	0.176756	0.12166	0.157473	-0.0826157	0.091822	0.143121	0.0908351	0.00506055	0.00814167	-0.168537	0.00018427	0.000364189	-0.259372
ARHGAP18_Q8N392	0.293622	0.370379	0.409758	-1.50156	-1.67118	-1.89218	1.10873	0.808561	1.02955	0.813245	0.785945	0.555525	-0.460094	-0.441301	-0.208989	ARHGAP18	Rho GTPase-activating protein 18	Q8N392	0.78973	3.05124e-06	0.000135704	-0.321845	2.80689e-07	3.1131e-06	-0.399926	3.74486e-07	3.56555e-06	0.389804	0.000161513	0.000447658	-0.215294	0.0780745	0.123404	-0.0780806	3.12331e-10	5.66881e-08	0.711649	0.0217354	0.0334655	0.106551	8.75075e-11	2.6245e-08	0.78973	0.000601461	0.00117104	0.184632	2.22185e-09	1.98916e-08	-0.605098
FOSB_P53539	-1.60276	-1.70434	-1.75038	0.878596	0.666153	0.967409	0.716116	0.9137	0.408538	0.597955	0.813853	0.404126	-0.595707	-0.400985	-0.312268	FOSB	Protein fosB	P53539	2.37907	3.05418e-06	0.000135704	-0.982127	1.45652e-06	1.06221e-05	-1.05203	3.36686e-07	3.28383e-06	-1.20094	4.17488e-07	2.68791e-06	1.17813	0.583646	0.65827	-0.0699045	0.102453	0.158185	-0.218817	3.33328e-10	8.75655e-09	2.16026	0.252837	0.335717	-0.148912	2.26108e-10	5.61214e-09	2.23016	1.02581e-10	1.77424e-09	2.37907
FSCN1_Q16658	-1.01579	-0.710261	-1.40874	-0.346426	-0.211525	-0.282828	-0.0921743	-0.477033	-0.213117	0.21823	-0.305308	-0.417561	2	1.28357	1.79701	FSCN1	Fascin	Q16658	0.807371	3.07982e-06	0.000136003	0.554492	1.85923e-06	1.27698e-05	0.58119	1.67534e-06	1.18226e-05	0.586811	4.61275e-08	4.20286e-07	0.807371	0.710118	0.770258	0.0266984	0.653176	0.725325	0.0323186	0.0033616	0.00626697	0.25288	0.937465	0.953629	0.00562017	0.00690895	0.0108346	0.226181	0.00804456	0.0119712	0.220561
HIST2H2AB_Q8IUE6	1.70576	1.61938	1.92372	-0.917746	-1.10722	-0.782317	-0.317787	-0.305301	-0.29445	-0.448188	-0.801994	-0.906628	0.188826	0.167431	0.276522	HIST2H2AB	Histone H2A type 2-B	Q8IUE6	1.55199	3.11994e-06	0.000136261	0.537406	0.000789464	0.00183486	0.298664	3.1311e-07	3.09584e-06	0.662719	1.04379e-08	1.22166e-07	-0.889274	0.00404118	0.0106046	-0.238742	0.0895146	0.140682	0.125313	3.41177e-11	1.65932e-09	-1.42668	0.000146929	0.000669363	0.364055	3.21535e-10	7.25521e-09	-1.18794	1.20708e-11	3.96738e-10	-1.55199
ESCO2_Q56NI9	-1.5091	-1.35471	-1.30993	0.280114	0.397879	0.213101	-0.662573	-0.986266	-0.405544	0.462912	0.334945	0.360472	1.52697	1.25812	1.39361	ESCO2	N-acetyltransferase ESCO2	Q56NI9	1.35	3.12352e-06	0.000136261	0.488182	7.41733e-10	4.89816e-08	1.00745	1.25159e-06	9.41373e-06	0.531375	2.0653e-11	1.19887e-09	1.35	1.60838e-06	3.55126e-05	0.519269	0.498002	0.583149	0.043193	4.84564e-09	6.75948e-08	0.86182	4.07704e-06	3.88438e-05	-0.476076	0.000106762	0.000248457	0.342551	8.92936e-09	6.34158e-08	0.818627
AKAP2_Q9Y2D5	-0.825031	-0.881268	-0.778848	-0.968087	-0.903068	-1.13618	1.00877	1.43436	1.3611	0.949675	1.24589	0.847167	-0.537722	-0.700229	-0.11653	AKAP2	A-kinase anchor protein 2	Q9Y2D5	0.514264	3.19148e-06	0.000138387	-0.331984	5.60326e-07	5.21762e-06	-0.389476	0.011386	0.0203013	0.124788	0.0646821	0.0921762	0.0853637	0.196711	0.26827	-0.0574921	9.22631e-08	2.30594e-06	0.456772	2.58177e-07	1.66073e-06	0.417347	2.32855e-08	8.82154e-07	0.514264	5.89725e-08	4.14535e-07	0.474839	0.367527	0.409577	-0.0394244
PCYT1A_P49585	1.87243	1.71193	1.59652	-0.217121	-0.281049	-0.19278	-1.10958	-0.912094	-1.10089	-0.474306	-0.859226	-0.683823	0.171799	0.265782	0.212409	PCYT1A	Choline-phosphate cytidylyltransferase A	P49585	1.01386	3.24776e-06	0.000139984	0.325687	6.8433e-08	1.13749e-06	0.460634	0.0017492	0.00388842	0.163731	8.00371e-09	9.86485e-08	-0.553228	0.00646959	0.0155175	0.134947	0.00189424	0.00547141	-0.161956	2.92017e-11	1.45968e-09	-0.878915	8.56408e-06	6.92632e-05	-0.296903	4.99332e-12	3.99354e-10	-1.01386	3.54028e-10	4.53433e-09	-0.716959
CTSD_P07339	1.93305	1.86207	1.85495	-0.484103	-0.517129	-0.474949	-0.704943	-0.820571	-0.702064	-0.497149	-0.531406	-0.628589	-0.18504	-0.0644568	-0.0396713	CTSD	Cathepsin D;Cathepsin D light chain;Cathepsin D heavy chain	P07339	1.75481	3.36268e-06	0.000144075	0.304728	6.95497e-08	1.14884e-06	0.431796	1.4658e-05	6.73314e-05	0.264416	8.22202e-14	2.8182e-11	-1.32301	0.00634678	0.0152943	0.127069	0.319639	0.405913	-0.0403112	6.10879e-15	4.88568e-12	-1.62774	0.000915456	0.00303382	-0.16738	2.37511e-15	2.40547e-12	-1.75481	8.37027e-15	3.76191e-12	-1.58743
AHSG_P02765	0.321645	0.700228	0.530807	-0.999769	-0.986782	-1.19448	-1.07086	-0.873868	-1.08043	1.92931	1.27707	1.11658	0.188444	0.0956265	0.0464787	AHSG	Alpha-2-HS-glycoprotein;Alpha-2-HS-glycoprotein chain A;Alpha-2-HS-glycoprotein chain B	P02765	1.3187	3.56353e-06	0.000151025	-0.701599	2.13104e-05	8.65644e-05	0.58971	1.3504e-05	6.29445e-05	0.6171	0.0335382	0.0508441	-0.214769	3.41508e-09	7.88316e-07	1.29131	2.65601e-09	2.17249e-07	1.3187	0.000132414	0.00035041	0.48683	0.76603	0.820274	0.0273905	8.09921e-07	3.51193e-06	-0.804478	5.58945e-07	2.08047e-06	-0.831869
CEP295_Q9C0D2	-1.03194	-1.11106	-1.24018	0.408846	0.664283	0.447589	0.634219	1.46411	1.49682	0.189102	0.618484	0.733512	-0.998247	-1.02448	-1.25106	CEP295	Centrosomal protein of 295 kDa	Q9C0D2	1.04412	3.56686e-06	0.000151025	-0.720419	6.85842e-08	1.13749e-06	-1.02775	3.73094e-06	2.21944e-05	-0.717369	0.862363	0.88669	0.0163677	0.00569777	0.0139879	-0.307334	0.97422	0.981576	0.00304923	2.80803e-06	1.20824e-05	0.736786	0.0053522	0.0131046	0.310383	5.71292e-08	4.05939e-07	1.04412	2.93518e-06	8.83992e-06	0.733737
SHROOM2_Q13796	-0.191025	-1.1495	-1.18981	0.679506	1.01813	0.744473	0.358245	0.855507	0.725069	0.627174	0.899874	0.746339	-1.38283	-0.947073	-1.79407	SHROOM2	Protein Shroom2	Q13796	0.552627	3.76121e-06	0.00015811	-0.538427	6.61092e-06	3.42095e-05	-0.510268	2.85152e-06	1.7973e-05	-0.552627	0.076305	0.10667	-0.134127	0.692072	0.754207	0.0281584	0.841325	0.879317	-0.0142	6.68408e-05	0.000191834	0.4043	0.552922	0.633344	-0.0423584	0.000130423	0.000296334	0.376142	4.81309e-05	0.000107292	0.4185
ARHGEF18_Q6ZSZ5	1.31288	1.04518	1.73061	-1.11193	-1.42181	-1.41099	0.310572	0.37878	0.391616	0.324844	0.391272	0.512217	-0.741835	-0.781486	-0.929919	ARHGEF18	Rho guanine nucleotide exchange factor 18	Q6ZSZ5	0.832971	3.77812e-06	0.00015811	-0.381736	5.8067e-06	3.10174e-05	-0.366456	0.00808874	0.0150369	0.154651	5.54948e-09	7.3805e-08	-0.678321	0.761586	0.810092	0.01528	8.69697e-08	2.23291e-06	0.536387	4.85236e-05	0.000144567	-0.296584	1.21182e-07	2.76911e-06	0.521107	2.98061e-05	7.98749e-05	-0.311864	4.68599e-10	5.64987e-09	-0.832971
SDHA_P31040	-0.152262	-0.282624	-0.433925	-0.919612	-0.733334	-0.589852	1.64519	1.67889	1.70538	0.580994	0.328478	0.18364	-1.06785	-1.10625	-0.836864	SDHA	Succinate dehydrogenase [ubiquinone] flavoprotein subunit, mitochondrial	P31040	0.499892	3.81206e-06	0.000158598	-0.25516	1.74235e-09	9.22163e-08	-0.499892	0.171812	0.223554	-0.0477588	0.00148119	0.00316275	-0.133183	5.91207e-06	8.66398e-05	-0.244732	3.15857e-05	0.000202995	0.207401	0.00279227	0.00529892	0.121977	5.79589e-09	3.32401e-07	0.452133	6.77114e-08	4.61667e-07	0.366709	0.0228	0.0314757	-0.085424
SEPT8_Q92599	-1.00824	-1.56599	-0.712348	0.906495	1.1461	1.3183	-0.321159	-0.0360531	-0.400283	-0.456977	-1.02369	-1.05193	1.07032	1.28772	0.84774	SEPT8	Septin-8	Q92599	0.459155	3.83386e-06	0.000158598	0.395767	0.000147008	0.000431727	0.273341	0.827429	0.859552	-0.011388	1.01242e-06	5.61035e-06	0.447767	0.0330103	0.0603372	-0.122426	2.83541e-06	3.18397e-05	-0.407155	0.32854	0.383279	0.0520008	0.000101321	0.000504859	-0.284728	0.00483335	0.00779705	0.174427	7.67849e-07	2.72533e-06	0.459155
POLR3GL_Q9BT43	1.1772	0.965805	1.40084	-1.27755	-1.38265	-1.41515	-0.565923	-0.543271	-0.747543	0.11578	-0.460746	-0.117261	1.08168	0.995117	0.773679	POLR3GL	DNA-directed RNA polymerase III subunit RPC7-like	Q9BT43	1.47384	3.87036e-06	0.000159193	0.640801	7.84718e-08	1.24141e-06	0.910552	8.09163e-10	3.88291e-08	1.33972	0.130433	0.171574	-0.134123	0.00649745	0.0155688	0.269751	1.52531e-06	1.99986e-05	0.698915	4.89348e-07	2.81388e-06	-0.774925	0.00019509	0.000838866	0.429165	1.58163e-08	1.45769e-07	-1.04468	2.53884e-10	3.48087e-09	-1.47384
HIP1R_O75146	1.23516	1.15624	1.33007	0.686273	0.278281	0.333635	-0.271817	0.0567275	0.0038003	-0.248122	0.29418	0.134179	-1.98752	-1.57791	-1.42318	HIP1R	Huntingtin-interacting protein 1-related protein	O75146	0.494024	4.00587e-06	0.000163831	-0.29317	9.11188e-06	4.40479e-05	-0.270963	4.75868e-07	4.32487e-06	-0.356579	1.11225e-08	1.29128e-07	-0.494024	0.569841	0.645329	0.0222069	0.120273	0.180632	-0.0634088	0.000164064	0.000422868	-0.200854	0.0429816	0.0754038	-0.0856157	6.24259e-05	0.000153726	-0.223061	0.00329719	0.0052246	-0.137445
RASAL3_Q86YV0	-0.0637127	-0.274586	0.172284	-1.44808	-1.58446	-1.58962	-0.0184107	-0.0201069	-0.0245881	0.303415	0.0625126	0.0291052	1.61618	1.50162	1.33844	RASAL3	RAS protein activator like-3	Q86YV0	0.550751	4.10265e-06	0.000166841	0.246378	1.30168e-06	9.71229e-06	0.274171	3.84113e-10	2.24784e-08	0.550751	1.01748e-06	5.6294e-06	0.280415	0.402107	0.485632	0.0277935	4.10006e-07	7.43382e-06	0.304373	0.30822	0.362038	0.0340366	1.18311e-06	1.51261e-05	0.27658	0.848687	0.868194	0.0062431	1.51738e-06	4.99866e-06	-0.270337
NOL10_Q9BSC4	-1.55996	-1.59224	-1.41758	1.07214	1.25629	1.14027	0.648735	0.921973	0.720444	0.136342	0.325507	0.125769	-0.512521	-0.648669	-0.616505	NOL10	Nucleolar protein 10	Q9BSC4	1.01516	4.20602e-06	0.000169817	-0.29871	9.20341e-09	2.90553e-07	-0.513846	4.3452e-10	2.44349e-08	-0.662556	6.98605e-07	4.1016e-06	0.352605	0.000108741	0.000635839	-0.215135	4.92959e-07	8.57083e-06	-0.363846	5.34876e-10	1.23796e-08	0.651316	0.00224001	0.00633398	-0.14871	1.6194e-11	9.03601e-10	0.866451	2.27396e-12	1.37546e-10	1.01516
FAM83H_Q6ZRV2	-1.51691	-1.07405	-1.36016	0.660306	0.426347	-0.290605	0.894981	0.488667	0.167055	1.691	0.843311	1.29941	-0.793232	-0.772526	-0.663599	FAM83H	Protein FAM83H	Q6ZRV2	0.978271	4.22302e-06	0.000169817	-0.761909	0.000389028	0.00098948	-0.475017	0.00220945	0.00477442	-0.380184	0.0491045	0.071928	0.216362	0.0130564	0.027813	0.286892	0.00214637	0.00607293	0.381725	2.74078e-07	1.75205e-06	0.978271	0.357982	0.446887	0.0948329	1.15761e-05	3.47253e-05	0.691379	4.98435e-05	0.000110938	0.596546
NAMPT_P43490	-1.62505	-1.56754	-1.61285	0.829276	0.833253	0.808329	1.13239	1.10477	1.09552	-0.0881274	0.0903829	0.21823	-0.451508	-0.364602	-0.402467	NAMPT	Nicotinamide phosphoribosyltransferase	P43490	2.16109	4.29366e-06	0.000171271	-0.382144	5.68927e-12	1.57505e-09	-1.20859	7.58537e-11	8.34712e-09	-0.979732	1.07177e-10	3.63087e-09	0.952496	6.04868e-10	3.10989e-07	-0.826445	2.89287e-08	1.03083e-06	-0.597588	1.65934e-12	1.86624e-10	1.33464	0.000550679	0.00198238	0.228857	3.98699e-15	2.86984e-12	2.16109	1.62602e-14	5.85205e-12	1.93223
CD2BP2_O95400	0.123667	0.148387	0.284152	-1.07059	-0.90944	-0.773181	-1.03906	-0.934867	-1.07181	0.525896	0.0759711	-0.210436	1.75661	1.60908	1.48561	CD2BP2	CD2 antigen cytoplasmic tail-binding protein 2	O95400	0.518598	4.30675e-06	0.000171271	0.29288	6.70613e-09	2.34324e-07	0.518598	1.04921e-08	2.53558e-07	0.499389	6.39059e-06	2.70744e-05	0.282059	5.89879e-05	0.000411429	0.225718	0.000134689	0.000633239	0.206509	0.782024	0.81817	-0.0108208	0.62446	0.698286	-0.0192094	3.76275e-05	9.80248e-05	-0.236539	8.42296e-05	0.000177953	-0.21733
TBC1D10B_Q4KMP7	0.857582	0.680347	1.01901	-1.53398	-1.60231	-1.57179	-0.493677	-0.396455	-0.481106	0.0115559	0.127551	0.0582729	1.17003	1.19833	0.956641	TBC1D10B	TBC1 domain family member 10B	Q4KMP7	0.614098	4.41042e-06	0.00017443	0.239094	4.78307e-08	9.01271e-07	0.359009	7.65365e-11	8.34712e-09	0.614098	0.0841529	0.116487	0.0587153	0.00219405	0.00649373	0.119915	2.87843e-08	1.03079e-06	0.375003	7.3692e-05	0.00020908	-0.180379	2.21295e-06	2.40616e-05	0.255089	3.67934e-07	1.8177e-06	-0.300294	2.61659e-10	3.56034e-09	-0.555383
AHCYL2_Q96HN2	0.0513539	-0.483759	-0.203924	-1.31343	-1.67724	-1.19686	1.18743	1.0929	1.09286	0.681824	1.37215	0.904743	-0.39094	-0.626513	-0.49059	AHCYL2	Putative adenosylhomocysteinase 3	Q96HN2	0.692868	4.44152e-06	0.0001747	-0.409335	1.72059e-06	1.2071e-05	-0.447318	0.000557708	0.00145133	0.24555	0.161099	0.206885	-0.0798842	0.491909	0.572846	-0.0379831	2.29949e-08	8.89878e-07	0.654885	4.00276e-05	0.000122734	0.329451	1.18423e-08	5.59321e-07	0.692868	1.35709e-05	3.96442e-05	0.367434	4.5059e-05	0.000101165	-0.325434
PCK2_Q16822	-0.28001	-0.302553	-0.379507	-0.61354	-0.797459	-0.857777	1.76814	1.93951	1.74086	0.100217	0.0184547	0.0882143	-0.684763	-0.773033	-0.966756	PCK2	Phosphoenolpyruvate carboxykinase [GTP], mitochondrial	Q16822	0.783097	4.58133e-06	0.00017922	-0.261737	1.22055e-11	2.51016e-09	-0.783097	0.66017	0.7135	-0.0154943	0.00104894	0.00233177	-0.145466	1.75939e-09	5.75639e-07	-0.52136	8.65232e-06	7.3966e-05	0.246243	0.0051206	0.00913686	0.116271	1.56253e-11	9.37258e-09	0.767603	1.52886e-10	4.13711e-09	0.637631	0.00241618	0.00391	-0.129972
NR3C1_P04150	0.386182	0.578745	0.804068	-1.06178	-1.24203	-1.19501	-0.965843	-1.13221	-1.03087	0.44802	0.339475	0.161574	1.34901	1.11687	1.4438	NR3C1	Glucocorticoid receptor	P04150	0.867709	4.82812e-06	0.000187853	0.346757	2.18928e-10	2.11538e-08	0.824386	1.17055e-10	1.01028e-08	0.867709	0.000118254	0.000342533	0.250725	1.42636e-07	7.17968e-06	0.477629	5.2516e-08	1.53886e-06	0.520952	0.0568228	0.0792657	-0.0960324	0.362137	0.451562	0.0433228	1.70318e-08	1.54476e-07	-0.573661	7.20174e-09	5.30585e-08	-0.616984
HLTF_Q14527	-0.949488	-1.00229	-1.74422	-0.597899	-0.468303	-0.799498	0.860996	0.959834	1.31234	1.12983	1.16946	1.19322	-0.413504	-0.337538	-0.312945	HLTF	Helicase-like transcription factor	Q14527	0.611794	5.02396e-06	0.000194422	-0.387791	1.17554e-05	5.3622e-05	-0.357208	0.20814	0.264792	0.0682315	0.000830686	0.00189397	0.224003	0.562627	0.638465	0.030583	8.77768e-07	1.33014e-05	0.456023	3.10664e-08	2.94294e-07	0.611794	1.87196e-06	2.12195e-05	0.42544	5.64089e-08	4.02011e-07	0.581211	0.00996274	0.0145667	0.155771
PM20D2_Q8IYS1	-1.38871	-1.51752	-0.622764	0.281358	-0.505514	0.0839369	0.142921	0.0948597	0.616557	1.89676	1.49175	1.28056	-0.71993	-0.516985	-0.617269	PM20D2	Peptidase M20 domain-containing protein 2	Q8IYS1	0.495509	5.07334e-06	0.000194503	-0.394279	0.00825264	0.0145036	-0.163709	0.0700125	0.101195	-0.103596	0.0758349	0.106095	0.101229	0.000758935	0.00279	0.23057	0.000103311	0.000514269	0.290683	4.24149e-07	2.49023e-06	0.495509	0.272085	0.356604	0.0601131	0.0002375	0.000508032	0.264938	0.00187363	0.00308896	0.204825
PBRM1_Q86U86	1.51523	1.17581	1.26224	-0.564704	-0.56152	-0.470161	-1.35285	-1.39995	-1.40641	-0.141717	-0.400266	-0.0461862	0.772044	0.900951	0.71748	PBRM1	Protein polybromo-1	Q86U86	0.736211	5.0801e-06	0.000194503	0.270313	6.00284e-10	4.27806e-08	0.594385	2.08865e-07	2.31286e-06	0.361808	0.00174407	0.00365574	-0.141826	7.17601e-07	2.22691e-05	0.324073	0.0246595	0.0469947	0.0914958	4.68138e-08	4.07455e-07	-0.412139	2.35894e-05	0.000155776	-0.232577	4.39204e-11	1.91599e-09	-0.736211	4.40905e-09	3.51844e-08	-0.503634
APOC1_P02654	-0.196918	-0.207755	0.247644	-0.437649	-0.789275	-0.714696	-1.17312	-0.958384	-1.14516	0.116331	0.0435994	0.217911	2	1.59055	1.18914	APOC1	Apolipoprotein C-I;Truncated apolipoprotein C-I	P02654	2.85235	5.17723e-06	0.000197173	1.59253	7.20579e-09	2.44657e-07	2.85235	5.68381e-08	8.64949e-07	2.39212	1.60805e-06	8.29461e-06	1.77692	5.43432e-05	0.000390772	1.25982	0.00242637	0.00675889	0.799591	0.400314	0.45636	0.184386	0.0494628	0.0847496	-0.460231	0.000231288	0.000495774	-1.07544	0.0126166	0.0181556	-0.615205
GPR56_Q9Y653	-1.24681	-1.37664	-1.20858	-0.385194	-0.465821	-0.439887	-0.0807192	-0.202387	-0.511538	0.79131	0.313785	0.0972975	1.76577	1.57489	1.37453	GPR56	G-protein coupled receptor 56;GPR56 N-terminal fragment;GPR56 C-terminal fragment	Q9Y653	2.63049	5.25392e-06	0.000199041	1.08109	3.49414e-08	7.31129e-07	1.6957	1.27006e-08	2.9301e-07	1.84843	1.82003e-10	5.32544e-09	2.63049	0.000973508	0.00337702	0.614607	0.000150506	0.000693399	0.767334	9.92982e-08	7.53954e-07	1.54939	0.30875	0.395442	0.152728	2.31866e-05	6.35557e-05	0.934784	0.000126722	0.000258105	0.782056
CDKN2C_P42773	1.89979	1.8559	1.86887	-0.579788	-0.546928	-0.426612	-0.391796	-0.428772	-0.648477	-0.558941	-0.8831	-0.864258	-0.0289759	-0.17158	-0.0953367	CDKN2C	Cyclin-dependent kinase 4 inhibitor C	P42773	2.01019	5.2934e-06	0.000199486	0.509566	0.000797242	0.00185055	0.297352	0.000453368	0.0012163	0.318715	1.75942e-11	1.09175e-09	-1.50063	0.00830399	0.0190904	-0.212214	0.0150909	0.031071	-0.190851	4.66126e-13	9.06804e-11	-2.01019	0.758279	0.813426	0.0213627	1.87141e-12	1.89724e-10	-1.79798	1.61568e-12	1.09714e-10	-1.81934
HMGCR_P04035	-1.67793	-1.54889	-1.61072	0.648204	0.737187	0.988575	-0.491462	-0.496953	-0.329713	0.390187	0.112517	0.0814529	1.28589	0.936232	0.975417	HMGCR	3-hydroxy-3-methylglutaryl-coenzyme A reductase	P04035	1.54964	5.61113e-06	0.000210359	0.504016	1.20767e-08	3.44726e-07	0.870892	0.0356663	0.0559073	0.158834	1.10647e-11	7.88553e-10	1.54964	0.000126798	0.000714716	0.366875	0.0002187	0.000939262	-0.345183	1.36062e-09	2.51768e-08	1.04563	1.25773e-07	2.84971e-06	-0.712058	2.17018e-07	1.17646e-06	0.678752	4.20144e-11	9.42588e-10	1.39081
NAGK_Q9UJ70	1.61277	1.60537	1.38656	-0.813488	-0.120032	-0.310955	-0.717589	-0.773233	-0.793586	-1.16221	-1.10652	-0.663338	0.678882	0.916282	0.26109	NAGK	N-acetyl-D-glucosamine kinase	Q9UJ70	0.619003	5.8769e-06	0.000219181	0.39327	2.57561e-05	0.000101031	0.340077	0.000368366	0.00101863	0.254666	0.000981934	0.00219605	-0.225733	0.33395	0.415303	-0.0531929	0.0216865	0.0422119	-0.138604	3.80076e-08	3.42401e-07	-0.619003	0.131411	0.193276	-0.085411	1.07401e-07	6.62445e-07	-0.56581	6.80355e-07	2.46214e-06	-0.480399
PYCR1_P32322	-1.50053	-1.5058	-1.7904	0.741607	0.773356	0.71575	1.15631	1.09999	1.1701	0.151676	0.177044	0.147864	-0.318263	-0.473853	-0.544846	PYCR1	Pyrroline-5-carboxylate reductase 1, mitochondrial	P32322	1.56888	6.06455e-06	0.000224026	-0.346003	8.44219e-11	1.08512e-08	-0.908793	2.81792e-09	9.7455e-08	-0.68067	4.06909e-09	5.82292e-08	0.660084	2.68289e-08	2.76581e-06	-0.56279	8.56774e-06	7.34529e-05	-0.334667	2.41628e-11	1.31197e-09	1.00609	0.000324328	0.00126876	0.228123	9.62318e-14	2.39155e-11	1.56888	6.85239e-13	6.57647e-11	1.34075
CNPY3_Q9BT09	1.68533	1.40169	2	-0.384788	-0.477408	-0.486453	-0.860662	-0.599429	-0.754297	-0.745284	-0.788771	-1.07085	0.369116	0.250448	0.405795	CNPY3	Protein canopy homolog 3	Q9BT09	0.703068	6.06906e-06	0.000224026	0.329439	1.94181e-05	8.03745e-05	0.294	0.000347907	0.000969132	0.215436	1.58853e-06	8.21427e-06	-0.373629	0.440456	0.523933	-0.0354384	0.0240624	0.0460518	-0.114002	1.05873e-09	2.0541e-08	-0.703068	0.101559	0.155868	-0.0785639	1.97437e-09	2.79205e-08	-0.66763	8.80214e-09	6.29074e-08	-0.589066
CENPV_Q7Z7K6	-0.578186	-0.653841	-0.146903	0.437441	0.600361	0.492581	0.473628	0.922334	0.931098	1.45669	0.708956	0.152937	-1.27649	-1.70772	-1.81288	CENPV	Centromere protein V	Q7Z7K6	0.338845	6.21175e-06	0.000228123	-0.338442	6.13507e-06	3.22126e-05	-0.338845	2.05789e-05	8.90722e-05	-0.300953	0.0037097	0.00715115	-0.162578	0.993112	0.995047	-0.00040339	0.428329	0.514882	0.0374888	0.00215093	0.00419101	0.175864	0.423503	0.513281	0.0378922	0.00211583	0.00367869	0.176268	0.0101122	0.0147702	0.138375
MT2A_P02795	-1.45971	-1.3382	-1.3462	-0.30674	-0.210317	-0.0948997	-0.224097	-0.483679	-0.396028	0.721371	0.413749	0.207335	1.75681	1.53273	1.22788	MT2A	Metallothionein-2	P02795	1.47946	6.34137e-06	0.000231257	0.542308	1.04023e-08	3.16036e-07	0.960148	3.05297e-08	5.57418e-07	0.876136	5.58557e-11	2.28437e-09	1.47946	8.36764e-05	0.000524198	0.41784	0.000596116	0.00207387	0.333828	1.38523e-08	1.55553e-07	0.937147	0.274546	0.359241	-0.0840114	9.92591e-06	3.0377e-05	0.519308	2.04763e-06	6.46156e-06	0.603319
LYAR_Q9NX58	0.196224	0.385495	0.560118	0.978076	1.11319	1.05393	0.331403	0.548758	0.469211	-0.349889	0.260951	-0.36139	-1.97754	-1.90619	-1.30234	LYAR	Cell growth-regulating nucleolar protein	Q9NX58	0.643525	6.36134e-06	0.000231257	-0.365799	1.88461e-07	2.34291e-06	-0.504812	1.12572e-08	2.66994e-07	-0.643525	2.71599e-07	1.86721e-06	-0.488781	0.0153368	0.0317135	-0.139013	9.61922e-05	0.000484528	-0.277726	0.028163	0.0423652	-0.122982	0.0155131	0.0322727	-0.138713	0.751969	0.780373	0.0160304	0.00840012	0.0124412	0.154744
KIF18B_Q86Y91	-0.977328	-1.1597	-1.13952	0.996003	1.01458	1.07666	-1.12586	-1.20097	-0.901728	0.0277617	0.000986434	0.157264	1.25899	1.25213	0.720721	KIF18B	Kinesin-like protein KIF18B	Q86Y91	0.853327	6.428e-06	0.000232422	0.399345	1.21871e-09	7.24984e-08	0.847036	0.732429	0.779654	0.0189575	1.11458e-09	2.16831e-08	0.853327	1.91174e-06	4.03888e-05	0.447691	1.06203e-05	8.74653e-05	-0.380387	1.64379e-06	7.6931e-06	0.453983	1.60097e-09	1.60815e-07	-0.828078	0.909467	0.921501	0.00629165	1.46148e-09	1.41775e-08	0.83437
RPA1_P27694	0.629446	0.0418496	0.150016	-0.611783	-0.266142	0.0712595	-0.899131	-1.10187	-0.861444	-1.08417	-0.821741	-0.252398	1.45979	1.89791	1.64842	RPA1	Replication protein A 70 kDa DNA-binding subunit;Replication protein A 70 kDa DNA-binding subunit, N-terminally processed	P27694	0.28802	6.45796e-06	0.000232422	0.262246	2.39617e-06	1.56228e-05	0.28802	5.22413e-05	0.000193333	0.212771	0.000919315	0.00206788	0.15318	0.482625	0.564408	0.025774	0.188941	0.262838	-0.0494756	0.00936259	0.0157827	-0.109066	0.0551949	0.0928471	-0.0752497	0.00238156	0.00409617	-0.13484	0.118981	0.145527	-0.0595904
ACSL4_O60488	-1.55835	-1.26911	-1.79324	0.509495	0.523354	0.453265	1.24242	0.797584	1.11941	0.371675	0.749647	0.749382	-0.90152	-0.546908	-0.447104	ACSL4	Long-chain-fatty-acid--CoA ligase 4	O60488	0.943886	6.54789e-06	0.000234486	-0.456921	2.66483e-07	3.01122e-06	-0.613268	1.96506e-05	8.58802e-05	-0.410262	0.000152988	0.000428038	0.330618	0.0262805	0.0498333	-0.156347	0.466646	0.551905	0.0466585	1.4812e-08	1.64278e-07	0.787539	0.00634427	0.0151112	0.203005	1.71184e-09	2.48926e-08	0.943886	3.03292e-08	1.75209e-07	0.740881
PRKCA_P17252	-0.439431	-0.230984	-0.478544	-1.03296	-1.49155	-1.5317	0.151278	0.421173	0.415684	0.0110292	-0.381196	-0.102877	1.44396	1.57842	1.6677	PRKCA	Protein kinase C alpha type	P17252	0.396677	6.70169e-06	0.000238665	0.234167	0.000169403	0.000488919	0.167897	1.86432e-08	3.88967e-07	0.396677	1.8163e-06	9.15527e-06	0.264822	0.0589326	0.0978314	-0.06627	0.000226094	0.000961834	0.16251	0.355004	0.409638	0.0306553	8.52827e-06	6.90511e-05	0.22878	0.00982537	0.0149662	0.0969253	0.00125409	0.00213656	-0.131855
NAT6_Q93015	1.66663	1.35102	1.91918	-0.281512	-0.759957	-0.353728	-0.0352104	0.0439335	0.0741558	0.227948	0.060668	-0.117517	-1.22296	-1.12994	-1.44271	NAT6	N-acetyltransferase 6	Q93015	0.733708	6.7309e-06	0.000238665	-0.333287	8.49632e-06	4.17723e-05	-0.325874	0.000716797	0.0018015	-0.201685	8.20283e-10	1.6918e-08	-0.733708	0.873065	0.901495	0.00741233	0.0128428	0.0269748	0.131602	9.43417e-07	4.82638e-06	-0.400421	0.0174897	0.0355825	0.124189	7.70784e-07	3.37271e-06	-0.407834	3.75452e-08	2.10867e-07	-0.532023
WWC3_Q9ULE0	-0.819451	-0.209273	-0.138261	-1.47541	-1.46289	-1.41794	0.636847	0.273837	0.222775	0.0670099	-0.202736	0.18756	1.52536	1.25606	1.55652	WWC3	Protein WWC3	Q9ULE0	0.733713	6.76726e-06	0.000238778	0.36171	0.000117025	0.000356023	0.27043	2.21368e-09	8.25598e-08	0.733713	4.52775e-07	2.87396e-06	0.464567	0.0879604	0.136274	-0.0912796	5.04782e-06	4.94343e-05	0.372003	0.0580874	0.0808105	0.102858	4.66993e-07	7.67446e-06	0.463283	0.00180587	0.00318127	0.194137	0.000122224	0.000249839	-0.269146
ITGA1_P56199	-0.397881	-0.200847	-0.483799	-1.11541	-1.14676	-1.21421	-0.519463	-0.71282	-0.534887	0.47439	0.661524	0.510129	1.23584	1.51198	1.93222	ITGA1	Integrin alpha-1	P56199	1.87379	6.9533e-06	0.00024376	0.697004	1.30551e-09	7.63986e-08	1.48113	7.45657e-11	8.34712e-09	1.87379	5.01711e-09	6.85259e-08	1.32384	1.9973e-06	4.15507e-05	0.784124	2.0214e-08	8.17418e-07	1.17678	2.04847e-05	6.76062e-05	0.62684	0.00128359	0.00400316	0.392659	0.123733	0.152401	-0.157284	7.2786e-05	0.000155927	-0.549944
SLC4A2_P04920	1.54811	1.407	1.21861	0.633331	0.771765	0.657692	-0.890635	-0.584274	-0.587543	-1.32472	-1.19329	-1.38014	0.179567	-0.156889	-0.29856	SLC4A2	Anion exchange protein 2	P04920	0.611166	6.97619e-06	0.00024376	0.274263	0.00334718	0.00650634	0.135271	0.000433814	0.00117184	-0.177074	7.67315e-07	4.45414e-06	-0.336903	0.0027775	0.00783711	-0.138992	2.73954e-08	1.00097e-06	-0.451337	7.38027e-10	1.56748e-08	-0.611166	1.75576e-06	2.01562e-05	-0.312345	1.61297e-08	1.48278e-07	-0.472174	0.000991907	0.00171876	-0.15983
CA2_P00918	-0.266019	-0.562272	-0.0109272	-0.784539	-0.77318	-0.396187	1.74093	1.41671	1.43111	-0.0274565	0.854936	0.761017	-1.26261	-1.03556	-1.08596	CA2	Carbonic anhydrase 2	P00918	0.745877	7.10829e-06	0.000246873	-0.465198	3.79128e-08	7.64416e-07	-0.745877	0.0566536	0.0842329	-0.1338	0.0026264	0.00523824	-0.238081	0.000765373	0.00280793	-0.28068	0.000188724	0.000833395	0.331398	0.00362992	0.00672194	0.227117	3.64376e-07	6.42839e-06	0.612078	2.82449e-06	1.02732e-05	0.507797	0.126743	0.15426	-0.104281
NOC2L_Q9Y3T9	-1.00793	-0.779692	-0.93586	1.11444	1.26949	1.21613	1.02554	1.01152	1.00778	-0.43983	-0.0695217	-0.0393966	-1.036	-0.975886	-1.36079	NOC2L	Nucleolar complex protein 2 homolog	Q9Y3T9	0.876615	7.13454e-06	0.000246873	-0.355025	5.97296e-10	4.27806e-08	-0.806812	2.17647e-10	1.49202e-08	-0.876615	0.118297	0.157627	-0.0816165	5.31251e-07	1.80404e-05	-0.451787	1.04595e-07	2.56081e-06	-0.52159	9.33881e-05	0.000257649	0.273408	0.176029	0.248637	-0.0698037	2.16404e-09	2.97267e-08	0.725195	7.14207e-10	7.9827e-09	0.794999
HMGN5_P82970	0.175069	0.779388	0.979814	-1.87525	-1.55623	-1.7401	0.302796	0.365719	0.306881	0.90737	1.10352	0.946119	-0.314714	-0.25462	-0.125769	HMGN5	High mobility group nucleosome-binding domain-containing protein 5	P82970	1.06197	7.16815e-06	0.000246873	-0.477133	0.0055835	0.010263	-0.218244	8.09016e-07	6.61738e-06	0.584832	0.000173002	0.000475658	-0.343516	0.00173653	0.00536141	0.258889	7.72923e-10	9.76053e-08	1.06197	0.0627465	0.0866742	0.133616	2.16954e-08	8.3959e-07	0.803076	0.0786442	0.100601	-0.125273	3.89663e-09	3.17285e-08	-0.928349
_P0DOX2	0.62839	0.924869	0.469443	-1.00242	-1.08264	-1.12533	-0.85438	-0.916737	-1.12185	0.25573	-0.274888	-0.0418981	1.81026	0.921242	1.41021			P0DOX2	2.63269	7.26573e-06	0.000248321	1.50495	2.35097e-08	5.49425e-07	2.51902	1.39925e-08	3.12788e-07	2.63269	0.00295709	0.00581578	0.758788	0.000312346	0.00139522	1.01407	0.000122009	0.000589411	1.12773	0.00331733	0.00619246	-0.746165	0.592152	0.668387	0.113667	1.37153e-06	5.52449e-06	-1.76023	6.89784e-07	2.49e-06	-1.8739
XPNPEP3_Q9NQH7	-1.33941	-1.61089	-0.907698	0.18777	0.627018	1.00077	1.10923	1.03219	1.12149	0.605066	0.340571	0.722971	-1.06488	-0.889984	-0.934218	XPNPEP3	Probable Xaa-Pro aminopeptidase 3	Q9NQH7	0.706749	7.2792e-06	0.000248321	-0.45235	2.80435e-07	3.1131e-06	-0.610585	5.22845e-06	2.94249e-05	-0.466935	0.146577	0.19017	0.0961643	0.0248446	0.047549	-0.158235	0.818286	0.859857	-0.0145847	9.25935e-07	4.75384e-06	0.548514	0.0384228	0.0687809	0.14365	5.25975e-08	3.80882e-07	0.706749	6.93147e-07	2.49964e-06	0.563099
PSAT1_Q9Y617	-1.46977	-1.3991	-1.43608	0.448972	0.505253	0.32955	1.45176	1.51131	1.44029	-0.0999768	0.155924	0.0564098	-0.445552	-0.557525	-0.491489	PSAT1	Phosphoserine aminotransferase	Q9Y617	1.61006	7.46836e-06	0.000253572	-0.2971	1.72834e-12	7.31802e-10	-1.09045	1.65726e-08	3.51887e-07	-0.51368	1.44793e-08	1.59459e-07	0.519603	8.81171e-11	7.04741e-08	-0.793355	0.00016034	0.000730928	-0.21658	6.17252e-11	2.5153e-09	0.816703	4.19548e-09	2.69635e-07	0.576775	1.32376e-14	7.38069e-12	1.61006	3.37533e-12	1.84648e-10	1.03328
CD2_P06729	-1.45214	-1.38765	-0.700873	-0.43515	-0.0294582	-0.243249	0.530006	-0.170851	0.411671	-0.244847	-0.466113	-0.621337	1.18716	1.57642	2	CD2	T-cell surface antigen CD2	P06729	0.528954	7.52917e-06	0.000254436	0.38907	0.000395552	0.00100324	0.255852	2.23554e-05	9.54414e-05	0.349516	2.68288e-07	1.84798e-06	0.528954	0.0278977	0.0524439	-0.133218	0.47442	0.559541	-0.0395537	0.0221043	0.0339619	0.139884	0.105064	0.160121	0.093664	0.000225771	0.000485105	0.273102	0.00546051	0.00835916	0.179438
CBX6_O95503	0.653359	0.714989	0.596964	0.310657	0.106868	0.168476	-1.70137	-2	-1.69605	0.349205	-0.101283	-0.175779	0.984664	0.876885	0.923344	CBX6	Chromobox protein homolog 6	O95503	1.67195	7.62899e-06	0.000256605	0.553577	1.98608e-11	3.50517e-09	1.67195	6.14064e-05	0.000220927	0.448717	0.0480661	0.0705711	0.167248	2.66925e-09	6.62526e-07	1.11838	0.193922	0.268743	-0.10486	0.000240175	0.000591845	-0.386329	9.07186e-10	1.10677e-07	-1.22324	7.26836e-11	2.60287e-09	-1.50471	0.00288222	0.00461129	-0.281469
KIF4A_O95239	-0.98856	-1.00956	-0.811284	-0.300629	-0.223058	-0.291132	-0.976924	-0.990852	-0.84988	0.403488	0.670924	0.667331	1.69765	1.58566	1.41682	KIF4A	Chromosome-associated kinesin KIF4A	O95239	0.600559	7.7185e-06	0.000258408	0.236331	1.68095e-10	1.83326e-08	0.600559	7.06433e-09	1.87635e-07	0.440562	1.70366e-10	5.06735e-09	0.599899	6.57892e-08	4.86515e-06	0.364227	3.35329e-05	0.000212909	0.204231	6.71808e-08	5.41509e-07	0.363568	0.00031537	0.00123978	-0.159997	0.984216	0.985997	-0.000659157	0.000326703	0.000615761	0.159337
TMEM120A_Q9BXJ8	0.558639	0.338112	0.493865	-1.32839	-1.50032	-1.7866	0.192213	-0.0796455	0.113595	-0.225545	-0.313353	-0.424763	1.89366	1.10883	0.959706	TMEM120A	Transmembrane protein 120A	Q9BXJ8	0.596774	8.40899e-06	0.000280222	0.342713	0.00012431	0.000374542	0.259932	1.74451e-08	3.66092e-07	0.596774	0.00256023	0.00512046	0.178916	0.107374	0.161725	-0.0827811	0.000152866	0.000703088	0.254061	0.00465125	0.00838039	-0.163797	1.00445e-05	7.92765e-05	0.336842	0.11432	0.141729	-0.0810159	1.01607e-06	3.49937e-06	-0.417858
BHLHE40_O14503	-1.3606	-1.55388	-1.29512	0.105502	0.220592	0.281221	-0.580788	-0.589024	-0.627444	0.732969	0.159159	0.216341	1.26025	1.35809	1.67273	BHLHE40	Class E basic helix-loop-helix protein 40	O14503	1.21031	8.67801e-06	0.000287854	0.453135	5.94478e-09	2.19156e-07	0.866848	1.85104e-06	1.2836e-05	0.524488	1.04976e-10	3.58113e-09	1.21031	2.1818e-05	0.000206775	0.413713	0.280928	0.364561	0.0713535	2.93227e-08	2.82172e-07	0.757179	0.000132368	0.000616691	-0.342359	0.000128543	0.000292709	0.343466	9.23898e-08	4.44831e-07	0.685826
TNFAIP8L2_Q6P589	1.88255	1.98225	1.76563	-0.455147	-0.209125	-0.261829	-0.46024	-0.489309	-0.467494	-0.821152	-0.867496	-0.888611	-0.344317	-0.278079	-0.087621	TNFAIP8L2	Tumor necrosis factor alpha-induced protein 8-like protein 2	Q6P589	1.40994	8.89409e-06	0.000293668	0.320759	0.0184943	0.029915	0.121455	0.424219	0.49187	0.0371194	5.60367e-12	4.80181e-10	-1.08918	0.000719623	0.00267692	-0.199305	3.06282e-05	0.000197901	-0.28364	2.25244e-13	5.40434e-11	-1.40994	0.0838883	0.13268	-0.0843353	1.50708e-12	1.6191e-10	-1.21063	3.69756e-12	1.88759e-10	-1.1263
CNP_P09543	0.565826	0.279162	1.09679	-1.26038	-1.25788	-0.873781	-0.334868	-0.514781	-0.453181	-0.765457	-0.674657	-0.305448	1.50333	1.46772	1.5276	CNP	2,3-cyclic-nucleotide 3-phosphodiesterase	P09543	0.294027	9.05227e-06	0.000297526	0.232675	1.90933e-05	7.93038e-05	0.216178	7.41309e-07	6.18302e-06	0.294027	0.012308	0.0206723	0.0952757	0.622176	0.692076	-0.0164973	0.0835702	0.132702	0.0613518	0.00108827	0.00228046	-0.1374	0.0335753	0.0612922	0.0778492	0.00278113	0.00471247	-0.120902	4.35932e-05	9.80881e-05	-0.198751
TRAFD1_O14545	-0.477301	-0.405239	-0.603577	-1.32501	-1.24061	-1.34353	0.365152	-0.286093	0.0169554	0.488332	0.242031	-0.170091	1.44464	1.43611	1.85823	TRAFD1	TRAF-type zinc finger domain-containing protein 1	O14545	0.824918	9.69073e-06	0.000316301	0.398594	3.21994e-06	1.98796e-05	0.442878	2.64039e-09	9.37913e-08	0.824918	1.25318e-07	9.66813e-07	0.593793	0.446213	0.529439	0.0442842	4.81778e-06	4.79645e-05	0.426324	0.00434141	0.00788133	0.195199	1.49267e-05	0.000108527	0.38204	0.0193019	0.0277261	0.150915	0.00131589	0.00223285	-0.231125
SPTAN1_Q13813	1.39752	1.38506	1.27568	-1.40365	-1.26311	-1.41812	0.594911	0.481632	0.564189	-0.0127162	0.37024	0.272232	-1.04185	-0.62337	-0.578655	SPTAN1	Spectrin alpha chain, non-erythrocytic 1	Q13813	0.943454	9.71138e-06	0.000316301	-0.332935	3.77611e-07	3.84992e-06	-0.450065	0.000602269	0.00154826	0.213297	1.31828e-09	2.45193e-08	-0.730157	0.0275844	0.0519092	-0.11713	4.12425e-08	1.34945e-06	0.546232	1.50038e-06	7.1474e-06	-0.397222	4.16914e-09	2.69635e-07	0.663362	5.3871e-05	0.000134874	-0.280092	5.80974e-11	1.18131e-09	-0.943454
PHACTR2_O75167	1.16219	1.16309	1.5559	-0.68881	-1.17804	-0.952082	-1.17609	-1.09831	-1.03604	0.0618935	-0.17002	-0.284474	0.937528	0.828965	0.874295	PHACTR2	Phosphatase and actin regulator 2	O75167	0.912715	1.01332e-05	0.000327923	0.384979	5.26739e-09	2.02752e-07	0.755292	1.46318e-08	3.21097e-07	0.692914	0.013175	0.0219421	-0.157422	1.50438e-05	0.000161138	0.370313	9.00708e-05	0.000460461	0.307935	2.48316e-07	1.60447e-06	-0.542401	0.274745	0.359371	-0.0623787	5.39999e-10	1.05336e-08	-0.912715	1.27167e-09	1.26956e-08	-0.850336
CBX5_P45973	1.20582	1.55177	1.54125	-1.42158	-1.31279	-1.22081	-0.153781	-0.232296	-0.261982	-0.867836	-0.373504	-0.383568	0.409217	0.662355	0.857733	CBX5	Chromobox protein homolog 5	P45973	0.756144	1.01593e-05	0.000327923	0.325599	0.000218999	0.000605825	0.236111	3.90509e-08	6.57406e-07	0.539073	0.000449868	0.00110179	-0.217071	0.0755326	0.120071	-0.0894885	0.000516692	0.00184665	0.213474	3.61397e-08	3.28038e-07	-0.54267	2.10446e-05	0.00014277	0.302963	2.85766e-07	1.48088e-06	-0.453182	6.95914e-10	7.81464e-09	-0.756144
SPOCK2_Q92563	1.3574	1.66448	1.23429	-0.328645	-0.536044	-0.677029	0.61989	0.562823	0.292956	-0.248983	0.444189	-0.233068	-1.65435	-1.4112	-1.08672	SPOCK2	Testican-2	Q92563	1.93614	1.04585e-05	0.000334769	-0.947389	3.58723e-07	3.71524e-06	-1.2959	0.000690521	0.00174216	-0.601109	3.35652e-09	5.04389e-08	-1.93614	0.0230977	0.0446808	-0.348508	0.0238249	0.0456459	0.34628	6.72928e-06	2.59996e-05	-0.988752	0.000203325	0.000867024	0.694788	0.000411193	0.00083474	-0.640244	2.56592e-07	1.06146e-06	-1.33503
H1FX_Q92522	1.72275	2	1.74351	-0.803214	-0.829454	-0.777077	-0.377853	-0.513403	-0.565435	-0.380885	-0.711864	-0.78754	0.116088	0.0405885	0.116689	H1FX	Histone H1x	Q92522	1.71748	1.04644e-05	0.000334769	0.469214	8.91159e-05	0.000282954	0.376925	1.01289e-06	7.97682e-06	0.584566	4.49444e-10	1.04358e-08	-1.13292	0.191038	0.262322	-0.0922891	0.108536	0.165934	0.115352	6.36603e-12	4.95882e-10	-1.60213	0.008557	0.0194916	0.207641	1.32677e-11	8.02526e-10	-1.50984	2.68644e-12	1.55943e-10	-1.71748
CDCA7_Q9BWT1	-1.35152	-1.18968	-1.3467	-0.426169	-0.448041	-0.675883	-0.332767	0.00888384	0.353477	1.24957	1.68712	1.80826	0.234034	0.064784	0.364636	CDCA7	Cell division cycle-associated protein 7	Q9BWT1	0.719357	1.08219e-05	0.000344672	-0.340102	0.297216	0.356441	0.0528182	0.00232642	0.00500315	0.18445	3.47476e-06	1.61572e-05	0.379255	2.38113e-06	4.58272e-05	0.39292	9.52373e-08	2.36386e-06	0.524552	2.3141e-09	3.76291e-08	0.719357	0.018232	0.0368325	0.131632	1.64052e-05	4.68589e-05	0.326437	0.00156407	0.0026121	0.194805
HSH2D_Q96JZ2	-0.166329	-0.358165	0.00706324	-1.44064	-1.70153	-1.63757	0.0669	0.250087	0.0184811	1.55314	1.16695	1.40971	0.141756	0.116103	0.574033	HSH2D	Hematopoietic SH2 domain-containing protein	Q96JZ2	0.946919	1.10831e-05	0.000351435	-0.350507	0.312766	0.372977	0.0527606	3.13414e-08	5.64385e-07	0.596412	0.0137754	0.0228206	0.143408	2.55234e-06	4.80935e-05	0.403268	1.2227e-10	3.5204e-08	0.946919	2.73618e-07	1.75067e-06	0.493915	9.16977e-08	2.22986e-06	0.543651	0.0947071	0.119346	0.0906474	7.19086e-07	2.57896e-06	-0.453004
FAM49A_Q9H0Q0	1.25659	1.02166	1.03875	-1.13787	-0.832491	-1.18667	0.0296415	-0.469262	-1.11221	-0.622437	-0.52885	-0.808348	0.65956	1.16538	1.52657	FAM49A	Protein FAM49A	Q9H0Q0	1.24852	1.12547e-05	0.000354892	1.01883	2.5121e-05	9.91886e-05	0.940599	1.31159e-06	9.79855e-06	1.24852	0.964558	0.970762	0.00662103	0.601606	0.674603	-0.0782274	0.140551	0.205795	0.229696	1.20285e-05	4.25041e-05	-1.01221	0.055606	0.0933641	0.307923	2.69351e-05	7.29142e-05	-0.933978	1.38983e-06	4.61651e-06	-1.2419
TAF7_Q15545	1.17601	1.28904	1.26179	0.0773649	0.115951	0.0850408	-1.63616	-1.74102	-1.52851	-0.338981	-0.171076	-0.315986	0.391393	0.710084	0.625056	TAF7	Transcription initiation factor TFIID subunit 7	Q15545	0.770397	1.12907e-05	0.000354892	0.227801	2.01385e-10	2.09552e-08	0.591882	0.00173072	0.00385093	0.12924	0.000119901	0.000346741	-0.178514	6.6278e-08	4.86515e-06	0.364081	0.0101895	0.0223269	-0.0985606	1.8436e-08	1.94864e-07	-0.406315	3.95625e-09	2.61257e-07	-0.462642	7.86139e-12	5.44099e-10	-0.770397	4.48325e-07	1.71651e-06	-0.307754
IGKV3D-15_P01624	0.302764	0.46312	0.276181	-0.903074	-0.859405	-0.825149	-1.42662	-0.887147	-0.821733	0.593948	-0.108926	-0.461647	1.70827	1.33398	1.61543	IGKV3D-15	Ig kappa chain V-III region POM	P01624	1.54319	1.14752e-05	0.000359125	0.917675	3.74187e-08	7.56572e-07	1.54319	8.70371e-08	1.19105e-06	1.4347	0.00012665	0.000362764	0.715957	0.000412886	0.0017309	0.625512	0.00184248	0.00535198	0.517025	0.150616	0.190902	-0.201718	0.425805	0.515203	-0.108487	3.2364e-05	8.57717e-05	-0.827231	0.000122247	0.000249839	-0.718744
HOMER2_Q9NSB8	-1.58417	-1.63574	-1.33964	-0.48671	-0.689439	-0.570371	0.699636	0.640441	0.554836	0.138594	0.215766	0.418229	0.937192	1.41156	1.28981	HOMER2	Homer protein homolog 2	Q9NSB8	0.922622	1.16568e-05	0.000363229	0.322539	0.00104592	0.002328	0.196232	1.03511e-08	2.53426e-07	0.606042	6.44539e-11	2.52141e-09	0.922622	0.0178206	0.0359106	-0.126307	4.19822e-05	0.000251614	0.283503	1.1634e-08	1.35285e-07	0.600083	9.1654e-07	1.2701e-05	0.40981	1.18689e-09	1.90816e-08	0.72639	1.40884e-05	3.58079e-05	0.31658
APPL1_Q9UKG1	0.32488	0.600489	0.482236	-1.35395	-1.52175	-1.81465	0.819655	0.824819	1.01258	0.977074	0.736815	0.765077	-1.02941	-0.411619	-0.41224	APPL1	DCC-interacting protein 13-alpha	Q9UKG1	0.465197	1.17086e-05	0.000363268	-0.274294	7.74081e-06	3.87202e-05	-0.285569	0.000584527	0.00150534	0.179628	0.000178058	0.000487138	-0.206461	0.779824	0.825953	-0.0112755	4.614e-08	1.45029e-06	0.453922	0.11016	0.144091	0.0678327	3.46774e-08	1.17903e-06	0.465197	0.0670185	0.0869031	0.0791083	2.94405e-07	1.19132e-06	-0.386089
NCOA4_Q13772	-0.394246	0.128139	-0.755353	-0.248889	0.0115219	0.0307537	-1.22056	-1.63164	-0.987386	0.140079	0.159086	-0.117226	1.45331	1.66084	1.77157	NCOA4	Nuclear receptor coactivator 4	Q13772	0.71708	1.19176e-05	0.000366283	0.386575	1.23643e-08	3.49014e-07	0.71708	5.24604e-06	2.94548e-05	0.418508	1.06695e-06	5.84913e-06	0.485475	5.59081e-05	0.000397555	0.330505	0.576779	0.655261	0.0319328	0.100083	0.132062	0.0989002	0.000143528	0.000655946	-0.298572	0.00119693	0.00217948	-0.231605	0.251621	0.290391	0.0669674
CHD3_Q12873	1.05716	0.93281	0.959076	0.313502	0.434752	0.549403	-1.37533	-1.8079	-1.4388	-0.534982	-0.746472	-0.723205	0.685922	0.822247	0.871827	CHD3	Chromodomain-helicase-DNA-binding protein 3	Q12873	0.355844	1.20232e-05	0.000366283	0.20608	7.18428e-08	1.16732e-06	0.329098	0.11159	0.152617	0.0508703	0.385314	0.444541	-0.0267455	0.00123879	0.00409217	0.123018	0.000181258	0.000804872	-0.15521	3.37483e-06	1.41893e-05	-0.232826	4.83805e-07	7.89666e-06	-0.278228	2.89843e-08	2.3479e-07	-0.355844	0.0220089	0.0304888	-0.0776158
DCP1B_Q8IZD4	0.193745	0.109455	0.265334	-1.60785	-1.86509	-1.73267	0.88384	0.812267	0.78474	1.01795	1.05305	0.640228	-0.431182	-0.128347	0.00452579	DCP1B	mRNA-decapping enzyme 1B	Q8IZD4	0.650742	1.20467e-05	0.000366283	-0.268475	2.51021e-05	9.91686e-05	-0.249539	2.66897e-07	2.77234e-06	0.382267	0.0336046	0.050919	-0.0923517	0.633459	0.702672	0.0189367	5.07032e-10	7.59274e-08	0.650742	0.000589589	0.00132056	0.176124	7.25364e-10	9.00202e-08	0.631806	0.00143628	0.00257492	0.157187	2.20542e-08	1.33963e-07	-0.474619
P4HA1_P13674	-1.82964	-1.92162	-1.83845	0.353882	0.331394	0.293182	0.567909	0.795608	0.445719	0.92346	0.712187	0.817305	0.215812	0.169762	-0.0365094	P4HA1	Prolyl 4-hydroxylase subunit alpha-1	P13674	1.18996	1.2058e-05	0.000366283	-0.311283	0.000369483	0.000948819	-0.216041	0.0592749	0.0875023	-0.0931226	7.90205e-11	2.92931e-09	0.878679	0.0544491	0.0917473	0.0952418	0.000340099	0.00132685	0.218161	1.86086e-12	2.02947e-10	1.18996	0.0173665	0.0353819	0.122919	5.24412e-12	4.10845e-10	1.09472	2.28818e-11	6.26249e-10	0.971802
TCEAL4_Q96EI5	1.7013	1.39544	1.99653	-0.410336	-0.534124	-0.452581	-0.140112	0.00577054	0.166999	-0.29401	0.158816	0.00859704	-1.29516	-1.24175	-1.06538	TCEAL4	Transcription elongation factor A protein-like 4;Transcription elongation factor A protein-like 2	Q96EI5	0.826825	1.20602e-05	0.000366283	-0.330489	7.61273e-06	3.83192e-05	-0.345632	0.000772226	0.00191606	-0.209688	3.45511e-10	8.57581e-09	-0.826825	0.756127	0.806362	-0.0151428	0.0254635	0.0482585	0.120801	1.4589e-07	1.03869e-06	-0.496335	0.0139954	0.0295682	0.135944	2.07551e-07	1.13695e-06	-0.481193	1.15882e-08	7.84683e-08	-0.617137
HMGCS1_Q01581	-1.69164	-1.57271	-1.74014	1.04019	1.21692	1.07032	-0.183113	0.0822154	0.158479	0.46803	0.665012	1.04302	-0.122242	-0.169599	-0.264734	HMGCS1	Hydroxymethylglutaryl-CoA synthase, cytoplasmic	Q01581	1.37791	1.26421e-05	0.000381055	-0.451916	0.145884	0.189168	-0.101568	2.87214e-07	2.92001e-06	-0.642326	6.10072e-08	5.34221e-07	0.735585	0.00014621	0.000792484	0.350349	0.0125905	0.0265145	-0.190409	2.00951e-10	6.05833e-09	1.1875	1.92264e-06	2.16236e-05	-0.540758	1.34532e-08	1.2826e-07	0.837153	3.24225e-11	7.91108e-10	1.37791
FBXO22_Q8NEZ5	-1.37156	-1.20173	-1.17941	0.805969	0.715822	0.491481	1.34019	1.32799	1.35589	-0.104688	0.0261743	0.415765	-0.895527	-0.811518	-0.914847	FBXO22	F-box only protein 22	Q8NEZ5	0.736743	1.26524e-05	0.000381055	-0.280338	1.35208e-09	7.84861e-08	-0.629614	9.50804e-08	1.2721e-06	-0.439118	0.0209992	0.0333376	0.107129	1.24105e-06	3.04737e-05	-0.349276	0.00190134	0.00548423	-0.15878	3.93634e-07	2.34551e-06	0.387467	0.000459044	0.00169013	0.190496	2.00823e-10	5.11378e-09	0.736743	7.40118e-09	5.42502e-08	0.546247
RNF219_Q5W0B1	-1.68637	-1.67245	-1.66433	1.21568	1.14275	1.20565	0.0668598	0.131992	0.472253	0.357396	0.698515	0.527709	-0.232074	-0.284112	-0.279471	RNF219	RING finger protein 219	Q5W0B1	1.06208	1.29835e-05	0.000389396	-0.294273	0.00102509	0.00228793	-0.181412	1.5777e-08	3.35984e-07	-0.53922	2.26584e-08	2.30686e-07	0.522864	0.0208879	0.0410796	0.112861	7.79289e-05	0.000410338	-0.244947	1.05653e-10	3.80246e-09	0.817137	1.66334e-06	1.94048e-05	-0.357808	6.46704e-10	1.18355e-08	0.704275	4.1607e-12	1.9776e-10	1.06208
PURA_Q00577	1.39866	0.908615	1.32436	-0.660022	-0.613569	-0.589648	-1.4138	-1.2513	-1.46508	0.178132	-0.248647	-0.262123	0.908496	0.818684	0.967242	PURA	Transcriptional activator protein Pur-alpha	Q00577	0.894452	1.36069e-05	0.000405609	0.348831	1.4075e-09	8.10497e-08	0.78645	1.62277e-07	1.91174e-06	0.525214	0.054459	0.0790474	-0.108002	1.24469e-06	3.04737e-05	0.437619	0.0043779	0.0110414	0.176383	7.76491e-07	4.10969e-06	-0.456833	0.000212285	0.000897785	-0.261237	2.95904e-10	6.8486e-09	-0.894452	1.86049e-08	1.16147e-07	-0.633216
ABCB10_Q9NRK6	0.980444	0.106656	0.672213	-0.207855	0.0398011	-0.0230333	1.18605	1.31006	1.25529	-0.518702	0.0227555	-0.0830659	-1.78045	-1.52316	-1.43701	ABCB10	ATP-binding cassette sub-family B member 10, mitochondrial	Q9NRK6	0.942328	1.36368e-05	0.000405609	-0.461798	4.66556e-09	1.84142e-07	-0.942328	5.44237e-06	3.03178e-05	-0.504845	1.06969e-07	8.47046e-07	-0.721274	9.0852e-06	0.00011538	-0.48053	0.534894	0.616284	-0.0430467	0.00212472	0.00414576	-0.259476	2.34552e-05	0.000155032	0.437484	0.00622122	0.00983536	0.221055	0.00708694	0.0106385	-0.216429
NOL6_Q9H6R4	-1.48029	-1.45403	-1.59009	1.32256	1.4048	1.39916	0.39877	0.581372	0.491401	0.0996775	0.164606	0.0792881	-0.337751	-0.478897	-0.600562	NOL6	Nucleolar protein 6	Q9H6R4	1.24321	1.37399e-05	0.000406994	-0.253039	6.12246e-08	1.05638e-06	-0.415138	2.41565e-11	3.51321e-09	-0.796679	2.62096e-08	2.6166e-07	0.446531	0.000792261	0.00287724	-0.162099	2.54179e-09	2.12742e-07	-0.54364	1.19357e-10	4.15791e-09	0.69957	1.61361e-07	3.51963e-06	-0.381541	9.16681e-12	6.16661e-10	0.861669	9.53567e-14	1.70383e-11	1.24321
IGKC_P01834	0.906633	1.22845	1.0044	-0.77599	-0.69451	-0.813542	-1.38697	-1.44033	-1.30219	0.176985	-0.0367557	0.154763	1.27632	0.645804	1.05694	IGKC	Ig kappa chain C region	P01834	1.88904	1.39007e-05	0.000406994	0.69753	2.04661e-10	2.09552e-08	1.84735	7.66603e-09	1.96621e-07	1.36776	0.689908	0.737445	-0.0416902	5.87231e-08	4.67887e-06	1.14983	2.07605e-05	0.000146792	0.670233	7.6709e-06	2.89539e-05	-0.73922	0.000449647	0.0016649	-0.479592	1.55821e-10	4.20076e-09	-1.88904	5.36424e-09	4.14856e-08	-1.40945
MAP9_Q49MG5	-1.20764	-1.49825	-0.733543	1.65063	0.99961	1.24316	0.341572	0.597768	0.613613	0.40632	0.341714	0.315186	-0.844222	-0.92893	-1.29699	MAP9	Microtubule-associated protein 9	Q49MG5	0.921254	1.39856e-05	0.000406994	-0.519292	4.39441e-06	2.52481e-05	-0.580819	4.59363e-08	7.43033e-07	-0.874859	0.552724	0.608707	0.0463947	0.43356	0.516939	-0.0615271	0.000467751	0.00171255	-0.355567	5.79748e-06	2.29161e-05	0.565687	0.00204634	0.00588946	-0.29404	1.93531e-06	7.4494e-06	0.627214	2.51415e-08	1.49068e-07	0.921254
LMCD1_Q9NZU5	-1.17825	-1.44304	-1.19478	-0.367373	-0.529145	-0.34248	-0.306616	-0.34398	-0.37016	0.864283	0.259879	0.287497	1.67513	1.65247	1.33656	LMCD1	LIM and cysteine-rich domains protein 1	Q9NZU5	0.982886	1.39994e-05	0.000406994	0.376975	2.99544e-08	6.61386e-07	0.6589	1.9265e-08	3.98476e-07	0.684195	2.49846e-10	6.72808e-09	0.982886	0.000220242	0.00107965	0.281925	0.000101615	0.000507933	0.30722	7.92633e-08	6.24904e-07	0.60591	0.654707	0.724678	0.0252949	6.18449e-05	0.000152452	0.323985	0.00013147	0.00026687	0.29869
VRK1_Q99986	-0.491317	0.0117245	-0.921098	-0.369981	0.27743	-0.238477	0.855435	0.178018	0.679962	-1.87586	-1.17267	-0.853004	1.9649	0.877125	1.07782	VRK1	Serine/threonine-protein kinase VRK1	Q99986	0.373554	1.40069e-05	0.000406994	0.373554	0.0769462	0.106511	0.10538	0.00273954	0.00576584	0.203024	0.000494415	0.00119906	0.254112	0.000314159	0.00140019	-0.268174	0.00843329	0.019113	-0.17053	0.0485725	0.0687967	-0.119442	0.0983933	0.151949	0.0976437	0.0179574	0.0259032	0.148731	0.368052	0.410098	0.0510877
OSBPL3_Q9H4L5	-0.316523	0.193831	-0.0623102	-0.429435	-0.738332	-0.437022	-1.37159	-0.654852	-0.773753	0.0336662	-0.461796	-0.333902	1.65528	1.59318	2	OSBPL3	Oxysterol-binding protein-related protein 3	Q9H4L5	0.323385	1.40226e-05	0.000406994	0.242534	6.57763e-07	5.83135e-06	0.323385	3.67553e-06	2.19374e-05	0.275965	3.74917e-05	0.00012488	0.219644	0.041006	0.0723257	0.0808506	0.364463	0.450964	0.0334307	0.531009	0.58381	-0.0228898	0.205605	0.282648	-0.0474199	0.012257	0.0182928	-0.10374	0.137676	0.166806	-0.0563205
IL16_Q14005	1.67167	1.79992	1.82399	-0.531912	-0.681235	-0.577718	-0.975298	-0.91997	-0.981921	-0.174227	-0.528882	-0.573538	0.320081	0.184422	0.144624	IL16	Pro-interleukin-16;Interleukin-16	Q14005	1.82743	1.45064e-05	0.000419347	0.430604	1.80917e-08	4.56927e-07	0.788485	1.19692e-06	9.07061e-06	0.545583	6.69275e-10	1.45235e-08	-1.03895	8.75336e-05	0.00054176	0.357882	0.0930963	0.145644	0.114979	9.53323e-12	6.72747e-10	-1.46955	0.00215807	0.00613908	-0.242902	6.35323e-13	8.46862e-11	-1.82743	3.74734e-12	1.89953e-10	-1.58453
PRC1_O43663	-1.41969	-1.55785	-1.6908	1.09772	1.39779	1.3556	0.0722932	0.221437	0.0897915	-0.21122	-0.616148	-0.421022	0.760134	0.594531	0.327421	PRC1	Protein regulator of cytokinesis 1	O43663	0.965082	1.47672e-05	0.000425178	0.331964	0.0103384	0.0177096	0.147101	0.000252474	0.000738144	-0.245708	2.49685e-09	3.95866e-08	0.719374	0.00239551	0.00696121	-0.184863	3.35433e-08	1.16079e-06	-0.577671	2.9646e-06	1.26417e-05	0.387411	2.55695e-06	2.67903e-05	-0.392809	3.74231e-08	2.87946e-07	0.572273	7.03323e-11	1.3349e-09	0.965082
MLKL_Q8NB16	0.698789	1.00296	0.692891	-0.939674	-0.774935	-0.861231	-0.151253	-0.518347	-0.0855912	1.31131	1.48817	1.18804	-1.78059	-0.933873	-0.336649	MLKL	Mixed lineage kinase domain-like protein	Q8NB16	0.267639	1.53174e-05	0.000436806	-0.267639	0.0464638	0.0680738	-0.0873009	0.655537	0.709557	-0.0180721	0.000176443	0.000483661	-0.207071	0.000574991	0.00223597	0.180338	3.07023e-05	0.000198202	0.249567	0.150377	0.190734	0.0605678	0.104323	0.159227	0.0692288	0.00997605	0.0151653	-0.11977	0.000389566	0.000725135	-0.188999
CD6_P30203	1.70491	1.78537	2	-0.749638	-0.740777	-0.693084	-0.275554	-0.32078	-0.364028	-0.0325993	0.12581	-0.152708	-0.978903	-0.685753	-0.650074	CD6	T-cell differentiation antigen CD6	P30203	1.14168	1.53532e-05	0.000436806	-0.328713	0.00142042	0.00305109	-0.197407	0.700437	0.750595	-0.0191277	8.22447e-12	6.16664e-10	-1.14168	0.0184994	0.0369885	0.131306	2.7905e-05	0.000184444	0.309585	5.30822e-10	1.23253e-08	-0.812964	0.00296033	0.00795983	0.178279	8.53926e-11	2.88571e-09	-0.94427	1.01376e-11	3.47479e-10	-1.12255
EP400_Q96L91	0.887317	0.64485	1.22791	-0.425364	-0.189731	-0.180037	-1.50044	-1.47186	-1.56236	0.0104418	-0.308656	-0.510762	1.09736	1.04481	1.23652	EP400	E1A-binding protein p400	Q96L91	0.455331	1.53532e-05	0.000436806	0.240957	1.33404e-08	3.6511e-07	0.455331	1.58744e-05	7.18189e-05	0.24016	0.336443	0.394931	0.0355944	4.85221e-05	0.000362305	0.214374	0.982509	0.987032	-0.000796572	7.29363e-05	0.000207592	-0.205362	4.68254e-05	0.000269855	-0.215171	3.4666e-08	2.7005e-07	-0.419737	7.56442e-05	0.000161425	-0.204566
MTSS1_O43312	-0.47393	-0.406344	-0.632787	-1.1044	-1.19466	-1.04135	-0.500962	-0.594576	-0.604644	0.88399	0.430538	0.666102	1.80823	1.43816	1.32664	MTSS1	Metastasis suppressor protein 1	O43312	1.59463	1.56858e-05	0.000444513	0.522393	7.09451e-10	4.72836e-08	1.26411	4.15552e-11	5.24762e-09	1.59463	1.02334e-09	2.01807e-08	1.22641	3.69323e-07	1.3703e-05	0.741719	5.13177e-09	3.3335e-07	1.07224	6.60826e-07	3.60849e-06	0.704012	0.000968465	0.0031672	0.330522	0.634459	0.671594	-0.0377067	0.000403496	0.000749321	-0.368229
CCL5_P13501	1.64682	1.45841	1.69364	-1.3927	-1.32397	-1.14535	-0.0589023	-0.320143	-0.423298	-0.259701	-0.374589	-0.612417	0.395484	0.41796	0.298747	CCL5	C-C motif chemokine 5;RANTES(3-68);RANTES(4-68)	P13501	1.45297	1.59117e-05	0.000449145	0.395735	0.000118531	0.000359892	0.321187	3.7823e-09	1.17857e-07	0.834485	1.26482e-07	9.73705e-07	-0.618487	0.22707	0.301671	-0.0745475	5.51143e-06	5.31786e-05	0.43875	3.59431e-10	9.23994e-09	-1.01422	1.02361e-06	1.36443e-05	0.513298	9.07407e-10	1.54468e-08	-0.939674	4.31652e-12	1.9776e-10	-1.45297
CYHR1_Q6ZMK1	0.917987	0.730509	0.518904	-1.20881	-1.19012	-1.33127	-0.721209	-1.04356	-0.914393	0.520355	-0.178527	0.0638079	1.38295	1.10335	1.35003	CYHR1	Cysteine and histidine-rich protein 1	Q6ZMK1	0.889007	1.60757e-05	0.000451067	0.403079	1.32697e-08	3.64563e-07	0.765519	2.23587e-09	8.29576e-08	0.889007	0.00622696	0.01133	0.196086	4.57817e-05	0.000346037	0.362439	2.29155e-06	2.70403e-05	0.485928	0.00440717	0.00798461	-0.206993	0.0602948	0.100093	0.123488	4.01624e-07	1.9402e-06	-0.569433	4.26464e-08	2.34442e-07	-0.692921
GAB2_Q9UQC2	-0.435441	-0.590079	-0.469206	-1.29134	-1.55804	-1.47431	0.311753	-0.0380969	0.340964	0.660692	0.245534	-0.00715952	1.25734	1.38683	1.66056	GAB2	GRB2-associated-binding protein 2	Q9UQC2	1.10326	1.6162e-05	0.000451067	0.43546	7.11626e-06	3.631e-05	0.471831	4.21305e-10	2.40679e-08	1.10326	4.78956e-08	4.3148e-07	0.741539	0.583897	0.65845	0.0363703	1.5983e-07	3.50748e-06	0.6678	0.000423668	0.000984048	0.306079	3.01452e-07	5.5924e-06	0.63143	0.00116838	0.00213506	0.269709	9.71582e-05	0.000202826	-0.361721
C1R_P00736	1.27144	1.44724	1.24851	-0.624257	-0.614081	-0.757592	-1.53274	-1.23076	-1.38446	0.919942	0.576929	0.645133	-0.0757416	0.0280314	0.0824125	C1R	Complement C1r subcomponent;Complement C1r subcomponent heavy chain;Complement C1r subcomponent light chain	P00736	1.44076	1.61677e-05	0.000451067	-0.374129	7.92574e-09	2.61695e-07	0.742586	2.34144e-05	9.93148e-05	0.360517	1.64298e-08	1.78374e-07	-0.698169	5.68157e-11	5.84228e-08	1.11671	9.00337e-09	4.66232e-07	0.734646	6.57717e-05	0.000189238	-0.324041	1.30746e-05	9.793e-05	-0.382069	2.43455e-12	2.30577e-10	-1.44076	1.09346e-10	1.8651e-09	-1.05869
ACTR8_Q9H981	-0.845979	-0.967659	-0.746919	0.981462	0.942112	1.12591	-1.37511	-1.26459	-1.32555	-0.0307363	0.0892767	0.269746	1.06258	1.1824	0.903057	ACTR8	Actin-related protein 8	Q9H981	0.55287	1.685e-05	0.000468286	0.219161	4.66858e-10	3.69279e-08	0.55287	0.81855	0.852789	0.00766006	6.57931e-09	8.4117e-08	0.443692	1.81699e-07	8.66137e-06	0.333709	2.40315e-05	0.000165056	-0.211501	1.31952e-05	4.63085e-05	0.224531	5.53025e-10	7.80525e-08	-0.54521	0.00552388	0.00880835	-0.109178	8.09099e-09	5.85905e-08	0.436032
WDR59_Q6PJI9	-1.36992	-1.1324	-1.54374	0.118262	0.623619	0.535015	1.10375	0.976841	1.39	0.651694	0.472211	0.71998	-1.21137	-0.932457	-0.401484	WDR59	WD repeat-containing protein 59	Q6PJI9	0.61594	1.70899e-05	0.000473126	-0.359665	6.02257e-07	5.47003e-06	-0.492963	6.58356e-05	0.000233786	-0.313204	0.0400297	0.0598408	0.122977	0.0280454	0.0526528	-0.133298	0.403411	0.490416	0.046461	7.61309e-07	4.04123e-06	0.482642	0.00545897	0.0133199	0.179759	4.78393e-08	3.52815e-07	0.61594	2.29461e-06	7.13768e-06	0.436181
ZCCHC9_Q8N567	-1.81895	-2	-1.55648	0.717954	0.759081	0.920336	0.163213	0.4215	0.386852	0.921342	0.765786	0.66757	0.00769561	-0.110202	-0.23927	ZCCHC9	Zinc finger CCHC domain-containing protein 9	Q8N567	0.86678	1.75048e-05	0.000482757	-0.300447	0.00651375	0.0117621	-0.146336	1.49451e-05	6.83016e-05	-0.305202	1.76918e-08	1.88102e-07	0.561578	0.00469235	0.0119475	0.154112	0.917511	0.939304	-0.0047548	1.01693e-10	3.6988e-09	0.862025	0.00384189	0.00994389	-0.158867	1.11741e-09	1.82384e-08	0.707913	9.5063e-11	1.66083e-09	0.86678
ENTPD1_P49961	-0.977619	-1.04382	-1.03059	-0.863539	-1.00265	-1.02345	0.0222706	-0.15694	-0.167814	0.208029	0.610705	0.930202	1.40482	1.61784	1.47255	ENTPD1	Ectonucleoside triphosphate diphosphohydrolase 1	P49961	1.59952	1.78655e-05	0.000490823	0.582031	3.99549e-08	7.83639e-07	1.0168	2.30317e-10	1.56398e-08	1.56511	1.76603e-10	5.23123e-09	1.59952	0.00027476	0.00126777	0.434767	5.91024e-08	1.66294e-06	0.983075	3.96397e-08	3.54884e-07	1.01749	3.22649e-05	0.000201251	0.548308	1.76538e-05	5.0048e-05	0.582723	0.700167	0.730724	0.0344152
PDIA3_P30101	0.344294	-0.125562	0.438897	-0.856613	-0.844846	-0.745497	-0.999069	-1.18532	-1.11755	0.374659	-0.209713	0.13412	1.80608	1.711	1.27511	PDIA3	Protein disulfide-isomerase A3	P30101	0.474174	1.8115e-05	0.000493339	0.263219	2.83814e-08	6.32476e-07	0.474174	1.0348e-07	1.35427e-06	0.424087	4.10871e-05	0.000134995	0.242213	0.000149412	0.000804388	0.210956	0.00140903	0.00428905	0.160869	0.604638	0.654562	-0.0210055	0.228308	0.308728	-0.0500869	6.21476e-05	0.000153093	-0.231961	0.000536508	0.000974705	-0.181874
VIMP_Q9BQE4	-1.40689	-1.63368	-0.758763	1.34101	1.15692	1.37693	-0.418487	-0.42464	-0.409929	-0.424691	-0.726444	-0.327814	0.777887	0.807708	1.07087	VIMP	Selenoprotein S	Q9BQE4	0.599231	1.82393e-05	0.000493339	0.322909	3.18112e-05	0.000120398	0.30527	0.0725366	0.104319	-0.0951376	1.49658e-07	1.12564e-06	0.504093	0.722456	0.779879	-0.0176386	1.21263e-06	1.68504e-05	-0.418047	0.00263312	0.00502338	0.181184	1.93676e-06	2.17485e-05	-0.400408	0.00133909	0.00241574	0.198823	2.02039e-08	1.23768e-07	0.599231
AFM_P43652	0.691057	0.715164	0.825897	-0.84341	-1.01924	-1.08166	-1.36558	-1.23774	-1.22608	1.22152	1.03672	1.17823	0.639206	0.367745	0.0981814	AFM	Afamin	P43652	1.35567	1.83091e-05	0.000493339	-0.434983	4.27362e-09	1.75151e-07	0.92069	4.39536e-08	7.19041e-07	0.755549	0.00701245	0.0126032	-0.210274	3.88937e-11	5.32182e-08	1.35567	1.91278e-10	4.5894e-08	1.19053	0.00461329	0.00832452	0.224709	0.0258773	0.0493285	-0.165141	3.57616e-10	7.76331e-09	-1.13096	2.41006e-09	2.12593e-08	-0.965822
CHCHD6_Q9BRQ6	-0.253686	-0.66223	-0.123733	0.335224	0.375543	0.108943	1.40698	1.29355	1.55657	0.517739	0.328599	-0.454156	-1.58205	-1.45505	-1.39225	CHCHD6	MICOS complex subunit MIC25	Q9BRQ6	0.578302	1.83131e-05	0.000493339	-0.320994	2.87158e-08	6.37952e-07	-0.578302	7.70743e-06	3.99986e-05	-0.349457	0.000469166	0.00114321	-0.22567	0.000150624	0.000809789	-0.257308	0.566014	0.645874	-0.0284627	0.0706665	0.0965744	0.0953244	0.000417528	0.00156491	0.228845	7.01757e-06	2.243e-05	0.352632	0.0240211	0.0330222	0.123787
MYL9_P24844	-0.366628	-0.324086	-0.70256	-1.45431	-1.36928	-1.4624	-0.0246815	-0.127773	-0.217813	1.63952	1.22098	1.31065	0.598651	0.649612	0.630125	MYL9	Myosin regulatory light polypeptide 9	P24844	1.55722	1.83652e-05	0.000493339	-0.422168	2.22919e-05	8.9892e-05	0.414048	2.38622e-10	1.60524e-08	1.13506	4.16366e-07	2.68549e-06	0.602416	9.4397e-09	1.47711e-06	0.836216	4.86491e-12	3.89084e-09	1.55722	8.27966e-10	1.70765e-08	1.02458	5.36646e-08	1.58311e-06	0.721007	0.0112429	0.0169054	0.188368	1.61759e-06	5.28524e-06	-0.53264
DDX10_Q13206	-1.5348	-1.60788	-1.72738	1.17345	1.24672	1.23305	0.511123	0.655799	0.642954	0.126668	0.280747	0.101851	-0.409765	-0.291864	-0.400668	DDX10	Probable ATP-dependent RNA helicase DDX10	Q13206	1.30179	1.83683e-05	0.000493339	-0.24614	2.78165e-08	6.2636e-07	-0.444787	7.64323e-11	8.34712e-09	-0.726327	1.30048e-09	2.43139e-08	0.575464	0.000142077	0.000777695	-0.198647	1.13031e-08	5.57258e-07	-0.480187	1.67565e-11	9.90346e-10	0.821604	4.61569e-06	4.31477e-05	-0.28154	1.14159e-12	1.3321e-10	1.02025	5.43669e-14	1.26236e-11	1.30179
DDX58_O95786	1.56387	1.8898	1.23738	-0.79305	-0.756057	-0.780494	-0.62188	-1.069	-0.864575	-0.309709	-0.62356	-0.748223	0.346856	0.638031	0.890611	DDX58	Probable ATP-dependent RNA helicase DDX58	O95786	1.35003	1.85893e-05	0.00049742	0.66267	1.88135e-06	1.28849e-05	0.82549	3.29641e-06	2.01594e-05	0.783414	0.000170929	0.000470315	-0.52454	0.127617	0.186969	0.162819	0.248704	0.329866	0.120743	3.11942e-08	2.95054e-07	-1.18721	0.680553	0.745945	-0.0420759	6.8598e-09	7.58477e-08	-1.35003	9.98627e-09	6.96523e-08	-1.30795
HIST1H2BC_P62807	1.53371	1.55223	1.78608	-0.62438	-0.609556	-0.51579	-1.07734	-1.28896	-1.1959	-0.0482495	-0.344241	-0.375574	0.296155	0.415896	0.495929	HIST1H2BC	Histone H2B type 1-C/E/F/G/I	P62807	1.75706	1.9012e-05	0.000506845	0.41166	9.21028e-10	5.91925e-08	0.993752	2.52941e-07	2.68042e-06	0.616165	2.1413e-08	2.21134e-07	-0.763313	4.79175e-07	1.67723e-05	0.582092	0.00606368	0.0144812	0.204505	1.19908e-10	4.15791e-09	-1.17497	4.44093e-05	0.000259252	-0.377586	8.27209e-13	1.04461e-10	-1.75706	1.6661e-11	4.97813e-10	-1.37948
GRAMD1A_Q96CP6	-1.09573	-1.53478	-1.5118	0.180804	0.0858829	0.228277	-0.51237	-0.346319	-0.250811	-0.152522	-0.0126865	0.364374	1.98292	1.61746	0.957306	GRAMD1A	GRAM domain-containing protein 1A	Q96CP6	1.29401	1.93327e-05	0.000513494	0.648271	1.23239e-06	9.30821e-06	0.842918	3.86234e-05	0.000150765	0.604275	9.15598e-09	1.09295e-07	1.29401	0.0692912	0.111679	0.194647	0.661288	0.7323	-0.043996	2.01041e-05	6.65024e-05	0.645737	0.0306017	0.0566687	-0.238643	0.000534185	0.00105286	0.45109	1.03229e-05	2.70689e-05	0.689733
ADAM19_Q9H013	-1.60056	-1.53489	-1.13855	0.274984	0.0206959	0.0927572	-0.606139	-0.30845	-0.275619	-0.108591	0.153372	0.539021	1.47702	1.74249	1.27245	ADAM19	Disintegrin and metalloproteinase domain-containing protein 19	Q9H013	0.753011	2.03677e-05	0.000538994	0.335718	3.79108e-07	3.85744e-06	0.488108	1.24605e-05	5.90459e-05	0.3525	2.42523e-09	3.86212e-08	0.753011	0.0108171	0.0237311	0.15239	0.74774	0.80272	0.0167821	2.12576e-06	9.58725e-06	0.417293	0.0201604	0.0399876	-0.135608	0.000190691	0.000416948	0.264903	3.29837e-06	9.81872e-06	0.400511
IKZF3_Q9UKT9	-1.28014	-1.26933	-0.833742	0.463857	0.164051	0.61586	-0.828531	-0.758654	-0.89114	0.432282	-0.212065	-0.15721	1.88257	1.27918	1.39301	IKZF3	Zinc finger protein Aiolos	Q9UKT9	0.562608	2.12911e-05	0.000559752	0.318356	1.72562e-07	2.20622e-06	0.498474	0.000357831	0.000993699	0.234668	4.2859e-08	3.93494e-07	0.562608	0.00276866	0.0078183	0.180118	0.109606	0.167362	-0.0836872	0.000253703	0.000620297	0.244253	0.000127864	0.000601153	-0.263806	0.210588	0.248575	0.0641344	1.58185e-05	3.96453e-05	0.32794
HIVEP2_P31629	1.71885	1.66314	1.75184	-0.915168	-0.920474	-1.14594	-0.617489	-0.802332	-0.565225	-0.254357	-0.487259	-0.392257	0.0866388	0.346862	0.533171	HIVEP2	Transcription factor HIVEP2	P31629	2.22163	2.13265e-05	0.000559752	0.575034	5.83909e-07	5.35706e-06	0.808046	2.08929e-08	4.26025e-07	1.08085	1.1064e-08	1.28656e-07	-1.14078	0.0203075	0.040087	0.233012	7.37598e-05	0.00039386	0.505819	8.01199e-11	3.13425e-09	-1.71581	0.00860359	0.0195791	0.272807	1.67067e-11	9.17975e-10	-1.94882	3.29718e-12	1.83857e-10	-2.22163
UBXN7_O94888	-1.44625	-1.06519	-1.27263	0.027195	0.193463	0.28311	1.67412	1.56437	1.48764	0.0912804	0.278977	0.245039	-0.695263	-0.610727	-0.755136	UBXN7	UBX domain-containing protein 7	O94888	0.726491	2.13853e-05	0.000559752	-0.228478	5.84947e-10	4.27806e-08	-0.579408	3.25425e-05	0.000130264	-0.218957	0.00107658	0.00238511	0.147083	2.15782e-07	9.70749e-06	-0.35093	0.789494	0.837427	0.00952079	9.95076e-08	7.54748e-07	0.375561	1.59181e-07	3.49325e-06	0.36045	3.68039e-11	1.65571e-09	0.726491	1.33543e-07	6.06081e-07	0.36604
MT1E_P04732	-0.209736	0.674867	-0.517414	0.485215	0.461149	0.686862	-0.679139	-1.56944	-0.9638	-0.15702	-0.835594	-1.46605	1.33767	1.30485	1.44759	MT1E	Metallothionein-1E;Metallothionein-1L	P04732	1.47675	2.15497e-05	0.00056201	1.32433	7.11773e-06	3.631e-05	1.47675	0.0294989	0.0471956	0.496845	0.00123898	0.00270002	0.837699	0.465481	0.54801	0.152421	0.00135964	0.00416277	-0.827488	0.0323979	0.0479835	-0.486634	0.000350086	0.00134827	-0.979908	0.00782457	0.0121121	-0.639054	0.116888	0.143226	0.340854
TMPPE_Q6ZT21	1.87872	1.53664	1.26231	0.128706	0.0403096	0.0406953	-0.230539	0.102598	0.273727	-1.18982	-1.51805	-1.54236	-0.448599	-0.190652	-0.143671	TMPPE	Transmembrane protein with metallophosphoesterase domain	Q6ZT21	0.923699	2.17342e-05	0.000564661	0.358736	0.104337	0.139985	-0.0960858	0.0847508	0.11985	-0.1027	1.65402e-07	1.22612e-06	-0.564963	1.84195e-06	3.95773e-05	-0.454821	1.5753e-06	2.03572e-05	-0.461435	4.95902e-10	1.18504e-08	-0.923699	0.906018	0.931406	-0.00661383	1.32365e-06	5.36468e-06	-0.468877	1.54493e-06	5.07906e-06	-0.462263
TLN1_Q9Y490	0.845348	0.668285	1.16253	-1.42842	-1.39423	-1.37219	-0.58876	-0.763126	-0.77178	0.177952	-0.0648224	0.0908006	1.22571	1.33108	0.881613	TLN1	Talin-1	Q9Y490	0.607357	2.18083e-05	0.000564661	0.257358	6.05037e-08	1.04689e-06	0.442559	1.4292e-09	5.91229e-08	0.607357	0.148414	0.192241	0.0606493	0.000446979	0.00183954	0.185201	8.59858e-07	1.31128e-05	0.349998	0.000267709	0.000651222	-0.196709	0.00113859	0.00361836	0.164797	3.25461e-07	1.64052e-06	-0.38191	5.04395e-09	3.92534e-08	-0.546707
CDK6_Q00534	-1.80183	-1.68245	-1.75196	0.594062	0.549987	0.4841	-0.370453	-0.183424	-0.311214	0.585089	0.411771	0.524491	0.963182	0.950677	1.03798	CDK6	Cyclin-dependent kinase 6	Q00534	1.39515	2.19066e-05	0.000565176	0.243737	3.2468e-10	2.81572e-08	0.650357	4.67782e-05	0.000176243	0.22554	2.51782e-14	1.1327e-11	1.39515	8.63009e-08	5.4654e-06	0.406619	0.634329	0.707892	-0.018197	2.78531e-13	6.26522e-11	1.15141	5.20399e-08	1.55103e-06	-0.424816	6.18375e-11	2.39286e-09	0.74479	2.28976e-13	3.29634e-11	1.16961
CDC42SE1_Q9NRR8	1.71061	1.72844	2	-0.462199	-0.661773	-0.546275	-0.781557	-0.708071	-0.80189	-0.663783	-0.520456	-0.535279	0.0296153	0.134878	-0.0112563	CDC42SE1	CDC42 small effector protein 1	Q9NRR8	1.6157	2.20556e-05	0.000566987	0.386954	1.36315e-06	1.00635e-05	0.505142	2.87061e-05	0.000117717	0.376774	1.34499e-10	4.26485e-09	-1.11056	0.068349	0.110358	0.118188	0.866442	0.898005	-0.0101805	3.36725e-12	3.06803e-10	-1.49751	0.0502139	0.0856694	-0.128369	1.30946e-12	1.45008e-10	-1.6157	3.66485e-12	1.88759e-10	-1.48733
TRMT1_Q9NXH9	-1.34759	-1.53347	-1.48954	1.471	1.46242	1.59815	0.224542	0.253594	0.23495	0.198256	0.101746	0.0724471	-0.372371	-0.360961	-0.513178	TRMT1	tRNA (guanine(26)-N(2))-dimethyltransferase	Q9NXH9	1.22447	2.2347e-05	0.000572434	-0.222683	3.12182e-06	1.93882e-05	-0.269537	9.33942e-12	1.63964e-09	-0.79476	1.62112e-08	1.76533e-07	0.42971	0.194275	0.265753	-0.0468537	5.2742e-10	7.59274e-08	-0.572076	1.06239e-10	3.80453e-09	0.652393	1.48233e-09	1.56909e-07	-0.525223	4.53428e-11	1.95436e-09	0.699247	4.2709e-14	1.09793e-11	1.22447
PCBD2_Q9H0N5	1.01072	0.766515	1.00567	-1.41946	-1.31422	-1.25141	-0.667469	-0.964627	-0.772084	0.390858	-0.24914	0.0633406	1.12852	1.24624	1.02654	PCBD2	Pterin-4-alpha-carbinolamine dehydratase 2	Q9H0N5	0.660284	2.2578e-05	0.000573131	0.285719	3.33605e-08	7.12549e-07	0.518963	1.9188e-09	7.30767e-08	0.660284	0.230697	0.284391	0.0552803	0.000154411	0.000826355	0.233245	1.33568e-06	1.81744e-05	0.374565	0.000172094	0.000440674	-0.230438	0.0069311	0.0162826	0.14132	1.22659e-07	7.35751e-07	-0.463683	5.46357e-09	4.20608e-08	-0.605003
ASNS_P08243	-1.12151	-0.980153	-1.21519	0.428122	0.419779	0.200171	1.41266	1.67616	1.57703	-0.33669	0.186522	0.385625	-0.870835	-0.825588	-0.936106	ASNS	Asparagine synthetase [glutamine-hydrolyzing]	P08243	1.81489	2.25824e-05	0.000573131	-0.652044	5.99318e-10	4.27806e-08	-1.65931	1.68381e-06	1.18708e-05	-0.836794	0.145103	0.18853	0.155583	2.15157e-07	9.70749e-06	-1.00726	0.0887261	0.139596	-0.18475	2.46825e-06	1.08266e-05	0.807627	2.02815e-06	2.24941e-05	0.822512	2.0137e-10	5.11378e-09	1.81489	2.54643e-07	1.05401e-06	0.992377
ARID2_Q68CP9	1.62132	1.33654	1.37659	-0.700221	-0.780481	-0.749942	-1.23464	-1.1825	-1.30975	-0.0436433	-0.129528	-0.196408	0.709824	0.586279	0.696556	ARID2	AT-rich interactive domain-containing protein 2	Q68CP9	0.688267	2.26383e-05	0.000573131	0.201685	1.09772e-09	6.71296e-08	0.488327	4.02384e-08	6.67364e-07	0.36058	2.4675e-05	8.73638e-05	-0.199939	5.50266e-07	1.85085e-05	0.286643	0.000212343	0.000917983	0.158895	1.13595e-08	1.32522e-07	-0.401624	0.0012734	0.00397998	-0.127747	1.65191e-11	9.14648e-10	-0.688267	2.05739e-10	2.96775e-09	-0.56052
ARHGAP29_Q52LW3	-1.24959	-1.74876	-1.19061	-0.554705	-0.502785	-0.304559	-0.124763	-0.139794	-0.218964	0.671921	0.557098	0.517264	1.55869	1.51035	1.21921	ARHGAP29	Rho GTPase-activating protein 29	Q52LW3	2.77399	2.26927e-05	0.000573131	0.831803	2.28255e-08	5.36922e-07	1.56146	3.07849e-09	1.02588e-07	1.84894	2.20156e-11	1.22844e-09	2.77399	8.02569e-05	0.000508529	0.729658	2.84666e-06	3.19163e-05	1.01714	1.70544e-09	3.01361e-08	1.94218	0.0430819	0.0755244	0.287479	4.15874e-07	1.99166e-06	1.21253	7.72405e-06	2.08341e-05	0.925047
WDR46_O15213	-1.53005	-1.49777	-1.42446	1.35293	1.37106	1.42314	0.432103	0.505533	0.536855	0.279552	0.178665	-0.0776436	-0.489355	-0.494568	-0.566003	WDR46	WD repeat-containing protein 46	O15213	1.03199	2.28831e-05	0.000575917	-0.231673	1.86216e-07	2.32302e-06	-0.36295	1.00064e-10	9.24537e-09	-0.683684	2.96816e-07	2.00421e-06	0.348301	0.00288066	0.00807124	-0.131277	1.4643e-08	6.58754e-07	-0.452012	7.42854e-10	1.57267e-08	0.579973	7.45038e-07	1.0955e-05	-0.320735	6.16102e-11	2.39286e-09	0.71125	6.12431e-13	6.29754e-11	1.03199
RABIF_P47224	1.17847	0.997645	1.07333	-0.328058	-0.490404	-0.134447	-1.42511	-1.51951	-1.60282	0.0866381	-0.329223	-0.344682	1.32872	0.911862	0.597584	RABIF	Guanine nucleotide exchange factor MSS4	P47224	0.916367	2.35865e-05	0.000591552	0.40259	4.64181e-09	1.84142e-07	0.868028	8.45233e-06	4.29357e-05	0.445564	0.450869	0.510805	-0.0483389	5.36957e-06	8.04283e-05	0.465438	0.501646	0.586177	0.0429739	7.46854e-06	2.83986e-05	-0.450929	1.45591e-05	0.000106609	-0.422464	2.42715e-09	3.2778e-08	-0.916367	2.86572e-06	8.64521e-06	-0.493903
GRPEL1_Q9HAV7	-1.36372	-1.74423	-1.07749	0.912005	1.24993	1.12136	0.656574	0.922734	0.700912	0.13246	0.506086	0.443344	-0.736886	-0.778184	-0.944905	GRPEL1	GrpE protein homolog 1, mitochondrial	Q9HAV7	0.625671	2.40979e-05	0.000601189	-0.29671	1.14509e-06	8.79097e-06	-0.397096	1.33473e-07	1.64229e-06	-0.481126	0.00790694	0.0139941	0.144545	0.0481241	0.0826526	-0.100387	0.00153908	0.00461402	-0.184417	3.55696e-07	2.16791e-06	0.441255	0.0907345	0.141641	-0.0840298	3.39671e-08	2.65179e-07	0.541642	6.2075e-09	4.69344e-08	0.625671
CDKAL1_Q5VV42	-1.71676	-1.63626	-1.70524	0.648757	0.72133	0.743244	1.011	1.11384	1.07482	0.187758	0.229546	0.340345	-0.409116	-0.26385	-0.339418	CDKAL1	Threonylcarbamoyladenosine tRNA methylthiotransferase	Q5VV42	0.901843	2.41378e-05	0.000601189	-0.193305	1.46272e-09	8.3561e-08	-0.459996	5.00704e-08	7.90756e-07	-0.341358	2.3734e-09	3.80702e-08	0.441848	8.2153e-07	2.40381e-05	-0.266691	0.000287314	0.00115278	-0.148054	2.85492e-11	1.44716e-09	0.635153	0.00169223	0.00502918	0.118637	3.67754e-13	6.15604e-11	0.901843	2.13206e-12	1.32298e-10	0.783206
POLD3_Q15054	-1.76215	-1.1076	-1.79964	-0.117144	-0.225131	-0.10149	1.2055	1.07272	1.22078	0.933867	0.847212	0.661791	-0.28421	-0.314123	-0.230376	POLD3	DNA polymerase delta subunit 3	Q15054	0.745815	2.42959e-05	0.000603041	-0.298711	1.31241e-06	9.73889e-06	-0.395141	0.461104	0.527499	-0.0351473	4.71784e-06	2.08979e-05	0.350674	0.0578806	0.0964837	-0.09643	8.10448e-05	0.000422725	0.263564	4.35987e-09	6.26524e-08	0.649385	3.57596e-06	3.52118e-05	0.359994	8.25358e-10	1.43501e-08	0.745815	1.70115e-06	5.51323e-06	0.385821
CSF1_P09603	-1.78401	-1.61463	-1.54763	-0.212395	-0.0727559	0.163162	0.549281	0.150984	0.517302	0.403485	-0.00544922	-0.299191	0.887546	1.38858	1.47572	CSF1	Macrophage colony-stimulating factor 1;Processed macrophage colony-stimulating factor 1	P09603	2.10945	2.44641e-05	0.000605128	0.88592	0.000663759	0.00157421	0.61461	1.35876e-05	6.32213e-05	0.939477	1.47594e-09	2.66262e-08	2.10945	0.0702486	0.112944	-0.271311	0.702827	0.765	0.0535564	8.24301e-07	4.30887e-06	1.22353	0.0345941	0.0628016	0.324867	8.60677e-08	5.56618e-07	1.49484	1.34646e-06	4.48487e-06	1.16998
PFKM_P08237	-1.16441	-0.90398	-1.64959	0.895579	0.892668	1.04881	1.03905	1.16424	1.06423	0.280851	0.0526561	0.142947	-0.913302	-0.941267	-1.00849	PFKM	ATP-dependent 6-phosphofructokinase, muscle type	P08237	0.562753	2.45919e-05	0.000606208	-0.269032	3.25834e-08	6.99338e-07	-0.49388	7.5836e-08	1.07243e-06	-0.459202	0.123165	0.163177	0.0688724	0.000134979	0.000747945	-0.224849	0.000572531	0.00200832	-0.190171	2.33064e-06	1.03491e-05	0.337904	0.420994	0.5111	0.0346781	7.00022e-09	7.68104e-08	0.562753	1.4859e-08	9.59235e-08	0.528075
SPPL2A_Q8TCT8	1.16138	1.01045	1.62492	-0.947098	-0.757317	-0.426551	-0.650257	-1.30379	-1.36632	-0.452542	-0.413002	-0.366571	1.00415	1.11122	0.77133	SPPL2A	Signal peptide peptidase-like 2A	Q8TCT8	0.727025	2.48724e-05	0.00061103	0.420743	3.17672e-07	3.41654e-06	0.634061	3.27e-06	2.00749e-05	0.512562	0.178636	0.226896	-0.0929639	0.00631991	0.0152511	0.213318	0.183667	0.256656	0.0918189	3.19328e-06	1.35207e-05	-0.513707	0.0861212	0.135586	-0.121499	6.66917e-08	4.5806e-07	-0.727025	5.31917e-07	1.99621e-06	-0.605526
GFI1_Q99684	-0.619329	-0.849066	-0.129451	-0.735506	-0.944884	-0.461172	-0.863496	-0.495447	-0.936064	0.723673	0.17328	0.00240126	1.64839	1.65489	1.83178	GFI1	Zinc finger protein Gfi-1	Q99684	0.862131	2.51553e-05	0.000615877	0.491481	5.67834e-08	1.01421e-06	0.862131	7.22781e-08	1.03226e-06	0.844327	1.76005e-07	1.28357e-06	0.781238	0.000339977	0.00149126	0.370651	0.000513624	0.00183842	0.352846	0.00233269	0.00450032	0.289757	0.819326	0.863345	-0.0178046	0.309149	0.353439	-0.0808935	0.423908	0.465988	-0.0630889
ACAT1_P24752	1.4757	1.43291	1.4597	-1.22373	-1.07448	-1.1222	0.531795	0.428797	0.448323	0.466493	0.236112	-0.233137	-1.12989	-0.937848	-0.75856	ACAT1	Acetyl-CoA acetyltransferase, mitochondrial	P24752	0.642363	2.54773e-05	0.000621645	-0.271814	1.89348e-06	1.29555e-05	-0.349293	0.26788	0.330812	0.0489977	4.39409e-09	6.17547e-08	-0.593366	0.0904893	0.139444	-0.0774795	4.69025e-06	4.70857e-05	0.320811	4.5778e-06	1.85222e-05	-0.321552	4.47158e-07	7.45056e-06	0.398291	7.19366e-05	0.000174402	-0.244072	1.69768e-09	1.60577e-08	-0.642363
CCL3_P10147	-1.22967	-1.07437	-0.940389	1.68008	1.77034	1.72106	0.0879355	-0.060963	0.256147	-0.543927	-0.61809	-0.865934	-0.0956486	-0.123226	0.0366526	CCL3	C-C motif chemokine 3;MIP-1-alpha(4-69);C-C motif chemokine 3-like 1;LD78-beta(3-70);LD78-beta(5-70)	P10147	4.07674	2.5673e-05	0.000624304	0.894087	0.129948	0.170283	-0.225415	1.42501e-10	1.12508e-08	-2.59338	1.10519e-07	8.71324e-07	1.48336	2.52453e-06	4.76945e-05	-1.1195	3.69369e-12	3.36927e-09	-3.48747	0.00103491	0.00218262	0.589273	4.31875e-10	6.58908e-08	-2.36797	2.14026e-08	1.82873e-07	1.70878	5.29159e-13	5.85983e-11	4.07674
CORO7_P57737	1.73259	1.95323	1.62566	-0.14474	-0.105398	0.013574	-0.910617	-0.849044	-1.03832	-0.763217	-0.846697	-0.712651	0.176891	0.0620624	-0.193322	CORO7	Coronin-7	P57737	0.897535	2.58426e-05	0.000626314	0.262106	3.97152e-06	2.34128e-05	0.314724	0.458294	0.524869	0.0312326	3.58742e-09	5.23778e-08	-0.582811	0.220526	0.294443	0.0526181	8.72677e-05	0.000447721	-0.230873	3.93296e-11	1.80315e-09	-0.844917	1.17622e-05	9.07444e-05	-0.283491	1.86758e-11	9.90819e-10	-0.897535	1.91841e-09	1.76582e-08	-0.614043
IFI35_P80217	0.0458185	-0.0954464	-0.0880563	-1.23617	-1.17883	-1.21609	-0.850697	-0.700826	-0.76463	0.89309	0.271467	0.433349	1.40076	1.56741	1.51886	IFI35	Interferon-induced 35 kDa protein	P80217	0.727368	2.62031e-05	0.000631227	0.258859	1.83451e-09	9.43202e-08	0.609552	2.15465e-10	1.49126e-08	0.727368	1.70344e-07	1.25244e-06	0.414365	1.0993e-06	2.84631e-05	0.350693	4.14322e-08	1.34945e-06	0.468509	0.00210083	0.00410694	0.155506	0.0122874	0.0264726	0.117816	0.000352632	0.000726874	-0.195187	3.7439e-06	1.10039e-05	-0.313003
LIPE_Q05469	-0.350028	-0.171279	-0.455077	-0.480135	-0.32268	-0.407462	-0.847751	-1.3465	-1.01001	0.749671	-0.0952567	-0.377241	1.74511	1.96348	1.40515	LIPE	Hormone-sensitive lipase	Q05469	0.764974	2.62207e-05	0.000631227	0.4448	7.49113e-08	1.20629e-06	0.764974	1.61946e-06	1.15532e-05	0.581596	2.43185e-06	1.17717e-05	0.560085	0.000520324	0.00207151	0.320173	0.0709392	0.115499	0.136795	0.121175	0.15693	0.115285	0.0206733	0.0408473	-0.183378	0.0114964	0.0172506	-0.204889	0.761596	0.786848	-0.0215103
HDHD2_Q9H0R4	1.61871	1.06842	1.18852	-1.27696	-1.18318	-1.33776	-0.0992222	-0.528461	-0.586355	-0.512035	-0.823409	-0.199821	0.960655	0.910478	0.80043	HDHD2	Haloacid dehalogenase-like hydrolase domain-containing protein 2	Q9H0R4	0.470129	2.7048e-05	0.000646219	0.257736	5.83491e-05	0.000198299	0.238056	2.78232e-07	2.84881e-06	0.396359	0.0910526	0.125123	-0.0737692	0.633919	0.703074	-0.0196804	0.00458189	0.0114515	0.138623	2.00174e-06	9.0848e-06	-0.331506	0.00183107	0.00536428	0.158303	3.85004e-06	1.34201e-05	-0.311825	3.92809e-08	2.19011e-07	-0.470129
ADD3_Q9UEY8	1.83047	1.67976	1.991	-0.831744	-0.851194	-0.903578	-0.261026	-0.084709	-0.220186	-0.271887	-0.0051167	0.0013333	-0.673674	-0.706813	-0.692638	ADD3	Gamma-adducin	Q9UEY8	1.38228	2.7095e-05	0.000646219	-0.307204	0.000143196	0.000422673	-0.257597	0.091708	0.128602	0.0877442	1.51309e-12	1.94486e-10	-1.29454	0.321513	0.402548	0.0496071	2.01562e-06	2.42575e-05	0.394949	4.32868e-11	1.93527e-09	-0.987335	8.31678e-06	6.76432e-05	0.345342	2.36638e-11	1.19952e-09	-1.03694	6.68453e-13	6.57647e-11	-1.38228
PAICS_P22234	-1.72305	-1.58079	-1.60445	0.736847	0.887347	0.739981	0.877513	1.04059	0.956462	0.0717393	0.568473	0.474789	-0.683904	-0.402582	-0.358964	PAICS	Multifunctional protein ADE2;Phosphoribosylaminoimidazole-succinocarboxamide synthase;Phosphoribosylaminoimidazole carboxylase	P22234	0.94779	2.71128e-05	0.000646219	-0.31181	9.70992e-08	1.44405e-06	-0.526088	4.04446e-07	3.79557e-06	-0.463934	1.16345e-06	6.26836e-06	0.421702	0.000778462	0.00284147	-0.214278	0.00841613	0.0190907	-0.152123	1.93537e-09	3.30113e-08	0.733512	0.225734	0.305707	0.0621544	8.59355e-11	2.88921e-09	0.94779	1.97088e-10	2.89758e-09	0.885636
CAPG_P40121	1.38316	1.39673	1.64117	-1.08696	-1.05825	-1.06545	-0.907574	-0.938486	-0.817186	0.0134441	-0.330711	-0.232231	0.963272	0.483672	0.555389	CAPG	Macrophage-capping protein	P40121	0.969292	2.72795e-05	0.000648046	0.324104	3.86157e-08	7.71875e-07	0.592567	1.04974e-08	2.53558e-07	0.662093	4.59485e-05	0.000148847	-0.307199	0.000160853	0.00085373	0.268464	1.79792e-05	0.000129804	0.337989	1.8407e-08	1.94864e-07	-0.631303	0.194612	0.270272	0.0695255	2.62406e-10	6.15244e-09	-0.899766	1.05661e-10	1.8195e-09	-0.969292
LGMN_Q99538	0.619744	0.534878	0.730893	0.567445	0.477162	0.646934	0.970155	1.08768	0.902109	-0.547521	-0.475453	-0.784798	-2	-1.36968	-1.34191	LGMN	Legumain	Q99538	1.35987	2.76029e-05	0.000653571	-0.516673	5.09469e-10	3.98604e-08	-1.35987	4.46618e-09	1.32841e-07	-1.13554	3.1292e-09	4.7419e-08	-1.16985	1.45149e-07	7.20541e-06	-0.843193	4.37426e-06	4.44717e-05	-0.61887	2.46444e-06	1.08165e-05	-0.653175	0.0163001	0.033597	0.224323	0.0360259	0.0490568	0.190018	0.67909	0.711824	-0.0343051
FAM162A_Q96A26	-1.51357	-1.56533	-0.786889	0.0958531	-0.384772	-0.10457	1.29873	1.58952	1.28617	0.409485	0.680383	0.878748	-0.55769	-0.588941	-0.737124	FAM162A	Protein FAM162A	Q96A26	1.03201	2.79917e-05	0.000660603	-0.494477	2.24836e-07	2.64872e-06	-0.777605	0.0289343	0.0464264	-0.191285	0.00621501	0.0113112	0.254406	0.00308586	0.00852995	-0.283128	0.00190173	0.00548423	0.303192	3.43753e-07	2.10403e-06	0.748883	4.93912e-06	4.53477e-05	0.58632	8.4013e-09	8.82812e-08	1.03201	7.59365e-05	0.000162001	0.445692
HEATR3_Q7Z4Q2	-1.68447	-2	-1.59565	0.801407	0.775409	0.768817	0.614521	0.470386	0.575357	0.792078	0.749043	0.55291	-0.404199	-0.163305	-0.223022	HEATR3	HEAT repeat-containing protein 3	Q7Z4Q2	0.577573	2.85014e-05	0.000670435	-0.21764	0.000133178	0.000397932	-0.184912	1.23446e-05	5.85739e-05	-0.236624	2.39716e-07	1.67848e-06	0.34095	0.357045	0.439694	0.0327278	0.588941	0.666645	-0.0189834	7.19046e-10	1.54337e-08	0.55859	0.155532	0.223904	-0.0517112	1.49108e-09	2.24067e-08	0.525862	4.79429e-10	5.74198e-09	0.577573
DRAP1_Q14919	0.509489	0.19671	0.383677	-1.43146	-1.18698	-1.32967	-0.00583674	-0.839262	-0.26717	0.00534224	-0.348857	-0.204002	1.54068	0.948618	2	DRAP1	Dr1-associated corepressor	Q14919	0.644085	2.87552e-05	0.000672555	0.385375	9.94374e-06	4.71486e-05	0.42834	1.15912e-07	1.45609e-06	0.644085	0.000921011	0.00207041	0.260806	0.491754	0.572758	0.0429649	0.000980936	0.00316343	0.25871	0.0613741	0.0850049	-0.124569	0.00366315	0.00954647	0.215745	0.0165464	0.0240754	-0.167534	3.03365e-05	7.10814e-05	-0.383279
UROD_P06132	-0.294479	-0.651868	-0.348452	-0.237999	-0.0831766	-0.0259141	1.57791	1.71898	1.72591	-0.47455	0.27597	0.429087	-1.22903	-1.04054	-1.34184	UROD	Uroporphyrinogen decarboxylase	P06132	0.86064	2.87979e-05	0.000672555	-0.382955	3.60232e-09	1.56765e-07	-0.86064	0.000134406	0.000428837	-0.325381	0.00219092	0.00447003	-0.230915	2.97832e-06	5.37291e-05	-0.477686	0.357642	0.443999	0.0575737	0.0259889	0.0394242	0.152039	8.66935e-07	1.21169e-05	0.535259	1.39828e-07	8.19609e-07	0.629725	0.141929	0.171467	0.0944657
TMCC2_O75069	0.210984	-0.0942942	0.67157	-0.788405	-0.7238	-1.25162	-0.946294	-0.221936	-1.00825	0.370944	-0.746785	-0.344571	1.49089	1.50641	1.87516	TMCC2	Transmembrane and coiled-coil domains protein 2;Transmembrane and coiled-coil domains protein 3	O75069	1.23738	2.88719e-05	0.000672555	0.906265	2.67402e-06	1.70749e-05	1.14221	1.12434e-06	8.66481e-06	1.23738	0.00050089	0.00121231	0.661801	0.122977	0.180951	0.235941	0.0377973	0.0675939	0.331113	0.111205	0.1453	-0.244464	0.51696	0.601338	0.0951719	0.00525156	0.0084245	-0.480405	0.00150195	0.00252188	-0.575577
ZNF574_Q6ZN55	1.55363	1.60835	0.932615	0.396772	0.51123	0.345022	-1.20812	-1.21733	-1.04135	-0.781062	-0.755456	-1.40174	0.180721	0.397351	0.479364	ZNF574	Zinc finger protein 574	Q6ZN55	0.633258	2.9213e-05	0.000678019	0.334635	8.35475e-06	4.13316e-05	0.378899	0.761331	0.804236	-0.0163802	0.000361762	0.000913991	-0.254359	0.41719	0.501157	0.0442646	1.81828e-05	0.000130749	-0.351015	6.50816e-08	5.27542e-07	-0.588994	5.38029e-06	4.79892e-05	-0.39528	2.80231e-08	2.28179e-07	-0.633258	0.00062831	0.00112446	-0.237979
UTP15_Q8TED0	-1.31424	-1.08047	-1.53702	1.34839	1.47783	1.51238	0.458226	0.560547	0.6626	-0.0358383	0.0758821	-0.0241857	-0.678338	-0.76826	-0.657511	UTP15	U3 small nucleolar RNA-associated protein 15 homolog	Q8TED0	1.10229	2.92948e-05	0.000678019	-0.282555	5.52747e-08	9.92187e-07	-0.504539	9.48616e-11	9.10418e-09	-0.858701	0.000119645	0.000346144	0.243589	0.000273295	0.00126507	-0.221984	1.169e-08	5.68544e-07	-0.576146	3.39481e-08	3.12479e-07	0.526144	2.88128e-06	2.94177e-05	-0.354162	5.09968e-10	1.00294e-08	0.748128	4.3543e-12	1.9776e-10	1.10229
GNG8_Q9UK08	-1.1158	-1.02853	-1.104	-1.17698	-0.791536	-1.12948	0.966518	0.949001	0.685412	-0.171569	-0.00294108	0.285866	1.60467	1.2801	0.74928	GNG8	Guanine nucleotide-binding protein G(I)/G(S)/G(O) subunit gamma-8	Q9UK08	1.52367	2.94941e-05	0.000680443	0.779879	0.0866324	0.118551	0.228719	2.52693e-08	4.85036e-07	1.49039	1.95025e-08	2.03743e-07	1.52367	0.000666144	0.00251833	-0.55116	7.21882e-05	0.000386615	0.710509	4.67259e-05	0.000140022	0.743793	1.73142e-07	3.70916e-06	1.26167	1.28646e-07	7.67821e-07	1.29495	0.791252	0.813865	0.0332843
R3HDM4_Q96D70	0.0347999	0.444734	0.434998	-1.03633	-0.475782	-1.25866	0.947668	0.819243	1.47105	1.47169	0.563691	0.187385	-1.41357	-1.2917	-0.899228	R3HDM4	R3H domain-containing protein 4	Q96D70	0.824883	2.99255e-05	0.000688192	-0.702498	5.87502e-06	3.12382e-05	-0.824883	0.382403	0.451088	-0.100508	0.000311397	0.000801371	-0.544785	0.29102	0.37161	-0.122385	0.000128902	0.00061316	0.60199	0.179781	0.223732	0.157713	2.21067e-05	0.000148022	0.724374	0.0259447	0.0364059	0.280098	0.00159272	0.0026544	-0.444277
IBTK_Q9P2D0	-1.59137	-0.992944	-0.923369	-0.748208	-0.527864	-0.648812	1.12522	1.33946	1.38992	0.485043	1.08684	1.20391	-0.529576	-0.396533	-0.27173	IBTK	Inhibitor of Bruton tyrosine kinase	Q9P2D0	0.675354	3.06311e-05	0.000702174	-0.364508	2.59568e-06	1.66968e-05	-0.463468	0.269624	0.332614	0.066693	0.00296259	0.00582166	0.211885	0.111072	0.166493	-0.0989608	5.57288e-06	5.35562e-05	0.431201	2.3433e-07	1.5223e-06	0.576393	5.98429e-07	9.28338e-06	0.530161	3.79496e-08	2.91528e-07	0.675354	0.0263585	0.0359198	0.145192
CAP1_Q01518	1.31257	1.3287	1.33806	-1.47893	-1.35724	-1.38722	-0.521495	-0.716154	-0.635722	0.223117	-0.0929934	-0.129367	0.690957	0.782678	0.643034	CAP1	Adenylyl cyclase-associated protein 1	Q01518	0.881818	3.09947e-05	0.000708253	0.227468	3.13354e-08	6.75306e-07	0.428942	1.21049e-10	1.01315e-08	0.681576	0.000104123	0.000306159	-0.200242	9.83938e-05	0.000591184	0.201475	1.60575e-08	6.92107e-07	0.454108	3.24063e-08	3.02543e-07	-0.427709	1.08383e-05	8.46139e-05	0.252634	3.21434e-10	7.25521e-09	-0.629184	5.05608e-12	2.19239e-10	-0.881818
AIM2_O14862	-1.38764	-1.36076	-1.31956	1.59489	1.65683	1.62167	0.105295	0.0233103	0.131979	0.0451732	0.0416947	0.0610382	-0.265994	-0.417276	-0.53065	AIM2	Interferon-inducible protein AIM2	O14862	1.4806	3.15713e-05	0.000718392	-0.225505	1.431e-05	6.27675e-05	-0.244163	8.81239e-13	2.88325e-10	-1.008	9.25028e-09	1.10238e-07	0.4726	0.611708	0.683177	-0.0186584	2.03939e-11	1.1292e-08	-0.782492	8.305e-11	3.22128e-09	0.698105	2.7465e-11	1.1629e-08	-0.763834	6.00789e-11	2.3631e-09	0.716763	7.16378e-15	3.76191e-12	1.4806
MVP_Q14764	0.621816	0.759816	0.752245	-1.57481	-1.81052	-1.77899	-0.326173	-0.225721	-0.290808	0.386407	0.1421	0.332081	0.991777	1.02188	0.998894	MVP	Major vault protein	Q14764	0.76834	3.1638e-05	0.000718392	0.20221	5.82778e-08	1.03454e-06	0.362259	6.65363e-12	1.22802e-09	0.76834	0.0237991	0.0373216	0.0825651	0.000274254	0.00126776	0.16005	2.84559e-10	5.66881e-08	0.56613	0.0026803	0.00510662	-0.119645	1.53511e-08	6.61661e-07	0.406081	1.08037e-06	4.49767e-06	-0.279694	2.71217e-11	6.99721e-10	-0.685775
ITGB1_P05556	1.92983	1.68112	1.97579	-0.623909	-0.548952	-0.564631	-0.739587	-0.784502	-0.733454	-0.582947	-0.428888	-0.549723	-0.0810376	-0.0075031	0.0583839	ITGB1	Integrin beta-1	P05556	1.37059	3.17737e-05	0.000719205	0.267573	6.23724e-07	5.62501e-06	0.389179	1.06972e-05	5.19176e-05	0.298313	1.03607e-11	7.533e-10	-0.98141	0.0137909	0.0290936	0.121605	0.483294	0.568331	0.0307399	5.17713e-13	9.53861e-11	-1.24898	0.0529515	0.0896923	-0.0908655	1.62215e-13	3.33607e-11	-1.37059	3.82217e-13	4.7585e-11	-1.27972
KDM2A_Q9Y2K7	-0.726033	-1.26784	-0.267862	0.410768	0.162894	0.51655	-1.38034	-1.21509	-1.18164	0.199686	0.162609	0.213592	1.60753	1.51365	1.25153	KDM2A	Lysine-specific demethylase 2A	Q9Y2K7	0.922289	3.23804e-05	0.000730639	0.429676	7.18212e-09	2.44657e-07	0.922289	0.000127979	0.000410881	0.371471	7.98985e-08	6.64866e-07	0.750802	8.18784e-06	0.000107941	0.492613	0.411154	0.497979	-0.0582048	0.000455447	0.00104906	0.321126	2.52689e-06	2.65915e-05	-0.550818	0.0268212	0.0375211	-0.171487	0.000105678	0.000218898	0.379331
AOAH_P28039	-0.894704	-0.808254	-0.940787	-1.34832	-1.39662	-1.4495	0.9182	0.686459	0.867576	0.332571	0.439985	0.551352	0.882313	1.13343	1.02629	AOAH	Acyloxyacyl hydrolase;Acyloxyacyl hydrolase small subunit;Acyloxyacyl hydrolase large subunit	P28039	1.13512	3.25235e-05	0.000731576	0.269507	0.0584671	0.0835344	0.0893795	1.91912e-12	4.93352e-10	1.13512	3.79799e-11	1.87246e-09	0.891877	0.00111875	0.00377814	-0.180127	5.48568e-11	1.9743e-08	0.865612	3.01888e-09	4.73599e-08	0.62237	5.31412e-12	5.46444e-09	1.04574	1.38811e-10	3.93217e-09	0.802497	8.65115e-05	0.000182239	-0.243242
NQO1_P15559	1.74498	1.82296	1.89491	-0.57741	-0.692436	-0.542578	-0.0957435	-0.279457	-0.21917	-1.0713	-1.00229	-0.689572	0.0547952	0.0578437	-0.405537	NQO1	NAD(P)H dehydrogenase [quinone] 1	P15559	1.2544	3.30588e-05	0.000741199	0.376695	0.458819	0.520009	0.045972	0.00210083	0.00456163	0.231715	2.76728e-09	4.30551e-08	-0.877705	0.000113369	0.000656498	-0.330723	0.0319799	0.0586774	-0.14498	3.59011e-11	1.69228e-09	-1.2544	0.0089057	0.0201583	0.185743	1.49844e-09	2.24264e-08	-0.923677	1.62031e-10	2.51901e-09	-1.10942
TAOK2_Q9UL54	1.44719	1.51259	1.4238	-1.47046	-1.19887	-0.828298	-0.333375	-0.454682	-0.821273	-0.576888	-0.250895	-0.597585	0.717283	0.817316	0.614147	TAOK2	Serine/threonine-protein kinase TAO2	Q9UL54	0.598833	3.31573e-05	0.000741199	0.27157	2.02024e-05	8.30004e-05	0.285548	2.5957e-07	2.72375e-06	0.429025	0.00187007	0.00389377	-0.169808	0.75259	0.803492	0.0139778	0.00318806	0.00847962	0.157455	1.88188e-07	1.27091e-06	-0.441378	0.00586584	0.0141423	0.143477	1.31908e-07	7.83395e-07	-0.455355	5.36581e-09	4.14856e-08	-0.598833
HVCN1_Q96D96	1.34242	1.35335	1.48951	-1.11133	-0.984045	-0.844934	-0.62893	-1.26305	-1.08063	-0.184752	-0.182924	-0.222722	0.548959	0.674251	1.09483	HVCN1	Voltage-gated hydrogen channel 1	Q96D96	1.59669	3.3342e-05	0.000743022	0.648778	5.19606e-08	9.46867e-07	1.18017	5.57834e-08	8.54316e-07	1.17297	0.00154627	0.00328612	-0.416517	0.000213185	0.00105682	0.531394	0.000240291	0.00100267	0.524188	1.68598e-07	1.17027e-06	-1.0653	0.945694	0.960215	-0.00720578	1.44879e-09	2.2141e-08	-1.59669	1.52993e-09	1.46832e-08	-1.58948
SSNA1_O43805	0.579119	0.232857	0.398463	0.467235	0.891522	0.567404	-1.90881	-1.64576	-1.81128	0.0647576	-0.00770215	-0.437205	0.964824	0.87305	0.771522	SSNA1	Sjoegren syndrome nuclear autoantigen 1	O43805	0.861825	3.39603e-05	0.000754463	0.323058	5.59117e-10	4.149e-08	0.861825	0.177803	0.230516	0.0738321	0.0121967	0.0204978	0.151175	1.44299e-07	7.20541e-06	0.538767	0.000363495	0.00139567	-0.249226	0.00569944	0.01006	-0.171883	1.65047e-09	1.61661e-07	-0.787993	5.68601e-09	6.47593e-08	-0.71065	0.159484	0.191295	0.0773427
BNIP3_Q12983	-1.04481	-1.13319	-1.12611	-0.309438	-0.145332	-0.320056	1.09304	1.61312	0.828496	1.57443	1.08614	0.212746	-0.586402	-0.66217	-1.08046	BNIP3	BCL2/adenovirus E1B 19 kDa protein-interacting protein 3	Q12983	1.49621	3.43107e-05	0.000759902	-1.13819	1.03683e-05	4.86829e-05	-1.28287	0.0857851	0.12117	-0.340034	0.263938	0.319728	0.213332	0.442455	0.525804	-0.144688	0.000802286	0.00267107	0.798153	6.04864e-06	2.38043e-05	1.35152	0.000198028	0.000849274	0.942841	2.05591e-06	7.84647e-06	1.49621	0.00988391	0.0144661	0.553365
MARCKS_P29966	-0.258291	-0.559862	-0.0902777	0.299311	0.0820684	0.15562	-1.07767	-0.750367	-0.95983	-0.76242	-0.39503	-0.529568	2	0.945269	1.13657	MARCKS	Myristoylated alanine-rich C-kinase substrate	P29966	1.19173	3.48303e-05	0.000766941	1.01988	7.26516e-06	3.69052e-05	1.19173	0.00130552	0.00301674	0.672703	0.000115558	0.000335533	0.89834	0.313653	0.39401	0.171847	0.054396	0.092106	-0.347178	0.471545	0.526393	-0.121541	0.00761891	0.017702	-0.519026	0.0971549	0.122195	-0.293388	0.192152	0.226368	0.225638
DAPK2_Q9UIK4	-0.873775	-0.661789	-0.91413	-0.858267	-1.18957	-1.06991	-0.295305	-0.30103	-0.390796	0.831494	0.600523	0.63367	1.21734	1.47924	1.7923	DAPK2	Death-associated protein kinase 2	Q9UIK4	1.88751	3.48416e-05	0.000766941	0.601294	4.2552e-09	1.75151e-07	1.35882	7.92572e-11	8.38961e-09	1.88751	2.44012e-10	6.62791e-09	1.72174	3.29647e-06	5.78235e-05	0.757529	8.17949e-09	4.40973e-07	1.28622	4.13973e-08	3.68328e-07	1.12045	0.000117496	0.000562324	0.528692	0.00249863	0.00427403	0.362921	0.110375	0.135832	-0.165771
AKAP1_Q92667	-1.67359	-1.50553	-1.38028	1.39087	1.35782	1.51435	-0.149602	-0.0168367	0.0164408	0.47405	0.627821	0.228609	-0.286877	-0.27469	-0.322559	AKAP1	A-kinase anchor protein 1, mitochondrial	Q92667	0.998088	3.5389e-05	0.000776014	-0.25054	0.0604783	0.0860832	-0.0830524	3.10041e-09	1.02842e-07	-0.582302	1.60132e-07	1.19505e-06	0.415786	0.0011935	0.00397355	0.167487	1.9664e-06	2.40338e-05	-0.331762	6.10801e-10	1.37392e-08	0.666326	1.92501e-08	7.78171e-07	-0.49925	1.94375e-08	1.71041e-07	0.498838	4.26758e-12	1.9776e-10	0.998088
PLIN3_O60664	0.824376	1.16813	0.684394	-1.51304	-1.66371	-1.72921	0.566155	0.414201	0.507693	-0.0826606	-0.714433	-0.695282	0.87184	0.645015	0.716536	PLIN3	Perilipin-3	O60664	0.515544	3.55349e-05	0.000776014	0.253307	0.236312	0.290864	0.0506743	3.05997e-08	5.57418e-07	0.485391	0.472925	0.532641	-0.0301531	0.000277327	0.00127798	-0.202633	8.18479e-05	0.000425373	0.232083	1.15779e-05	4.13383e-05	-0.283461	1.0967e-07	2.54646e-06	0.434716	0.0695021	0.0897357	-0.0808275	1.50877e-08	9.71391e-08	-0.515544
HPSE_Q9Y251	0.636989	0.958377	0.473855	-1.22998	-1.14058	-1.34652	-0.0205062	-0.184307	0.104564	-0.853133	-0.375115	-0.82387	0.399546	1.31973	2	HPSE	Heparanase;Heparanase 8 kDa subunit;Heparanase 50 kDa subunit	Q9Y251	0.813436	3.55772e-05	0.000776014	0.633273	0.00122654	0.00267778	0.422065	2.74282e-06	1.74489e-05	0.813436	0.0896543	0.12332	0.18731	0.0592474	0.0982407	-0.211209	0.101176	0.15651	0.180163	0.000799076	0.00172985	-0.445964	0.00214425	0.00611259	0.391372	0.0389147	0.0527312	-0.234755	3.97207e-05	8.99937e-05	-0.626127
GALNT2_Q10471	-1.58981	-1.50849	-1.66319	-0.278524	-0.332471	-0.322834	-0.0310774	-0.172611	0.0889188	0.646517	0.6324	0.814163	1.20565	1.17858	1.33279	GALNT2	Polypeptide N-acetylgalactosaminyltransferase 2;Polypeptide N-acetylgalactosaminyltransferase 2 soluble form	Q10471	1.292	3.56892e-05	0.000776105	0.247464	2.61413e-09	1.23793e-07	0.583907	2.50898e-10	1.65684e-08	0.70872	1.48306e-13	4.85229e-11	1.292	1.49192e-06	3.38765e-05	0.336443	4.24614e-08	1.37189e-06	0.461256	2.10305e-12	2.13208e-10	1.04454	0.00816084	0.0187195	0.124813	2.53621e-10	5.98546e-09	0.708092	2.64804e-09	2.29369e-08	0.58328
CPOX_P36551	0.551438	0.722519	0.321339	0.178326	0.226216	0.283731	1.39457	0.876454	1.29878	-0.109984	-0.471855	-0.33543	-1.54676	-1.58554	-1.80379	CPOX	Oxygen-dependent coproporphyrinogen-III oxidase, mitochondrial	P36551	0.438852	3.64032e-05	0.000789248	-0.207347	9.78419e-09	3.01165e-07	-0.438852	1.11228e-06	8.59033e-06	-0.290183	2.09944e-07	1.48884e-06	-0.33698	1.21512e-05	0.000141071	-0.231505	0.0282311	0.0527949	-0.0828361	0.00200679	0.0039456	-0.129633	0.00070532	0.00245736	0.148669	0.00963478	0.0146993	0.101872	0.185801	0.219713	-0.0467968
_P01701	0.859768	0.724555	0.680078	-0.816425	-0.694927	-0.859817	-0.994443	-1.19739	-0.875775	-0.103349	-0.383147	-0.44415	2	0.66523	1.2292		Ig lambda chain V-I region NEW	P01701	1.94148	3.68185e-05	0.000795855	1.36305	9.28678e-07	7.53622e-06	1.94148	2.81125e-06	1.77972e-05	1.75297	0.0418987	0.0623799	0.498217	0.0212715	0.0417541	0.578431	0.100572	0.155721	0.38992	0.00181819	0.00361229	-0.864832	0.40771	0.497744	-0.188511	2.09741e-05	5.8066e-05	-1.44326	8.10321e-05	0.000171701	-1.25475
PTBP2_Q9UKA9	-0.954504	-0.95332	-0.966654	-0.931221	-0.538248	-0.596868	1.0608	0.587341	1.67867	0.851633	1.59691	0.928667	-0.56648	-0.231251	-0.965477	PTBP2	Polypyrimidine tract-binding protein 2	Q9UKA9	0.587986	3.7535e-05	0.000808913	-0.483468	4.12933e-05	0.0001498	-0.478729	0.721554	0.769672	0.02851	0.205088	0.256734	0.104518	0.952636	0.962531	0.00473967	2.13684e-05	0.000150646	0.511978	5.18688e-06	2.06614e-05	0.587986	2.3437e-05	0.000155032	0.507239	5.64571e-06	1.85985e-05	0.583246	0.349475	0.39146	0.0760076
IFT27_Q9BW83	-0.760256	-0.778645	-1.10243	-0.764934	-0.840548	-0.746742	-0.485662	-0.480995	-0.472887	0.972514	0.324958	0.270673	1.79641	1.55091	1.51762	IFT27	Intraflagellar transport protein 27 homolog	Q9BW83	0.691692	3.76873e-05	0.000809771	0.303796	3.36312e-08	7.16206e-07	0.580949	6.8406e-09	1.83726e-07	0.665051	4.28468e-09	6.07109e-08	0.691692	9.01018e-05	0.00055243	0.277154	6.58891e-06	6.11651e-05	0.361256	3.11461e-06	1.32343e-05	0.387896	0.11164	0.168643	0.084102	0.042793	0.0574779	0.110743	0.59743	0.635106	0.0266405
LONP1_P36776	-0.967216	-0.775804	-1.16813	0.724311	0.917235	0.759476	1.41418	1.38822	1.35496	-0.44656	-0.106885	-0.0200435	-1.116	-1.07713	-0.880615	LONP1	Lon protease homolog, mitochondrial	P36776	0.81729	3.81965e-05	0.000818269	-0.28259	2.42432e-10	2.29609e-08	-0.81729	6.93353e-09	1.84843e-07	-0.618781	0.694988	0.741511	-0.0183772	3.86711e-08	3.52348e-06	-0.534701	6.6528e-06	6.13626e-05	-0.336192	7.25836e-05	0.000206832	0.264212	0.00086355	0.00289378	0.198509	3.19852e-10	7.25521e-09	0.798913	9.91396e-09	6.92822e-08	0.600404
GPD2_P43304	0.79616	0.553488	0.0494532	-1.68761	-1.58085	-1.49666	-0.00515358	-0.109505	-0.152319	-0.292336	-0.325125	0.325551	1.3471	1.30723	1.27057	GPD2	Glycerol-3-phosphate dehydrogenase, mitochondrial	P43304	0.523915	3.88872e-05	0.000830318	0.254229	4.11846e-05	0.00014957	0.252726	1.45301e-08	3.19841e-07	0.523915	0.00285214	0.00562765	0.152279	0.971525	0.978047	-0.00150324	2.17805e-05	0.000152904	0.269687	0.0286276	0.0429473	-0.10195	2.06076e-05	0.000140734	0.27119	0.0306359	0.0422851	-0.100447	7.42264e-07	2.64365e-06	-0.371637
CYP51A1_Q16850	-1.59269	-1.34675	-1.67499	0.863336	0.984301	0.773717	0.983609	1.19165	0.921788	-0.00411063	0.310607	0.338217	-0.761833	-0.582188	-0.404668	CYP51A1	Lanosterol 14-alpha demethylase	Q16850	1.17764	3.89896e-05	0.000830318	-0.365503	1.79565e-08	4.56188e-07	-0.740006	5.99572e-08	9.00986e-07	-0.667362	6.36132e-06	2.69822e-05	0.437635	3.07618e-05	0.000258672	-0.374503	0.000228335	0.000967937	-0.301858	6.82113e-09	8.83066e-08	0.803139	0.243453	0.32566	0.0726445	6.63481e-11	2.4553e-09	1.17764	1.44785e-10	2.3128e-09	1.105
RPF2_Q9H7B2	-1.0534	-0.786014	-1.2216	1.52122	1.57351	1.52316	0.514581	0.663634	0.60582	-0.30743	-0.274231	-0.0714571	-0.803875	-0.976098	-0.907819	RPF2	Ribosome production factor 2 homolog	Q9H7B2	1.06387	4.07605e-05	0.000863917	-0.281894	7.18541e-09	2.44657e-07	-0.619549	1.84958e-11	2.83261e-09	-1.01217	0.281895	0.338462	0.051708	6.6459e-06	9.454e-05	-0.337655	1.00135e-09	1.20129e-07	-0.730272	7.53353e-06	2.85703e-05	0.333602	1.33165e-06	1.64412e-05	-0.392616	2.76077e-09	3.61309e-08	0.671257	9.99106e-12	3.45748e-10	1.06387
FARSB_Q9NSD9	-1.09611	-1.17041	-1.24269	1.04179	1.1711	1.0563	0.896899	1.02405	1.03581	-0.36619	0.114793	0.506153	-1.01734	-0.839189	-1.11496	FARSB	Phenylalanine--tRNA ligase beta subunit	Q9NSD9	0.711758	4.08074e-05	0.000863917	-0.338768	5.88257e-08	1.03454e-06	-0.622489	3.23797e-08	5.74061e-07	-0.655295	0.3263	0.384341	0.0564635	0.000210448	0.00104686	-0.283721	7.78659e-05	0.000410307	-0.316526	8.74016e-06	3.22955e-05	0.395232	0.563432	0.642519	-0.0328053	2.13798e-08	1.82873e-07	0.678953	1.22673e-08	8.19868e-08	0.711758
CTSZ_Q9UBR2	1.85543	1.92506	1.66354	-0.910706	-1.00366	-0.872995	-0.386921	-0.261742	-0.192451	-0.412231	-0.753822	-0.69556	0.0746058	0.0183254	-0.0468655	CTSZ	Cathepsin Z	Q9UBR2	1.21455	4.20427e-05	0.000887367	0.28148	0.0142295	0.0236491	0.130904	6.80493e-07	5.76937e-06	0.418075	3.57041e-10	8.71179e-09	-0.796473	0.00632249	0.0152511	-0.150576	0.0112562	0.0241209	0.136595	8.67495e-12	6.3073e-10	-1.07795	3.46233e-05	0.000210417	0.287171	5.5514e-11	2.24488e-09	-0.927378	1.97379e-12	1.24626e-10	-1.21455
PGAM1_P18669	-1.79795	-1.54314	-1.73227	-0.0212094	-0.168615	-0.0849858	0.841126	1.24485	0.97722	0.989366	0.796892	0.646183	0.18172	-0.0683797	-0.260813	PGAM1	Phosphoglycerate mutase 1	P18669	1.03827	4.23288e-05	0.000887367	-0.329212	4.64076e-06	2.63888e-05	-0.4097	0.768108	0.810681	0.016249	3.93893e-08	3.67735e-07	0.628571	0.160143	0.226377	-0.080488	2.64513e-05	0.000178107	0.345461	2.56717e-10	7.24648e-09	0.957783	3.07388e-06	3.10755e-05	0.425949	9.57263e-11	3.13199e-09	1.03827	5.33975e-08	2.79476e-07	0.612322
HPR_P00739	0.885367	1.25168	1.00074	-1.14708	-0.856131	-1.1894	-0.973266	-0.977298	-1.32799	-0.111691	-0.0217552	0.304745	1.28378	0.920382	0.957908	HPR	Haptoglobin-related protein	P00739	0.732568	4.24594e-05	0.000887367	0.340176	9.61909e-09	2.99732e-07	0.732568	1.12762e-08	2.66994e-07	0.722793	0.961256	0.968115	0.00276236	1.02455e-05	0.00012542	0.392392	1.3251e-05	0.000103114	0.382617	4.59287e-05	0.000138209	-0.337414	0.863585	0.897889	-0.00977545	1.00591e-08	1.02172e-07	-0.729806	1.17982e-08	7.9591e-08	-0.72003
FAM102B_Q5T8I3	1.62238	1.21575	1.96354	-0.563967	-0.689845	-0.686599	0.368939	0.469381	0.403474	-1.01597	-1.3139	-1.17055	-0.203896	-0.198609	-0.200127	FAM102B	Protein FAM102B	Q5T8I3	0.857104	4.25509e-05	0.000887367	0.299166	0.00198085	0.00408076	-0.190418	0.0148997	0.0257252	0.138112	5.20829e-08	4.63976e-07	-0.557938	2.32961e-07	1.01628e-05	-0.489584	0.00612518	0.014599	-0.161054	3.11603e-10	8.40046e-09	-0.857104	1.69137e-05	0.000119475	0.32853	5.34682e-06	1.77357e-05	-0.36752	3.84363e-09	3.14391e-08	-0.69605
LAX1_Q8IWV1	0.992416	1.0931	1.15463	-1.59396	-1.59036	-1.06762	-0.133249	-0.717768	-0.440513	-0.153348	-0.0580291	-0.50877	0.630008	1.23726	1.15621	LAX1	Lymphocyte transmembrane adapter 1	Q8IWV1	0.919336	4.25941e-05	0.000887367	0.459372	1.03597e-05	4.86743e-05	0.529485	3.22881e-08	5.73851e-07	0.892751	0.729887	0.773517	-0.0265857	0.369284	0.452984	0.070113	7.41454e-05	0.000395333	0.433379	2.45778e-05	7.9582e-05	-0.485957	0.00035921	0.00137678	0.363266	6.24436e-06	2.02281e-05	-0.55607	2.29061e-08	1.37974e-07	-0.919336
HAVCR2_Q8TDQ0	0.357215	-0.218569	0.731994	-1.59157	-1.74738	-1.47862	-0.0656165	0.0689027	-0.124813	0.0099856	-0.0936239	0.171261	1.03647	1.32331	1.62105	HAVCR2	Hepatitis A virus cellular receptor 2	Q8TDQ0	0.899268	4.27513e-05	0.000887367	0.397917	2.56488e-05	0.000100775	0.419294	5.46971e-09	1.56147e-07	0.899268	0.000330494	0.00084508	0.317887	0.748598	0.800179	0.0213768	4.11914e-06	4.22961e-05	0.50135	0.242411	0.292911	-0.0800307	6.50533e-06	5.57391e-05	0.479973	0.144863	0.176165	-0.101407	8.31801e-07	2.92727e-06	-0.581381
CMSS1_Q9BQ75	-1.29683	-1.24534	-1.46431	0.910993	1.18843	0.986754	1.0576	1.03723	1.09226	-0.153212	0.174299	0.0410504	-1.06418	-0.758827	-0.50592	CMSS1	Protein CMSS1	Q9BQ75	1.29194	4.2778e-05	0.000887367	-0.429426	4.28267e-09	1.75151e-07	-0.990656	5.3377e-09	1.53143e-07	-0.97253	0.000955918	0.00214352	0.301281	2.79328e-06	5.11604e-05	-0.56123	3.96002e-06	4.12507e-05	-0.543104	1.50495e-07	1.06516e-06	0.730707	0.801047	0.847682	0.0181256	1.72791e-10	4.56118e-09	1.29194	2.05336e-10	2.96775e-09	1.27381
C6orf203_Q9P0P8	0.105653	0.29315	0.579987	-0.398997	-0.177571	-0.20783	1.45691	1.49823	1.373	-0.53981	0.538982	-0.164911	-1.71994	-1.45342	-1.18343	C6orf203	Uncharacterized protein C6orf203	Q9P0P8	1.01249	4.38705e-05	0.000907413	-0.488595	1.57671e-08	4.06781e-07	-1.01249	0.000192463	0.000586765	-0.416471	3.79673e-06	1.7418e-05	-0.622025	2.216e-05	0.000208235	-0.523899	0.386133	0.473409	0.0721237	0.121348	0.157125	-0.13343	5.94881e-06	5.24107e-05	0.596022	0.000337088	0.000698233	0.390469	0.0242342	0.0332706	-0.205554
BATF3_Q9NR55	-1.40157	-1.54612	-1.4947	0.129042	0.777276	0.26116	1.3613	1.23	1.31596	0.220158	0.582507	0.37313	-0.535243	-0.653558	-0.619332	BATF3	Basic leucine zipper transcriptional factor ATF-like 3	Q9NR55	0.747446	4.40523e-05	0.000908563	-0.267116	3.98341e-08	7.83639e-07	-0.511632	4.5252e-05	0.000171343	-0.266372	0.000141142	0.000397628	0.235814	0.00010139	0.000604645	-0.244516	0.986748	0.990326	0.000744436	4.86236e-08	4.20664e-07	0.502931	9.8586e-05	0.00049451	0.24526	4.33705e-10	8.91946e-09	0.747446	4.94668e-08	2.63945e-07	0.502186
CRTAM_O95727	-0.118447	0.538199	-0.339564	-1.11137	-0.646356	-0.919997	-0.938992	-0.720659	-0.857711	0.525725	-0.194879	-0.184748	2	1.33488	1.49147	CRTAM	Cytotoxic and regulatory T-cell molecule	O95727	1.10393	4.42296e-05	0.000909613	0.696253	4.41585e-07	4.32374e-06	1.08078	3.48237e-07	3.36458e-06	1.10393	3.87928e-05	0.000128737	0.705769	0.00534766	0.013272	0.384524	0.00364779	0.00946532	0.407675	0.935121	0.947895	0.00951534	0.843104	0.881897	0.0231511	0.00626101	0.00988956	-0.375008	0.00426789	0.00664221	-0.39816
CCDC58_Q4VC31	-0.960619	-1.45207	-1.34777	0.354533	0.775754	0.567982	0.93216	0.831988	0.635508	1.45869	1.00291	0.142212	-0.904653	-1.2316	-0.805039	CCDC58	Coiled-coil domain-containing protein 58	Q4VC31	0.34352	4.44103e-05	0.000910728	-0.299305	6.35306e-05	0.000212893	-0.288285	0.000229246	0.000679898	-0.250427	0.386365	0.445468	0.0442155	0.82663	0.865089	0.0110198	0.339879	0.425469	0.0488781	1.1311e-05	4.04856e-05	0.34352	0.456465	0.544423	0.0378583	1.5745e-05	4.52064e-05	0.3325	5.16307e-05	0.00011435	0.294642
DZIP3_Q86Y13	-1.35601	-1.78047	-0.717047	0.150946	-0.126802	0.217148	1.32922	1.36263	1.48927	0.389161	0.526136	0.68544	-0.502964	-0.902375	-0.764288	DZIP3	E3 ubiquitin-protein ligase DZIP3	Q86Y13	1.68	4.46598e-05	0.000913242	-0.788361	1.7778e-07	2.24109e-06	-1.3279	0.00198666	0.00434253	-0.504109	0.018187	0.0293784	0.352093	0.00119859	0.00398312	-0.539543	0.0480352	0.0828956	0.284252	9.75355e-07	4.95921e-06	1.14045	2.9122e-05	0.000185466	0.823795	1.15883e-08	1.1442e-07	1.68	1.98731e-05	4.86885e-05	0.856202
ERC1_Q8IUD2	1.21648	0.986537	1.55713	0.74402	0.630113	0.945146	-0.369461	-0.605453	-0.399711	-0.0284508	0.0142817	-0.297547	-1.57198	-1.60489	-1.21621	ERC1	ELKS/Rab6-interacting/CAST family member 1	Q8IUD2	0.414805	4.53737e-05	0.000925212	-0.207644	0.000660217	0.00156633	-0.153568	2.37499e-07	2.55189e-06	-0.341499	2.52669e-08	2.52599e-07	-0.414805	0.139199	0.200953	0.0540767	0.00189586	0.00547388	-0.133855	4.64027e-05	0.000139343	-0.207161	0.000115739	0.000556133	-0.187932	4.46478e-06	1.52745e-05	-0.261237	0.0525232	0.0682792	-0.0733057
FUT8_Q9BYC5	-1.39437	-0.62152	-0.483674	-0.935906	-1.04637	-0.835614	-0.171779	-0.28573	-0.123829	0.297006	0.278918	0.352735	1.40863	1.67323	1.88828	FUT8	Alpha-(1,6)-fucosyltransferase	Q9BYC5	0.537036	4.58986e-05	0.000933271	0.278687	1.76927e-06	1.23283e-05	0.382811	3.90124e-08	6.57406e-07	0.537036	6.33165e-08	5.51593e-07	0.515086	0.042049	0.0738757	0.104124	9.38497e-05	0.000474722	0.258349	0.000209404	0.000523546	0.236399	0.00540981	0.0132313	0.154225	0.0133859	0.0198214	0.132275	0.641685	0.676457	-0.0219504
ATL1_Q8WXF7	-1.14417	-0.854603	-0.564989	-1.07595	-0.905531	-0.572756	-0.110225	-0.446275	-0.18591	0.485707	0.314372	0.0536157	1.18825	1.75141	2	ATL1	Atlastin-1	Q8WXF7	0.759862	4.65245e-05	0.000943333	0.416846	1.65169e-06	1.16703e-05	0.57705	7.6601e-08	1.0769e-06	0.758906	7.54969e-08	6.37077e-07	0.759862	0.0375548	0.0672938	0.160204	0.000283105	0.00114162	0.34206	0.000276361	0.000670458	0.343016	0.0209115	0.0412048	0.181856	0.0203728	0.029119	0.182812	0.989156	0.990946	0.000956014
SLC4A7_Q9Y6M7	-0.822941	-1.22034	-0.871974	-0.687261	-1.24386	-1.19157	1.30656	0.720428	0.976813	1.31678	0.980029	1.2855	-0.247089	-0.138459	-0.162617	SLC4A7	Sodium bicarbonate cotransporter 3	Q9Y6M7	0.376332	4.7633e-05	0.000961428	-0.231831	0.000192004	0.000542828	-0.199361	0.00250154	0.00532026	0.144501	0.00442706	0.00838578	0.132857	0.414103	0.497947	0.0324697	2.91406e-07	5.71898e-06	0.376332	4.14763e-07	2.44324e-06	0.364688	7.97365e-07	1.14331e-05	0.343862	1.16418e-06	4.79666e-06	0.332219	0.766956	0.791863	-0.0116433
TRIM25_Q14258	-0.388869	-0.632901	-0.30494	-1.29689	-1.35746	-1.34493	-0.116157	-0.305256	-0.125064	1.5242	1.6806	1.51315	0.303231	0.362687	0.488607	TRIM25	E3 ubiquitin/ISG15 ligase TRIM25	Q14258	0.421137	4.76841e-05	0.000961428	-0.172152	0.0132602	0.0222072	0.082177	1.05355e-06	8.26082e-06	0.248985	0.00110627	0.00244336	0.119871	8.34184e-07	2.42115e-05	0.254329	2.42907e-09	2.10656e-07	0.421137	1.77304e-07	1.21662e-06	0.292023	6.43886e-05	0.000350052	0.166808	0.210223	0.248226	0.0376938	0.000614616	0.00110159	-0.129114
RGS3_P49796	-1.40659	-1.35464	-1.55568	-0.277605	-0.381712	-0.142642	-0.391127	-0.330902	-0.301871	0.936106	0.406297	0.689433	1.43417	1.42066	1.2561	RGS3	Regulator of G-protein signaling 3	P49796	1.68397	4.79993e-05	0.000965081	0.415425	2.18435e-09	1.0628e-07	1.02599	3.70891e-09	1.1658e-07	0.981645	5.08663e-12	4.41127e-10	1.68397	8.89718e-07	2.52133e-05	0.610567	2.02352e-06	2.42575e-05	0.566221	1.66765e-10	5.2418e-09	1.26854	0.531638	0.614143	-0.0443462	3.87655e-07	1.89239e-06	0.657976	1.85656e-07	8.00212e-07	0.702322
KDSR_Q06136	0.385818	-0.145815	-0.0301834	-0.975249	-0.580723	-0.32851	1.58594	1.67993	1.39608	-0.342238	0.418742	0.592947	-1.37154	-1.07165	-1.21355	KDSR	3-ketodihydrosphingosine reductase	Q06136	0.838127	4.91968e-05	0.000986403	-0.435874	4.35159e-08	8.39752e-07	-0.838127	0.0290361	0.0465587	-0.178559	0.000140098	0.000394842	-0.389565	0.000104577	0.000619034	-0.402254	0.00371916	0.0096124	0.257315	0.534586	0.587025	0.0463089	6.63399e-07	1.01383e-05	0.659568	3.73007e-05	9.7385e-05	0.448562	0.012498	0.0179921	-0.211006
BMS1_Q14692	-1.59715	-1.67617	-1.3825	1.2429	1.34748	1.28655	0.356035	0.530002	0.414601	0.320121	0.336463	0.299412	-0.278788	-0.47459	-0.72436	BMS1	Ribosome biogenesis protein BMS1 homolog	Q14692	0.767415	4.94823e-05	0.000988657	-0.218884	1.33929e-05	5.96917e-05	-0.24988	9.00928e-09	2.25954e-07	-0.481585	3.31182e-06	1.54695e-05	0.285829	0.410896	0.49467	-0.0309962	8.02337e-06	7.01279e-05	-0.262701	5.15937e-09	7.07374e-08	0.504713	2.84769e-05	0.000181777	-0.231705	2.52994e-09	3.38485e-08	0.53571	3.18146e-11	7.81575e-10	0.767415
ARHGAP26_Q9UNA1	1.40663	1.44082	1.2925	-1.20858	-1.13605	-1.14192	0.749469	0.752031	0.575143	-0.271964	0.195079	0.0765244	-1.14061	-0.594424	-0.994653	ARHGAP26	Rho GTPase-activating protein 26	Q9UNA1	0.828665	4.97693e-05	0.000988657	-0.296557	1.21724e-07	1.73156e-06	-0.522236	0.120607	0.163737	0.0822375	1.82039e-09	3.11239e-08	-0.746427	0.000566107	0.00221098	-0.225679	4.21237e-06	4.3008e-05	0.378795	6.54081e-07	3.57757e-06	-0.44987	2.23411e-08	8.59954e-07	0.604474	0.000597501	0.00116458	-0.224191	5.14764e-10	6.10424e-09	-0.828665
PRR12_Q9ULL5	0.950459	0.988724	1.53029	-0.0835854	-0.371684	-0.181727	-1.74719	-1.29469	-1.24906	-0.226151	-0.631527	-0.454765	1.15147	0.899497	0.719943	PRR12	Proline-rich protein 12	Q9ULL5	0.469073	4.9937e-05	0.000988657	0.246816	1.50278e-07	2.01809e-06	0.426849	0.000260686	0.00075815	0.205989	0.323928	0.381985	-0.0422245	0.000798789	0.00289365	0.180033	0.339591	0.425183	-0.0408269	1.04306e-05	3.76717e-05	-0.28904	0.000140539	0.000644331	-0.22086	5.07598e-08	3.69807e-07	-0.469073	4.73055e-05	0.000105681	-0.248213
PTRH2_Q9Y3E5	-1.89517	-1.77279	-1.78902	0.778893	0.812821	1.00321	0.370027	0.55133	0.47572	0.454942	0.515516	0.771973	0.0306094	-0.0951633	-0.2129	PTRH2	Peptidyl-tRNA hydrolase 2, mitochondrial	Q9Y3E5	0.977154	4.99595e-05	0.000988657	-0.245127	0.000276349	0.000739189	-0.203216	1.33675e-06	9.95031e-06	-0.348583	1.46194e-09	2.65856e-08	0.628571	0.324221	0.405304	0.0419113	0.0254585	0.0482585	-0.103456	2.62918e-11	1.37698e-09	0.873698	0.0036467	0.00950705	-0.145367	4.8162e-11	2.02731e-09	0.831786	6.59228e-12	2.6658e-10	0.977154
GARS_P41250	-1.35143	-0.980672	-1.26462	0.250713	0.439301	0.324217	1.55628	1.58824	1.58725	-0.230503	0.118218	0.194909	-0.646094	-0.85573	-0.73007	GARS	Glycine--tRNA ligase	P41250	1.0274	5.00502e-05	0.000988657	-0.285518	2.10799e-10	2.09552e-08	-0.859034	1.55714e-06	1.12083e-05	-0.40044	0.00379237	0.00729683	0.168365	2.67026e-08	2.76581e-06	-0.573516	0.0317079	0.0582823	-0.114923	3.90702e-07	2.33384e-06	0.453883	3.47968e-07	6.21913e-06	0.458593	2.34331e-11	1.19625e-09	1.0274	2.94063e-08	1.70424e-07	0.568805
LIMD2_Q9BT23	1.32167	1.23371	1.61479	-0.970789	-1.00869	-1.06295	-1.10273	-1.08294	-1.06764	0.0327912	0.118731	-0.0827212	0.477234	0.72654	0.852992	LIMD2	LIM domain-containing protein 2	Q9BT23	1.21889	5.01334e-05	0.000988657	0.326412	8.97061e-10	5.81716e-08	0.871884	1.46306e-09	5.94979e-08	0.837257	2.76754e-05	9.6189e-05	-0.347009	2.22969e-07	9.84618e-06	0.545471	4.66244e-07	8.18542e-06	0.510845	1.95588e-08	2.04628e-07	-0.673421	0.53599	0.618028	-0.0346264	1.48619e-11	8.62711e-10	-1.21889	2.12142e-11	5.87306e-10	-1.18427
SPTBN1_Q01082	1.36001	1.46482	1.50953	-1.16138	-1.17286	-1.23985	0.630862	0.582365	0.63557	-0.321197	0.14564	0.0610013	-1.11066	-0.737194	-0.646651	SPTBN1	Spectrin beta chain, non-erythrocytic 1	Q01082	1.13003	5.0531e-05	0.000993777	-0.340069	8.22936e-08	1.27387e-06	-0.620611	0.0179372	0.0303151	0.154262	3.80287e-10	9.15486e-09	-0.975772	0.000291297	0.00132538	-0.280542	1.06527e-06	1.53487e-05	0.494332	6.2363e-08	5.12422e-07	-0.635703	6.10165e-09	3.35265e-07	0.774874	3.32098e-05	8.76584e-05	-0.35516	6.32179e-11	1.22984e-09	-1.13003
PMPCA_Q10713	-1.10686	-0.810226	-1.37648	0.684117	0.864213	0.686063	1.25579	1.394	1.45229	-0.218995	-0.132497	0.204259	-1.0224	-0.965122	-0.908146	PMPCA	Mitochondrial-processing peptidase subunit alpha	Q10713	0.761221	5.13572e-05	0.00100727	-0.282892	1.64902e-09	8.85794e-08	-0.720266	6.47075e-08	9.58364e-07	-0.528029	0.402595	0.462329	0.0409547	5.49265e-07	1.85085e-05	-0.437375	0.000192374	0.000848472	-0.245137	1.3546e-05	4.73319e-05	0.323847	0.0014123	0.00431849	0.192238	8.46025e-10	1.46739e-08	0.761221	2.71404e-08	1.59085e-07	0.568983
SOS1_Q07889	1.85962	1.8281	1.98133	-0.368398	-0.320296	-0.323314	-0.419761	-0.314648	-0.292218	-0.929688	-0.802322	-0.775231	-0.533565	-0.335122	-0.25448	SOS1	Son of sevenless homolog 1	Q07889	1.67422	5.19195e-05	0.00101554	0.28341	0.683823	0.7308	-0.0197681	0.639492	0.695431	-0.0227616	5.22416e-13	8.54625e-11	-1.39081	2.69822e-05	0.000236275	-0.303178	2.4487e-05	0.000167864	-0.306172	5.13971e-14	1.95755e-11	-1.67422	0.950661	0.963783	-0.00299355	6.24543e-13	8.46862e-11	-1.37104	6.41801e-13	6.41623e-11	-1.36805
FABP5_Q01469	-1.92924	-1.83123	-1.80413	0.403676	0.379223	0.458235	0.572266	0.582315	0.516652	1.06269	0.862826	0.520425	-0.0904623	0.0419606	0.254797	FABP5	Fatty acid-binding protein, epidermal	Q01469	1.14344	5.21071e-05	0.00101644	-0.319692	0.00189402	0.00392704	-0.209108	0.016579	0.0282452	-0.147715	1.45425e-09	2.65677e-08	0.82375	0.0599336	0.0991729	0.110583	0.00700936	0.0163279	0.171977	2.65908e-11	1.37698e-09	1.14344	0.272591	0.357202	0.0613934	9.28629e-11	3.08031e-09	1.03286	1.96549e-10	2.89758e-09	0.971465
CENPF_P49454	-1.57744	-1.53785	-1.62874	0.876677	0.858963	0.887364	-0.742662	-0.502462	-0.461313	0.11719	0.3769	0.419775	1.01069	1.04959	0.853322	CENPF	Centromere protein F	P49454	0.86588	5.48348e-05	0.00106081	0.226118	5.73018e-09	2.17083e-07	0.522407	0.404013	0.472936	0.0328589	1.22303e-11	8.54697e-10	0.86588	3.57982e-06	6.10606e-05	0.296288	0.000230732	0.000974652	-0.193259	5.00484e-10	1.18504e-08	0.639762	1.238e-08	5.78646e-07	-0.489548	7.21114e-07	3.18636e-06	0.343474	1.97248e-11	5.65804e-10	0.833021
LCP2_Q13094	0.896356	0.316231	1.30434	-0.611371	-0.89893	-0.639883	-1.36477	-1.16613	-1.27737	-0.00105156	-0.200023	-0.104809	1.50321	1.36802	0.876179	LCP2	Lymphocyte cytosolic protein 2	Q13094	0.675848	5.48377e-05	0.00106081	0.362563	7.11248e-08	1.16402e-06	0.675848	1.15781e-06	8.83764e-06	0.527534	0.0951529	0.130063	0.110066	0.000209603	0.00104338	0.313285	0.0184494	0.0367985	0.164971	0.00123569	0.00255668	-0.252497	0.0307775	0.0569357	-0.148314	5.3469e-07	2.47346e-06	-0.565782	1.3693e-05	3.49017e-05	-0.417468
NMD3_Q96D46	-1.44406	-1.6195	-1.74041	1.27245	1.41868	1.325	0.28764	0.260309	0.47011	0.134232	0.274945	0.319717	-0.319441	-0.292342	-0.347326	NMD3	60S ribosomal export protein NMD3	Q96D46	1.2795	5.49196e-05	0.00106081	-0.244873	1.15249e-05	5.28382e-05	-0.286822	3.05003e-10	1.92179e-08	-0.721742	6.79742e-09	8.61406e-08	0.557762	0.327939	0.408958	-0.0419483	4.293e-08	1.37828e-06	-0.476869	8.32395e-11	3.22128e-09	0.802636	1.24209e-07	2.8293e-06	-0.43492	4.45197e-11	1.93044e-09	0.844584	2.56892e-13	3.55598e-11	1.2795
NPM3_O75607	-1.63478	-1.39774	-1.27402	1.08681	1.23476	0.960999	0.449721	1.0421	0.865958	0.0692969	0.497058	0.30181	-0.472833	-0.968912	-0.76022	NPM3	Nucleoplasmin-3	O75607	1.20221	5.49712e-05	0.00106081	-0.486344	9.26939e-07	7.5306e-06	-0.722316	1.16371e-07	1.4593e-06	-0.868814	0.00139536	0.00299926	0.333391	0.0131571	0.0279867	-0.235972	0.000470447	0.0017198	-0.38247	2.2569e-07	1.47684e-06	0.819735	0.0975485	0.150968	-0.146498	1.20391e-08	1.17901e-07	1.05571	2.56244e-09	2.23494e-08	1.20221
PRKCH_P24723	1.6778	1.8342	1.4813	-0.317757	-0.348844	-0.361302	-0.685966	-1.17353	-0.939544	-1.04293	-0.631264	-0.617993	-0.0326834	0.614719	0.543796	PRKCH	Protein kinase C eta type	P24723	0.770324	5.53511e-05	0.00106529	0.337894	1.42182e-05	6.24423e-05	0.387999	0.00258815	0.00548249	0.212911	1.6497e-05	6.1718e-05	-0.382325	0.395202	0.478876	0.050105	0.0474387	0.0821025	-0.124983	1.50552e-08	1.66462e-07	-0.720219	0.00910624	0.0205283	-0.175088	6.7921e-09	7.53305e-08	-0.770324	1.37699e-07	6.21805e-07	-0.595235
DMAP1_Q9NPF5	1.42017	0.944172	1.61867	-0.792942	-0.846904	-0.652517	-1.18738	-1.26298	-1.15989	0.13211	-0.348006	-0.360592	0.824804	0.880108	0.791167	DMAP1	DNA methyltransferase 1-associated protein 1	Q9NPF5	0.770121	5.6955e-05	0.00109323	0.311624	3.54303e-08	7.32172e-07	0.619313	5.67156e-07	4.96641e-06	0.485651	0.0136177	0.0225984	-0.150808	6.42504e-05	0.000436708	0.307688	0.00589076	0.0141288	0.174027	9.74675e-07	4.95921e-06	-0.462432	0.0251685	0.0482329	-0.133662	2.68742e-09	3.54286e-08	-0.770121	2.57522e-08	1.52187e-07	-0.636459
TREX1_Q9NSU2	-0.907899	-1.03717	-0.873724	-0.602239	-0.562998	-0.689562	1.80154	1.80183	1.72811	0.124601	0.297526	0.151253	-0.620995	-0.350698	-0.259582	TREX1	Three-prime repair exonuclease 1	Q9NSU2	1.07945	5.84561e-05	0.00111906	-0.239015	2.51456e-11	4.30948e-09	-0.869196	0.0629176	0.0921801	0.0825818	0.000189891	0.000515203	0.210257	1.27516e-09	5.09923e-07	-0.630181	2.90045e-06	3.22182e-05	0.321597	6.98106e-08	5.5833e-07	0.449272	8.19123e-12	6.93416e-09	0.951778	1.71704e-12	1.76561e-10	1.07945	0.0078688	0.0117317	0.127675
CARM1_Q86X55	-1.40976	-1.31961	-1.46511	0.607673	0.617696	0.577157	1.35273	1.28713	1.44873	-0.256955	0.231523	0.255311	-0.790381	-0.582192	-0.553947	CARM1	Histone-arginine methyltransferase CARM1	Q86X55	1.31643	5.95729e-05	0.00113742	-0.342717	6.60875e-10	4.51235e-08	-0.955983	1.85693e-07	2.12162e-06	-0.592658	3.66982e-05	0.000122691	0.360447	1.25753e-07	6.75499e-06	-0.613266	0.000925623	0.00302297	-0.249941	2.58022e-08	2.54863e-07	0.703164	3.39639e-05	0.00020718	0.363325	1.31118e-11	8.02526e-10	1.31643	6.85467e-10	7.70936e-09	0.953105
EFNB1_P98172	0.0875117	0.604518	1.13547	0.0393183	0.899314	0.296412	-0.845188	-0.774926	-0.362914	-1.24172	-0.680867	-2	1.45691	0.648255	0.893453	EFNB1	Ephrin-B1	P98172	0.371413	6.02544e-05	0.00114738	0.371413	0.00122784	0.00267981	0.261455	0.167069	0.218133	0.0925586	0.348554	0.407618	0.0614646	0.105833	0.159569	-0.109958	0.000742554	0.00249996	-0.278855	0.000309245	0.000740748	-0.309949	0.0194597	0.0388886	-0.168896	0.00764498	0.0118673	-0.19999	0.630816	0.666268	-0.031094
HIBCH_Q6NVY1	-1.17899	-1.31178	-1.18504	-0.411662	-0.201727	-0.313681	1.53174	1.4646	1.59424	0.104186	0.549281	0.975094	-0.617547	-0.501885	-0.496832	HIBCH	3-hydroxyisobutyryl-CoA hydrolase, mitochondrial	Q6NVY1	0.682514	6.05517e-05	0.00114902	-0.267909	5.95304e-08	1.04005e-06	-0.512468	0.234356	0.294192	-0.0569034	0.00262777	0.00523929	0.170046	0.00014093	0.000774361	-0.244559	0.00050546	0.00181915	0.211006	3.57399e-07	2.17645e-06	0.437955	2.29156e-07	4.62036e-06	0.455565	2.01625e-09	2.83394e-08	0.682514	0.000273003	0.000522349	0.22695
GSTCD_Q8NEC7	-1.64481	-1.40903	-1.57887	0.376368	0.586945	0.512738	1.26755	0.620832	1.32195	0.499039	0.627287	0.659027	-0.890039	-0.409758	-0.539222	GSTCD	Glutathione S-transferase C-terminal domain-containing protein	Q8NEC7	0.537801	6.06939e-05	0.00114902	-0.248525	2.08347e-06	1.40673e-05	-0.346236	0.000138729	0.000440286	-0.227316	0.000604347	0.00143189	0.191565	0.0383831	0.0685267	-0.0977112	0.624541	0.699898	0.021209	1.44935e-07	1.03292e-06	0.440089	0.0150017	0.0313356	0.11892	1.41223e-08	1.32879e-07	0.537801	2.53984e-07	1.05249e-06	0.41888
DNMT3A_Q9Y6K1	-1.43629	-1.23811	-1.49565	0.697016	0.768678	0.742032	-0.900019	-0.640485	-0.846555	0.478305	0.244898	0.093145	1.45898	1.15108	0.922987	DNMT3A	DNA (cytosine-5)-methyltransferase 3A	Q9Y6K1	0.745433	6.09362e-05	0.00114902	0.262896	1.3069e-08	3.60424e-07	0.572891	0.0135501	0.0237021	0.128252	5.57793e-10	1.25469e-08	0.745433	1.20363e-05	0.000139964	0.309995	0.01033	0.0226005	-0.134644	9.65835e-08	7.38791e-07	0.482537	2.45402e-07	4.82625e-06	-0.444639	0.00208187	0.00362313	0.172542	5.40445e-09	4.17396e-08	0.617181
PLIN2_Q99541	-1.7359	-1.74996	-1.40067	0.031959	-0.351969	0.0394897	-0.109292	0.278619	-0.0348145	0.348984	0.208426	0.493926	1.39303	1.44589	1.14229	PLIN2	Perilipin-2	Q99541	0.822677	6.09789e-05	0.00114902	0.271809	3.94601e-06	2.3358e-05	0.356865	1.31228e-06	9.79855e-06	0.395368	2.52433e-10	6.75471e-09	0.822677	0.0895829	0.138343	0.0850553	0.0196186	0.0387953	0.123559	3.06604e-08	2.91153e-07	0.550867	0.420701	0.510831	0.0385034	2.11568e-07	1.15281e-06	0.465812	5.57629e-07	2.07862e-06	0.427308
NT5E_P21589	0.203348	0.299564	-0.419886	-0.902598	-0.325945	-1.50207	-0.466705	-0.976532	-0.709658	-0.00163093	-0.0101099	-0.2546	1.31025	1.91573	1.84085	NT5E	5-nucleotidase	P21589	0.497763	6.15331e-05	0.00115364	0.340452	2.87912e-06	1.8147e-05	0.460883	1.25378e-06	9.42036e-06	0.497763	0.000115646	0.000335654	0.318149	0.0588475	0.0977803	0.120431	0.0181445	0.0362588	0.157311	0.706989	0.749913	-0.0223024	0.536221	0.618149	0.0368799	0.0290817	0.04038	-0.142734	0.00874837	0.0129118	-0.179614
KIF5C_O60282	0.984198	1.86177	0.753149	-0.330979	-0.240814	-0.515632	0.833576	0.119747	0.774463	0.214615	0.24396	-0.0869494	-1.68314	-1.57105	-1.35693	KIF5C	Kinesin heavy chain isoform 5C	O60282	0.520022	6.15444e-05	0.00115364	-0.315598	5.55496e-06	3.00285e-05	-0.401495	0.00120606	0.00281675	-0.223184	3.33289e-07	2.20904e-06	-0.520022	0.134825	0.195383	-0.0858969	0.11003	0.167913	0.0924138	0.00230458	0.00445325	-0.204424	0.0057631	0.0139298	0.178311	0.0466727	0.062236	-0.118527	0.000109008	0.000225084	-0.296838
ZDHHC5_Q9C0B5	1.02279	0.471505	1.22021	0.130682	0.136913	-0.191038	-0.951386	-0.602562	-0.841462	-0.990274	-0.890403	-1.74874	1.0861	0.411759	1.73591	ZDHHC5	Palmitoyltransferase ZDHHC5	Q9C0B5	0.243756	6.30088e-05	0.00117629	0.243756	0.000373026	0.000955872	0.199928	0.0187984	0.0316	0.112133	0.665269	0.715358	0.018442	0.312166	0.392638	-0.0438276	0.00773271	0.0177714	-0.131623	0.000130698	0.000346507	-0.225314	0.0555031	0.0932784	-0.0877956	0.000823967	0.00155504	-0.181486	0.0429061	0.0564397	-0.0936908
SAMD1_Q6SPF0	0.281325	0.149668	0.398251	0.380917	0.325223	0.612306	-1.73861	-1.68267	-1.00625	-0.0934417	-0.336309	-1.11479	1.22241	1.25966	1.34231	SAMD1	Atherin	Q6SPF0	0.353469	6.30798e-05	0.00117629	0.229976	7.45306e-07	6.40181e-06	0.353469	0.0174618	0.029595	0.107341	0.00634149	0.0115181	0.128296	0.00800115	0.0185422	0.123492	0.00834008	0.0189495	-0.122635	0.0229081	0.0351359	-0.10168	3.2841e-05	0.000203356	-0.246128	7.69435e-05	0.000185417	-0.225173	0.602988	0.640258	0.0209549
CTNNA1_P35221	-1.72908	-1.60557	-1.51531	0.809952	0.620886	0.881069	-0.530376	-0.544917	-0.331426	0.478155	0.101245	0.204616	1.13372	1.08382	0.943209	CTNNA1	Catenin alpha-1	P35221	0.748949	6.36465e-05	0.00118277	0.222209	5.99615e-08	1.04504e-06	0.427029	0.057536	0.0852499	0.0793615	7.15286e-11	2.743e-09	0.748949	0.000135384	0.000749035	0.204819	0.00249334	0.00691964	-0.142848	5.08661e-09	7.02753e-08	0.52674	6.18339e-07	9.55108e-06	-0.347667	1.44044e-06	5.7728e-06	0.32192	2.81504e-10	3.7385e-09	0.669587
NEK9_Q8TD19	0.777744	0.306022	0.572068	-1.24242	-1.27344	-1.10141	-0.960442	-1.07838	-0.789504	0.360862	-0.0550598	0.41359	1.42223	1.48814	1.15999	NEK9	Serine/threonine-protein kinase Nek9	Q8TD19	0.508888	6.37561e-05	0.00118277	0.22182	2.69655e-08	6.14234e-07	0.456664	7.52367e-09	1.95507e-07	0.508888	0.00107491	0.00238288	0.159832	3.68949e-05	0.000296394	0.234844	4.82677e-06	4.79877e-05	0.287068	0.126861	0.163558	-0.0619885	0.192474	0.267994	0.0522245	3.38945e-06	1.2048e-05	-0.296832	5.81313e-07	2.1491e-06	-0.349057
C1orf131_Q8NDD1	-1.33042	-1.36779	-1.14398	1.45643	1.32834	1.34319	-0.73428	-0.350779	-0.480748	0.91965	0.961629	0.489204	-0.334158	-0.205218	-0.551079	C1orf131	Uncharacterized protein C1orf131	Q8NDD1	0.463404	6.41205e-05	0.00118648	-0.201227	0.436987	0.498721	0.0276381	9.38339e-07	7.50463e-06	-0.303412	0.000491436	0.00119344	0.159992	1.8301e-05	0.000185275	0.228865	0.0111796	0.0239997	-0.102184	1.32561e-07	9.57043e-07	0.36122	3.56135e-07	6.32954e-06	-0.33105	0.00213054	0.00370247	0.132354	7.24324e-09	5.32552e-08	0.463404
MSANTD4_Q8NCY6	0.205688	-0.296973	-0.0451443	0.586711	0.205067	0.55916	-1.66631	-2	-1.56105	0.191333	0.302181	0.248092	1.10286	1.17265	1.02592	MSANTD4	Myb/SANT-like DNA-binding domain-containing protein 4	Q8NCY6	1.45503	6.45485e-05	0.00119133	0.435171	8.03708e-11	1.05183e-08	1.45503	0.000699267	0.0017599	0.331585	3.30747e-06	1.54592e-05	0.584438	5.93105e-09	1.15383e-06	1.01986	0.18847	0.26231	-0.103587	0.0670706	0.0920095	0.149266	1.86411e-09	1.61661e-07	-1.12344	3.82535e-08	2.92924e-07	-0.870592	0.004979	0.00766278	0.252853
MAOA_P21397	-0.809958	-0.521268	-1.24875	0.24885	0.399953	0.0963403	1.35868	1.36635	1.72519	0.0479984	0.175827	0.541783	-0.723231	-1.00421	-1.65355	MAOA	Amine oxidase [flavin-containing] A	P21397	1.07294	6.54582e-05	0.00120503	-0.568118	7.58741e-08	1.21635e-06	-1.07294	6.85851e-05	0.000241406	-0.565314	0.280889	0.337423	-0.109745	0.000193065	0.000974532	-0.504822	0.977489	0.98349	0.00280385	0.000443031	0.00102308	0.458372	0.000183804	0.000798927	0.507625	2.60093e-07	1.37557e-06	0.963194	0.000466257	0.000853973	0.455568
CINP_Q9BW66	-1.13191	-0.658121	-1.32224	0.405639	0.509177	0.90204	1.60975	1.06039	1.30894	0.0232863	0.586052	-0.0482831	-0.989035	-1.09443	-1.16125	CINP	Cyclin-dependent kinase 2-interacting protein	Q9BW66	0.791008	6.59645e-05	0.00120939	-0.416733	7.22712e-08	1.16946e-06	-0.791008	3.75871e-06	2.23228e-05	-0.554244	0.842536	0.869855	-0.014503	0.000176884	0.000913351	-0.374274	0.0773399	0.124331	-0.13751	9.1882e-05	0.000254666	0.40223	0.00582782	0.0140668	0.236764	8.94475e-08	5.74347e-07	0.776504	4.97166e-06	1.41727e-05	0.539741
TRAF3IP3_Q9Y228	1.80734	1.76485	1.83232	-0.369645	-0.442297	-0.289958	-0.942303	-1.09946	-1.07308	-0.33316	-0.436176	-0.528467	-0.0534674	0.0761664	0.0873306	TRAF3IP3	TRAF3-interacting JNK-activating modulator	Q9Y228	1.28274	6.60306e-05	0.00120939	0.211974	8.00545e-09	2.6312e-07	0.485562	0.00025709	0.000749205	0.182477	1.94768e-11	1.14913e-09	-0.797178	5.16257e-06	7.8397e-05	0.273588	0.43253	0.519065	-0.0294966	1.04552e-12	1.32029e-10	-1.00915	1.73285e-06	2.00349e-05	-0.303084	5.21954e-14	1.70774e-11	-1.28274	1.51262e-12	1.06374e-10	-0.979656
HSPA13_P48723	-0.687483	-0.0355188	-1.15853	0.227988	0.236718	0.37857	-1.21083	-1.03897	-0.928575	-0.610629	-0.378656	0.375975	1.48529	1.4884	1.85626	HSPA13	Heat shock 70 kDa protein 13	P48723	0.417093	6.70344e-05	0.00122465	0.283498	1.29276e-06	9.6628e-06	0.417093	0.00098693	0.00237351	0.207635	8.44593e-06	3.45671e-05	0.34955	0.0171808	0.0348324	0.133595	0.144248	0.21014	-0.0758623	0.199056	0.244757	0.0660521	0.000921849	0.0030492	-0.209457	0.189756	0.225651	-0.0675427	0.0124329	0.0179055	0.141914
P2RX4_Q99571	2	1.70867	1.76039	-0.323539	-0.30818	-0.277173	-0.251795	-0.245294	-0.375724	-0.924947	-0.816915	-1.12881	-0.45111	-0.288933	-0.15782	P2RX4	P2X purinoceptor 4	Q99571	1.35033	6.74868e-05	0.0012284	0.316349	0.942318	0.953712	-0.00401703	0.974585	0.979894	0.0017685	1.1249e-10	3.73135e-09	-1.03398	5.98951e-05	0.000415742	-0.320366	7.11445e-05	0.000381878	-0.31458	4.17976e-12	3.45815e-10	-1.35033	0.91701	0.938951	0.00578553	1.17982e-10	3.54528e-09	-1.02997	1.1016e-10	1.87454e-09	-1.03575
WDR43_Q15061	-1.60436	-1.51462	-1.38658	1.23023	1.20166	1.48353	0.320632	0.687165	0.625905	0.116525	0.337842	0.16366	-0.47461	-0.587942	-0.599028	WDR43	WD repeat-containing protein 43	Q15061	0.85963	6.7581e-05	0.0012284	-0.232707	1.58064e-06	1.13096e-05	-0.336389	3.76496e-09	1.17827e-07	-0.56931	7.54596e-06	3.1451e-05	0.29032	0.0228645	0.0443847	-0.103682	1.56971e-06	2.03387e-05	-0.336604	1.0322e-08	1.23214e-07	0.523026	6.69944e-05	0.000361218	-0.232922	1.18763e-09	1.90816e-08	0.626708	2.50362e-11	6.60111e-10	0.85963
MPI_P34949	1.13034	1.57213	1.29229	-1.00059	-0.556906	-1.02148	0.621415	0.972233	0.742913	0.186402	-0.0748964	-0.372264	-1.22293	-1.352	-0.916669	MPI	Mannose-6-phosphate isomerase	P34949	0.918316	6.84776e-05	0.00124157	-0.396311	1.35715e-07	1.8786e-06	-0.714912	0.125765	0.170001	-0.111947	7.31141e-09	9.16855e-08	-0.918316	0.000475088	0.00192876	-0.318601	0.00117667	0.00368246	0.284364	4.34195e-06	1.76673e-05	-0.522004	9.17549e-07	1.2701e-05	0.602965	0.0109494	0.0164951	-0.203404	3.37895e-08	1.92714e-07	-0.806369
BCAT1_P54687	-1.46134	-1.25274	-1.53754	-0.840414	-0.805635	-0.664873	1.16979	0.851444	0.987057	0.767183	1.12537	0.985235	0.0802284	0.130541	0.465685	BCAT1	Branched-chain-amino-acid aminotransferase, cytosolic	P54687	1.3713	7.05776e-05	0.00127315	-0.415804	4.07444e-05	0.000148195	-0.440454	3.27423e-06	2.00749e-05	0.564277	1.14239e-08	1.31357e-07	0.930849	0.737265	0.791356	-0.0246505	6.2001e-09	3.65806e-07	0.98008	1.3339e-10	4.5077e-09	1.34665	4.61194e-09	2.90122e-07	1.00473	1.06824e-10	3.3312e-09	1.3713	0.000222099	0.000432305	0.366572
PAG1_Q9NWQ8	1.93793	1.59758	2	-0.593524	-0.555224	-0.629589	-0.47203	-0.566211	-0.564167	-0.519061	-0.682044	-0.949252	0.0579645	-0.0662781	-0.0281657	PAG1	Phosphoprotein associated with glycosphingolipid-enriched microdomains 1	Q9NWQ8	1.14044	7.07288e-05	0.00127315	0.312358	0.000944163	0.00213311	0.23139	0.000397776	0.00108619	0.257386	1.52189e-09	2.69644e-08	-0.828085	0.158363	0.2243	-0.0809678	0.327823	0.414373	-0.0549715	3.06962e-11	1.50307e-09	-1.14044	0.638489	0.710731	0.0259963	7.59232e-11	2.66583e-09	-1.05947	5.63761e-11	1.16274e-09	-1.08547
CDCA8_Q53HL2	-1.6382	-1.55857	-1.20315	0.876188	1.08989	1.1102	-0.81052	-0.501636	-0.403949	0.0452577	0.162502	-0.18619	1.23664	0.90495	0.87659	CDCA8	Borealin	Q53HL2	0.64727	7.1181e-05	0.00127315	0.259439	6.33209e-07	5.68579e-06	0.409882	0.912535	0.93024	-0.00503013	3.49254e-09	5.14097e-08	0.64224	0.0053893	0.0133536	0.150444	5.93721e-05	0.000330774	-0.264469	1.34279e-06	6.5087e-06	0.382801	5.52966e-07	8.74781e-06	-0.414912	0.000194808	0.000425175	0.232358	3.18127e-09	2.70033e-08	0.64727
LSM8_O95777	0.992454	0.834186	0.930538	-0.511353	-0.0950476	-0.0582185	1.02879	0.765667	0.905086	-0.0809615	-0.00441835	0.275958	-1.97888	-1.18141	-1.8224	LSM8	U6 snRNA-associated Sm-like protein LSm8	O95777	0.281966	7.11949e-05	0.00127315	-0.188464	1.25238e-06	9.42365e-06	-0.279867	0.000358891	0.000995489	-0.157309	1.15415e-06	6.22756e-06	-0.281966	0.0152792	0.0316215	-0.0914027	0.357266	0.443751	0.0311552	0.0135236	0.0218878	-0.0935024	0.00249985	0.00692626	0.122558	0.949665	0.956576	-0.00209971	0.00221591	0.00360862	-0.124658
ZFHX3_Q15911	-0.101216	-0.331408	0.576939	-0.538064	-0.452853	-0.308349	-1.60073	-0.746276	-1.28214	0.218521	-0.469001	0.195406	1.66962	1.78185	1.3877	ZFHX3	Zinc finger homeobox protein 3	Q15911	0.609677	7.12201e-05	0.00127315	0.352361	2.28654e-07	2.6893e-06	0.609677	7.56666e-06	3.94387e-05	0.441937	0.000104863	0.000307832	0.338006	0.0010613	0.00362738	0.257315	0.166209	0.235831	0.0895756	0.81763	0.848882	-0.014355	0.0168524	0.0345397	-0.16774	0.000691699	0.00132911	-0.27167	0.112683	0.138436	-0.103931
CLIC4_Q9Y696	-0.282886	0.0447865	0.0497036	-1.37491	-1.41355	-1.44928	-0.356059	0.276967	-0.199462	0.0192282	-0.100449	0.259668	2	1.52745	0.876531	CLIC4	Chloride intracellular channel protein 4	Q9Y696	1.40028	7.12807e-05	0.00127315	0.694676	2.72266e-05	0.000105648	0.767694	3.96028e-08	6.62932e-07	1.40028	3.27867e-05	0.000111215	0.753289	0.554321	0.630831	0.073018	6.15179e-05	0.000340097	0.705604	0.634185	0.682443	0.0586128	0.000168263	0.000746246	0.632586	0.906497	0.918751	-0.0144052	0.000137407	0.000277824	-0.646991
APOC3_P02656	-0.326597	-0.237752	0.060982	-0.970121	-0.975693	-0.961985	-0.937628	-0.969474	-0.884633	0.229402	0.494568	0.869349	1.93025	1.48915	1.19018	APOC3	Apolipoprotein C-III	P02656	4.24555	7.1587e-05	0.00127537	1.70348	3.90824e-09	1.64512e-07	4.18	3.24468e-09	1.07134e-07	4.24555	2.90073e-07	1.96605e-06	2.88761	1.58791e-06	3.54702e-05	2.47652	1.1947e-06	1.66655e-05	2.54207	0.00154899	0.00314074	1.18413	0.827656	0.869957	0.0655488	0.000790224	0.00149764	-1.29239	0.000529668	0.000963496	-1.35794
SERPINB9_P50453	-0.326847	-0.659547	-0.536794	-0.402972	-0.819295	-0.455085	-0.442655	-0.651857	-0.614039	-0.87012	-0.165614	0.614515	1.27125	1.78956	2	SERPINB9	Serpin B9	P50453	0.484141	7.17594e-05	0.00127537	0.395596	9.82465e-06	4.67846e-05	0.484141	1.02825e-05	5.03834e-05	0.481995	1.29017e-05	4.95818e-05	0.471391	0.21929	0.29312	0.0885442	0.230004	0.308644	0.0863982	0.289148	0.342524	0.0757946	0.975499	0.981499	-0.00214593	0.855309	0.874008	-0.0127495	0.879432	0.895988	-0.0106036
VEZF1_Q14119	1.69513	1.69239	1.87547	-0.821233	-0.928211	-0.782537	-0.882526	-0.833251	-0.807143	-0.191037	-0.30986	-0.396324	0.211291	0.130359	0.347486	VEZF1	Vascular endothelial zinc finger 1	Q14119	1.06217	7.23867e-05	0.00128335	0.216162	3.83096e-08	7.70258e-07	0.437685	3.70729e-08	6.3656e-07	0.438919	5.68306e-10	1.27435e-08	-0.623247	5.74263e-05	0.000402879	0.221523	5.44666e-05	0.000310167	0.222757	1.47888e-11	9.22507e-10	-0.839409	0.974227	0.980767	0.00123463	8.07708e-13	1.03819e-10	-1.06093	7.96084e-13	7.16277e-11	-1.06217
CEND1_Q8N111	-1.53244	-1.00627	-1.13085	0.312176	0.39583	1.38754	0.929371	1.04592	1.12541	0.799092	0.418095	0.252486	-0.976586	-0.802491	-1.21728	CEND1	Cell cycle exit and neuronal differentiation protein 1	Q8N111	0.701957	7.27629e-05	0.00128685	-0.46305	3.18048e-06	1.96845e-05	-0.632159	2.04214e-05	8.8497e-05	-0.527942	0.400942	0.460578	0.0697988	0.0557999	0.0936024	-0.169109	0.433981	0.520373	-0.064892	1.86183e-05	6.21012e-05	0.532848	0.217533	0.296273	0.104217	1.02492e-06	4.29668e-06	0.701957	5.74138e-06	1.60357e-05	0.59774
PATZ1_Q9HBE1	-0.685999	-0.632427	-0.684439	-0.48447	-0.369127	-0.260586	-0.752437	-0.575364	-0.620473	-0.525819	-0.289606	0.640929	2	1.90933	0.966259	PATZ1	POZ-, AT hook-, and zinc finger-containing protein 1	Q9HBE1	1.40537	7.30849e-05	0.00128938	1.05059	4.29731e-06	2.48251e-05	1.39477	1.53562e-05	6.98699e-05	1.23293	3.96724e-06	1.80621e-05	1.40537	0.0821553	0.128863	0.344183	0.335924	0.422147	0.182337	0.0741815	0.100842	0.354776	0.391176	0.48082	-0.161847	0.954567	0.961155	0.0105929	0.361874	0.404032	0.17244
ERCC6L_Q2NKX8	-1.433	-1.2057	-1.12246	0.688817	0.898115	0.76878	0.897618	1.30238	1.12668	-0.235259	0.62492	0.553311	-1.20364	-0.900865	-0.759705	ERCC6L	DNA excision repair protein ERCC-6-like	Q2NKX8	0.591698	7.39025e-05	0.00129822	-0.317826	4.80284e-07	4.62177e-06	-0.51682	3.09258e-06	1.91569e-05	-0.435763	0.198743	0.249748	0.0748779	0.00334053	0.0091149	-0.198994	0.0528299	0.0898558	-0.117937	9.19597e-06	3.37717e-05	0.392704	0.166489	0.237446	0.0810569	1.03786e-07	6.44009e-07	0.591698	5.49168e-07	2.05138e-06	0.510641
DNAAF5_Q86Y56	-1.21789	-1.24791	-1.13089	1.5241	1.69314	1.52334	0.0756054	0.375082	0.557341	-0.176344	0.103133	0.135144	-0.643368	-0.729551	-0.840941	DNAAF5	Dynein assembly factor 5, axonemal	Q86Y56	0.971205	7.39931e-05	0.00129822	-0.265106	2.19742e-06	1.45913e-05	-0.375316	2.88378e-10	1.85334e-08	-0.81012	0.00408763	0.00780444	0.161085	0.0329979	0.06033	-0.11021	3.29712e-08	1.15207e-06	-0.545014	5.46332e-07	3.05793e-06	0.426191	4.37052e-07	7.33311e-06	-0.434804	3.96977e-08	3.01418e-07	0.536401	3.12376e-11	7.70027e-10	0.971205
MYO1F_O00160	1.94713	1.83844	1.88304	-0.650786	-0.638664	-0.599476	-0.461938	-0.593196	-0.57091	-0.739532	-0.600083	-0.469806	-0.262103	-0.0650564	-0.0170714	MYO1F	Unconventional myosin-If	O00160	1.29357	7.41275e-05	0.00129822	0.250785	0.000248651	0.000676157	0.219398	4.48607e-05	0.000170041	0.264393	7.70416e-12	5.96286e-10	-1.02917	0.484473	0.566018	-0.0313871	0.759922	0.813008	0.0136083	5.11867e-13	9.53861e-11	-1.27996	0.32117	0.408226	0.0449954	6.97647e-13	9.13029e-11	-1.24857	4.48587e-13	5.20795e-11	-1.29357
PMPCB_O75439	-1.5572	-1.19071	-1.60326	1.02675	1.1443	0.757632	0.946089	0.988764	0.987318	0.147616	0.101369	0.428809	-0.763057	-0.747542	-0.666886	PMPCB	Mitochondrial-processing peptidase subunit beta	O75439	0.528747	7.73239e-05	0.00135092	-0.207384	1.76191e-07	2.23532e-06	-0.370397	1.73654e-07	2.01607e-06	-0.370869	0.000820822	0.00187445	0.157878	0.000635185	0.0024178	-0.163013	0.00062045	0.00214197	-0.163486	2.06471e-07	1.37228e-06	0.365261	0.989788	0.991818	-0.000472542	2.75608e-09	3.61309e-08	0.528274	2.7267e-09	2.35616e-08	0.528747
PMVK_Q15126	0.251761	1.04817	-0.024156	-0.816522	-0.551728	-0.647585	1.56833	1.38634	1.34986	-0.119633	0.142468	0.316524	-1.41731	-1.17921	-1.30731	PMVK	Phosphomevalonate kinase	Q15126	0.527876	7.75752e-05	0.00135202	-0.272877	7.08454e-08	1.16402e-06	-0.527876	0.0247006	0.0403896	-0.121416	1.09822e-05	4.3434e-05	-0.333098	0.000144639	0.000787528	-0.254998	0.00748366	0.017256	0.151461	0.229077	0.278107	-0.0602206	1.33849e-06	1.64956e-05	0.406459	0.00135431	0.00244196	0.194778	0.000708478	0.00125576	-0.211682
DNAJC2_Q99543	-1.65661	-1.79347	-1.79583	0.673776	0.687854	0.795457	-0.0598571	0.224581	0.0889456	0.932502	1.18295	0.917854	-0.0294287	0.0970524	-0.265775	DNAJC2	DnaJ homolog subfamily C member 2;DnaJ homolog subfamily C member 2, N-terminally processed	Q99543	0.445226	7.86828e-05	0.00136802	-0.173776	0.438743	0.500329	-0.0242973	0.00116901	0.00274537	-0.126656	8.0791e-07	4.65599e-06	0.27145	0.000304086	0.00136972	0.149479	0.14567	0.211953	0.0471198	2.62995e-09	4.20674e-08	0.445226	0.00522141	0.0128491	-0.102359	3.10707e-07	1.58054e-06	0.295747	9.97377e-09	6.96326e-08	0.398106
XAF1_Q6GPH4	0.897333	0.824355	1.10761	-0.363511	-1.33308	-0.665558	0.973984	-0.0537058	0.737466	-0.94153	-1.68666	-1.38541	0.742389	1.1126	0.0337198	XAF1	XIAP-associated factor 1	Q6GPH4	0.516049	7.95171e-05	0.00137919	0.445115	0.826708	0.854118	0.0174178	0.00129131	0.00298966	0.320573	0.379718	0.439272	-0.0709336	0.000115026	0.000662368	-0.427697	0.134682	0.198538	-0.124542	1.89966e-05	6.32166e-05	-0.516049	0.00195421	0.00566966	0.303156	0.277934	0.320399	-0.0883514	0.000253275	0.000487452	-0.391507
FTSJ3_Q8IY81	-1.21691	-1.25319	-1.35854	1.27506	1.59337	1.35002	0.576329	0.660914	0.687778	-0.00164953	-0.13285	0.15184	-0.669407	-0.794809	-0.867958	FTSJ3	pre-rRNA processing protein FTSJ3	Q8IY81	0.646572	8.01021e-05	0.001386	-0.18878	1.56117e-07	2.07713e-06	-0.34206	9.72631e-10	4.37562e-08	-0.526333	0.00315186	0.00616664	0.120239	0.00050249	0.002015	-0.15328	1.81561e-07	3.84831e-06	-0.337553	4.90986e-07	2.82053e-06	0.309019	0.000100244	0.000500735	-0.184274	4.61963e-09	5.4691e-08	0.462298	7.93098e-11	1.46377e-09	0.646572
CHMP3_Q9Y3E7	0.254662	-0.268634	0.227469	0.692111	0.17966	0.225515	-1.32566	-1.70297	-1.91327	0.0373975	-0.31014	0.174192	1.36832	1.44791	0.913437	CHMP3	Charged multivesicular body protein 3	Q9Y3E7	0.859191	8.06244e-05	0.00139169	0.379305	1.17573e-08	3.4402e-07	0.859191	0.00184243	0.00405932	0.26082	0.000175228	0.000481409	0.348387	7.93057e-06	0.000105322	0.479886	0.0988281	0.153329	-0.118485	0.649908	0.69624	-0.030918	7.45753e-07	1.0955e-05	-0.598371	4.12923e-06	1.42895e-05	-0.510804	0.211303	0.247077	0.0875671
JUND_P17535	-1.59571	-1.28702	-1.06133	0.53229	0.492081	0.4475	-0.829879	-0.534505	-1.00552	0.559792	0.216435	0.0271476	1.65081	1.08794	1.29997	JUND	Transcription factor jun-D	P17535	0.910231	8.11733e-05	0.00139781	0.368908	5.69897e-08	1.01538e-06	0.730739	0.000614471	0.00157625	0.292683	4.29523e-09	6.07407e-08	0.910231	9.71727e-05	0.000585804	0.361831	0.260645	0.343236	-0.0762246	1.66069e-06	7.74697e-06	0.541323	1.52715e-05	0.000110699	-0.438056	0.0161744	0.0235723	0.179491	3.88383e-07	1.5147e-06	0.617547
TNFRSF18_Q9Y5U5	-1.85313	-1.93598	-1.8179	0.13645	0.155614	0.119535	0.609968	0.539988	0.615927	0.427808	0.253906	0.311407	1.02503	0.810308	0.601066	TNFRSF18	Tumor necrosis factor receptor superfamily member 18	Q9Y5U5	2.25909	8.19049e-05	0.00140474	0.405362	0.0205858	0.0329281	0.188323	2.72158e-06	1.73362e-05	0.568689	1.94983e-13	5.23218e-11	2.25909	0.00958627	0.0214892	-0.217039	0.0395998	0.0703975	0.163327	2.29514e-12	2.25093e-10	1.85372	0.000146863	0.000669363	0.380367	5.78136e-13	8.15966e-11	2.07076	7.20945e-12	2.77506e-10	1.6904
PPAPDC2_Q8IY26	1.17057	1.15726	0.742158	-1.39048	-0.903104	-1.3974	-0.723798	-0.90764	-0.939546	0.316889	-0.129435	-0.256794	1.00198	0.945075	1.31427	PPAPDC2	Presqualene diphosphate phosphatase	Q8IY26	0.672035	8.19657e-05	0.00140474	0.321954	2.36645e-07	2.7531e-06	0.563772	3.13635e-08	5.64385e-07	0.672035	0.748969	0.790713	0.0184953	0.00095842	0.00333432	0.241818	3.69109e-05	0.000227469	0.350081	0.00014114	0.00037012	-0.303459	0.0784541	0.125715	0.108263	3.44693e-07	1.72221e-06	-0.545277	4.34156e-08	2.38372e-07	-0.65354
CD276_Q5ZPR3	-1.12522	-1.93646	-1.50408	-0.132678	0.0493659	0.475253	-0.0901344	-0.0739801	-0.0433146	0.548141	-0.127461	-0.272686	1.30471	1.66285	1.26569	CD276	CD276 antigen	Q5ZPR3	1.17322	8.22753e-05	0.00140669	0.54471	3.71761e-05	0.000137439	0.5921	0.000144771	0.000456886	0.512183	2.18328e-08	2.23863e-07	1.17322	0.629001	0.698373	0.0473905	0.739558	0.795478	-0.0325269	2.06631e-05	6.807e-05	0.62851	0.419234	0.509393	-0.0799174	4.45535e-05	0.000114208	0.58112	1.24309e-05	3.19563e-05	0.661037
CYB5R1_Q9UHQ9	1.54318	1.72014	1.86068	-0.385539	-0.285026	-0.471864	0.302049	-0.0492124	0.0564814	-1.43432	-1.20933	-0.910817	-0.267393	0.00774531	-0.476768	CYB5R1	NADH-cytochrome b5 reductase 1	Q9UHQ9	0.919339	8.28891e-05	0.00141383	0.298526	0.0553694	0.0795348	-0.110778	0.427794	0.495615	0.0430104	3.32213e-08	3.20545e-07	-0.620813	3.52329e-06	6.06715e-05	-0.409304	0.000332783	0.00130113	-0.255516	3.04232e-10	8.25567e-09	-0.919339	0.0120218	0.0259859	0.153788	3.16689e-07	1.60757e-06	-0.510035	1.51452e-08	9.7422e-08	-0.663823
EHMT1_Q9H9B1	-0.182683	-0.792511	-0.341169	0.310618	0.325201	0.600156	-1.32107	-1.76779	-1.33332	0.271405	0.186753	-0.14239	1.44993	1.50135	1.23552	EHMT1	Histone-lysine N-methyltransferase EHMT1	Q9H9B1	0.481877	8.36646e-05	0.00142288	0.216676	1.53019e-08	4.01982e-07	0.481877	0.000868339	0.00212162	0.165169	2.41987e-06	1.17455e-05	0.308033	1.16074e-05	0.000137192	0.265201	0.200553	0.276389	-0.0515074	0.0328567	0.0485812	0.0913565	1.79405e-06	2.04978e-05	-0.316708	0.000575846	0.00112948	-0.173844	0.00256093	0.00412569	0.142864
C19orf43_Q9BQ61	0.38273	0.399518	0.764615	0.224076	-0.00601459	0.230375	-1.82878	-1.78141	-1.57732	0.397178	-0.0833172	-0.408871	0.892864	1.14928	1.24508	C19orf43	Uncharacterized protein C19orf43	Q9BQ61	0.744126	8.38153e-05	0.00142288	0.296978	3.72303e-09	1.5857e-07	0.744126	0.000396846	0.00108447	0.24926	0.0121803	0.0204815	0.152813	1.30269e-06	3.14656e-05	0.447148	0.378522	0.465188	-0.0477175	0.0166651	0.0264044	-0.144165	4.24844e-07	7.21232e-06	-0.494866	5.58495e-08	3.98663e-07	-0.591313	0.0886439	0.110909	-0.0964475
CEBPG_P53567	0.529233	0.620099	0.699027	-0.701212	-0.316297	-0.336065	-1.57513	-1.11807	-1.38902	-0.0486229	-0.0314678	-0.36206	1.08727	0.824484	2	CEBPG	CCAAT/enhancer-binding protein gamma	P53567	1.00132	8.56559e-05	0.00145071	0.551993	1.67252e-07	2.1763e-06	1.00132	1.40949e-05	6.49936e-05	0.6645	0.016451	0.0268209	0.269251	0.000522106	0.00207596	0.449332	0.269474	0.352347	0.112506	0.0126533	0.0206247	-0.282742	0.00440716	0.0111152	-0.336825	5.19379e-06	1.73248e-05	-0.732074	0.00143264	0.00241785	-0.395248
MARS2_Q96GW9	-1.30089	-1.09384	-1.34974	1.49315	1.24317	1.21033	0.716994	0.682957	0.874235	-0.154044	-0.117345	0.295885	-1.07373	-0.778523	-0.648609	MARS2	Methionine--tRNA ligase, mitochondrial	Q96GW9	0.955111	8.5903e-05	0.00145148	-0.313608	1.04471e-07	1.52902e-06	-0.592982	3.07013e-09	1.02588e-07	-0.800675	0.0156734	0.0256577	0.154436	0.000243631	0.00116072	-0.279375	9.5473e-07	1.41112e-05	-0.487067	1.47579e-06	7.03958e-06	0.468044	0.00253242	0.00699744	-0.207693	6.97813e-09	7.66849e-08	0.747418	3.64947e-10	4.6248e-09	0.955111
PEPD_P12955	1.61177	1.66797	1.51391	0.437288	0.412927	0.375079	-0.155914	-0.116446	-0.122382	-0.926173	-0.595536	-0.51425	-1.21601	-1.22815	-1.14408	PEPD	Xaa-Pro dipeptidase	P12955	1.51562	8.64307e-05	0.00145697	-0.280684	3.96945e-08	7.83639e-07	-0.577449	2.95416e-10	1.88177e-08	-0.870384	3.10979e-13	5.73955e-11	-1.51562	5.10984e-05	0.00037493	-0.296765	3.1076e-08	1.1019e-06	-0.5897	3.98414e-12	3.41403e-10	-1.23493	5.78356e-05	0.000321468	-0.292935	1.18209e-10	3.54528e-09	-0.938166	1.07894e-08	7.42471e-08	-0.645231
SUN2_Q9UH99	1.89907	1.67489	1.77707	-1.11639	-1.0837	-1.04857	-0.198488	-0.334356	-0.252165	-0.611831	-0.475362	-0.296959	-0.0361504	0.0427851	0.0601624	SUN2	SUN domain-containing protein 2	Q9UH99	1.51353	8.67289e-05	0.00145859	0.255364	0.00569852	0.0104611	0.149916	1.1633e-08	2.72751e-07	0.583516	4.14119e-11	1.93443e-09	-0.930016	0.0366091	0.065944	-0.105448	7.31933e-06	6.58573e-05	0.328152	2.05693e-12	2.11511e-10	-1.18538	3.58582e-07	6.35732e-06	0.4336	6.53867e-12	4.8521e-10	-1.07993	9.74724e-14	1.70383e-11	-1.51353
ZFPL1_O95159	-1.35061	-1.48588	-0.40235	0.264193	-0.494655	0.165638	-0.526693	-0.447737	-0.626819	-0.082077	-0.303949	0.317255	1.93116	1.655	1.38753	ZFPL1	Zinc finger protein-like 1	O95159	0.592483	8.75528e-05	0.00146901	0.363782	6.35663e-06	3.31027e-05	0.474341	8.81922e-05	0.000298312	0.363498	5.77624e-07	3.47347e-06	0.592483	0.110149	0.165419	0.110559	0.996539	0.997509	-0.00028472	0.0036732	0.00679334	0.228701	0.109325	0.165702	-0.110844	0.0899825	0.114011	0.118142	0.00364263	0.00572857	0.228986
SMARCC2_Q8TAQ2	1.48185	1.55007	1.37514	-1.12665	-1.00207	-1.02468	-0.890926	-1.0533	-0.96174	-0.102272	-0.138499	-0.0940812	0.613038	0.672816	0.701306	SMARCC2	SWI/SNF complex subunit SMARCC2	Q8TAQ2	0.512719	8.85263e-05	0.00148189	0.157469	3.09177e-08	6.68305e-07	0.331832	1.73414e-08	3.6498e-07	0.348611	6.00783e-05	0.000187937	-0.164107	3.35253e-05	0.000274533	0.174363	1.34337e-05	0.000103974	0.191142	4.45711e-08	3.91247e-07	-0.321577	0.558032	0.637878	0.0167793	2.52311e-10	5.97718e-09	-0.49594	1.68087e-10	2.57972e-09	-0.512719
GPLD1_P80108	1.46816	1.46788	1.70127	-0.291491	-0.638707	0.277757	-0.86738	-0.969015	-1.39749	0.730755	0.565074	0.169714	-0.846258	-0.833546	-0.536717	GPLD1	Phosphatidylinositol-glycan-specific phospholipase D	P80108	1.35655	8.97103e-05	0.00149822	-0.634581	0.143921	0.186723	0.175337	0.0328627	0.0518741	-0.26956	1.31898e-07	1.01108e-06	-1.18122	8.15566e-06	0.000107715	0.809918	0.00661988	0.015577	0.365021	0.000338828	0.000804117	-0.546634	0.00173862	0.00513736	-0.444897	2.6587e-08	2.18713e-07	-1.35655	2.34333e-06	7.27979e-06	-0.911656
PIEZO1_Q92508	1.6757	1.59475	1.19103	-0.804328	-0.781696	-0.658458	-0.950528	-1.09952	-0.936918	0.136417	-0.715854	-0.731833	0.823227	0.549005	0.708998	PIEZO1	Piezo-type mechanosensitive ion channel component 1	Q92508	1.04962	9.21684e-05	0.0015338	0.478065	1.58515e-06	1.13306e-05	0.7142	8.48828e-06	4.30199e-05	0.609571	0.00176629	0.00369694	-0.335421	0.0160541	0.0329129	0.236135	0.146636	0.2131	0.131506	3.76729e-07	2.2692e-06	-0.813485	0.240938	0.322956	-0.104629	2.01172e-08	1.74884e-07	-1.04962	6.83658e-08	3.45331e-07	-0.944992
TRAP1_Q12931	-1.14456	-1.15528	-1.4005	0.928894	1.04697	0.915068	1.10943	1.16626	1.25963	-0.452626	0.067546	0.207468	-0.888721	-0.814516	-0.845059	TRAP1	Heat shock protein 75 kDa, mitochondrial	Q12931	1.06807	9.22665e-05	0.0015338	-0.349941	3.16659e-09	1.43353e-07	-0.898015	1.19944e-08	2.8031e-07	-0.802894	0.0174859	0.0283286	0.170057	9.47484e-07	2.60305e-05	-0.548074	7.27603e-06	6.57125e-05	-0.452953	1.68204e-06	7.82634e-06	0.519998	0.151133	0.218799	0.0951213	3.90349e-10	8.2883e-09	1.06807	1.20843e-09	1.21995e-08	0.972951
TTLL12_Q14166	-1.04837	-1.04187	-1.19254	1.06505	1.08028	1.05031	1.10527	1.02003	1.04915	-0.478695	0.0990822	0.380116	-1.17896	-0.83045	-1.07839	TTLL12	Tubulin--tyrosine ligase-like protein 12	Q14166	0.595175	9.31091e-05	0.00154314	-0.283724	5.15491e-08	9.41753e-07	-0.575316	4.95693e-08	7.88019e-07	-0.577261	0.728751	0.772426	0.017914	7.21362e-05	0.000475056	-0.291592	6.77607e-05	0.000367892	-0.293538	5.23354e-05	0.000154453	0.301638	0.969886	0.977217	-0.00194539	3.60898e-08	2.79929e-07	0.59323	3.47382e-08	1.96886e-07	0.595175
MAK16_Q9BXY0	-1.56255	-1.699	-1.55097	1.18064	1.07819	1.32744	0.405626	0.236621	0.553872	0.558223	0.398092	0.390399	-0.544949	-0.704671	-0.0669671	MAK16	Protein MAK16 homolog	Q9BXY0	0.850377	9.32575e-05	0.00154314	-0.269659	0.000158566	0.000461156	-0.254411	1.57003e-07	1.86794e-06	-0.496414	6.36589e-06	2.69857e-05	0.353963	0.756054	0.806362	0.0152478	0.000430199	0.00160112	-0.226755	1.10715e-08	1.30004e-07	0.623622	0.000246766	0.00100864	-0.242003	1.4829e-08	1.38442e-07	0.608374	2.65935e-10	3.6049e-09	0.850377
DDHD1_Q8NEL9	-1.39613	-1.84111	-1.7815	0.329923	0.649331	0.268034	0.879901	0.989212	1.00747	0.297785	0.759814	0.960074	-0.631373	-0.317014	-0.17441	DDHD1	Phospholipase DDHD1	Q8NEL9	0.904623	9.36023e-05	0.0015453	-0.359826	8.7467e-06	4.2655e-05	-0.458237	0.00103197	0.00247191	-0.271557	1.14427e-05	4.48854e-05	0.446386	0.149408	0.213678	-0.0984113	0.192454	0.267016	0.0882684	1.61612e-08	1.75722e-07	0.806212	0.0124304	0.0267166	0.18668	4.12309e-09	4.96288e-08	0.904623	6.25625e-08	3.18701e-07	0.717943
F12_P00748	0.223988	1.11197	0.246342	-0.190261	-0.391962	-0.223178	-1.47491	-1.25304	-1.4751	2	1.0794	0.927307	-0.181038	-0.448884	-0.00789021	F12	Coagulation factor XII;Coagulation factor XIIa heavy chain;Beta-factor XIIa part 1;Coagulation factor XIIa light chain	P00748	1.27438	9.40068e-05	0.00154842	-0.72479	0.000998311	0.00223998	0.54959	0.844691	0.873996	0.0258342	0.0204413	0.0325595	-0.342236	2.66933e-07	1.11708e-05	1.27438	6.77723e-05	0.000367892	0.750625	0.0113218	0.0187086	0.382555	0.00144187	0.0044033	-0.523756	1.24958e-05	3.69839e-05	-0.891825	0.014007	0.0200124	-0.36807
OAT_P04181	-1.25913	-1.29183	-1.45637	1.14021	1.19127	1.10699	0.901012	1.03736	1.08193	-0.373993	-0.0246487	0.0459396	-0.762049	-0.618542	-0.718153	OAT	Ornithine aminotransferase, mitochondrial;Ornithine aminotransferase, hepatic form;Ornithine aminotransferase, renal form	P04181	1.27545	9.53862e-05	0.00156734	-0.299094	6.64503e-10	4.51235e-08	-0.876884	2.55821e-10	1.674e-08	-0.948517	4.10911e-05	0.000134995	0.326936	9.29821e-08	5.53128e-06	-0.577789	2.39368e-08	9.11623e-07	-0.649422	3.67481e-08	3.3314e-07	0.626031	0.203359	0.28018	-0.0716332	1.36932e-11	8.21361e-10	1.20382	6.6963e-12	2.68195e-10	1.27545
AIP_O00170	0.288683	0.289746	0.985738	-0.896318	-1.40014	-1.06811	-1.09988	-0.623949	-0.896581	0.0456926	-0.101677	0.151516	1.87519	1.21257	1.23752	AIP	AH receptor-interacting protein	O00170	0.516805	9.55905e-05	0.00156734	0.284265	5.85768e-07	5.35706e-06	0.466793	1.86575e-07	2.12832e-06	0.516805	0.00303341	0.00594458	0.185564	0.00339518	0.00921511	0.182528	0.00055255	0.00194677	0.23254	0.0744347	0.10111	-0.0987013	0.343	0.431402	0.0500115	0.00010554	0.00024617	-0.28123	2.20022e-05	5.33419e-05	-0.331241
PAFAH1B3_Q15102	1.08946	1.09819	0.939092	-1.05909	-1.47794	-0.969147	0.924999	0.835889	0.564893	0.813698	0.135677	0.329636	-0.815423	-0.852468	-1.55747	PAFAH1B3	Platelet-activating factor acetylhydrolase IB subunit gamma	Q15102	0.343066	9.6528e-05	0.00157911	-0.232973	1.26612e-05	5.69946e-05	-0.287114	0.733019	0.780051	0.0145243	3.11014e-06	1.46032e-05	-0.328541	0.216803	0.290335	-0.0541407	5.47074e-05	0.000310917	0.247498	0.0395582	0.0572917	-0.0955678	7.63103e-06	6.31358e-05	0.301638	0.338529	0.383551	-0.0414271	1.95576e-06	6.21524e-06	-0.343066
WIZ_O95785	0.429018	0.258147	0.63409	0.225911	0.288168	0.481922	-1.66222	-1.79314	-1.54738	0.105997	-0.568016	-0.287069	1.45272	1.23345	0.748404	WIZ	Protein Wiz	O95785	0.42906	9.83118e-05	0.00160426	0.212751	5.87743e-08	1.03454e-06	0.42906	0.0064845	0.0123545	0.124008	0.0147928	0.0243603	0.107468	8.42892e-05	0.000527119	0.21631	0.0371541	0.0665924	-0.0887425	0.0164894	0.0261491	-0.105283	2.65998e-06	2.77084e-05	-0.305052	1.50508e-06	5.99201e-06	-0.321592	0.671576	0.704827	-0.0165401
BCKDK_O14874	-1.73668	-1.33753	-1.97627	0.274117	0.382897	-0.0153484	0.651387	0.173427	0.356463	1.56299	0.989746	0.954055	-0.0768503	0.150525	-0.352941	BCKDK	[3-methyl-2-oxobutanoate dehydrogenase [lipoamide]] kinase, mitochondrial	O14874	0.72716	9.85112e-05	0.00160426	-0.321723	0.0512209	0.0740933	-0.124111	0.198293	0.253834	-0.0782568	1.03116e-05	4.11023e-05	0.405437	0.00465825	0.0118808	0.197612	0.00105453	0.00336459	0.243466	1.55634e-08	1.70511e-07	0.72716	0.440982	0.529737	0.0458539	5.91688e-07	2.70411e-06	0.529547	1.59985e-06	5.23681e-06	0.483693
SHC4_Q6S5L8	-1.61341	-1.291	-1.14605	-0.462407	-0.437227	-0.169239	-0.35261	-0.40199	-0.436312	0.948782	0.455871	0.691001	1.39397	1.422	1.39862	SHC4	SHC-transforming protein 4	Q6S5L8	2.97772	9.87793e-05	0.001605	0.763409	3.71242e-09	1.5857e-07	1.94749	4.87591e-09	1.42092e-07	1.90352	2.11386e-11	1.21695e-09	2.97772	1.14283e-06	2.89651e-05	1.18408	1.72534e-06	2.1876e-05	1.14011	7.92002e-10	1.64289e-08	2.21431	0.753177	0.809159	-0.0439675	5.08462e-06	1.70546e-05	1.03023	3.26948e-06	9.74079e-06	1.0742
E2F8_A0AVK6	-0.543058	-0.538443	-0.64617	-0.334656	-0.735273	-0.255917	-0.649472	-1.07809	-0.891351	0.320461	0.047573	0.192726	1.21992	1.3552	2	E2F8	Transcription factor E2F8	A0AVK6	0.995391	9.98799e-05	0.00161922	0.585976	4.23338e-07	4.19723e-06	0.995391	3.13069e-06	1.93431e-05	0.828896	1.633e-06	8.38396e-06	0.880635	0.00194028	0.00587061	0.409415	0.0384272	0.0685839	0.24292	0.0152933	0.0244516	0.294659	0.137969	0.202179	-0.166495	0.295426	0.338881	-0.114756	0.63108	0.666449	0.0517392
ALDOC_P09972	-1.0165	-1.24206	-1.20462	-0.732819	-0.617458	-0.789697	0.822579	0.7348	0.258027	2	1.22474	0.793522	0.0625408	-0.198989	-0.303697	ALDOC	Fructose-bisphosphate aldolase C	P09972	0.823816	0.000100273	0.00162194	-0.500009	0.0188541	0.0304492	-0.2416	0.0640957	0.0936316	0.182074	0.00331887	0.00646997	0.323807	0.0132271	0.0281017	0.258409	4.61833e-06	4.64934e-05	0.682084	5.97834e-07	3.30508e-06	0.823816	0.000430993	0.0016074	0.423674	3.11389e-05	8.28298e-05	0.565407	0.13898	0.168288	0.141733
MORC2_Q9Y6X9	0.104875	0.0911939	0.406091	1.38272	1.67806	1.56073	-0.984693	-1.27242	-0.701826	-0.762066	-1.21617	-1.04524	0.637603	0.10883	0.0123029	MORC2	MORC family CW-type zinc finger protein 2	Q9Y6X9	0.475838	0.000101739	0.00164196	0.235412	0.000119141	0.000361238	0.231395	8.36838e-05	0.000285883	-0.240426	0.82157	0.852727	0.00974557	0.925873	0.941704	-0.00401695	5.97683e-08	1.67398e-06	-0.475838	0.000149557	0.000389954	-0.225666	6.59254e-08	1.84642e-06	-0.471821	0.000175673	0.000387762	-0.221649	5.75705e-05	0.000126301	0.250172
URB1_O60287	-1.31525	-1.30426	-1.38384	1.29488	1.2267	1.37443	0.729077	0.605597	0.348978	0.0243452	0.690403	0.0599352	-0.443427	-0.771476	-1.1361	URB1	Nucleolar pre-ribosomal-associated protein 1	O60287	1.24759	0.000103864	0.00167251	-0.493657	8.54756e-06	4.19395e-05	-0.637216	6.98931e-08	1.01225e-06	-0.986626	0.0119239	0.0201238	0.260963	0.131212	0.191343	-0.143559	0.000105206	0.000520822	-0.492969	1.42155e-06	6.81505e-06	0.75462	0.00182102	0.00534571	-0.34941	2.04841e-07	1.12553e-06	0.898178	4.43129e-09	3.52447e-08	1.24759
NELL2_Q99435	1.19938	1.90568	0.3558	-1.11191	-0.757936	-1.15763	0.31377	0.506193	0.154478	-0.8423	-1.47788	-0.980725	0.568811	0.992282	0.33199	NELL2	Protein kinase C-binding protein NELL2	Q99435	1.28386	0.000104647	0.00168135	0.986187	0.345103	0.406024	0.174423	0.000170881	0.000528352	0.93427	0.11871	0.15809	-0.297675	0.000569086	0.00222021	-0.811764	0.775078	0.825298	-0.0519173	7.89429e-06	2.96262e-05	-1.28386	0.000964949	0.00316001	0.759847	0.0202272	0.0289454	-0.472098	1.20587e-05	3.11217e-05	-1.23195
SUB1_P53999	1.44209	1.00834	1.41354	-1.09056	-0.933033	-0.676414	-0.951814	-1.22204	-1.2174	0.0675194	-0.0796256	-0.399326	0.810327	0.978387	0.850007	SUB1	Activated RNA polymerase II transcriptional coactivator p15	P53999	0.544394	0.00010528	0.00168777	0.228868	8.06138e-08	1.25593e-06	0.452458	3.22601e-07	3.1593e-06	0.400591	0.0448628	0.0663767	-0.0919364	0.000130307	0.00072879	0.22359	0.00119036	0.0037176	0.171723	3.66562e-06	1.52427e-05	-0.320804	0.231879	0.312969	-0.0518667	9.26983e-09	9.55935e-08	-0.544394	3.01126e-08	1.74097e-07	-0.492527
HTATIP2_Q9BUP3	-0.851412	-1.19262	-1.01592	-0.745293	-0.696565	-0.72032	1.75531	1.54028	1.56533	0.264511	0.389698	0.810972	-0.269661	-0.248193	-0.586093	HTATIP2	Oxidoreductase HTATIP2	Q9BUP3	0.830367	0.000106161	0.00169554	-0.269329	1.24763e-08	3.50798e-07	-0.625312	0.0406022	0.0624939	0.110937	0.00107146	0.00237669	0.205055	6.85571e-06	9.5746e-05	-0.355984	3.42687e-06	3.70926e-05	0.380266	3.03645e-07	1.8989e-06	0.474383	1.77962e-09	1.61661e-07	0.73625	4.15356e-10	8.61594e-09	0.830367	0.0757075	0.0956543	0.0941171
FAM60A_Q9NP50	-0.938413	-0.690831	-0.875912	0.491231	0.704239	0.565334	-1.53267	-1.51466	-1.14983	0.621882	0.486182	0.320204	1.08623	1.24426	1.18276	FAM60A	Protein FAM60A	Q9NP50	0.972175	0.000106236	0.00169554	0.262887	4.49361e-11	6.73854e-09	0.972175	0.000485705	0.00129074	0.220959	9.23992e-10	1.85779e-08	0.758836	2.08508e-09	5.80148e-07	0.709288	0.393734	0.48109	-0.041928	1.39472e-07	9.97932e-07	0.495949	1.04385e-09	1.174e-07	-0.751216	0.000647347	0.00125082	-0.213339	5.48187e-08	2.85931e-07	0.537877
PHLDA1_Q8WV24	-1.86832	-1.64069	-1.64862	0.0337251	0.150644	0.0283624	0.320152	0.090458	0.0758617	0.681873	0.300304	-0.118017	1.02571	1.14542	1.42315	PHLDA1	Pleckstrin homology-like domain family A member 1	Q8WV24	1.94533	0.000106592	0.00169745	0.606834	3.11336e-05	0.000118446	0.690785	1.3419e-05	6.25986e-05	0.75163	2.59769e-10	6.86272e-09	1.94533	0.457967	0.540489	0.0839507	0.210073	0.287363	0.144796	2.29279e-08	2.32772e-07	1.33849	0.588652	0.665272	0.0608454	4.88157e-08	3.57816e-07	1.25454	8.67226e-08	4.22347e-07	1.1937
GLCCI1_Q86VQ1	0.608281	0.431672	0.505566	-1.76335	-1.82188	-1.73555	-0.093442	-0.148463	-0.355145	0.919457	1.03924	0.977717	0.574532	0.36754	0.493818	GLCCI1	Glucocorticoid-induced transcript 1 protein	Q86VQ1	1.19018	0.000110164	0.00175047	-0.216284	5.52549e-06	2.99331e-05	0.293025	4.13989e-12	8.95272e-10	0.973896	0.693765	0.740468	-0.015802	1.10709e-08	1.6263e-06	0.509309	3.40834e-13	8.17775e-10	1.19018	0.000217797	0.000543209	0.200482	3.38522e-10	5.29713e-08	0.680871	3.17359e-06	1.13819e-05	-0.308827	3.39015e-12	1.84648e-10	-0.989698
HSP90B1_P14625	-1.22744	-0.492129	-0.714927	-0.96861	-0.920116	-0.713049	0.249001	0.68898	0.547145	-0.760589	-0.0248574	-0.305557	1.29971	1.09541	2	HSP90B1	Endoplasmin	P14625	0.30228	0.000110812	0.00175397	0.239237	0.00984523	0.0169333	0.131739	1.14404e-05	5.48989e-05	0.30228	1.45048e-05	5.49503e-05	0.2953	0.0282603	0.0530009	-0.107499	0.170811	0.241438	0.0630427	0.219679	0.267691	0.0560623	0.00182008	0.00534515	0.170542	0.0024576	0.00420784	0.163561	0.874797	0.892023	-0.00698044
IGKV2D-28_A0A075B6P5	0.795975	1.30343	0.816593	-1.01592	-0.678146	-0.841756	-0.939101	-1.33366	-1.08447	0.263828	-0.460295	-0.319478	1.31644	0.599286	1.57728	IGKV2D-28	Ig kappa chain V-II region FR;Ig kappa chain V-II region Cum	A0A075B6P5	3.31529	0.000110872	0.00175397	1.9402	4.49943e-07	4.37661e-06	3.31529	1.8334e-06	1.27424e-05	2.91775	0.442345	0.502208	0.279248	0.00189941	0.00576072	1.37509	0.01607	0.0327497	0.977554	0.000433387	0.00100338	-1.66095	0.279834	0.364173	-0.397539	1.19019e-06	4.88395e-06	-3.03605	5.35135e-06	1.5112e-05	-2.63851
RASA2_Q15283	0.663145	1.0091	0.106724	-0.918043	-0.526663	-0.754886	-0.323525	-1.00419	-0.498242	-0.651378	-0.674029	-0.763332	0.727221	1.10408	2	RASA2	Ras GTPase-activating protein 2	Q15283	0.407218	0.000112405	0.00177036	0.40031	0.000164103	0.000475528	0.383935	9.60255e-05	0.000322084	0.407218	0.0479547	0.0704301	0.159297	0.825521	0.864179	-0.016375	0.925847	0.944035	0.00690768	0.00580224	0.0102114	-0.241013	0.754183	0.810119	0.0232827	0.00890049	0.0136717	-0.224638	0.0048457	0.00746846	-0.247921
HIC1_Q14526	-1.37423	-0.617536	-0.800023	-0.90596	-1.38175	-1.13491	0.858943	0.640235	1.09026	1.10413	1.21246	1.37183	-0.285916	-0.0593056	0.281785	HIC1	Hypermethylated in cancer 1 protein	Q14526	0.535517	0.000112572	0.00177036	-0.282544	0.00195538	0.00404154	-0.199782	0.000300525	0.000856027	0.252973	0.0015917	0.0033727	0.205467	0.131752	0.191819	0.0827622	1.42144e-07	3.18738e-06	0.535517	4.06453e-07	2.40993e-06	0.488011	9.34178e-07	1.27837e-05	0.452755	3.10275e-06	1.11501e-05	0.405249	0.372295	0.414506	-0.0475062
GLO1_Q04760	1.0822	0.782595	1.35083	-1.79402	-1.60372	-1.73496	0.315416	0.218348	0.349231	0.656656	0.670723	0.482883	-0.248287	-0.322169	-0.205733	GLO1	Lactoylglutathione lyase	Q04760	0.637573	0.000112646	0.00177036	-0.197531	0.00385259	0.0073635	-0.126714	5.38459e-07	4.76731e-06	0.332712	1.41e-06	7.38727e-06	-0.30486	0.0708704	0.113639	0.0708166	2.39319e-09	2.10075e-07	0.530243	0.0107368	0.0178691	-0.10733	1.3187e-08	6.00632e-07	0.459426	0.000282475	0.000595739	-0.178146	2.57166e-10	3.51916e-09	-0.637573
RACGAP1_Q9H0H5	-0.624776	-0.110019	-1.66124	0.830564	0.86045	0.75737	-1.01067	-1.05985	-0.672403	-0.481671	-0.530715	-0.318214	1.61081	1.45278	0.95758	RACGAP1	Rac GTPase-activating protein 1	Q9H0H5	0.405413	0.000114395	0.00179394	0.320764	1.18163e-05	5.37976e-05	0.405413	0.131213	0.176702	0.0942665	2.00957e-05	7.36503e-05	0.384621	0.171614	0.239627	0.0846489	0.00200005	0.00572648	-0.226497	0.294661	0.348213	0.0638577	0.000150811	0.00068445	-0.311146	0.727741	0.758291	-0.0207912	0.000277626	0.000530347	0.290355
CYBA_P13498	0.647781	0.319099	0.704774	-1.22609	-1.28763	-1.67233	0.566713	0.932264	0.36343	0.379733	1.44515	1.05854	-1.01022	-1.15011	-0.0711031	CYBA	Cytochrome b-245 light chain	P13498	0.61479	0.000115117	0.00180132	-0.444808	0.00077589	0.00180915	-0.356017	0.0566821	0.0842329	0.169981	0.00112694	0.00248064	-0.339428	0.293734	0.374289	0.0887915	4.71231e-06	4.72412e-05	0.61479	0.216751	0.26457	0.10538	2.32346e-05	0.000153857	0.525998	0.841092	0.861832	0.0165886	3.18588e-05	7.41654e-05	-0.50941
TIGIT_Q495A1	-1.34821	-1.40347	-1.17167	-0.524032	-0.456575	-0.101257	-0.00847835	-0.580197	-0.568355	0.622937	0.468233	0.603058	1.68511	1.43544	1.34746	TIGIT	T-cell immunoreceptor with Ig and ITIM domains	Q495A1	0.928381	0.000116005	0.00181128	0.306879	6.78896e-08	1.13644e-06	0.622329	7.92902e-08	1.10393e-06	0.614013	5.87918e-10	1.31423e-08	0.928381	9.00003e-05	0.000552278	0.31545	0.000115128	0.000561064	0.307134	6.89396e-08	5.51977e-07	0.621502	0.884218	0.916298	-0.00831622	0.000118899	0.000273255	0.306053	9.29109e-05	0.000194921	0.314369
SOD1_P00441	1.05404	0.407799	1.46164	-1.33342	-1.24916	-1.01639	-0.635388	-0.540317	-0.824608	0.167092	-0.233694	-0.779073	1.17395	1.26338	1.08417	SOD1	Superoxide dismutase [Cu-Zn]	P00441	0.58896	0.000116633	0.00181715	0.361225	1.20261e-05	5.46491e-05	0.456729	8.05362e-07	6.59499e-06	0.58896	0.466737	0.526695	0.049465	0.171714	0.23972	0.0955043	0.00443033	0.0111463	0.227736	0.000424057	0.000984317	-0.31176	0.0667274	0.109309	0.132232	3.76271e-05	9.80248e-05	-0.407264	2.09637e-06	6.57503e-06	-0.539495
PPP1R13L_Q8WUF5	0.443894	0.7332	-0.130145	-0.0657182	-0.623766	-0.756998	0.575455	0.694416	0.428151	0.981579	1.07643	0.815017	-0.0498307	-2	-2	PPP1R13L	RelA-associated inhibitor	Q8WUF5	1.04105	0.000117742	0.00183047	-1.04105	0.000572343	0.00138618	-0.867408	0.0546276	0.0816295	-0.402709	0.00143827	0.00308023	-0.771192	0.378268	0.462192	0.173644	0.00533684	0.0129999	0.638343	0.180058	0.224037	0.26986	0.0300292	0.0557664	0.464699	0.621594	0.659819	0.0962165	0.0753197	0.0951977	-0.368483
ZNF267_Q14586	-1.80509	-1.63911	-1.64744	0.974368	0.864041	0.827065	-0.211863	-0.386919	-0.124144	0.403935	0.0953829	-0.109988	1.05295	0.878279	0.828533	ZNF267	Zinc finger protein 267	Q14586	0.725217	0.000118473	0.00183701	0.218952	2.5468e-06	1.64559e-05	0.321688	0.831206	0.86248	0.00870932	2.00668e-10	5.66436e-09	0.725217	0.0238481	0.0459227	0.102737	0.000170948	0.000772767	-0.210242	1.50823e-08	1.66506e-07	0.506265	3.41331e-06	3.39458e-05	-0.312979	2.08313e-07	1.14026e-06	0.403529	2.32549e-10	3.28929e-09	0.716508
PRKRA_O75569	-0.625576	-0.460317	-0.453251	-1.54122	-1.50694	-1.476	0.584692	0.316318	0.650822	1.53461	1.45006	0.938935	0.232488	0.0284613	0.326927	PRKRA	Interferon-inducible double-stranded RNA-dependent protein kinase activator A	O75569	0.480576	0.000118673	0.00183701	-0.189762	0.138643	0.180462	-0.0548374	1.6195e-06	1.15532e-05	0.290813	0.00416365	0.00793066	0.121002	0.00195844	0.00591558	0.134925	5.14057e-09	3.3335e-07	0.480576	7.83406e-07	4.13716e-06	0.310764	2.38441e-07	4.74116e-06	0.345651	0.00023457	0.000502061	0.175839	0.000317213	0.000599134	-0.169811
MAP7D1_Q3KQU3	1.52321	1.54065	1.62512	-0.532429	-0.492517	-0.436479	-1.26264	-1.3602	-1.07276	-0.217961	-0.21269	-0.649061	0.392423	0.48277	0.672564	MAP7D1	MAP7 domain-containing protein 1	Q3KQU3	0.615496	0.000119735	0.00184947	0.192878	8.50469e-08	1.30805e-06	0.384905	3.32149e-05	0.000132455	0.220898	2.1753e-05	7.84459e-05	-0.230591	0.000124656	0.000705961	0.192027	0.441929	0.52823	0.0280209	2.80797e-08	2.733e-07	-0.423469	0.000491602	0.00179622	-0.164007	3.20516e-10	7.25521e-09	-0.615496	1.32277e-08	8.68731e-08	-0.45149
RCL1_Q9Y2P8	-1.494	-1.11473	-1.26775	1.05818	1.47797	1.26385	0.964123	0.627986	0.83698	-0.256231	0.149777	0.116199	-0.905522	-0.797508	-0.659321	RCL1	RNA 3-terminal phosphate cyclase-like protein	Q9Y2P8	1.32291	0.000122426	0.00188698	-0.408792	7.60706e-08	1.21679e-06	-0.825726	3.95089e-09	1.21532e-07	-1.06198	0.00422952	0.00804547	0.260935	0.000102179	0.000608343	-0.416934	1.06618e-06	1.53487e-05	-0.653187	8.09865e-07	4.25815e-06	0.669727	0.00789997	0.0182256	-0.236253	3.00151e-09	3.85801e-08	1.08666	2.78362e-10	3.71734e-09	1.32291
ASB2_Q96Q27	-1.65473	-1.9873	-1.53785	0.0556363	-0.327791	-0.293837	0.729454	0.752932	0.864404	0.775669	0.885176	1.1816	0.0854871	0.284404	0.186739	ASB2	Ankyrin repeat and SOCS box protein 2	Q96Q27	1.28992	0.000126099	0.00193945	-0.367541	0.000996001	0.00223619	-0.287843	0.0197041	0.0329701	0.180508	6.20037e-09	8.05601e-08	0.922383	0.260423	0.338545	0.079698	2.33844e-06	2.72896e-05	0.548049	1.07491e-10	3.83028e-09	1.28992	1.21197e-05	9.29048e-05	0.468351	2.34406e-10	5.75854e-09	1.21023	7.96209e-08	3.92811e-07	0.741875
GALNT3_Q14435	0.273087	-0.358872	-0.239355	-0.638464	-0.300211	-0.456954	1.63858	1.53862	1.51911	-0.18574	0.840739	0.0609326	-1.73678	-0.999051	-0.955635	GALNT3	Polypeptide N-acetylgalactosaminyltransferase 3;Polypeptide N-acetylgalactosaminyltransferase 6	Q14435	0.8563	0.000126969	0.00194746	-0.449947	1.57673e-07	2.08627e-06	-0.8563	0.0145701	0.0252347	-0.23438	0.00121495	0.00265087	-0.343665	0.000312461	0.00139522	-0.406352	0.0223659	0.0432768	0.215567	0.222696	0.271	0.106282	5.27246e-06	4.74756e-05	0.62192	3.72052e-05	9.72516e-05	0.512635	0.210659	0.246509	-0.109285
N4BP1_O75113	-0.555692	-0.890296	0.0186182	-1.30389	-1.18694	-1.56615	0.531504	0.453695	0.560211	0.079718	-0.356399	-0.145826	1.31082	1.58928	1.46135	N4BP1	NEDD4-binding protein 1	O75113	0.319911	0.000127161	0.00194746	0.181797	0.00725135	0.0129549	0.107013	3.83001e-07	3.63063e-06	0.319911	2.06007e-05	7.51565e-05	0.219983	0.0442974	0.0771294	-0.0747834	0.00126696	0.0039207	0.138115	0.275332	0.328337	0.0381861	2.84863e-05	0.000181777	0.212898	0.00517248	0.00830505	0.112969	0.0108421	0.0157627	-0.0999288
ZBTB7B_O15156	-0.893669	-0.946799	-0.752162	0.061766	-0.0290151	0.339579	-0.998285	-1.15994	-1.15034	0.600543	-0.146138	0.497768	1.94056	1.52271	1.11342	ZBTB7B	Zinc finger and BTB domain-containing protein 7B	O15156	0.746862	0.000127917	0.00195487	0.343301	3.401e-08	7.17901e-07	0.746862	3.14764e-05	0.000126786	0.398221	1.02345e-07	8.16719e-07	0.679051	2.76187e-05	0.000240386	0.403561	0.401645	0.488956	0.0549206	0.000156392	0.000405076	0.335751	0.000111101	0.000541857	-0.34864	0.303953	0.347941	-0.0678105	0.000714891	0.00126588	0.28083
PFKFB4_Q16877	-0.0422315	-0.867795	-0.157085	-0.830568	-0.736261	-1.15268	1.50555	1.51542	0.746262	1.53607	0.787789	0.287604	-0.736333	-1.25411	-0.601633	PFKFB4	6-phosphofructo-2-kinase/fructose-2,6-bisphosphatase 4;6-phosphofructo-2-kinase;Fructose-2,6-bisphosphatase	Q16877	1.4318	0.0001285	0.00195963	-1.14856	1.88734e-05	7.85266e-05	-1.40367	0.896452	0.916832	0.0281281	0.136734	0.179046	-0.3366	0.250528	0.327516	-0.255108	0.000102979	0.00051297	1.17669	0.002174	0.00422818	0.811961	1.54627e-05	0.00011186	1.4318	0.000247447	0.000528366	1.06707	0.109456	0.13477	-0.364728
PHF2_O75151	1.52102	0.988142	1.76962	-1.09235	-1.07193	-0.856949	-0.839181	-0.927602	-0.854773	-0.438387	-0.496754	0.0203871	0.788437	0.877603	0.612715	PHF2	Lysine-specific demethylase PHF2	O75151	0.657506	0.000129068	0.00196413	0.287637	1.7651e-06	1.23131e-05	0.441368	7.48674e-07	6.23722e-06	0.477365	0.00497155	0.00929969	-0.180141	0.0127983	0.0272955	0.15373	0.00353224	0.00920863	0.189728	9.36311e-07	4.79685e-06	-0.467778	0.509835	0.594491	0.0359979	3.72515e-08	2.8781e-07	-0.621508	1.92767e-08	1.19307e-07	-0.657506
PDZD11_Q5EBL8	1.96312	2	1.67078	-0.454018	-0.614958	-0.376784	-0.425184	-0.590749	-0.456715	-0.901343	-0.666481	-0.660305	-0.215797	-0.0773137	-0.218398	PDZD11	PDZ domain-containing protein 11	Q5EBL8	1.404	0.000132353	0.00200986	0.305616	0.0100069	0.0171826	0.171115	0.0117535	0.0208893	0.166328	8.57453e-11	3.08597e-09	-1.09839	0.0338884	0.0616604	-0.134501	0.0289559	0.0538976	-0.139288	4.1434e-12	3.45815e-10	-1.404	0.933864	0.951336	-0.00478694	1.44207e-11	8.50822e-10	-1.2695	1.51099e-11	4.66543e-10	-1.26472
PDCD11_Q14690	-1.55722	-1.36562	-1.49655	1.22873	1.41853	1.33154	0.469175	0.621239	0.726442	-0.153352	0.262506	0.174571	-0.561143	-0.559452	-0.5394	PDCD11	Protein RRP5 homolog	Q14690	0.973692	0.000136211	0.0020641	-0.225357	3.4701e-07	3.61997e-06	-0.403109	1.20855e-09	5.0872e-08	-0.653766	4.31833e-06	1.9415e-05	0.319926	0.00100664	0.00346689	-0.177753	1.74359e-07	3.72415e-06	-0.42841	1.05746e-08	1.25398e-07	0.545282	5.05391e-05	0.000286893	-0.250657	3.5665e-10	7.76331e-09	0.723035	9.21717e-12	3.25222e-10	0.973692
ALKBH6_Q3KRA9	0.275883	0.0584433	0.419507	-0.53384	-0.748393	-0.406015	-1.56449	-1.29909	-1.28583	0.690149	0.107443	-0.0453879	1.76523	1.43618	1.13021	ALKBH6	Alpha-ketoglutarate-dependent dioxygenase alkB homolog 6	Q3KRA9	0.637895	0.000138186	0.00208963	0.269223	1.38067e-08	3.7502e-07	0.637895	7.02498e-07	5.91035e-06	0.45278	0.000138757	0.000392195	0.269101	6.40651e-06	9.2044e-05	0.368671	0.00296685	0.00799706	0.183557	0.998084	0.9985	-0.000122592	0.00279818	0.00758904	-0.185115	6.38436e-06	2.0589e-05	-0.368794	0.00295321	0.00471648	-0.183679
PPAT_Q06203	-1.35094	-1.01156	-1.55068	0.398315	0.89349	0.55545	1.1315	1.00165	1.30049	0.072599	0.699205	0.522657	-1.36471	-0.781474	-0.515994	PPAT	Amidophosphoribosyltransferase	Q06203	0.576743	0.000138675	0.00209262	-0.310606	1.84087e-06	1.26921e-05	-0.478537	4.07444e-05	0.00015721	-0.354001	0.113576	0.152125	0.0982064	0.0125462	0.0268773	-0.167931	0.466283	0.551661	-0.0433956	9.69106e-06	3.53733e-05	0.408812	0.0509858	0.0867808	0.124535	2.32882e-07	1.24909e-06	0.576743	3.37666e-06	1.00228e-05	0.452208
PARP10_Q53GL7	1.22223	1.48249	0.930024	-1.19385	-1.30537	-1.21122	-0.814861	-0.760398	-0.828201	0.0400059	-0.252088	-0.125168	1.18011	1.0492	0.587096	PARP10	Poly [ADP-ribose] polymerase 10	Q53GL7	0.48711	0.000140819	0.00211322	0.209141	8.57375e-07	7.10171e-06	0.346165	6.86544e-08	1.00035e-06	0.43284	0.187671	0.236867	-0.0542698	0.00394112	0.0103989	0.137025	7.57846e-05	0.000402413	0.2237	1.54334e-05	5.28243e-05	-0.26341	0.0449881	0.0783129	0.086675	1.67604e-07	9.55952e-07	-0.400435	1.73178e-08	1.09249e-07	-0.48711
EIF2S3_P41091	-1.5919	-1.80267	-1.57782	1.04087	1.17342	1.06062	0.552188	0.727331	0.660319	0.114666	0.383263	0.46411	-0.380089	-0.334985	-0.489322	EIF2S3	Eukaryotic translation initiation factor 2 subunit 3;Putative eukaryotic translation initiation factor 2 subunit 3-like protein	P41091	0.689662	0.000140872	0.00211322	-0.181163	3.55581e-06	2.15444e-05	-0.26293	6.94667e-08	1.00984e-06	-0.374572	4.95253e-07	3.09447e-06	0.31509	0.0312308	0.0575506	-0.0817662	7.7169e-05	0.000408128	-0.193409	2.52054e-09	4.04975e-08	0.496253	0.00585762	0.0141298	-0.111642	3.99281e-10	8.39605e-09	0.57802	4.60321e-11	1.00711e-09	0.689662
CTLA4_P16410	-0.970426	-1.13858	-0.389646	1.22506	1.33068	1.07635	0.799487	1.06992	0.95017	0.00968221	-0.390982	-0.0389643	-0.852026	-1.43975	-1.24098	CTLA4	Cytotoxic T-lymphocyte protein 4	P16410	1.14625	0.000141	0.00211322	-0.497945	8.07859e-08	1.25593e-06	-1.01626	1.99087e-08	4.08271e-07	-1.14625	0.0985738	0.134153	-0.165438	9.77345e-05	0.000588205	-0.518319	1.10367e-05	9.00702e-05	-0.648307	0.0034726	0.00645886	0.332506	0.185269	0.259853	-0.129988	6.04026e-07	2.7535e-06	0.850825	1.2146e-07	5.61075e-07	0.980814
FXR2_P51116	-1.58318	-1.70166	-1.75877	0.425233	0.275937	0.453401	-0.181765	0.0451129	-0.047935	0.119995	-0.190974	0.476899	1.4901	1.34865	0.828949	FXR2	Fragile X mental retardation syndrome-related protein 2	P51116	0.657439	0.000141617	0.00211322	0.246165	2.94558e-05	0.000113079	0.290731	0.0012461	0.00289709	0.189665	3.43838e-09	5.09248e-08	0.657439	0.34969	0.431744	0.0445653	0.240649	0.321192	-0.0565004	7.78757e-07	4.11866e-06	0.411273	0.0468455	0.0810367	-0.101066	2.71017e-06	9.92414e-06	0.366708	1.83967e-07	7.93883e-07	0.467774
C3_P01024	1.08436	1.42341	0.77726	-1.02262	-0.717796	-0.838324	-1.33208	-1.33822	-1.25972	0.333517	0.0399928	0.0578948	0.987205	1.07286	0.732268	C3	Complement C3;Complement C3 beta chain;C3-beta-c;Complement C3 alpha chain;C3a anaphylatoxin;Acylation stimulating protein;Complement C3b alpha chain;Complement C3c alpha chain fragment 1;Complement C3dg fragment;Complement C3g fragment;Complement C3d fragment;Complement C3f fragment;Complement C3c alpha chain fragment 2	P01024	1.54421	0.000141634	0.00211322	0.505301	1.59458e-09	8.76169e-08	1.43876	2.2996e-08	4.59791e-07	1.14955	0.283764	0.340252	-0.10545	2.53393e-07	1.08567e-05	0.93346	1.37268e-05	0.000105901	0.644252	2.34462e-05	7.633e-05	-0.610751	0.00920017	0.0206946	-0.289208	6.78576e-10	1.21565e-08	-1.54421	8.16754e-09	5.89669e-08	-1.255
ERN1_O75460	1.83649	1.70861	1.86161	-0.461987	-0.403481	-0.367212	-0.814124	-1.16911	-0.934044	-0.468943	-0.433222	-0.598828	-0.0878702	0.156123	0.175999	ERN1	Serine/threonine-protein kinase/endoribonuclease IRE1;Serine/threonine-protein kinase;Endoribonuclease	O75460	1.10717	0.000141801	0.00211322	0.232135	3.1647e-07	3.41011e-06	0.420516	0.000595737	0.00153256	0.196447	1.00827e-09	1.99932e-08	-0.686659	0.000834071	0.00298244	0.188381	0.42489	0.511773	-0.0356884	2.87565e-11	1.44748e-09	-0.918794	0.000194576	0.000837155	-0.224069	2.85922e-12	2.63854e-10	-1.10717	4.68348e-11	1.01828e-09	-0.883105
IDE_P14735	1.6461	1.84578	1.52432	-0.728968	-0.850852	-0.624222	-0.931448	-1.07225	-0.987029	-0.0526151	-0.4777	-0.465693	0.455891	0.290611	0.428075	IDE	Insulin-degrading enzyme	P14735	0.861199	0.000143256	0.00213049	0.233461	1.6694e-07	2.1763e-06	0.448007	1.71276e-06	1.2063e-05	0.363394	4.16132e-07	2.68549e-06	-0.413193	0.000301662	0.00136221	0.214545	0.0108864	0.0235529	0.129932	2.25572e-09	3.69016e-08	-0.646654	0.0747871	0.12051	-0.084613	6.93495e-11	2.51618e-09	-0.861199	2.45845e-10	3.40962e-09	-0.776586
ZNF672_Q499Z4	1.22926	1.25916	0.798246	-1.35487	-1.04499	-1.54285	-0.621154	-0.745446	-0.447035	0.299656	-0.582056	-0.368473	0.992854	1.1034	1.02429	ZNF672	Zinc finger protein 672	Q499Z4	0.492294	0.000143623	0.00213154	0.256819	1.0723e-05	5.00222e-05	0.335999	2.20801e-07	2.41539e-06	0.480981	0.817269	0.84912	-0.0113127	0.123281	0.181319	0.0791797	0.000467316	0.00171247	0.224162	9.68665e-05	0.000266429	-0.268132	0.0100528	0.0222647	0.144982	7.6263e-06	2.41058e-05	-0.347312	1.69568e-07	7.40177e-07	-0.492294
IL21R_Q9HBE5	-0.727789	-0.729514	-0.140943	-1.11182	-0.940245	-1.4586	-0.437893	-0.128737	-0.488868	0.405915	0.338797	0.750817	1.40023	1.8309	1.43774	IL21R	Interleukin-21 receptor	Q9HBE5	1.06048	0.000146398	0.00216822	0.411427	3.45286e-07	3.60817e-06	0.74217	5.48835e-09	1.56147e-07	1.06048	1.23597e-07	9.55585e-07	0.812537	0.000923711	0.00323546	0.330743	1.51988e-06	1.99637e-05	0.649057	0.000183777	0.000468091	0.40111	0.00124162	0.0038925	0.318314	0.377764	0.422753	0.0703677	0.00690754	0.0103974	-0.247946
GLUL_P15104	0.25727	0.0586392	0.143939	-0.567765	-0.516453	-0.873517	2	1.80751	1.03491	0.173013	-0.0210929	-0.194295	-1.16822	-1.16184	-1.05264	GLUL	Glutamine synthetase	P15104	1.23564	0.000146797	0.00216822	-0.496942	8.44686e-09	2.72648e-07	-1.23564	0.0406953	0.0626175	-0.211992	3.95822e-05	0.000130934	-0.571659	2.89358e-06	5.27292e-05	-0.738697	0.00931464	0.0207254	0.28495	0.436627	0.492917	-0.0747162	7.64452e-08	2.00092e-06	1.02365	8.85755e-06	2.75764e-05	0.66398	0.00204053	0.00334496	-0.359666
NOP14_P78316	-1.63351	-1.73071	-1.52137	1.24437	1.18892	1.2767	0.481746	0.649547	0.553655	-0.0171582	0.279954	0.221045	-0.265341	-0.307309	-0.420537	NOP14	Nucleolar protein 14	P78316	1.34777	0.000146998	0.00216822	-0.231594	3.27557e-07	3.49297e-06	-0.419925	4.33247e-10	2.44349e-08	-0.737446	4.23731e-09	6.0158e-08	0.610319	0.000846823	0.00302203	-0.188331	3.88288e-08	1.29678e-06	-0.505852	8.59351e-11	3.29022e-09	0.841914	6.79426e-06	5.76711e-05	-0.317522	7.13121e-12	5.1849e-10	1.03024	2.51805e-13	3.55391e-11	1.34777
NME3_Q13232	1.20212	1.26694	0.978391	0.25318	0.715156	0.294265	-0.62571	-0.778772	-0.353103	-1.50495	-2	-0.58649	0.18893	0.576985	0.584161	NME3	Nucleoside diphosphate kinase 3	Q13232	0.361532	0.000147583	0.0021724	0.263691	0.0118806	0.0201073	0.14497	0.935437	0.948749	0.00408063	0.069726	0.0985253	-0.0978414	0.0323165	0.0592799	-0.118721	0.000169756	0.000768009	-0.25961	6.82451e-06	2.6297e-05	-0.361532	0.0138979	0.0293794	-0.14089	0.000305038	0.000638459	-0.242812	0.06017	0.0774783	-0.101922
PIK3R2_O00459	0.818895	1.30542	0.247833	-0.227816	-0.328381	-0.287238	0.953001	0.809527	0.91535	0.370135	-0.320727	0.564779	-2	-1.19485	-1.38869	PIK3R2	Phosphatidylinositol 3-kinase regulatory subunit beta	O00459	0.379938	0.000148443	0.00218059	-0.275376	6.43474e-06	3.33698e-05	-0.379938	0.00190036	0.00417163	-0.201522	9.89444e-06	3.97212e-05	-0.364447	0.0643677	0.105154	-0.104562	0.176626	0.248117	0.0738539	0.108665	0.14229	-0.0890715	0.00440933	0.0111168	0.178416	0.768918	0.796012	0.0154903	0.00779636	0.0116404	-0.162925
CEP68_Q76N32	1.41435	1.19611	1.04005	-1.18234	-1.47543	-1.56867	0.989601	0.59287	0.880869	0.118892	-0.00592679	-0.0319518	-0.573368	-0.579378	-0.81568	CEP68	Centrosomal protein of 68 kDa	Q76N32	1.89341	0.000151289	0.00221788	-0.492632	4.52839e-08	8.64598e-07	-1.06528	6.17901e-05	0.000221939	0.542767	2.74192e-09	4.29051e-08	-1.35065	3.69492e-05	0.0002965	-0.572649	6.29777e-08	1.75024e-06	1.0354	5.32517e-07	3.00396e-06	-0.858014	3.33099e-10	5.29713e-08	1.60805	0.00895054	0.0137369	-0.285365	4.51005e-11	9.89736e-10	-1.89341
SLIRP_Q9GZT3	-1.88472	-1.6756	-1.41754	0.724724	0.885069	0.732507	0.866966	0.811515	0.925912	0.13396	0.469409	0.800449	-0.471932	-0.377023	-0.523694	SLIRP	SRA stem-loop-interacting RNA-binding protein, mitochondrial	Q9GZT3	0.631615	0.000151877	0.00222197	-0.231285	4.462e-06	2.55916e-05	-0.331294	9.07632e-06	4.54151e-05	-0.309462	1.23358e-05	4.79702e-05	0.30032	0.0390556	0.0694965	-0.10001	0.0958836	0.149396	-0.0781771	2.23225e-08	2.27588e-07	0.531605	0.623977	0.697854	0.0218328	2.88953e-09	3.73408e-08	0.631615	4.40067e-09	3.51565e-08	0.609782
QTRTD1_Q9H974	-1.40989	-1.26195	-1.49562	1.01665	1.15615	1.2887	0.757117	0.840228	0.942535	-0.166672	0.31911	0.251167	-0.965181	-0.795116	-0.477223	QTRTD1	Queuine tRNA-ribosyltransferase subunit QTRTD1	Q9H974	0.685552	0.000155874	0.00227582	-0.237336	3.6205e-07	3.73999e-06	-0.429306	4.825e-08	7.70075e-07	-0.512124	0.00199796	0.00411757	0.173428	0.000929645	0.0032515	-0.19197	3.96638e-05	0.000240928	-0.274788	5.92753e-07	3.28203e-06	0.410765	0.087501	0.137488	-0.0828183	7.11457e-09	7.7592e-08	0.602734	1.52452e-09	1.46704e-08	0.685552
SCCPDH_Q8NBX0	-1.75049	-1.21726	-1.57557	-0.617643	-0.210246	0.00233029	1.14505	0.675297	0.711606	-0.60021	-0.158263	0.206559	1.22375	1.04328	1.12181	SCCPDH	Saccharopine dehydrogenase-like oxidoreductase	Q8NBX0	0.516386	0.000158355	0.00230737	0.256544	0.270622	0.328101	0.0557833	8.57199e-05	0.000291869	0.274359	1.09845e-07	8.66958e-07	0.516386	0.00121651	0.00403524	-0.200761	0.719032	0.778167	0.0178143	0.000141147	0.00037012	0.259842	0.000622991	0.00220768	0.218576	4.01456e-07	1.9402e-06	0.460603	0.000264766	0.00050848	0.242028
ADAP1_O75689	-0.79331	-1.51649	-1.05303	0.826982	0.793506	0.961146	-0.557292	-0.0526926	-0.722476	-0.832987	-0.649346	-0.111958	2	0.868162	0.721527	ADAP1	Arf-GAP with dual PH domain-containing protein 1	O75689	0.744489	0.000160367	0.00233197	0.558278	0.00025088	0.000681448	0.530709	0.281955	0.345979	0.118591	9.99644e-06	4.01083e-05	0.744489	0.798099	0.841085	-0.0275684	0.00117105	0.00366965	-0.439687	0.101737	0.134072	0.186211	0.001899	0.00553176	-0.412119	0.0644026	0.0838213	0.213779	5.56993e-05	0.000122606	0.625898
BCL2L1_Q07817	-0.84825	-1.06539	-0.741154	1.79667	1.79435	1.85748	-0.738581	-0.438384	-0.422834	-0.496371	-0.611886	-0.342299	0.0409613	0.204842	0.0108529	BCL2L1	Bcl-2-like protein 1	Q07817	1.52342	0.000161122	0.00233822	0.320957	7.4692e-05	0.000243493	0.349015	8.56256e-10	4.05482e-08	-0.976069	7.2719e-07	4.25208e-06	0.547355	0.651744	0.719738	0.0280578	2.65132e-11	1.27228e-08	-1.29703	0.002637	0.00502945	0.226398	2.03615e-11	1.06928e-08	-1.32508	0.00631921	0.00997493	0.19834	3.62144e-12	1.88759e-10	1.52342
DHTKD1_Q96HY7	0.860832	-0.0924318	0.468269	-1.29565	-1.48282	-0.522819	-0.314367	-0.855567	-0.45202	0.236456	-0.542657	-0.592247	1.49712	1.80388	1.28402	DHTKD1	Probable 2-oxoglutarate dehydrogenase E1 component DHKTD1, mitochondrial	Q96HY7	0.398705	0.000161695	0.00233846	0.277226	5.12693e-05	0.000178278	0.313804	4.60251e-06	2.6363e-05	0.398705	0.00681937	0.0122776	0.169281	0.498157	0.578438	0.036578	0.0380204	0.0679253	0.121479	0.0607969	0.0842704	-0.107944	0.130146	0.191808	0.0849014	0.0167149	0.024296	-0.144522	0.000801643	0.00140943	-0.229424
FLNB_O75369	1.60645	1.49258	1.81077	0.409272	0.32468	0.439602	-1.20156	-1.12555	-1.12602	-0.73484	-0.535025	-0.705188	-0.201851	-0.205639	-0.247695	FLNB	Filamin-B	O75369	1.51461	0.000161788	0.00233846	0.239041	6.21803e-08	1.06312e-06	0.506735	6.80345e-06	3.61145e-05	-0.331203	1.57925e-11	1.02409e-09	-1.00788	5.68282e-05	0.000401423	0.267694	1.56645e-08	6.89536e-07	-0.570244	1.12633e-12	1.39781e-10	-1.24692	1.52895e-10	3.79495e-08	-0.837938	9.93211e-14	2.39155e-11	-1.51461	2.04329e-09	1.85234e-08	-0.676673
PIM1_P11309	0.447807	0.411265	0.380888	-1.66222	-1.64172	-1.69119	-0.101731	-0.380436	-0.432671	0.117325	0.679584	0.388661	0.846423	1.28755	1.35047	PIM1	Serine/threonine-protein kinase pim-1	P11309	2.10168	0.000162787	0.00234818	0.569779	2.02475e-07	2.45356e-06	1.09037	8.26282e-11	8.49654e-09	2.10168	0.000201439	0.000543462	0.556298	0.000357827	0.00154972	0.520591	3.82061e-09	2.71491e-07	1.5319	0.902514	0.921852	-0.0134809	4.72447e-07	7.7464e-06	1.01131	0.000287552	0.000605381	-0.534071	3.44063e-09	2.87638e-08	-1.54538
FHL2_Q14192	-0.408244	-0.667071	-0.325392	0.659309	0.543061	0.672006	-0.988436	-2	-1.20328	-0.0655919	0.213571	-0.0734254	1.20079	1.31129	1.30962	FHL2	Four and a half LIM domains protein 2	Q14192	0.885121	0.000164101	0.0023624	0.404887	4.43305e-08	8.5091e-07	0.885121	0.0171362	0.029098	0.210412	6.50691e-06	2.75186e-05	0.564291	3.31624e-05	0.000272804	0.480235	0.0253339	0.0481143	-0.194474	0.0587114	0.0815682	0.159405	9.59633e-07	1.30329e-05	-0.674709	0.0011398	0.00208814	-0.32083	0.000522403	0.000951001	0.353879
ADCK3_Q8NI60	0.984465	1.26015	0.628899	0.00324968	-0.203661	-0.143805	1.18425	0.887001	0.983215	-0.768557	0.158677	-0.395446	-1.51088	-1.71995	-1.3476	ADCK3	Atypical kinase ADCK3, mitochondrial	Q8NI60	0.656617	0.0001661	0.00238641	-0.307375	5.88599e-08	1.03454e-06	-0.656617	3.39012e-05	0.000134893	-0.364247	7.76593e-08	6.50747e-07	-0.641051	5.08993e-05	0.000374352	-0.349242	0.347809	0.434038	-0.0568717	7.83492e-05	0.000220727	-0.333676	0.000258248	0.00104917	0.29237	0.793864	0.819162	0.0155659	0.000412061	0.000763453	-0.276804
COA7_Q96BR5	-1.47834	-1.82018	-0.861321	1.16164	1.03384	1.22047	-0.676363	-0.110536	-0.0325232	0.931728	1.25269	0.632647	-0.454247	-0.493446	-0.306059	COA7	Cytochrome c oxidase assembly factor 7	Q96BR5	0.517057	0.000166878	0.00239281	-0.277838	0.583953	0.640064	-0.0296436	4.66768e-05	0.000175998	-0.318713	0.00249189	0.00500325	0.198344	0.000442769	0.00183269	0.248195	0.452648	0.538272	-0.0408746	7.18786e-07	3.86683e-06	0.476182	0.000116611	0.00055921	-0.289069	0.000881458	0.00165616	0.227988	2.86482e-07	1.16305e-06	0.517057
RRBP1_Q9P2E9	1.00154	0.323422	1.51295	-0.700831	-0.990918	-0.662973	-1.20358	-1.20314	-1.18288	0.125158	-0.311792	-0.211085	1.35641	1.28797	0.85975	RRBP1	Ribosome-binding protein 1	Q9P2E9	0.742551	0.000167798	0.00240121	0.408434	3.75095e-07	3.82969e-06	0.742551	3.04563e-06	1.89805e-05	0.613287	0.385558	0.444751	0.0697373	0.000907493	0.00318952	0.334117	0.0207812	0.0407472	0.204853	0.000815127	0.00175841	-0.338696	0.120279	0.179508	-0.129263	1.11922e-06	4.63796e-06	-0.672813	1.07513e-05	2.81103e-05	-0.54355
CECR5_Q9BXW7	0.0966264	0.550601	-0.262706	0.48243	1.00509	0.797803	1.27321	1.10877	0.992759	-0.449737	-0.416073	-0.560172	-1.52525	-1.77372	-1.31963	CECR5	Cat eye syndrome critical region protein 5	Q9BXW7	0.782343	0.000168294	0.00240178	-0.312476	9.32262e-09	2.93032e-07	-0.782343	5.1967e-08	8.13672e-07	-0.675717	1.93278e-06	9.64783e-06	-0.489677	3.01041e-06	5.41724e-05	-0.469868	4.14422e-05	0.000249207	-0.363242	0.0108348	0.0179905	-0.177202	0.0964704	0.149428	0.106626	0.000298894	0.000626693	0.292666	0.0081642	0.0121292	0.18604
MICALL1_Q8N3F8	0.679233	0.304001	0.711773	-1.18088	-1.29668	-1.23829	-1.10588	-0.826197	-0.417119	0.458146	0.31155	-0.521896	1.31969	1.36372	1.43881	MICALL1	MICAL-like protein 1	Q8N3F8	0.623955	0.000168673	0.00240178	0.308427	9.6755e-07	7.75767e-06	0.515162	1.12402e-07	1.42946e-06	0.623955	0.00599091	0.0109448	0.193221	0.00387024	0.0102419	0.206736	0.000137438	0.000644479	0.315528	0.0717566	0.0978969	-0.115206	0.0869437	0.136762	0.108793	0.000114431	0.000263999	-0.321941	6.57692e-06	1.8069e-05	-0.430734
FLT1_P17948	-1.76863	-1.5977	-0.906799	0.147043	0.208572	0.0999163	-0.550642	-0.570088	-0.545224	0.680695	0.301235	0.330894	1.2393	1.45291	1.47853	FLT1	Vascular endothelial growth factor receptor 1	P17948	1.16461	0.000168838	0.00240178	0.394175	1.00947e-07	1.49203e-06	0.805021	1.37465e-05	6.36316e-05	0.512416	1.29268e-09	2.4231e-08	1.16461	0.00011609	0.000667427	0.410846	0.139252	0.204267	0.118241	1.66777e-07	1.15987e-06	0.770439	0.00190147	0.00553672	-0.292604	0.000375251	0.000769531	0.359594	1.07449e-06	3.68119e-06	0.652198
HMGB2_P26583	1.61812	1.3945	1.86301	-1.24219	-1.31826	-1.18138	-0.508421	-0.479523	-0.472796	-0.301887	-0.169794	-0.238146	0.178235	0.409271	0.449263	HMGB2	High mobility group protein B2	P26583	1.32463	0.000169395	0.00240494	0.268478	5.16446e-06	2.84857e-05	0.383905	3.26981e-09	1.07471e-07	0.734542	4.33922e-08	3.97376e-07	-0.59009	0.0421021	0.0739148	0.115427	6.35486e-07	1.03489e-05	0.466064	4.9825e-10	1.18504e-08	-0.858568	1.31634e-05	9.82883e-05	0.350637	1.06955e-10	3.3312e-09	-0.973995	2.40001e-12	1.43961e-10	-1.32463
PDK1_Q15118	0.00967072	-1.15529	-0.142509	0.239863	0.321621	0.224405	0.778676	1.44769	1.34837	0.0399893	0.515116	0.681992	-0.823319	-2	-1.28143	PDK1	[Pyruvate dehydrogenase (acetyl-transferring)] kinase isozyme 1, mitochondrial	Q15118	1.15548	0.000170183	0.00241137	-0.812893	5.52668e-06	2.99331e-05	-1.15548	0.000356399	0.000990486	-0.746766	0.0136392	0.0226209	-0.44281	0.0457779	0.0793425	-0.342591	0.676179	0.74387	0.0661266	0.0330063	0.0487743	0.370083	0.0206902	0.0408587	0.408718	0.000526687	0.00103894	0.712674	0.0717445	0.0909985	0.303956
CKAP2L_Q8IYA6	-1.56123	-1.40088	-1.66165	1.25819	1.33773	1.35999	-0.513687	-0.283772	-0.235065	0.126177	0.0434105	-0.276505	0.75322	0.520453	0.533612	CKAP2L	Cytoskeleton-associated protein 2-like	Q8IYA6	1.22574	0.000171101	0.00241962	0.273474	3.54402e-06	2.1491e-05	0.405712	5.8993e-05	0.000213383	-0.306966	2.77157e-10	7.17616e-09	0.918777	0.0250909	0.0479056	0.132238	6.59027e-08	1.80368e-06	-0.58044	1.91712e-08	2.00865e-07	0.645303	5.92293e-09	3.32401e-07	-0.712678	2.69899e-07	1.41599e-06	0.513065	8.01085e-12	2.97227e-10	1.22574
OASL_Q15646	0.862085	0.547163	0.769809	-1.25862	-1.65149	-0.973358	1.39892	1.26188	0.977165	0.356062	0.213731	0.117267	-0.882965	-1.11994	-0.617718	OASL	2-5-oligoadenylate synthase-like protein	Q15646	0.515331	0.000174236	0.00245912	-0.226625	2.50855e-07	2.87525e-06	-0.428807	0.0672938	0.0978349	0.0865239	4.57564e-06	2.03935e-05	-0.328849	0.000465993	0.00190149	-0.202181	7.6261e-06	6.75725e-05	0.313149	0.0347823	0.0511154	-0.102224	3.02886e-08	1.07929e-06	0.515331	0.0383173	0.0519999	0.0999573	3.59027e-07	1.41527e-06	-0.415373
BIN1_O00499	1.79973	1.46187	2	-0.178074	-0.359775	-0.186869	-0.0390761	0.00742589	-0.134382	-0.430705	-0.381564	-0.465203	-1.09316	-1.02078	-1.08705	BIN1	Myc box-dependent-interacting protein 1	O00499	1.67719	0.000176144	0.00248118	-0.376433	1.89733e-06	1.29696e-05	-0.593943	1.59138e-05	7.1952e-05	-0.484608	8.97893e-12	6.61034e-10	-1.67719	0.0100233	0.0222129	-0.217509	0.157015	0.225408	-0.108174	2.04633e-10	6.08657e-09	-1.30076	0.152954	0.220677	0.109335	1.88027e-09	2.67475e-08	-1.08325	5.88634e-10	6.83385e-09	-1.19259
ACP2_P11117	1.42572	1.00754	1.31123	-0.505817	-0.83233	-0.488111	-1.38707	-1.15835	-1.5676	0.196547	-0.349053	-0.108007	1.03771	0.894671	0.522935	ACP2	Lysosomal acid phosphatase	P11117	1.90982	0.000177045	0.002489	0.660098	1.50048e-08	3.97131e-07	1.59647	1.92604e-06	1.32666e-05	1.04066	0.0278629	0.0429275	-0.313341	5.91382e-06	8.66398e-05	0.936377	0.0101862	0.0223266	0.380564	3.93249e-06	1.62585e-05	-0.973439	0.000757277	0.00260932	-0.555813	1.77435e-09	2.56977e-08	-1.90982	1.02065e-07	4.84925e-07	-1.354
DFFA_O00273	-0.3348	-1.18064	0.613235	1.33562	0.962236	0.914692	0.310069	0.151878	0.0648114	0.540486	0.631729	0.669218	-1.48735	-1.5457	-1.64549	DFFA	DNA fragmentation factor subunit alpha	O00273	0.243883	0.000178754	0.00250516	-0.201507	0.00115808	0.00254764	-0.160876	2.9889e-05	0.000121755	-0.243883	0.00998125	0.0172166	-0.116712	0.311639	0.392232	0.0406315	0.292178	0.376428	-0.042376	0.0470919	0.0670824	0.0847954	0.0512334	0.0871197	-0.0830075	0.273198	0.315141	0.0441639	0.00595889	0.00906426	0.127171
FKBP4_Q02790	-1.70675	-1.528	-1.68208	1.23534	1.11196	1.21227	0.379367	0.7221	0.644801	0.102122	0.179064	0.413118	-0.302487	-0.397381	-0.383439	FKBP4	Peptidyl-prolyl cis-trans isomerase FKBP4;Peptidyl-prolyl cis-trans isomerase FKBP4, N-terminally processed	Q02790	1.04946	0.000178891	0.00250516	-0.220085	1.75756e-06	1.22824e-05	-0.350328	6.12002e-09	1.68137e-07	-0.574832	5.8067e-08	5.12213e-07	0.474626	0.0088116	0.0200271	-0.130243	1.53423e-06	2.00705e-05	-0.354747	6.28406e-10	1.39607e-08	0.694711	0.000149718	0.00068035	-0.224504	7.72269e-11	2.68539e-09	0.824954	3.95518e-12	1.94996e-10	1.04946
HLA-C_P10321	-0.491463	-1.11267	-0.304289	0.0709116	-0.13414	0.013197	-0.860796	-1.42585	-1.08521	0.185329	0.0472893	0.230688	2	1.71137	1.10066	HLA-C	HLA class I histocompatibility antigen, Cw-7 alpha chain	P10321	0.455769	0.000180412	0.00252157	0.24361	2.9779e-07	3.25759e-06	0.455769	6.55999e-05	0.000233179	0.272007	2.56071e-06	1.23126e-05	0.374812	0.000586847	0.00227348	0.212159	0.553529	0.633535	0.0283975	0.0150188	0.0240555	0.131202	0.00178563	0.00525469	-0.183762	0.106994	0.133266	-0.0809566	0.046751	0.0612177	0.102805
THY1_P04216	-0.853703	0.0695605	-0.653956	-0.612431	-0.156112	-0.113104	1.59965	1.53365	1.82836	-0.0695411	0.44006	0.255248	-0.794419	-0.905525	-1.56775	THY1	Thy-1 membrane glycoprotein	P04216	2.20528	0.000183018	0.00255302	-1.04336	7.54555e-08	1.21234e-06	-2.20528	0.00726048	0.0136487	-0.639404	0.0296933	0.0454557	-0.490288	6.82775e-05	0.000456325	-1.16192	0.0652881	0.107563	0.403952	0.0164721	0.0261331	0.553068	3.39631e-06	3.38596e-05	1.56587	1.27485e-06	5.18438e-06	1.71499	0.46987	0.511901	0.149116
MYBBP1A_Q9BQG0	-1.3485	-1.35734	-1.32105	1.40529	1.42405	1.48081	0.582117	0.657694	0.537062	-0.358452	0.169786	0.00788664	-0.66263	-0.577135	-0.63958	MYBBP1A	Myb-binding protein 1A	Q9BQG0	1.26884	0.000183529	0.00255476	-0.25851	6.1346e-08	1.05638e-06	-0.556452	1.13101e-10	1.00507e-08	-0.941998	1.99764e-05	7.32877e-05	0.326842	4.94213e-05	0.000366737	-0.297941	5.47652e-09	3.42886e-07	-0.683488	3.40656e-08	3.1316e-07	0.585352	3.64232e-06	3.57673e-05	-0.385546	2.48306e-10	5.95769e-09	0.883293	2.86281e-12	1.64276e-10	1.26884
NATD1_Q8N6N6	1.65378	1.73722	1.74916	-1.0033	-0.828153	-0.985234	-0.693485	-0.870143	-0.658761	-0.0182109	-0.594445	-0.41377	0.319142	0.15844	0.447762	NATD1	Protein NATD1	Q8N6N6	1.73437	0.000183852	0.00255476	0.42543	1.57677e-06	1.12931e-05	0.686116	2.31362e-07	2.50805e-06	0.815656	5.92349e-08	5.2097e-07	-0.91871	0.00728857	0.017156	0.260686	0.000388505	0.00147182	0.390226	6.44992e-10	1.41544e-08	-1.34414	0.137303	0.201244	0.12954	7.41799e-11	2.63677e-09	-1.60483	2.85519e-11	7.26207e-10	-1.73437
FZD6_O60353	-1.31527	-1.50425	-1.42092	-0.21129	-0.723512	-0.385262	-0.0672998	-0.177273	0.189772	0.528586	0.182489	0.586642	1.83888	1.45086	1.02785	FZD6	Frizzled-6	O60353	1.32395	0.000185476	0.00257024	0.467181	5.04179e-06	2.80889e-05	0.676419	3.1602e-07	3.115e-06	0.872159	2.4234e-09	3.86212e-08	1.32395	0.036982	0.0664494	0.209238	0.000625119	0.00215602	0.404977	3.8598e-07	2.31166e-06	0.856767	0.0487149	0.0837473	0.19574	7.94489e-06	2.50273e-05	0.647529	0.000249045	0.000480339	0.451789
BLOC1S3_Q6QNY0	0.540437	0.572525	0.828584	-1.51097	-1.42109	-1.49931	-0.622384	-0.572443	-0.672646	0.426461	0.514118	-0.199788	0.919754	1.28756	1.40918	BLOC1S3	Biogenesis of lysosome-related organelles complex 1 subunit 3	Q6QNY0	0.78718	0.000185688	0.00257024	0.28128	2.48956e-07	2.86176e-06	0.5364	2.82125e-09	9.7455e-08	0.78718	0.0099054	0.0171227	0.163831	0.000430979	0.0017911	0.25512	4.80503e-07	8.37449e-06	0.5059	0.0494029	0.0698564	-0.117449	0.000497081	0.00181164	0.25078	1.26674e-05	3.73841e-05	-0.372569	4.44424e-08	2.42679e-07	-0.623349
HYOU1_Q9Y4L1	-0.777244	-1.49028	-1.07707	0.401123	0.404141	0.525797	-0.678302	-0.486488	-0.630223	-0.689261	-0.545363	0.466353	1.9305	1.54889	1.09744	HYOU1	Hypoxia up-regulated protein 1	Q9Y4L1	0.337077	0.000186037	0.00257024	0.227447	3.62118e-05	0.000134426	0.271138	0.00775985	0.0144891	0.138115	3.95857e-06	1.8034e-05	0.337077	0.336285	0.417845	0.0436904	0.062394	0.103649	-0.0893319	0.0266296	0.0402351	0.109629	0.00968472	0.0215956	-0.133022	0.155997	0.188558	0.0659388	0.000582226	0.0010485	0.198961
COX16_Q9P0S2	-1.72072	-1.97105	-0.902981	0.226164	-0.153581	0.325666	-0.138049	-0.0222233	-0.245486	1.24216	1.49651	1.43218	-0.204866	0.312198	0.32408	COX16	Cytochrome c oxidase assembly protein COX16 homolog, mitochondrial	Q9P0S2	1.04917	0.000190972	0.00263146	-0.447578	0.266899	0.324041	0.100202	0.96402	0.971987	0.00396943	1.12685e-05	4.43711e-05	0.601588	2.88176e-05	0.000247694	0.54778	0.000176556	0.000788857	0.451547	2.39475e-08	2.40746e-07	1.04917	0.285397	0.369796	-0.0962327	6.75719e-05	0.000164764	0.501386	1.20554e-05	3.11217e-05	0.597619
MYOF_Q9NZM1	-1.48062	-1.34764	-1.63793	1.15714	1.09272	1.18973	0.680077	0.978767	0.968327	-0.116262	0.0211846	0.156718	-0.410528	-0.549217	-0.70247	MYOF	Myoferlin	Q9NZM1	1.36655	0.0001912	0.00263146	-0.297977	1.18841e-08	3.44726e-07	-0.741441	1.49906e-09	6.06193e-08	-0.881873	1.50782e-06	7.84199e-06	0.484681	3.91171e-06	6.44312e-05	-0.443464	1.89928e-07	3.98572e-06	-0.583896	6.2578e-09	8.21964e-08	0.782658	0.0299669	0.0556793	-0.140432	2.68829e-11	1.32537e-09	1.22612	7.03771e-12	2.75191e-10	1.36655
SAMD4B_Q5PRF9	-1.46802	-0.941412	-1.69402	-0.126722	-0.263519	-0.185733	-0.426851	-0.23826	0.305117	-0.198093	0.319953	0.242459	1.54478	1.29069	1.83964	SAMD4B	Protein Smaug homolog 2	Q5PRF9	0.4482	0.000192056	0.00263821	0.220093	4.56648e-05	0.000162238	0.257073	3.03706e-05	0.00012309	0.2681	1.23169e-07	9.5531e-07	0.4482	0.399902	0.483252	0.0369808	0.279077	0.362468	0.0480079	0.000139415	0.000366511	0.228108	0.799226	0.846502	0.011027	0.000636119	0.00123152	0.191127	0.00101909	0.00176093	0.1801
CIRBP_Q14011	-0.551655	-1.2264	-0.0826263	0.187963	0.0769817	0.243389	-1.51749	-1.22241	-1.09232	0.413619	0.160143	0.133167	1.79231	1.51835	1.16698	CIRBP	Cold-inducible RNA-binding protein	Q14011	0.976836	0.000195438	0.00267955	0.443252	5.07022e-08	9.32544e-07	0.976836	0.000123234	0.000397707	0.466597	1.08217e-06	5.92804e-06	0.745077	3.4758e-05	0.000283018	0.533583	0.789612	0.837428	0.0233452	0.003891	0.00714657	0.301825	5.35072e-05	0.000300895	-0.510238	0.0183721	0.0264696	-0.231758	0.00652361	0.00985662	0.27848
FKBP2_P26885	0.64527	0.889205	0.511392	-1.25678	-0.848375	-1.04555	-0.686833	-0.895556	-0.756978	0.584023	-0.234186	-1.06353	1.3614	1.37011	1.42638	FKBP2	Peptidyl-prolyl cis-trans isomerase FKBP2	P26885	0.481925	0.0001967	0.00269173	0.32123	1.26174e-05	5.6869e-05	0.428425	3.71676e-06	2.21467e-05	0.481925	0.0435936	0.0647054	0.139266	0.108767	0.16372	0.107196	0.0229809	0.0443356	0.160695	0.0120313	0.0197629	-0.181963	0.405178	0.495241	0.0534992	0.000484502	0.000964826	-0.289159	0.0001099	0.000226795	-0.342658
IRF4_Q15306	-1.61331	-1.56803	-1.59504	1.30198	1.30162	1.34867	0.323281	0.645529	0.593882	0.00891414	0.127229	0.0525314	-0.243632	-0.34755	-0.33607	IRF4	Interferon regulatory factor 4	Q15306	2.22287	0.000197945	0.00270363	-0.284186	4.46459e-08	8.54684e-07	-0.634098	1.33251e-11	2.23056e-09	-1.24264	2.45549e-10	6.6446e-09	0.980235	2.82615e-05	0.000245388	-0.349912	3.22897e-10	5.66881e-08	-0.958452	1.07483e-11	7.16845e-10	1.26442	7.18999e-08	1.93834e-06	-0.60854	5.16136e-13	7.49851e-11	1.61433	9.40739e-15	3.76191e-12	2.22287
ARHGEF12_Q9NZN5	0.1832	-0.191072	0.214964	-1.33733	-1.42897	-1.24332	-0.598799	-0.508612	-0.923187	0.899015	0.304976	0.406226	1.52964	1.29644	1.39683	ARHGEF12	Rho guanine nucleotide exchange factor 12	Q9NZN5	1.0049	0.000200523	0.00273364	0.318919	2.00016e-08	4.91371e-07	0.763335	7.50343e-10	3.65673e-08	1.0049	2.93982e-06	1.39399e-05	0.490191	8.23083e-06	0.00010831	0.444417	6.94332e-08	1.89311e-06	0.685986	0.0162379	0.0258106	0.171273	0.00188981	0.00550944	0.24157	0.000739426	0.0014099	-0.273144	1.73956e-06	5.61494e-06	-0.514713
MARK2_Q7KZI7	1.65134	1.85197	1.43033	-1.11105	-1.08049	-0.998921	-0.692945	-0.70493	-0.598861	-0.439284	-0.326191	-0.261109	0.143426	0.450441	0.686281	MARK2	Serine/threonine-protein kinase MARK2	Q7KZI7	0.782059	0.000203154	0.00276427	0.222056	6.84775e-06	3.52576e-05	0.315446	2.32587e-07	2.51376e-06	0.43036	2.16573e-06	1.06627e-05	-0.3517	0.0499779	0.0853681	0.0933909	0.000353446	0.00136853	0.208304	8.24903e-09	1.03084e-07	-0.573755	0.0197912	0.0393703	0.114913	1.35809e-09	2.1068e-08	-0.667146	1.97369e-10	2.89758e-09	-0.782059
TIFA_Q96CG3	-1.47561	-1.65077	-1.49138	-0.525037	-0.483313	-0.620618	0.917503	1.19816	0.965917	0.865745	0.813284	1.11381	0.315959	0.116431	-0.0600848	TIFA	TRAF-interacting protein with FHA domain-containing protein A	Q96CG3	0.562338	0.000205444	0.00279017	-0.176789	7.36066e-05	0.000240937	-0.197877	0.000997859	0.00239739	0.146168	1.16788e-07	9.14733e-07	0.36446	0.550254	0.627634	-0.0210881	4.58751e-07	8.09336e-06	0.322957	1.09867e-09	2.11449e-08	0.54125	2.25201e-07	4.5662e-06	0.344045	6.91978e-10	1.23289e-08	0.562338	2.86491e-05	6.75453e-05	0.218293
FILIP1L_Q4L180	-0.482475	-1.06019	-0.310582	-1.15508	-1.17883	-1.39352	-0.198811	-0.0108264	-0.244599	0.821164	0.39745	0.296494	1.48071	1.67897	1.36012	FILIP1L	Filamin A-interacting protein 1-like	Q4L180	0.839703	0.000206511	0.00279937	0.305927	1.36912e-06	1.0093e-05	0.506438	4.10814e-09	1.24449e-07	0.839703	8.48122e-08	6.96893e-07	0.648881	0.00519975	0.0129732	0.200511	7.69086e-07	1.19824e-05	0.533776	7.29369e-05	0.000207592	0.342954	9.52709e-05	0.000480224	0.333264	0.0329083	0.045076	0.142442	0.00708503	0.0106381	-0.190822
ZGPAT_Q8N5A5	1.03007	1.17456	1.04319	-0.316931	-0.51733	-0.430938	-1.6091	-1.55986	-1.3601	0.467196	-0.13971	-0.522851	1.04961	0.830663	0.861532	ZGPAT	Zinc finger CCCH-type with G patch domain-containing protein	Q8N5A5	0.961373	0.000207923	0.00280676	0.363091	1.41249e-08	3.82222e-07	0.89882	1.06791e-05	5.18676e-05	0.495343	0.392552	0.452023	-0.0625526	4.73526e-06	7.37074e-05	0.535729	0.0845686	0.133962	0.132252	4.807e-05	0.000143512	-0.425644	7.97681e-05	0.00041667	-0.403477	6.36716e-09	7.12765e-08	-0.961373	3.08259e-06	9.24907e-06	-0.557896
RPL22L1_Q6P5R6	-1.85125	-1.6425	-1.95336	0.866177	0.980768	0.915888	0.383793	0.238116	0.382336	0.890044	0.490815	0.34604	-0.0295857	-0.0557644	0.038475	RPL22L1	60S ribosomal protein L22-like 1	Q6P5R6	2.39826	0.000208146	0.00280676	-0.51815	0.00965899	0.0166568	-0.307051	2.2279e-06	1.46949e-05	-0.820764	1.19656e-09	2.29677e-08	1.5775	0.05709	0.0954705	0.2111	0.0105016	0.0228667	-0.302614	3.74214e-11	1.74908e-09	2.09565	0.000224496	0.000936224	-0.513714	1.37748e-10	3.919e-09	1.88455	7.07285e-12	2.75191e-10	2.39826
MRPL3_P09001	-0.358471	-0.11016	-0.188752	1.33334	1.52107	1.76443	0.517973	0.20419	0.168128	-0.556115	-0.291332	0.185116	-1.37571	-1.38092	-1.4328	MRPL3	39S ribosomal protein L3, mitochondrial	P09001	0.468658	0.000208226	0.00280676	-0.187664	6.11147e-06	3.21802e-05	-0.270274	1.27584e-08	2.93402e-07	-0.468658	0.000205667	0.000552386	-0.187928	0.0420406	0.0738757	-0.0826098	4.06238e-06	4.17729e-05	-0.280993	0.994363	0.995331	-0.00026322	0.000126595	0.000596748	-0.198384	0.0425995	0.0572501	0.0823466	4.10281e-06	1.19466e-05	0.28073
VPS28_Q9UK41	0.635363	0.0126534	0.677756	0.270908	0.192066	0.492176	0.485485	1.41763	0.53306	-1.31293	-2	-1.67283	0.48194	0.0876045	0.0423832	VPS28	Vacuolar protein sorting-associated protein 28 homolog	Q9UK41	0.260682	0.000208948	0.00281123	0.199441	0.139487	0.181462	-0.061241	0.771519	0.813564	-0.0115222	0.548138	0.604767	-0.0239642	1.65815e-05	0.000171732	-0.260682	0.000126336	0.000604231	-0.210963	7.43967e-05	0.00021083	-0.223405	0.223445	0.30295	0.0497188	0.355118	0.399959	0.0372768	0.753914	0.779769	-0.012442
MDFIC_Q9P1T7	-1.3326	-0.585596	-0.106156	0.398865	0.418248	0.277048	-1.3638	-1.49202	-0.922203	-0.119288	0.107416	0.364323	1.36676	1.61512	1.37388	MDFIC	MyoD family inhibitor domain-containing protein	Q9P1T7	0.742908	0.000211566	0.00283272	0.365647	1.43291e-07	1.95713e-06	0.742908	0.00114695	0.0027006	0.297902	2.12845e-06	1.05008e-05	0.582735	0.000160231	0.000851176	0.377262	0.359848	0.446401	-0.0677449	0.00965691	0.0162294	0.217088	3.4099e-05	0.000207673	-0.445006	0.043218	0.0579298	-0.160174	0.00160862	0.00267843	0.284833
COX19_Q49B96	-0.661685	-0.53761	-0.042613	0.136621	1.06142	0.881473	-0.305705	-0.427012	0.241571	1.72981	1.25472	0.622738	-2	-0.810287	-1.09039	COX19	Cytochrome c oxidase assembly protein COX19	Q49B96	0.195107	0.000211677	0.00283272	-0.195107	0.035831	0.0540468	-0.0893497	0.00134444	0.00309024	-0.155684	0.089474	0.123095	-0.0699768	0.0159724	0.0327735	0.105757	0.31954	0.405913	0.0394229	0.00607157	0.0106463	0.12513	0.105495	0.160641	-0.0663341	0.619395	0.657874	0.0193729	0.0427332	0.0562328	0.0857071
TCF3_P15923	-1.49473	-1.47942	-1.43583	0.391081	1.17594	0.90594	-0.64258	-0.868976	-0.342845	0.135464	0.0961576	0.211239	1.29863	0.942375	1.10755	TCF3	Transcription factor E2-alpha	P15923	0.768059	0.000211726	0.00283272	0.28765	5.95502e-07	5.41899e-06	0.515068	0.146944	0.195329	0.0866797	5.90347e-09	7.7401e-08	0.768059	0.00144146	0.00460116	0.227418	0.00347996	0.00910863	-0.200971	1.28237e-06	6.25799e-06	0.480408	4.38698e-06	4.13318e-05	-0.428389	0.000627526	0.0012175	0.25299	2.42872e-08	1.44659e-07	0.681379
PFN1_P07737	1.47126	1.45084	1.21536	-1.51049	-1.24792	-1.17006	-0.465216	-0.786382	-0.554548	0.120213	-0.105581	-0.546733	0.56068	0.653889	0.914672	PFN1	Profilin-1	P07737	0.914614	0.000213324	0.00284881	0.301775	4.77052e-06	2.69915e-05	0.446242	3.90802e-08	6.57406e-07	0.686896	0.00204386	0.00419616	-0.227718	0.0295242	0.0549988	0.144467	2.15638e-05	0.000151726	0.385121	7.52916e-07	4.00713e-06	-0.529493	0.00135955	0.00418924	0.240654	4.87474e-08	3.57748e-07	-0.67396	1.30673e-09	1.29233e-08	-0.914614
HIST1H2AJ_Q99878	1.65231	1.27692	1.92646	-1.2179	-0.838982	-0.931239	-0.656052	-0.744431	-0.877839	-0.132639	-0.313628	-0.565216	0.550898	0.432792	0.43854	HIST1H2AJ	Histone H2A type 1-J;Histone H2A type 1-H;Histone H2A type 2-A;Histone H2A type 1;Histone H2A.J;Histone H2A type 2-C;Histone H2A type 1-D	Q99878	1.24339	0.000214841	0.00286375	0.385788	3.58383e-06	2.16742e-05	0.586605	5.3092e-07	4.72072e-06	0.69912	7.85663e-06	3.24452e-05	-0.544266	0.0198397	0.0392972	0.200817	0.00119048	0.0037176	0.313332	2.01497e-08	2.09289e-07	-0.930053	0.159946	0.229478	0.112515	1.97172e-09	2.79205e-08	-1.13087	6.27381e-10	7.16808e-09	-1.24339
TBCB_Q99426	1.59601	1.28179	1.74992	-0.95921	-1.19235	-1.00327	-0.729985	-0.682929	-1.00867	-0.263772	-0.309789	-0.220946	0.868561	0.562359	0.312272	TBCB	Tubulin-folding cofactor B	Q99426	0.755359	0.000216555	0.00288126	0.246304	1.595e-06	1.13784e-05	0.404224	2.64487e-07	2.7591e-06	0.475392	6.73539e-05	0.000208432	-0.279967	0.00618125	0.0149455	0.15792	0.000403848	0.00151875	0.229088	8.29246e-08	6.46686e-07	-0.526271	0.163913	0.234143	0.0711678	3.79769e-09	4.66481e-08	-0.684191	1.15684e-09	1.17281e-08	-0.755359
ARHGEF1_Q92888	1.80806	1.71239	1.57057	-1.15638	-1.127	-1.06203	-0.443249	-0.609699	-0.610139	-0.442624	-0.351338	-0.20453	0.204887	0.345724	0.365354	ARHGEF1	Rho guanine nucleotide exchange factor 1	Q92888	0.717032	0.000217563	0.00288839	0.162714	1.27985e-05	5.74337e-05	0.219199	5.1999e-08	8.13672e-07	0.362184	6.58998e-08	5.70814e-07	-0.354848	0.10002	0.151887	0.0564853	3.27697e-05	0.00020911	0.19947	7.48799e-10	1.57722e-08	-0.517561	0.000647925	0.00227945	0.142985	2.1253e-10	5.3449e-09	-0.574047	1.38205e-11	4.38237e-10	-0.717032
EPS8L2_Q9H6S3	0.202321	0.452788	-0.580499	-1.13066	-0.785553	-1.08277	0.743408	0.152051	0.190472	2	1.38194	0.293548	-0.816361	-0.76801	-0.700872	EPS8L2	Epidermal growth factor receptor kinase substrate 8-like protein 2	Q9H6S3	0.79442	0.000217893	0.00288839	-0.714813	0.0189724	0.0306127	-0.376	0.579182	0.639606	0.0796067	0.0830501	0.115115	-0.263203	0.031225	0.0575506	0.338813	8.37291e-05	0.000433273	0.79442	0.0068001	0.011786	0.45161	0.00644057	0.0152849	0.455607	0.434843	0.4794	0.112797	0.0296081	0.0399324	-0.34281
ARAP2_Q8WZ64	0.64074	1.02977	0.622158	-0.949519	-1.19921	-1.19014	-0.420885	-1.31875	-0.588602	0.377168	-0.413285	-0.5498	1.16308	1.0503	1.74697	ARAP2	Arf-GAP with Rho-GAP domain, ANK repeat and PH domain-containing protein 2	Q8WZ64	0.515929	0.000219949	0.00291028	0.321343	9.89505e-06	4.69509e-05	0.444495	2.06124e-06	1.40357e-05	0.515929	0.0843809	0.116735	0.117876	0.0728302	0.116263	0.123152	0.00883146	0.0198218	0.194586	0.00675314	0.0117102	-0.203467	0.277434	0.361705	0.0714344	0.000190503	0.000416791	-0.326619	2.99581e-05	7.02635e-05	-0.398053
C16orf13_Q96S19	-0.784473	-1.0766	-1.60764	0.455443	0.679475	1.08466	1.43999	0.930407	0.841697	-0.071145	0.422007	0.795199	-1.29827	-0.96592	-0.844834	C16orf13	UPF0585 protein C16orf13	Q96S19	0.543833	0.00022121	0.0029216	-0.346374	4.74685e-06	2.68826e-05	-0.514554	2.70871e-05	0.000112376	-0.433761	0.673502	0.723131	0.0292797	0.0281959	0.052894	-0.16818	0.221058	0.298981	-0.0873871	0.000106669	0.000290175	0.375653	0.255855	0.339036	0.0807927	2.6385e-06	9.70459e-06	0.543833	1.41049e-05	3.58373e-05	0.463041
KNOP1_Q1ED39	-1.81348	-1.73783	-1.69664	1.26505	1.06624	1.07674	0.229278	0.315387	0.444356	0.38976	0.417949	0.428906	-0.151563	-0.17009	-0.0640601	KNOP1	Lysine-rich nucleolar protein 1	Q1ED39	0.845786	0.000224531	0.00295749	-0.15852	0.000890881	0.00203315	-0.134327	3.0533e-08	5.57418e-07	-0.370691	1.60399e-09	2.80912e-08	0.475095	0.451232	0.534197	0.0241927	1.41733e-05	0.000108531	-0.212171	4.81031e-11	2.06099e-09	0.633615	4.64722e-06	4.33861e-05	-0.236364	7.75995e-11	2.68539e-09	0.609422	1.3469e-12	1.00533e-10	0.845786
SMARCA2_P51531	0.651847	0.238944	0.324299	-1.23227	-0.885941	-0.824891	-1.12882	-1.21931	-1.19822	0.510234	0.303488	0.297763	1.45166	1.42107	1.29014	SMARCA2	Probable global transcription activator SNF2L2	P51531	0.407421	0.000224749	0.00295749	0.161261	1.23261e-08	3.49014e-07	0.407421	3.20913e-08	5.73653e-07	0.37554	0.000303325	0.000782558	0.155786	3.63136e-06	6.14257e-05	0.24616	1.52701e-05	0.000114853	0.214279	0.865445	0.89068	-0.00547533	0.33286	0.420607	-0.031881	2.87344e-06	1.04354e-05	-0.251635	1.18226e-05	3.05891e-05	-0.219754
IVNS1ABP_Q9Y6Y0	-1.46875	-1.47206	-1.62277	1.47836	1.22478	1.18925	0.432559	0.415621	0.772697	0.0570326	0.232748	0.302203	-0.454992	-0.40305	-0.683641	IVNS1ABP	Influenza virus NS1A-binding protein	Q9Y6Y0	0.835171	0.000226966	0.00298121	-0.210736	5.01185e-06	2.79653e-05	-0.312357	1.13601e-08	2.68098e-07	-0.536708	8.05091e-06	3.31524e-05	0.298463	0.0294951	0.0549588	-0.101621	3.19224e-06	3.5027e-05	-0.325972	2.1112e-08	2.17482e-07	0.509199	0.000129794	0.000608635	-0.224351	2.43321e-09	3.27983e-08	0.61082	5.42375e-11	1.12833e-09	0.835171
DNAJC3_Q13217	-0.733443	-1.82978	-0.88661	1.0342	0.893541	0.747781	-0.687253	-0.925741	-0.529499	-0.711614	-0.235381	0.12109	1.18783	1.41874	1.13614	DNAJC3	DnaJ homolog subfamily C member 3	Q13217	0.393967	0.000227569	0.00298368	0.250243	2.11396e-05	8.61137e-05	0.322358	0.256661	0.318526	0.0584543	2.65323e-06	1.27235e-05	0.393967	0.167159	0.234533	0.0721153	0.00192638	0.005542	-0.191789	0.0122158	0.0200112	0.143724	0.00014179	0.000649651	-0.263904	0.16994	0.204144	0.0716087	1.41477e-05	3.59334e-05	0.335513
ARID3B_Q8IVW6	-1.64802	-2	-1.37165	0.40515	0.173579	0.417832	-0.297892	0.236879	-0.310364	0.4594	0.120818	0.188727	1.21191	1.10817	1.32506	ARID3B	AT-rich interactive domain-containing protein 3B	Q8IVW6	0.868773	0.000230855	0.00302126	0.287729	9.49701e-06	4.55426e-05	0.401805	0.000466573	0.00124441	0.264959	1.52386e-09	2.69644e-08	0.868773	0.0658939	0.106963	0.114076	0.694517	0.758479	-0.0227704	1.72027e-07	1.1872e-06	0.581043	0.031674	0.0583242	-0.136846	1.94754e-06	7.48101e-06	0.466968	1.10892e-07	5.18651e-07	0.603814
CDYL2_Q8N8U2	-1.95423	-1.16735	-2	0.398642	0.26598	0.288532	0.635305	0.541153	0.464722	-0.406004	-0.263346	0.27961	0.965071	1.06116	0.963263	CDYL2	Chromodomain Y-like protein 2	Q8N8U2	0.783975	0.000231377	0.0030226	0.323725	0.064462	0.0911586	0.129166	0.00939845	0.0171527	0.195078	2.10995e-08	2.1821e-07	0.783975	0.00954499	0.02141	-0.194559	0.0654042	0.10773	-0.128647	7.91598e-06	2.96921e-05	0.460249	0.320709	0.407922	0.0659118	1.6934e-07	9.64329e-07	0.654809	5.58992e-07	2.08047e-06	0.588897
ACOT2_P49753	1.68832	1.26213	1.77678	-1.04053	-1.1111	-0.834989	-0.888453	-0.645365	-0.950204	-0.373672	-0.47618	-0.0558113	0.562422	0.554707	0.531938	ACOT2	Acyl-coenzyme A thioesterase 2, mitochondrial;Acyl-coenzyme A thioesterase 1	P49753	0.66674	0.00023207	0.00302616	0.220816	2.02819e-06	1.37956e-05	0.35724	5.77054e-07	5.02253e-06	0.400681	4.16341e-05	0.00013653	-0.266059	0.0081311	0.0187829	0.136424	0.00124516	0.00386156	0.179865	6.31976e-08	5.15923e-07	-0.486875	0.336846	0.424627	0.0434412	3.44562e-09	4.34129e-08	-0.623299	1.53475e-09	1.47099e-08	-0.66674
FASN_P49327	-1.68966	-1.67374	-1.86811	0.930767	0.890883	0.936663	0.534777	0.589508	0.660709	0.0811143	0.570809	0.833987	-0.31978	-0.207029	-0.270903	FASN	Fatty acid synthase;[Acyl-carrier-protein] S-acetyltransferase;[Acyl-carrier-protein] S-malonyltransferase;3-oxoacyl-[acyl-carrier-protein] synthase;3-oxoacyl-[acyl-carrier-protein] reductase;3-hydroxyacyl-[acyl-carrier-protein] dehydratase;Enoyl-[acyl-carrier-protein] reductase;Oleoyl-[acyl-carrier-protein] hydrolase	P49327	0.977076	0.000233196	0.0030312	-0.279265	7.64439e-05	0.000248417	-0.31584	3.0727e-06	1.90995e-05	-0.434867	2.72124e-07	1.86726e-06	0.54221	0.518464	0.59883	-0.0365751	0.0146317	0.0302554	-0.155602	2.11555e-09	3.55787e-08	0.821474	0.0504441	0.0859807	-0.119027	1.25223e-09	1.99312e-08	0.858049	2.59046e-10	3.53817e-09	0.977076
ATP9A_O75110	-1.7309	-1.07476	-1.35466	-0.375874	-0.604375	-0.734691	0.191162	0.0514673	-0.0164373	0.23986	0.419624	0.772148	1.09749	1.44457	1.67539	ATP9A	Probable phospholipid-transporting ATPase IIA	O75110	2.60511	0.000233298	0.0030312	0.866262	7.38179e-06	3.73921e-05	1.2411	9.50405e-08	1.2721e-06	1.84471	1.62275e-09	2.82823e-08	2.60511	0.0475234	0.0817965	0.374838	7.74154e-05	0.000408531	0.978445	1.86742e-07	1.26809e-06	1.73885	0.00381634	0.00988842	0.603606	2.73032e-06	9.99128e-06	1.36401	0.000696933	0.00123773	0.760405
RABEP2_Q9H5N1	0.711004	0.31095	1.35815	-0.77589	-1.11001	-0.760143	-1.3945	-0.731829	-1.30356	0.225647	-0.212692	-0.0900219	1.53113	1.13579	1.10596	RABEP2	Rab GTPase-binding effector protein 2	Q9H5N1	0.838559	0.000234453	0.0030407	0.448218	4.15716e-07	4.13656e-06	0.838559	1.48255e-06	1.07575e-05	0.747303	0.0903395	0.124191	0.162149	0.000745967	0.00275499	0.390341	0.00508535	0.0124887	0.299085	0.00672531	0.0116732	-0.286069	0.321424	0.408477	-0.0912562	4.31286e-06	1.48252e-05	-0.676409	1.91397e-05	4.71e-05	-0.585153
FHL1_Q13642	1.69825	1.51853	1.8176	0.290855	0.297099	0.26323	-0.122047	-0.223138	-0.175328	-0.510888	-0.640473	-0.856367	-1.12525	-1.17485	-1.05723	FHL1	Four and a half LIM domains protein 1	Q13642	1.82321	0.000235251	0.00304556	-0.293217	1.11563e-07	1.60927e-06	-0.616335	1.0601e-09	4.59674e-08	-0.914354	2.1332e-13	5.3658e-11	-1.82321	9.82437e-05	0.000590776	-0.323118	1.02059e-07	2.51582e-06	-0.621137	1.89902e-12	2.04017e-10	-1.52999	0.00020396	0.000868704	-0.298019	3.58079e-11	1.6313e-09	-1.20687	1.14019e-09	1.15981e-08	-0.908856
BAZ1B_Q9UIG0	-0.5309	-0.876539	-0.660032	0.857309	0.880042	0.996606	-1.62841	-1.29107	-1.17898	-0.267765	-0.180468	0.409775	1.14406	1.25222	1.07415	BAZ1B	Tyrosine-protein kinase BAZ1B	Q9UIG0	0.390362	0.000236079	0.0030508	0.180969	8.3259e-08	1.28605e-06	0.390362	0.307658	0.372815	0.0379835	2.70233e-06	1.28988e-05	0.285615	6.24914e-05	0.000427986	0.209393	0.0015886	0.00474077	-0.142986	0.0120412	0.0197748	0.104645	2.67617e-07	5.13681e-06	-0.352378	0.0119761	0.0179106	-0.104747	1.20031e-05	3.10004e-05	0.247631
MSI2_Q96DH6	-0.722154	-1.34395	-1.14859	-0.146729	0.197336	0.156078	-0.368603	-1.11446	-0.952947	0.789647	-0.0156247	-0.0103135	1.4918	1.75163	1.43688	MSI2	RNA-binding protein Musashi homolog 2	Q96DH6	0.672652	0.000240185	0.0030983	0.333693	5.93988e-07	5.41206e-06	0.606308	7.1908e-05	0.000252116	0.381152	1.84871e-07	1.34415e-06	0.672652	0.00125442	0.00412109	0.272615	0.48529	0.570119	0.0474583	0.000209363	0.000523546	0.338959	0.00481876	0.0119936	-0.225156	0.333764	0.378873	0.0663442	0.000744097	0.00131339	0.291501
VPS72_Q15906	1.32098	1.02845	1.38342	-0.424539	-0.337738	-0.243144	-1.45345	-1.44796	-1.47356	0.273338	-0.372501	-0.631091	0.954841	0.628826	0.794134	VPS72	Vacuolar protein sorting-associated protein 72 homolog	Q15906	0.652263	0.000242496	0.00312252	0.250039	7.93822e-08	1.24216e-06	0.543251	0.000113551	0.000372389	0.272175	0.046936	0.0690749	-0.109012	5.66566e-05	0.000401187	0.293213	0.662426	0.732996	0.0221368	7.54769e-06	2.85938e-05	-0.35905	0.000117835	0.000563572	-0.271076	9.35448e-09	9.63284e-08	-0.652263	4.03553e-06	1.17793e-05	-0.381187
CD99_P14209	1.71833	1.8662	1.79613	-0.754887	-0.766388	-0.726622	-0.738241	-0.721263	-0.739186	-0.297044	-0.39844	-0.782618	0.0729523	0.0538909	0.417185	CD99	CD99 antigen	P14209	0.861348	0.000248473	0.00319377	0.228321	1.39328e-05	6.14888e-05	0.309683	1.16294e-05	5.5657e-05	0.315239	2.68532e-08	2.66606e-07	-0.546109	0.0967051	0.147663	0.0813624	0.0781429	0.125272	0.0869184	4.12923e-10	1.03202e-08	-0.77443	0.904411	0.930673	0.00555602	1.22047e-10	3.64521e-09	-0.855792	1.1275e-10	1.9051e-09	-0.861348
GRAMD1C_Q8IYS0	-1.31619	-1.25148	-1.49061	1.1679	1.30484	1.21294	1.04857	0.737517	0.880743	-0.257058	-0.0456669	0.0370592	-0.737055	-0.451074	-0.840433	GRAMD1C	GRAM domain-containing protein 1C	Q8IYS0	1.4072	0.000254749	0.0032686	-0.320347	7.81805e-09	2.59329e-07	-0.85323	7.41412e-10	3.65526e-08	-1.03837	7.10968e-05	0.000218792	0.368833	1.68538e-06	3.68735e-05	-0.532883	5.91431e-08	1.66294e-06	-0.718023	9.49051e-08	7.29057e-07	0.68918	0.0126753	0.0271699	-0.18514	1.01878e-10	3.28842e-09	1.22206	1.79629e-11	5.2796e-10	1.4072
MET_P08581	1.87966	1.05625	1.36981	-1.1303	-1.29687	-1.24154	-0.0141522	0.254015	0.597839	0.717135	0.188098	0.0645685	-0.750957	-0.847887	-0.845662	MET	Hepatocyte growth factor receptor	P08581	0.71019	0.000256544	0.00328577	-0.304073	0.000359991	0.000928752	-0.292308	0.0959647	0.133929	0.109026	2.50971e-07	1.7454e-06	-0.601164	0.849188	0.882345	0.0117646	1.42253e-05	0.000108814	0.413099	0.000313481	0.000750394	-0.297091	1.90243e-05	0.000131559	0.401334	0.000223858	0.000481568	-0.308856	3.70104e-08	2.08451e-07	-0.71019
PSD4_Q8NDX1	-0.602334	-0.808337	-0.810335	-0.327541	-0.0237187	-0.393623	1.56256	1.95206	1.20332	-0.244841	0.87336	0.64338	-1.05808	-0.788347	-1.17752	PSD4	PH and SEC7 domain-containing protein 4	Q8NDX1	0.473841	0.000258863	0.00330772	-0.262926	7.15335e-07	6.21497e-06	-0.473841	0.0200711	0.0335124	-0.13949	0.366467	0.425731	-0.0491442	0.00153538	0.00485146	-0.210914	0.0355469	0.064288	0.123437	0.00138774	0.00283777	0.213782	2.78054e-05	0.000178859	0.334351	2.36071e-06	8.83641e-06	0.424696	0.109423	0.134768	0.0903457
ERO1L_Q96HE7	-0.0414417	-0.532688	-0.21765	-0.840892	-0.775307	-0.716838	1.87414	1.83059	1.48603	-0.104299	0.402103	0.265896	-1.24357	-0.800307	-0.585762	ERO1L	ERO1-like protein alpha	Q96HE7	0.56986	0.000259177	0.00330772	-0.232694	2.15564e-08	5.15491e-07	-0.56986	0.649558	0.70458	-0.0216131	0.0131109	0.0218505	-0.133922	7.44171e-06	0.00010145	-0.337166	0.000589011	0.00205512	0.21108	0.0537243	0.0753664	0.0987715	3.3887e-08	1.16707e-06	0.548247	4.65569e-07	2.19461e-06	0.435938	0.0314725	0.0422411	-0.112309
FARS2_O95363	-0.916591	-0.433141	-0.777744	-0.75669	-1.09488	-0.783512	1.50816	1.73306	1.75418	0.19527	0.48967	0.634239	-0.748299	-0.580506	-0.223216	FARS2	Phenylalanine--tRNA ligase, mitochondrial	O95363	0.622621	0.000259654	0.00330795	-0.23428	4.96765e-08	9.17443e-07	-0.534247	0.0819392	0.116308	0.0883741	0.334188	0.392412	0.0469551	2.60833e-05	0.000231216	-0.299967	1.25622e-05	9.93657e-05	0.322654	4.88438e-05	0.00014528	0.281235	8.23684e-09	4.29629e-07	0.622621	1.85694e-08	1.65629e-07	0.581202	0.392333	0.43483	-0.041419
GYG1_P46976	1.8462	1.76327	1.94054	-0.371219	-0.570385	-0.409003	-0.959996	-0.677981	-0.967999	-0.570379	-0.509481	-0.392451	-0.114322	-0.0929085	0.0861181	GYG1	Glycogenin-1	P46976	2.1769	0.00026094	0.00331516	0.360647	5.77457e-07	5.31527e-06	0.663232	0.000577995	0.00149279	0.328163	3.25994e-11	1.66569e-09	-1.51367	0.00110049	0.00373296	0.302585	0.659655	0.731054	-0.0324836	2.3141e-12	2.25093e-10	-1.87432	0.000487019	0.00178219	-0.335069	3.58582e-13	6.14542e-11	-2.1769	2.87563e-12	1.64276e-10	-1.84184
ING4_Q9UNL4	1.57705	1.25535	1.63333	-1.29196	-0.910295	-1.18598	-0.52017	-1.00666	-0.792718	0.0289335	-0.215514	-0.427717	0.439857	0.595123	0.821387	ING4	Inhibitor of growth protein 4	Q9UNL4	1.26546	0.000261142	0.00331516	0.398083	1.46202e-06	1.06407e-05	0.672839	1.14343e-07	1.4414e-06	0.845031	0.000161286	0.00044749	-0.420429	0.00442681	0.0114209	0.274757	9.23423e-05	0.000469075	0.446948	1.64591e-07	1.14799e-06	-0.818512	0.0500949	0.0854867	0.172192	5.61856e-09	6.41774e-08	-1.09327	9.71282e-10	1.02813e-08	-1.26546
ZFP91_Q96JP5	1.19744	0.726817	1.15087	-1.12777	-0.679931	-0.645248	-1.00457	-1.49138	-1.18906	0.28891	-0.358886	-0.171222	1.0591	0.995014	1.24991	ZFP91	E3 ubiquitin-protein ligase ZFP91	Q96JP5	0.417683	0.000265906	0.0033697	0.211872	2.71582e-07	3.04969e-06	0.417683	2.30518e-06	1.51377e-05	0.344051	0.752305	0.793304	0.0136793	0.000341204	0.00149573	0.205811	0.00842052	0.0190907	0.13218	0.000468603	0.00107557	-0.198192	0.106806	0.162397	-0.0736317	3.94931e-07	1.91946e-06	-0.404004	3.55513e-06	1.0479e-05	-0.330372
H2AFX_P16104	1.73183	2	1.72159	-0.934889	-0.714947	-0.923623	-0.305697	-0.438929	-0.385785	-0.725841	-0.524959	-0.50612	0.0572512	-0.114817	-0.00596783	H2AFX	Histone H2AX	P16104	1.09563	0.000266651	0.0033732	0.229116	0.00795726	0.0140555	0.144349	6.08283e-06	3.30696e-05	0.339594	6.36423e-10	1.39664e-08	-0.756039	0.0881559	0.136476	-0.0847671	0.0320732	0.0588185	0.110478	2.49551e-11	1.3405e-09	-0.985155	0.000994621	0.00323656	0.195245	7.54885e-11	2.66356e-09	-0.900388	6.70673e-12	2.68195e-10	-1.09563
AGK_Q53H12	-0.987474	-0.52506	-1.32879	-0.519782	-0.449773	-0.676002	0.877285	-0.12321	0.653153	-0.738233	-0.856358	0.122165	2	1.60381	0.912425	AGK	Acylglycerol kinase, mitochondrial	Q53H12	0.286541	0.00027034	0.00341388	0.233488	0.0222907	0.0353583	0.121883	0.000211079	0.000635975	0.240198	4.1301e-05	0.000135499	0.286541	0.0335813	0.0611945	-0.111605	0.888314	0.915396	0.00670995	0.278237	0.331416	0.0530536	0.0257149	0.0490711	0.118315	0.00394358	0.00646309	0.164658	0.340876	0.382543	0.0463436
CFL1_P23528	1.27613	0.897312	1.37527	-1.2998	-1.31806	-1.13739	-0.962367	-1.02303	-0.930766	0.265159	0.188885	0.265797	0.871355	0.824328	0.707173	CFL1	Cofilin-1	P23528	1.04314	0.000271548	0.00342145	0.240366	1.10049e-09	6.71296e-08	0.759655	1.85696e-10	1.35014e-08	0.879493	0.00498085	0.00931225	-0.163649	9.84153e-08	5.68553e-06	0.519289	8.70357e-09	4.53973e-07	0.639126	1.6309e-06	7.65092e-06	-0.404015	0.0278147	0.05237	0.119837	1.02449e-10	3.29208e-09	-0.923304	2.28468e-11	6.26249e-10	-1.04314
IFIH1_Q9BYX4	0.138404	-1.06791	-0.239932	1.22982	0.979369	1.34696	-0.627466	-0.282359	-0.446759	-1.74278	-1.32351	-0.522484	1.3699	0.893325	0.295425	IFIH1	Interferon-induced helicase C domain-containing protein 1	Q9BYX4	0.275834	0.00027189	0.00342145	0.237325	0.00755689	0.013444	0.15115	0.433716	0.501347	-0.038509	0.0100839	0.0173729	0.143925	0.09421	0.144435	-0.0861751	6.98215e-05	0.000376649	-0.275834	0.0722683	0.098483	-0.0933998	0.00164678	0.00492188	-0.189659	0.88182	0.897341	-0.00722474	0.00218447	0.00356145	0.182434
FGD3_Q5JSP0	1.90465	1.93952	1.77108	-0.781071	-0.840735	-0.733586	-0.649549	-0.43663	-0.549009	-0.390337	-0.533518	-0.496939	-0.135729	-0.0264397	-0.0417093	FGD3	FYVE, RhoGEF and PH domain-containing protein 3	Q5JSP0	1.2007	0.00027379	0.00343934	0.183317	6.28793e-05	0.000211103	0.215613	9.48776e-07	7.55452e-06	0.324105	6.96756e-12	5.55864e-10	-0.876596	0.396738	0.47996	0.0322964	0.00221152	0.00624012	0.140788	6.57412e-13	1.06056e-10	-1.05991	0.0116336	0.0252987	0.108492	4.5209e-13	7.23144e-11	-1.09221	1.3847e-13	2.2149e-11	-1.2007
CD38_P28907	-0.285256	-0.233787	-0.3984	-1.40896	-1.37554	-1.57536	-0.198133	-0.326799	-0.139655	0.566813	0.587305	0.627199	0.933288	1.46803	1.75925	CD38	ADP-ribosyl cyclase/cyclic ADP-ribose hydrolase 1	P28907	1.19505	0.000274637	0.00344397	0.333707	2.05632e-07	2.47102e-06	0.676762	2.453e-10	1.63488e-08	1.19505	1.14861e-07	9.02588e-07	0.712227	0.000215822	0.00106549	0.343055	1.2562e-08	5.89778e-07	0.861343	8.86407e-05	0.000246536	0.37852	3.8575e-06	3.73705e-05	0.518287	0.605992	0.64478	0.0354649	8.09668e-06	2.17462e-05	-0.482823
GLMN_Q92990	-1.15239	-1.21899	-0.26594	0.588932	0.73677	0.27885	1.08982	1.03409	0.981479	-0.304753	1.06271	0.902961	-1.64478	-1.00421	-1.08456	GLMN	Glomulin	Q92990	0.393241	0.000276193	0.00345746	-0.310184	3.08362e-05	0.000117501	-0.393241	0.000302364	0.000860583	-0.306942	0.331068	0.389257	-0.0630336	0.206408	0.278957	-0.0830571	0.959359	0.970141	0.00324138	0.00170589	0.00341938	0.24715	0.190341	0.265776	0.0862985	0.000159173	0.000354057	0.330207	0.00187904	0.00309575	0.243909
IGHG1_P0DOX5	1.00405	1.45858	0.916266	-0.70877	-0.527216	-0.71571	-1.42984	-1.39541	-1.44184	0.274842	-0.192084	0.105961	1.13131	0.532681	0.987188	IGHG1	Ig gamma-1 chain C region	P0DOX5	2.21228	0.000278854	0.00348471	0.712484	4.6898e-09	1.84142e-07	2.00172	5.24599e-07	4.6966e-06	1.33179	0.166448	0.212994	-0.210558	7.52104e-07	2.27464e-05	1.28924	0.000887013	0.00291274	0.619305	2.51905e-05	8.13828e-05	-0.923042	0.000469883	0.00172562	-0.669935	1.41347e-09	2.16933e-08	-2.21228	9.96253e-08	4.75848e-07	-1.54235
NOM1_Q5C9Z4	-1.44028	-1.53447	-1.34179	1.185	1.20925	1.27148	0.741347	0.844345	0.783257	-0.320393	0.133452	0.323205	-0.739624	-0.462414	-0.652359	NOM1	Nucleolar MIF4G domain-containing protein 1	Q5C9Z4	1.33096	0.000280154	0.00349488	-0.331921	1.26274e-07	1.77524e-06	-0.704196	5.51568e-09	1.56307e-07	-0.920421	3.98513e-05	0.000131643	0.410537	0.000100505	0.000600857	-0.372276	9.46992e-07	1.40545e-05	-0.588501	6.87326e-08	5.51036e-07	0.742458	0.00672606	0.0158475	-0.216225	5.50893e-10	1.07028e-08	1.11473	6.32162e-11	1.22984e-09	1.33096
BMPR2_Q13873	0.706212	0.952148	0.214236	-0.618694	-0.770437	-1.28954	-0.67969	-1.56282	-0.837835	0.442136	-0.159898	-0.539779	1.53747	1.18065	1.42584	BMPR2	Bone morphogenetic protein receptor type-2	Q13873	0.768936	0.00028142	0.0035046	0.468484	2.2048e-06	1.46134e-05	0.768936	4.05801e-06	2.37126e-05	0.726183	0.0241047	0.0377269	0.241758	0.007423	0.0174269	0.300452	0.0175394	0.0352096	0.257699	0.0324445	0.0480427	-0.226726	0.658268	0.727501	-0.0427531	9.79623e-05	0.000230135	-0.527178	0.000210183	0.000411337	-0.484425
DDX18_Q9NVP1	-1.44209	-1.52861	-1.47157	1.32405	1.38114	1.3867	0.339602	0.590768	0.534528	-0.142748	0.176454	0.43749	-0.576669	-0.505411	-0.503645	DDX18	ATP-dependent RNA helicase DDX18	Q9NVP1	0.839984	0.000282378	0.00351046	-0.202455	6.47618e-06	3.35605e-05	-0.300261	5.891e-09	1.64813e-07	-0.558826	1.27362e-05	4.90767e-05	0.281158	0.0327585	0.0600295	-0.0978062	1.03554e-06	1.50887e-05	-0.356371	3.23934e-08	3.02543e-07	0.483613	2.94154e-05	0.000186548	-0.258565	3.6717e-09	4.54886e-08	0.581419	4.20354e-11	9.42588e-10	0.839984
VARS2_Q5ST30	-1.17828	-1.27577	-1.32235	0.618526	0.650291	0.579178	1.20269	1.49199	1.5228	-0.374352	0.0848286	0.344464	-0.785918	-0.725791	-0.832312	VARS2	Valine--tRNA ligase, mitochondrial	Q5ST30	0.792328	0.000283465	0.00351789	-0.237778	6.60231e-09	2.31822e-07	-0.650356	1.12739e-06	8.66979e-06	-0.4155	0.0113235	0.0192052	0.141972	1.21783e-06	3.01536e-05	-0.412578	0.00275575	0.00750505	-0.177722	2.98134e-06	1.27056e-05	0.37975	0.000315255	0.00123978	0.234856	6.159e-10	1.14577e-08	0.792328	4.04876e-08	2.24177e-07	0.557472
SENP1_Q9P0U3	1.63134	1.47422	1.43841	-0.762258	-0.661692	-0.853272	-1.02093	-1.15742	-0.87082	-0.156173	-0.360697	-0.727704	0.381017	0.710402	0.935569	SENP1	Sentrin-specific protease 1	Q9P0U3	0.402246	0.000284152	0.00351921	0.173311	4.0637e-06	2.38196e-05	0.268909	2.20945e-05	9.44959e-05	0.228015	0.00225214	0.00458065	-0.133337	0.0173898	0.0351902	0.0955982	0.142286	0.207912	0.0547045	9.86384e-07	4.99941e-06	-0.306648	0.26366	0.34746	-0.0408937	4.56811e-08	3.40034e-07	-0.402246	1.56934e-07	6.93864e-07	-0.361353
HNRNPUL2_Q1KMD3	1.53684	1.54562	1.16021	-1.47457	-1.66969	-1.37226	0.278307	0.199185	0.238298	-0.308113	-0.580918	-0.435991	0.264523	0.302234	0.316317	HNRNPUL2	Heterogeneous nuclear ribonucleoprotein U-like protein 2	Q1KMD3	0.687778	0.000284637	0.00351921	0.173381	0.7135	0.755817	0.0131353	2.49001e-08	4.80269e-07	0.42398	5.00578e-06	2.20242e-05	-0.263798	0.000552289	0.00216878	-0.160246	8.5404e-06	7.34192e-05	0.250598	1.73747e-08	1.87501e-07	-0.43718	3.59664e-08	1.20975e-06	0.410845	2.99317e-06	1.07994e-05	-0.276933	7.38155e-11	1.38727e-09	-0.687778
DLGAP4_Q9Y2H0	0.826851	0.546364	0.92382	-0.485637	-0.820636	-1.13926	0.817563	1.64528	0.83252	-0.187666	0.236324	0.69755	-0.903839	-1.37977	-1.60947	DLGAP4	Disks large-associated protein 4	Q9Y2H0	0.403782	0.0002853	0.00351921	-0.260593	4.14345e-06	2.4169e-05	-0.403782	0.146715	0.195064	-0.0813102	1.92934e-05	7.10351e-05	-0.347705	0.0177825	0.035854	-0.143189	0.00483128	0.0119627	0.179283	0.12221	0.1581	-0.0871116	4.04826e-05	0.000239436	0.322472	0.306204	0.350406	0.0560772	0.000235645	0.000456452	-0.266395
DOCK11_Q5JSL3	1.94173	1.85139	1.7529	-0.777666	-0.752381	-0.802304	-0.423139	-0.528119	-0.468675	-0.74244	-0.509078	-0.564052	-0.224828	0.00556654	0.241097	DOCK11	Dedicator of cytokinesis protein 11	Q5JSL3	0.839991	0.000285526	0.00351921	0.195904	0.00196221	0.00405278	0.153721	2.88645e-05	0.000118116	0.251003	2.15309e-09	3.53835e-08	-0.588988	0.305961	0.386369	-0.0421826	0.187448	0.261179	0.0550992	6.56191e-11	2.62404e-09	-0.784891	0.0290996	0.0543649	0.0972817	1.29167e-10	3.74895e-09	-0.742709	2.8479e-11	7.26207e-10	-0.839991
OXR1_Q8N573	1.75771	1.55273	1.98802	-0.631574	-0.657991	-0.711017	0.281019	0.107595	0.13091	-0.335256	-0.340831	-0.315618	-0.891985	-0.733682	-1.20003	OXR1	Oxidation resistance protein 1	Q8N573	1.25601	0.000286613	0.00352078	-0.283539	7.13173e-07	6.20728e-06	-0.517179	0.0446838	0.068114	-0.127565	1.91582e-11	1.14913e-09	-1.25601	0.00137137	0.00442056	-0.233639	0.0177272	0.0355165	0.155974	4.40721e-10	1.0827e-08	-0.972473	1.44309e-05	0.000105885	0.389614	1.19048e-08	1.16864e-07	-0.738834	7.16089e-11	1.34932e-09	-1.12845
CAMKMT_Q7Z624	-0.317708	-0.902278	-1.30685	0.873251	0.307031	0.00691297	1.58269	1.42705	1.50676	0.0866711	0.119538	-0.063059	-1.12024	-1.03541	-1.16436	CAMKMT	Calmodulin-lysine N-methyltransferase	Q7Z624	0.90046	0.000286632	0.00352078	-0.397937	6.20187e-08	1.06288e-06	-0.90046	2.48463e-05	0.000104404	-0.517904	0.277702	0.333929	-0.0911409	3.34129e-05	0.000274237	-0.502523	0.159937	0.228827	-0.119967	0.00223472	0.00432988	0.306797	0.000400986	0.00151273	0.382556	2.10608e-07	1.14932e-06	0.80932	0.000154827	0.000310344	0.426763
IGKV3D-11_A0A0A0MRZ8	0.63791	1.23252	0.459942	-1.00112	-0.836573	-0.712026	-1.22467	-1.02952	-1.03704	0.21604	-0.188403	-0.354048	1.77117	0.513395	1.55242	IGKV3D-11	Ig kappa chain V-III region VG	A0A0A0MRZ8	1.78917	0.000288673	0.00353981	1.04501	1.44157e-06	1.05451e-05	1.78917	4.67212e-06	2.67116e-05	1.60305	0.0972843	0.132674	0.378158	0.00388762	0.0102803	0.744166	0.0206869	0.0405844	0.558046	0.00778742	0.0133209	-0.666849	0.394561	0.484402	-0.186121	1.73617e-05	4.93172e-05	-1.41102	6.88241e-05	0.000148233	-1.22489
NME7_Q9Y5B8	-1.50089	-1.33564	-0.367557	-0.550258	-0.230137	-0.496442	0.437316	0.698282	0.0439176	1.76528	1.40382	1.33868	0.200705	-1.26752	-0.139552	NME7	Nucleoside diphosphate kinase 7	Q9Y5B8	0.408085	0.000296348	0.00362774	-0.302372	0.0606018	0.0862318	-0.126252	0.952432	0.962596	0.00372926	0.108895	0.146345	0.105713	0.0133665	0.0283477	0.17612	0.000266583	0.00109072	0.306101	1.79853e-05	6.03815e-05	0.408085	0.0543168	0.0916055	0.129982	0.00237964	0.00409483	0.231965	0.120683	0.147284	0.101983
SRPRB_Q9Y5M8	-1.86358	-1.60146	-1.34379	0.936763	1.25342	1.13167	0.489688	0.440439	0.570896	0.39041	0.540449	0.546055	-0.830325	-0.237288	-0.423344	SRPRB	Signal recognition particle receptor subunit beta	Q9Y5M8	0.508571	0.000296869	0.00362795	-0.185639	0.000276865	0.000740021	-0.187147	2.68224e-06	1.71463e-05	-0.301039	0.000110171	0.000321447	0.207532	0.968665	0.975987	-0.00150796	0.00926937	0.0206439	-0.1154	1.39072e-07	9.96058e-07	0.393171	0.0100032	0.0222024	-0.113892	1.3312e-07	7.89941e-07	0.394679	6.9029e-09	5.1171e-08	0.508571
PHF23_Q9BUL5	0.868767	1.0609	1.08724	-0.681748	-0.513201	-0.37684	-1.65641	-1.39161	-1.56246	0.121933	-0.0168837	0.118118	0.846231	1.00234	1.09362	PHF23	PHD finger protein 23	Q9BUL5	0.415366	0.000298654	0.00364357	0.148071	5.905e-09	2.19156e-07	0.411298	2.10052e-06	1.41828e-05	0.245819	0.894403	0.913308	-0.00406838	9.98002e-07	2.67049e-05	0.263227	0.00648733	0.0153252	0.0977483	0.000236109	0.000582624	-0.152139	0.00011121	0.000541857	-0.165479	5.25189e-09	6.06277e-08	-0.415366	1.75935e-06	5.66867e-06	-0.249887
EZR_P15311	1.18845	1.13801	1.24444	-1.6279	-1.52988	-1.37693	-0.644257	-0.57858	-0.546518	0.242611	0.105625	0.154404	0.63698	0.656084	0.937461	EZR	Ezrin	P15311	0.793437	0.00030074	0.00366282	0.169138	5.08305e-08	9.32544e-07	0.391538	9.37218e-11	9.10418e-09	0.662231	0.00222553	0.00452881	-0.131205	2.37206e-05	0.000219743	0.2224	3.34821e-09	2.53689e-07	0.493093	1.01931e-06	5.1272e-06	-0.300344	3.13707e-06	3.162e-05	0.270693	1.66136e-09	2.44549e-08	-0.522743	1.01096e-11	3.47479e-10	-0.793437
SH2D1A_O60880	0.00382424	-0.0812158	0.184846	-1.34818	-1.47546	-1.42675	-0.566578	-0.632286	-0.590906	0.824849	0.744242	0.300185	1.40609	1.44466	1.21267	SH2D1A	SH2 domain-containing protein 1A	O60880	0.741149	0.00030425	0.00369931	0.195601	9.79057e-09	3.01165e-07	0.521793	1.42339e-10	1.12508e-08	0.741149	8.75172e-07	4.96805e-06	0.352662	2.04813e-06	4.18382e-05	0.326192	5.77122e-09	3.47665e-07	0.545548	0.00175041	0.00349306	0.157061	0.000109889	0.000538082	0.219356	0.0010002	0.00185888	-0.169132	2.978e-07	1.20357e-06	-0.388487
KNG1_P01042	0.396807	0.648043	0.525939	-0.858611	-1.08281	-1.1673	-1.23045	-1.08642	-1.10837	1.89285	0.951162	1.03158	0.416014	0.318725	0.352834	KNG1	Kininogen-1;Kininogen-1 heavy chain;T-kinin;Bradykinin;Lysyl-bradykinin;Kininogen-1 light chain;Low molecular weight growth-promoting factor	P01042	1.49177	0.000307528	0.00372737	-0.569674	2.8585e-06	1.80486e-05	0.922099	6.15894e-06	3.34329e-05	0.857425	0.410382	0.469773	-0.0987349	1.23714e-08	1.68017e-06	1.49177	2.08472e-08	8.33656e-07	1.4271	0.00142338	0.00290652	0.470939	0.586797	0.663905	-0.0646737	9.49087e-07	4.01147e-06	-1.02083	1.93635e-06	6.16172e-06	-0.95616
NR2C2_P49116	1.58735	1.47946	1.48225	-1.22688	-1.21799	-1.30392	-0.596346	-0.690108	-0.608544	0.122347	-0.38175	-0.309741	0.45429	0.671077	0.538505	NR2C2	Nuclear receptor subfamily 2 group C member 2	P49116	0.635491	0.000308096	0.00372737	0.171016	3.37941e-06	2.07165e-05	0.272557	3.07395e-08	5.57418e-07	0.414529	2.89928e-05	0.000100139	-0.220962	0.0123314	0.0265117	0.101541	1.09437e-05	8.9616e-05	0.243513	5.8912e-08	4.89664e-07	-0.391978	0.00138127	0.00424525	0.141972	3.91091e-09	4.77131e-08	-0.493519	1.83876e-10	2.74821e-09	-0.635491
C21orf59_P57076	-1.45593	-1.48801	-1.62132	1.31009	1.1657	1.42004	0.32083	0.534407	0.579229	0.0381129	0.249921	0.50545	-0.759982	-0.344967	-0.453572	C21orf59	UPF0769 protein C21orf59	P57076	0.727383	0.000308111	0.00372737	-0.202197	3.36567e-05	0.000126243	-0.257301	5.14484e-08	8.08572e-07	-0.4689	3.21834e-05	0.000109323	0.258483	0.20432	0.276758	-0.0551041	2.36481e-05	0.000163045	-0.266703	6.31426e-08	5.15923e-07	0.460681	0.000207501	0.000879102	-0.211598	1.68943e-08	1.53874e-07	0.515785	2.73157e-10	3.67512e-09	0.727383
HELZ2_Q9BYK8	-0.780208	-1.01706	-1.01606	-1.51999	-1.08489	-0.630234	0.247804	1.11952	0.448774	0.0201388	0.38497	-0.286117	1.31828	1.55447	1.2406	HELZ2	Helicase with zinc finger domain 2	Q9BYK8	0.538564	0.00031135	0.00376023	0.292744	0.0147643	0.0244475	0.168365	7.21573e-07	6.05348e-06	0.538564	1.38062e-06	7.26443e-06	0.507651	0.0580289	0.0966432	-0.124379	0.00127878	0.00394879	0.24582	0.00336135	0.00626697	0.214907	3.62007e-05	0.000218785	0.370199	8.30746e-05	0.000198727	0.339287	0.61342	0.650088	-0.0309123
NF2_P35240	0.198359	0.0767029	0.620364	-0.347519	-0.341746	-0.697065	-1.34149	-1.55274	-1.53905	0.140467	0.502617	0.079159	1.17336	1.62742	1.40117	NF2	Merlin	P35240	0.429775	0.000315273	0.00380123	0.173185	2.40916e-08	5.59391e-07	0.429775	3.2062e-06	1.97418e-05	0.278128	0.000484705	0.00117789	0.164565	7.47653e-06	0.000101732	0.25659	0.0111716	0.0239897	0.104944	0.811314	0.84342	-0.00861936	0.00093645	0.00308775	-0.151647	5.29873e-06	1.76005e-05	-0.26521	0.00702764	0.0105649	-0.113563
CRELD2_Q6UXH1	1.50136	1.41963	1.37496	-0.894069	-0.915943	-0.9444	-1.05748	-1.01565	-1.29188	0.0999831	0.0177041	-0.27017	0.448459	0.622185	0.905293	CRELD2	Cysteine-rich with EGF-like domain protein 2	Q6UXH1	0.721266	0.000316851	0.00381387	0.200387	2.12919e-08	5.12637e-07	0.50284	8.73251e-08	1.19273e-06	0.445354	0.000148555	0.000416882	-0.218426	6.20275e-06	8.96534e-05	0.302453	5.11851e-05	0.00029498	0.244967	1.76396e-07	1.2127e-06	-0.418813	0.184305	0.258703	-0.057486	2.8235e-10	6.55598e-09	-0.721266	7.74313e-10	8.54832e-09	-0.66378
KAT5_Q92993	1.1953	1.17624	1.03617	-0.30818	-0.317275	-0.0959148	-1.34865	-1.66423	-1.30371	0.378832	-0.773182	-0.638379	1.05998	0.62283	0.980161	KAT5	Histone acetyltransferase KAT5	Q92993	0.695745	0.000318979	0.00382573	0.33288	5.56731e-07	5.19086e-06	0.628664	0.000663127	0.00168188	0.304835	0.342765	0.401566	-0.0670807	0.000843562	0.00301338	0.295784	0.687169	0.752361	-0.0280448	6.07952e-05	0.000176453	-0.39996	0.000402997	0.00151873	-0.323829	1.77916e-07	1.006e-06	-0.695745	0.000119594	0.000245044	-0.371916
GOLIM4_O00461	-0.558922	-0.89002	-1.48185	-0.749504	-0.717901	-0.9512	-0.356683	-0.231636	-0.473365	0.510219	0.551385	0.705328	1.70166	1.58553	1.35695	GOLIM4	Golgi integral membrane protein 4	O00461	0.747225	0.000319228	0.00382573	0.283821	3.22665e-07	3.44591e-06	0.562848	2.78379e-08	5.23177e-07	0.696701	1.2225e-08	1.39579e-07	0.747225	0.000369027	0.00158867	0.279027	9.16893e-06	7.76447e-05	0.41288	2.72987e-06	1.17945e-05	0.463404	0.0386992	0.0691037	0.133853	0.00750487	0.0116649	0.184377	0.400167	0.442594	0.050524
GCLM_P48507	1.51155	1.33976	0.699982	-1.45438	-1.08277	-0.839054	0.184286	-0.65088	-0.472285	-0.363474	-1.22693	-0.502135	1.18172	1.02405	0.65057	GCLM	Glutamate--cysteine ligase regulatory subunit	P48507	0.330254	0.000319431	0.00382573	0.235928	0.00253743	0.00508758	0.180929	3.87886e-05	0.000151055	0.297124	0.504625	0.5621	-0.0331306	0.275387	0.354512	-0.0549986	0.227457	0.305932	0.061196	9.9213e-05	0.000272363	-0.269058	0.0320473	0.0589062	0.116195	0.000715354	0.00136981	-0.21406	1.35923e-05	3.46695e-05	-0.330254
RBM14_Q96PK6	0.982725	0.526175	1.06002	-0.879488	-0.734869	-0.491683	-1.27442	-1.36842	-1.41169	0.328429	-0.211456	-0.0856537	1.43709	1.29578	0.827459	RBM14	RNA-binding protein 14	Q96PK6	0.415536	0.000323575	0.00386892	0.192575	1.26053e-07	1.77524e-06	0.415536	3.31829e-06	2.02415e-05	0.309209	0.193959	0.244332	0.0541	8.74669e-05	0.00054176	0.222961	0.011397	0.0243863	0.116634	0.0039813	0.00729381	-0.138475	0.0186991	0.0375862	-0.106327	6.07738e-07	2.76168e-06	-0.361436	2.39794e-05	5.75537e-05	-0.255109
APCS_P02743	1.52188	2	0.497305	-0.661099	-0.67343	-0.586212	-0.846458	-0.725592	-0.768172	-1.04934	-0.639577	-0.518944	1.00913	0.455779	0.818024	APCS	Serum amyloid P-component;Serum amyloid P-component(1-203)	P02743	1.20339	0.000325028	0.00387388	0.828086	0.000253016	0.000685923	0.852493	0.000564833	0.00146511	0.775142	0.0597168	0.085831	-0.350896	0.887882	0.91263	0.0244074	0.760092	0.813069	-0.0529435	1.16793e-05	4.15764e-05	-1.17898	0.656192	0.725652	-0.0773509	9.46957e-06	2.92019e-05	-1.20339	1.85801e-05	4.58169e-05	-1.12604
GLOD4_Q9HC38	0.419104	0.238132	0.848607	-1.23469	-1.66167	-1.39892	-0.905124	-0.136281	-0.647772	0.454309	-0.138117	0.208265	1.52222	1.16948	1.26246	GLOD4	Glyoxalase domain-containing protein 4	Q9HC38	0.698703	0.000325066	0.00387388	0.290486	2.57032e-06	1.65633e-05	0.477974	3.61844e-08	6.27603e-07	0.698703	0.00419257	0.0079794	0.207365	0.00790317	0.0183411	0.187488	1.3338e-05	0.000103567	0.408218	0.186577	0.231269	-0.0831206	0.0027452	0.00747205	0.220729	0.000587532	0.00114795	-0.270609	1.91062e-06	6.08793e-06	-0.491338
IRF1_P10914	0.874368	0.908679	1.19297	-1.21595	-0.225231	-0.492544	-0.572979	-1.37895	-0.91938	-0.84662	-0.193936	-0.598395	0.395668	1.26119	1.8111	IRF1	Interferon regulatory factor 1	P10914	0.594141	0.000328337	0.00390502	0.478639	4.60041e-05	0.000163363	0.594141	0.000201652	0.000611153	0.506266	0.646642	0.696995	0.0461065	0.261119	0.339266	0.115501	0.782973	0.831858	0.0276269	0.000757972	0.0016513	-0.432533	0.387511	0.477212	-0.0878741	9.8511e-05	0.000231348	-0.548034	0.000457604	0.000839835	-0.46016
IQCG_Q9H095	-1.29876	-1.08222	-1.13274	0.144732	0.304257	0.521951	1.46419	1.41599	1.44828	-0.173799	0.391849	0.572509	-1.43636	-0.536158	-0.603719	IQCG	IQ domain-containing protein G	Q9H095	0.936554	0.000328764	0.00390502	-0.402081	2.29659e-07	2.69381e-06	-0.824595	0.000209038	0.000631147	-0.423623	0.198447	0.249471	0.111959	0.000213918	0.00105972	-0.422514	0.798189	0.844286	-0.0215421	3.46348e-05	0.000107829	0.51404	0.000336597	0.0013019	0.400972	5.33762e-08	3.85745e-07	0.936554	2.3131e-05	5.58152e-05	0.535582
MAP4K1_Q92918	1.63872	1.59059	1.64062	-0.961978	-0.85683	-0.787647	0.514887	0.375146	0.369452	-0.453556	-0.0654691	-0.116761	-1.33435	-0.950996	-0.60183	MAP4K1	Mitogen-activated protein kinase kinase kinase kinase 1	Q92918	1.18212	0.000329973	0.00391293	-0.343092	7.68017e-07	6.54998e-06	-0.631915	0.554285	0.616557	-0.042779	5.08948e-10	1.16276e-08	-1.18212	0.0013209	0.0042888	-0.288823	0.000979052	0.00316019	0.300313	3.04404e-08	2.89445e-07	-0.839024	1.65408e-06	1.9328e-05	0.589136	3.44548e-06	1.2211e-05	-0.550201	7.95642e-10	8.70369e-09	-1.13934
ASMTL_O95671	-0.943445	-1.46649	-1.1323	-0.408167	-0.340078	-0.439807	1.72402	1.54164	1.67133	0.17475	0.450779	0.465643	-0.560546	-0.26219	-0.475154	ASMTL	N-acetylserotonin O-methyltransferase-like protein	O95671	0.653295	0.00033056	0.00391344	-0.184069	1.4226e-08	3.83515e-07	-0.480376	0.826375	0.858953	-0.00846266	0.000557469	0.00132958	0.172918	3.31636e-06	5.78235e-05	-0.296307	0.000490982	0.00177817	0.175606	4.33652e-07	2.53775e-06	0.356987	1.75382e-08	7.33953e-07	0.471914	3.55825e-10	7.76331e-09	0.653295	0.000374555	0.000699909	0.181381
FADS2_O95864	-0.856996	-0.858601	-1.24896	-0.656082	-0.956314	-0.654407	-0.223485	-0.754441	-0.423354	0.646717	0.769023	0.70287	1.28859	1.48821	1.73724	FADS2	Fatty acid desaturase 2	O95864	0.906328	0.000339786	0.00401606	0.290301	2.82773e-08	6.32111e-07	0.716875	5.64154e-09	1.58624e-07	0.821768	1.74663e-09	3.01492e-08	0.906328	8.91347e-06	0.000113856	0.426574	8.52589e-07	1.30296e-05	0.531467	1.62856e-07	1.1392e-06	0.616028	0.103551	0.158258	0.104893	0.00762921	0.0118453	0.189453	0.181421	0.215064	0.0845607
EDF1_O60869	0.250281	0.455024	1.30968	-0.736634	-0.691624	-0.681568	-1.23818	-1.14138	-0.985381	-0.207942	0.0926173	-0.61735	0.898006	1.47886	1.81558	EDF1	Endothelial differentiation-related factor 1	O60869	0.316948	0.000341192	0.00402607	0.206554	5.71581e-06	3.06575e-05	0.316948	3.58142e-05	0.000140869	0.26431	0.0519369	0.0757532	0.0913203	0.0226798	0.0441214	0.110394	0.198516	0.273792	0.057756	0.0183079	0.028773	-0.115234	0.238664	0.320564	-0.0526379	0.000157558	0.000351008	-0.225627	0.00141432	0.00238806	-0.17299
ZHX1_Q9UKY1	-1.93791	-1.66893	-1.0693	0.764055	1.0424	0.603561	-0.611006	0.430167	0.23832	0.96314	0.939904	1.22278	-0.114242	-0.291264	-0.511686	ZHX1	Zinc fingers and homeoboxes protein 1	Q9UKY1	0.621508	0.000342378	0.00403344	-0.322069	0.26379	0.320899	-0.0776429	0.00161671	0.00361848	-0.265047	0.000627317	0.00147853	0.299439	0.00288837	0.0080897	0.244426	0.406405	0.493139	0.0570214	4.802e-07	2.77406e-06	0.621508	0.014721	0.0308567	-0.187405	8.38304e-05	0.000200203	0.377082	1.38767e-06	4.61146e-06	0.564487
SDHAF2_Q9NX18	-1.16972	-1.24208	-1.02445	-0.942137	-1.14598	-0.828034	0.227225	0.389463	-0.0548469	1.23072	1.21308	1.73906	0.752959	0.383559	0.471178	SDHAF2	Succinate dehydrogenase assembly factor 2, mitochondrial	Q9NX18	0.712105	0.000346533	0.00407572	-0.240683	0.0714716	0.099565	0.0977487	1.37445e-06	1.01347e-05	0.422812	4.13069e-07	2.6727e-06	0.471423	1.43046e-05	0.000156481	0.338431	7.94541e-09	4.33266e-07	0.663495	3.42169e-09	5.21807e-08	0.712105	2.14353e-05	0.000144738	0.325063	5.15276e-06	1.72189e-05	0.373674	0.346238	0.388031	0.0486107
EHBP1L1_Q8N3D4	-1.58073	-1.61459	-1.44123	-0.178927	-0.346907	-0.132409	-0.157596	-0.0418081	-0.227869	0.969312	0.40087	0.378115	1.50129	1.32326	1.14922	EHBP1L1	EH domain-binding protein 1-like protein 1	Q8N3D4	1.04031	0.000347597	0.00408157	0.268886	3.72462e-07	3.80821e-06	0.531742	2.09179e-07	2.31286e-06	0.559648	1.33439e-10	4.24997e-09	1.04031	0.000420932	0.00175848	0.262856	0.000175871	0.000786774	0.290762	4.96362e-09	6.89732e-08	0.771429	0.623908	0.697854	0.0279062	6.12347e-07	2.77911e-06	0.508572	1.14067e-06	3.87654e-06	0.480666
RRS1_Q15050	-1.17968	-1.21682	-1.08792	1.50269	1.28155	1.57662	0.575965	0.673509	0.668253	-0.0261504	-0.265605	-0.0308884	-0.539451	-0.746486	-1.18558	RRS1	Ribosome biogenesis regulatory protein homolog	Q15050	0.95127	0.000348369	0.00408397	-0.26056	2.59569e-07	2.94697e-06	-0.532213	1.45257e-09	5.94067e-08	-0.828452	0.0404976	0.0604776	0.122818	0.000243267	0.00116072	-0.271653	1.24113e-07	2.89112e-06	-0.567893	9.06263e-06	3.33331e-05	0.383378	0.000112058	0.000544625	-0.296239	2.37416e-08	2.00107e-07	0.655031	2.71905e-10	3.66511e-09	0.95127
SCLY_Q96I15	-1.29296	-1.07369	-1.35956	0.426649	0.106439	0.570912	-0.699966	-0.723742	-0.346447	0.675035	-0.514716	-0.192453	1.73971	1.72034	0.964439	SCLY	Selenocysteine lyase	Q96I15	0.492928	0.000351266	0.00410797	0.269523	1.63336e-05	6.96499e-05	0.374633	0.00334596	0.00687334	0.200813	9.00045e-07	5.09318e-06	0.492928	0.0824513	0.129243	0.10511	0.240023	0.320476	-0.0687097	0.00156736	0.00317441	0.223406	0.00838333	0.0191809	-0.17382	0.0541269	0.0714349	0.118296	0.000174245	0.000346276	0.292115
GK_P32189	-1.44367	-1.52589	-1.4889	0.258486	0.131944	0.220317	1.51488	1.30816	1.50415	0.00574124	0.266758	0.532446	-0.389751	-0.270641	-0.624031	GK	Glycerol kinase;Putative glycerol kinase 3	P32189	0.85797	0.000351877	0.00410797	-0.204039	1.10525e-08	3.28743e-07	-0.548006	0.000784967	0.00194232	-0.185074	6.59092e-06	2.78086e-05	0.309963	2.18959e-06	4.32983e-05	-0.343968	0.660726	0.732016	0.0189646	2.34963e-08	2.36872e-07	0.514002	1.22361e-06	1.54967e-05	0.362932	4.89034e-11	2.04655e-09	0.85797	3.64602e-08	2.05674e-07	0.495037
HRSP12_P52758	0.357564	0.528562	0.175144	-1.05753	-0.872032	-1.27597	1.51358	1.43716	1.08552	0.97224	0.47076	-0.340644	-1.40364	-0.762066	-0.828639	HRSP12	Ribonuclease UK114	P52758	0.740501	0.000352128	0.00410797	-0.418903	1.80767e-06	1.25303e-05	-0.718905	0.807164	0.843996	0.0215956	0.000383498	0.00096048	-0.414702	0.00436594	0.0112922	-0.300002	0.000228209	0.000967937	0.440499	0.962081	0.97112	0.00420138	1.31074e-06	1.63231e-05	0.740501	0.00398317	0.00652055	0.304203	0.000248139	0.000478849	-0.436297
TNIK_Q9UKE5	1.55177	1.27973	1.84405	-1.15865	-1.34154	-1.2143	-0.279043	-0.70153	-0.557046	0.584395	0.605375	0.269027	-0.387824	-0.290361	-0.204051	TNIK	TRAF2 and NCK-interacting protein kinase	Q9UKE5	0.858693	0.000353934	0.00412235	-0.239597	0.199822	0.250403	0.0670763	6.39245e-05	0.000228352	0.289872	4.73147e-08	4.28391e-07	-0.568821	3.72517e-05	0.000298262	0.306673	1.08233e-07	2.61431e-06	0.529469	1.84994e-05	6.17332e-05	-0.329224	0.000646675	0.0022763	0.222796	1.28241e-08	1.24414e-07	-0.635897	3.48498e-10	4.47944e-09	-0.858693
TFEB_P19484	1.59142	1.54679	1.87374	-0.544787	-0.533324	-0.605602	-0.367252	-0.632608	-1.18714	-0.538318	-1.01314	-0.776903	0.797663	0.335508	0.0539397	TFEB	Transcription factor EB	P19484	0.502035	0.000358563	0.00416953	0.240438	0.000505541	0.00124279	0.230769	0.00178119	0.00394734	0.196348	0.000172042	0.000473196	-0.261597	0.849248	0.882345	-0.00966857	0.392816	0.480375	-0.0440901	2.10298e-07	1.39002e-06	-0.502035	0.502228	0.58742	-0.0344215	2.62066e-07	1.38296e-06	-0.492367	5.90251e-07	2.17321e-06	-0.457945
HIST1H2BO_P23527	1.55867	1.75976	1.59392	-0.8879	-0.893002	-0.812032	-0.900251	-1.02274	-0.9371	0.141224	-0.331964	-0.519661	0.548914	0.402935	0.299235	HIST1H2BO	Histone H2B type 1-O	P23527	1.30996	0.000362597	0.00420963	0.330587	2.04466e-07	2.46638e-06	0.692894	4.35842e-07	4.0184e-06	0.647867	7.49035e-07	4.3621e-06	-0.617066	0.000163114	0.000858883	0.362307	0.000511246	0.00183264	0.31728	5.3198e-09	7.25226e-08	-0.947653	0.523413	0.606636	-0.0450268	1.05854e-10	3.32723e-09	-1.30996	1.62405e-10	2.51909e-09	-1.26493
TDP1_Q9NUW8	-0.817937	-1.28595	-1.07648	0.497456	0.410228	0.250526	1.51481	1.50598	1.71576	-0.324041	0.0617876	0.189742	-0.713535	-1.06492	-0.86343	TDP1	Tyrosyl-DNA phosphodiesterase 1	Q9NUW8	0.633934	0.000363429	0.00421249	-0.205738	5.22492e-09	2.02199e-07	-0.590816	9.04515e-06	4.53391e-05	-0.304286	0.331641	0.389747	0.0431181	7.28912e-07	2.23264e-05	-0.385078	0.0386481	0.0689269	-0.0985478	6.59692e-05	0.000189559	0.248856	1.66768e-05	0.000118149	0.28653	2.2498e-09	3.06705e-08	0.633934	2.24108e-06	6.99536e-06	0.347404
APBA3_O96018	-0.850416	-1.30289	-1.47438	0.935568	0.963723	0.687203	1.20925	1.19276	1.2043	-0.0802601	-0.219011	0.417595	-0.570172	-0.997153	-1.11611	APBA3	Amyloid beta A4 precursor protein-binding family A member 3	O96018	1.03608	0.000364552	0.00421872	-0.40128	9.40118e-08	1.41156e-06	-0.900842	6.93016e-07	5.86113e-06	-0.754781	0.129275	0.170332	0.135239	5.03433e-05	0.00037241	-0.499562	0.00102038	0.00327157	-0.353501	2.51396e-05	8.12551e-05	0.536518	0.103842	0.158629	0.146061	1.84815e-08	1.65255e-07	1.03608	1.08007e-07	5.06473e-07	0.890019
TEP1_Q99973	0.298874	0.0236521	-0.312058	-0.761385	-0.860127	-1.37036	1.79135	1.0932	1.50056	1.0136	0.199938	0.251702	-0.924913	-1.17666	-0.767388	TEP1	Telomerase protein component 1	Q99973	0.373306	0.000367132	0.00423795	-0.219329	2.49657e-06	1.61895e-05	-0.367086	0.893622	0.914067	0.00621979	0.00723735	0.0129492	-0.145711	0.00664526	0.0158649	-0.147758	0.00028912	0.00115809	0.225548	0.130992	0.168462	0.0736176	2.08411e-06	2.2903e-05	0.373306	0.000339286	0.000701574	0.221375	0.00558457	0.00853818	-0.151931
GLG1_Q92896	1.65712	1.61506	1.50357	-0.916902	-0.972358	-0.851584	-0.780528	-1.20841	-0.974598	-0.0607097	-0.169651	-0.287749	0.324838	0.516398	0.605496	GLG1	Golgi apparatus protein 1	Q92896	0.706806	0.000367391	0.00423795	0.179443	9.51677e-08	1.4212e-06	0.402776	1.72127e-07	2.00481e-06	0.382438	2.19095e-06	1.07648e-05	-0.30403	5.09156e-05	0.000374352	0.223333	0.00012422	0.000596488	0.202995	1.13072e-08	1.32126e-07	-0.483473	0.59506	0.671039	-0.020338	1.16087e-10	3.51091e-09	-0.706806	1.65924e-10	2.55197e-09	-0.686468
SACS_Q9NZJ4	-0.60235	-0.371296	-0.480661	0.839743	1.19389	0.937939	1.21067	1.48926	0.904419	-0.461255	-0.243903	-0.557267	-1.07403	-1.12661	-1.65855	SACS	Sacsin	Q9NZJ4	0.941494	0.000372395	0.0042888	-0.327572	5.35201e-09	2.04292e-07	-0.941494	1.52895e-08	3.31487e-07	-0.861673	0.00070131	0.00162945	-0.303367	7.41569e-07	2.26179e-05	-0.613923	3.3602e-06	3.64807e-05	-0.534101	0.7285	0.769215	0.024205	0.263412	0.34726	0.0798219	4.82655e-07	2.26611e-06	0.638128	2.09107e-06	6.56412e-06	0.558306
DNASE2_O00115	1.8874	1.79574	1.8395	-0.930497	-1.02649	-0.843656	-0.0754256	-0.071035	-0.184767	-0.48761	-0.573895	-0.633522	-0.3103	-0.276775	-0.108659	DNASE2	Deoxyribonuclease-2-alpha	O00115	1.87715	0.000380696	0.0043774	0.22537	0.104776	0.140495	-0.0822069	2.06297e-07	2.29156e-06	0.47472	4.25234e-13	7.45308e-11	-1.40243	2.15754e-05	0.000205292	-0.307577	0.000157749	0.000721398	0.24935	6.5982e-14	2.26161e-11	-1.6278	3.28004e-08	1.14057e-06	0.556927	9.03203e-13	1.11055e-10	-1.32022	1.1048e-14	4.18546e-12	-1.87715
CARS_P49589	-0.230459	-0.615609	-0.0501036	-0.732091	-0.945544	-0.872318	1.82433	1.75239	1.66779	-0.172306	0.15798	0.555856	-0.835266	-0.734531	-0.770114	CARS	Cysteine--tRNA ligase, cytoplasmic	P49589	0.550195	0.000382367	0.00438082	-0.203395	1.57448e-08	4.06781e-07	-0.535368	0.732807	0.779942	0.0148264	0.0326182	0.0495851	-0.101911	3.43606e-06	5.95971e-05	-0.331973	0.000208344	0.000904499	0.218222	0.0332308	0.0490678	0.101484	1.14068e-08	5.51047e-07	0.550195	1.81771e-07	1.02298e-06	0.433458	0.0169517	0.0238737	-0.116737
PTPRJ_Q12913	1.4411	1.07882	1.59672	-1.51564	-1.53141	-1.50791	0.0285206	-0.455889	-0.335676	-0.0892503	-0.129759	-0.216217	0.478396	0.603914	0.554285	PTPRJ	Receptor-type tyrosine-protein phosphatase eta	Q12913	0.995478	0.000382418	0.00438082	0.23784	0.000104555	0.00032481	0.275473	3.48856e-09	1.12101e-07	0.710775	7.69987e-05	0.000234548	-0.284703	0.462568	0.545204	0.0376328	3.97392e-07	7.25997e-06	0.472935	1.28449e-07	9.31093e-07	-0.522542	9.96932e-07	1.34129e-05	0.435302	5.76916e-08	4.0953e-07	-0.560175	5.84176e-11	1.18448e-09	-0.995478
SH3BGRL3_Q9H299	1.51759	2	1.46534	-0.989727	-0.899788	-0.846865	-0.774165	-0.798487	-0.765803	-0.0134426	-0.521211	-0.575229	0.474385	0.337992	0.351105	SH3BGRL3	SH3 domain-binding glutamic acid-rich-like protein 3	Q9H299	1.20193	0.00038282	0.00438082	0.352226	6.32484e-06	3.30599e-05	0.542576	2.01991e-06	1.37891e-05	0.604229	2.27035e-06	1.11094e-05	-0.597705	0.0229555	0.04449	0.19035	0.00468624	0.0116517	0.252003	1.18388e-08	1.36845e-07	-0.94993	0.417588	0.507737	0.061653	1.33672e-09	2.08263e-08	-1.14028	7.07398e-10	7.93123e-09	-1.20193
ZEB1_P37275	-1.90015	-2	-1.5757	0.3887	0.410667	0.489435	-0.0400654	0.0379226	0.101621	0.444214	0.40267	0.425926	1.1024	0.860272	0.871532	ZEB1	Zinc finger E-box-binding homeobox 1	P37275	1.24087	0.000384095	0.00438116	0.232606	1.62038e-06	1.15366e-05	0.407401	0.000418831	0.00113778	0.230223	2.93183e-12	3.07934e-10	1.24087	0.00339181	0.00921511	0.174795	0.961672	0.972071	-0.00238241	3.82194e-11	1.77486e-09	1.00827	0.00309253	0.00823835	-0.177178	3.92919e-10	8.31832e-09	0.833471	3.7125e-11	8.64807e-10	1.01065
GPRIN3_Q6ZVF9	1.02409	0.635827	1.48575	-1.45043	-1.68367	-1.80761	0.387857	0.314909	0.311032	0.470736	0.80854	0.583961	-0.702216	-0.244315	-0.134456	GPRIN3	G protein-regulated inducer of neurite outgrowth 3	Q6ZVF9	0.865774	0.000384489	0.00438116	-0.315187	0.00487427	0.00907526	-0.224252	3.23748e-05	0.000129679	0.413301	1.31303e-05	5.03527e-05	-0.452474	0.191335	0.262616	0.0909345	7.22691e-08	1.94654e-06	0.728487	0.0580154	0.0807571	-0.137287	3.30325e-07	5.9591e-06	0.637553	0.00434833	0.00707169	-0.228222	9.58798e-09	6.73968e-08	-0.865774
CTCF_P49711	1.30334	1.21454	1.5458	-0.593405	-0.825163	-0.635906	-1.42475	-1.24978	-1.20265	0.187652	-0.156777	-0.365385	1.04276	0.516972	0.642763	CTCF	Transcriptional repressor CTCF	P49711	0.733273	0.000384675	0.00438116	0.234271	4.7579e-08	8.98882e-07	0.561408	2.57743e-06	1.66538e-05	0.393095	0.00399024	0.00763673	-0.171865	1.73707e-05	0.000177859	0.327137	0.00661275	0.0155653	0.158824	1.81398e-06	8.35383e-06	-0.406136	0.00457773	0.011461	-0.168312	2.01974e-09	2.83394e-08	-0.733273	4.42166e-08	2.4196e-07	-0.564961
ISOC2_Q96AB3	-0.0693222	0.232186	-0.0330338	-1.07582	-0.996846	-0.976615	1.44723	1.45677	1.84656	0.130833	0.289259	0.560368	-0.916333	-0.666179	-1.22907	ISOC2	Isochorismatase domain-containing protein 2, mitochondrial	Q96AB3	0.310944	0.000385627	0.00438506	-0.151171	3.89022e-07	3.93837e-06	-0.301468	0.769169	0.811681	0.00947605	0.00273605	0.00541641	-0.117261	0.000404925	0.00170248	-0.150297	0.000228621	0.000968579	0.160647	0.303318	0.356978	0.0339107	2.74677e-07	5.25832e-06	0.310944	6.57409e-05	0.000160735	0.184208	0.00156345	0.00261167	-0.126737
MCM10_Q7L590	-1.5236	-1.57828	-1.45957	0.721317	0.559288	0.723779	-0.92972	-0.707801	-0.394185	0.434994	0.307408	0.604053	1.18962	1.09359	0.959116	MCM10	Protein MCM10 homolog	Q7L590	0.984528	0.0003869	0.00439253	0.239183	8.32498e-09	2.71146e-07	0.665374	0.00833429	0.0154217	0.156179	7.29353e-11	2.74863e-09	0.984528	1.35664e-06	3.21077e-05	0.426191	0.121625	0.182501	-0.0830048	2.14755e-09	3.57826e-08	0.745345	1.86881e-07	3.92177e-06	-0.509195	2.74841e-05	7.42051e-05	0.319154	6.00377e-10	6.93662e-09	0.828349
SFPQ_P23246	0.0143315	0.137629	0.381604	-0.356422	0.123308	-0.0613731	-1.79174	-1.66599	-1.43573	0.228067	0.442603	-0.0258333	1.20922	1.32821	1.47211	SFPQ	Splicing factor, proline- and glutamine-rich	P23246	0.420286	0.000387505	0.00439253	0.158838	1.50803e-08	3.97611e-07	0.420286	4.15701e-05	0.000160011	0.203181	0.000293688	0.000760967	0.164091	3.19436e-06	5.63554e-05	0.261447	0.205538	0.282341	0.0443428	0.876878	0.900138	0.00525282	2.17025e-05	0.000146246	-0.217105	3.96196e-06	1.37836e-05	-0.256195	0.261064	0.300469	-0.03909
MAN2B1_O00754	1.8718	1.91023	1.82334	-0.564479	-0.491941	-0.425257	-0.847003	-0.55925	-0.765424	-0.437723	-0.511835	-0.812519	-0.079895	-0.194799	0.0847527	MAN2B1	Lysosomal alpha-mannosidase;Lysosomal alpha-mannosidase A peptide;Lysosomal alpha-mannosidase B peptide;Lysosomal alpha-mannosidase C peptide;Lysosomal alpha-mannosidase D peptide;Lysosomal alpha-mannosidase E peptide	O00754	1.29077	0.000388783	0.00440009	0.260931	4.80574e-05	0.000169153	0.328913	0.00182663	0.00402697	0.214392	2.83125e-10	7.30443e-09	-0.96186	0.235693	0.310889	0.0679822	0.409888	0.496696	-0.0465386	1.48667e-11	9.22507e-10	-1.22279	0.0566617	0.0948491	-0.114521	7.61236e-12	5.41324e-10	-1.29077	2.40023e-11	6.3993e-10	-1.17625
TTC38_Q5R3I4	-1.66865	-1.55567	-1.70327	-0.382768	0.274068	-0.530521	1.21823	0.924388	0.896066	0.695131	0.936266	0.938439	0.0348288	0.0124408	-0.0889782	TTC38	Tetratricopeptide repeat protein 38	Q5R3I4	0.808399	0.00039104	0.00441869	-0.265013	9.05334e-05	0.000287075	-0.312591	0.294942	0.359707	0.060634	8.05963e-07	4.64849e-06	0.495808	0.407208	0.49064	-0.0475781	6.16866e-05	0.000340768	0.325647	5.81239e-09	7.76208e-08	0.760821	1.62628e-05	0.000116246	0.373225	2.81651e-09	3.67269e-08	0.808399	3.31403e-06	9.86127e-06	0.435174
DST_Q03001	-0.736648	0.096981	-0.725961	-1.36587	-1.41497	-1.82498	0.579278	0.502125	0.776269	1.43628	1.08242	1.09786	0.0849419	0.194454	0.217819	DST	Dystonin	Q03001	0.725079	0.000392409	0.00442371	-0.275075	0.0582623	0.0833245	-0.11997	3.46418e-06	2.09012e-05	0.450004	0.0139603	0.0231003	0.164272	0.018862	0.0376612	0.155106	1.60524e-08	6.92107e-07	0.725079	4.4638e-06	1.81323e-05	0.439347	2.58793e-07	4.98073e-06	0.569973	0.000296858	0.000623151	0.284242	0.00028378	0.000541386	-0.285732
MDN1_Q9NU22	-1.35824	-1.5446	-1.52984	1.5211	1.2982	1.46531	0.128378	0.324438	0.293025	0.135176	0.128387	0.53403	-0.224931	-0.485975	-0.684464	MDN1	Midasin	Q9NU22	0.827088	0.000392713	0.00442371	-0.208066	0.00047947	0.00118926	-0.203156	1.97516e-08	4.06206e-07	-0.538912	1.93241e-05	7.11119e-05	0.288177	0.912086	0.930969	0.00491011	4.6826e-06	4.70745e-05	-0.330845	5.17337e-08	4.40686e-07	0.496243	4.00872e-06	3.84218e-05	-0.335755	5.80522e-08	4.10471e-07	0.491333	1.14307e-10	1.92238e-09	0.827088
DDX52_Q9Y2R4	-1.75313	-1.83507	-1.60202	1.06313	1.06324	1.28953	0.278119	0.5304	0.430609	0.383213	0.424955	0.286375	-0.261717	-0.184876	-0.112754	DDX52	Probable ATP-dependent RNA helicase DDX52	Q9Y2R4	0.879707	0.000396597	0.00446047	-0.169058	0.000192217	0.000543055	-0.183838	4.79301e-08	7.66669e-07	-0.406345	7.98072e-09	9.85338e-08	0.473363	0.683825	0.746576	-0.0147794	1.71108e-05	0.000124786	-0.237286	2.01159e-10	6.05833e-09	0.642421	3.23668e-05	0.000201574	-0.222507	1.5235e-10	4.13711e-09	0.6572	4.18584e-12	1.9776e-10	0.879707
PDIA4_P13667	-0.731504	-1.1229	-0.370676	-0.922338	-1.17813	-1.20182	-0.30023	-0.12831	-0.0580307	0.245855	0.452364	0.509402	1.77933	1.48488	1.54211	PDIA4	Protein disulfide-isomerase A4	P13667	0.354766	0.000399353	0.00448446	0.15745	1.07395e-05	5.00344e-05	0.231574	1.02021e-07	1.3425e-06	0.354766	5.12061e-07	3.17195e-06	0.307636	0.0435268	0.0760667	0.074124	5.23905e-05	0.000300723	0.197317	0.000590507	0.00132207	0.150187	0.00265125	0.0072534	0.123193	0.0390844	0.0529313	0.0760628	0.178115	0.211598	-0.04713
KIF5B_P33176	-1.20033	-1.62065	-0.591929	-0.26676	-0.134957	-0.227795	-0.673606	-0.689176	-0.478304	0.426832	0.304329	0.304378	1.73524	1.73032	1.38241	KIF5B	Kinesin-1 heavy chain	P33176	0.378356	0.000400908	0.0044881	0.174613	1.68e-06	1.18208e-05	0.306365	1.36949e-05	6.34743e-05	0.250874	1.60381e-07	1.19505e-06	0.378356	0.00341499	0.00925145	0.131752	0.0585138	0.0982234	0.0762609	0.000102843	0.000281147	0.203743	0.154828	0.223025	-0.0554912	0.0720169	0.0927829	0.071991	0.00425539	0.00662564	0.127482
TFB1M_Q8WVM0	-1.54689	-1.0816	-1.50025	0.808092	1.02669	0.780683	1.20923	0.660419	1.32682	-0.195362	0.53645	0.294481	-0.770748	-0.829701	-0.718324	TFB1M	Dimethyladenosine transferase 1, mitochondrial	Q8WVM0	0.852285	0.000400924	0.0044881	-0.343736	8.52904e-07	7.08098e-06	-0.641696	2.85498e-06	1.79791e-05	-0.574097	0.0123092	0.0206723	0.210589	0.00125946	0.00413577	-0.29796	0.00731323	0.0168991	-0.23036	4.14252e-06	1.69612e-05	0.554325	0.366623	0.456171	0.0675993	3.38842e-08	2.64819e-07	0.852285	8.82803e-08	4.29352e-07	0.784685
CBWD1_Q9BRT8	-0.278005	-0.278601	0.127037	0.541846	1.15604	1.09651	0.874989	0.69896	1.24612	0.289517	0.00360081	-0.71516	-1.48703	-1.54417	-1.73165	CBWD1	COBW domain-containing protein 1;COBW domain-containing protein 5;COBW domain-containing protein 3;COBW domain-containing protein 6;COBW domain-containing protein 2	Q9BRT8	0.346503	0.000403517	0.00450653	-0.198354	1.77616e-06	1.23525e-05	-0.346503	1.8425e-06	1.27892e-05	-0.345331	0.000409444	0.00101627	-0.198011	0.00367697	0.00983167	-0.148149	0.0038777	0.00996847	-0.146976	0.993547	0.994652	0.000343933	0.977996	0.983013	0.00117286	0.00362013	0.00598203	0.148493	0.00381771	0.00598169	0.14732
CEP57_Q86XR8	1.4987	1.371	1.82711	-0.490652	-0.740387	-0.776655	-1.20117	-1.18	-0.812275	-0.596016	-0.408033	-0.218286	0.415133	0.50241	0.809118	CEP57	Centrosomal protein of 57 kDa	Q86XR8	0.474961	0.000403822	0.00450653	0.177517	2.91392e-06	1.83182e-05	0.29617	4.80282e-05	0.000180149	0.224793	0.00038022	0.000953264	-0.178791	0.00746964	0.017485	0.118653	0.228018	0.306436	0.0472754	3.84682e-07	2.30854e-06	-0.356308	0.0786824	0.125997	-0.0713774	1.40146e-08	1.32315e-07	-0.474961	9.34512e-08	4.4964e-07	-0.403583
KDM3A_Q9Y4C1	-1.63859	-2	-1.03018	0.735395	0.102394	0.45315	0.291975	0.794454	0.301343	0.689973	0.829952	1.68326	-0.244836	-0.20723	-0.757203	KDM3A	Lysine-specific demethylase 3A	Q9Y4C1	0.673247	0.000405035	0.00451306	-0.377189	0.015397	0.0253785	-0.222003	0.0187551	0.0315346	-0.213725	0.00262389	0.00523573	0.296057	0.0728468	0.116264	0.155187	0.0604947	0.100996	0.163464	1.41293e-06	6.7847e-06	0.673247	0.918519	0.939571	0.00827749	2.17898e-05	6.01161e-05	0.51806	2.55617e-05	6.09451e-05	0.509783
EPN1_Q9Y6I3	1.17901	0.792065	1.40841	-1.32856	-1.24147	-1.52389	-0.464583	-0.738876	-0.759579	0.0850822	-0.132476	-0.0651824	1.3517	0.984774	0.453578	EPN1	Epsin-1	Q9Y6I3	1.13147	0.000406054	0.00451743	0.439457	3.57993e-06	2.16723e-05	0.719616	5.78218e-08	8.7254e-07	1.04223	0.35244	0.411627	-0.0892394	0.00991539	0.0220349	0.280159	2.21482e-05	0.000154479	0.602774	7.85229e-05	0.000221105	-0.528697	0.00414473	0.0106094	0.322615	1.01332e-06	4.25548e-06	-0.808856	2.21935e-08	1.34582e-07	-1.13147
RPS19BP1_Q86WX3	-1.51286	-1.28694	-1.6474	1.3231	1.22865	1.35882	0.341353	0.292529	0.284776	0.803853	0.574603	-0.0686577	-0.643378	-0.466217	-0.58223	RPS19BP1	Active regulator of SIRT1	Q86WX3	0.546003	0.000407028	0.00452128	-0.196092	0.00124517	0.00271352	-0.17054	8.7187e-07	7.04346e-06	-0.365998	0.000818566	0.0018699	0.180006	0.546694	0.624817	0.0255527	0.00128093	0.00395133	-0.169905	6.45363e-07	3.53525e-06	0.376098	0.000418246	0.00156636	-0.195458	1.39832e-06	5.61984e-06	0.350545	8.84448e-09	6.29699e-08	0.546003
RNF181_Q9P0P0	-1.69684	-1.74486	-1.74319	-0.0104038	-0.0576053	-0.00477141	0.326422	0.490403	0.0612012	1.58176	1.12457	0.778554	0.457663	0.16621	0.270889	RNF181	E3 ubiquitin-protein ligase RNF181	Q9P0P0	0.820595	0.000407716	0.00452194	-0.245155	0.975986	0.98144	0.00158401	0.0999455	0.138668	0.091578	6.55346e-08	5.68335e-07	0.57544	0.000386203	0.00164979	0.24674	2.19487e-05	0.000153534	0.336733	9.77861e-10	1.92885e-08	0.820595	0.105335	0.160466	0.0899939	6.76556e-08	4.61667e-07	0.573856	4.70297e-07	1.79111e-06	0.483862
PYCR2_Q96C36	-1.59225	-1.40188	-1.89523	1.07713	1.03413	1.03288	0.76025	0.660674	0.836592	0.0895604	0.147436	0.537182	-0.359597	-0.364517	-0.562355	PYCR2	Pyrroline-5-carboxylate reductase 2	Q96C36	0.91334	0.00041281	0.00457139	-0.234278	2.16435e-06	1.44651e-05	-0.402921	1.82248e-07	2.08888e-06	-0.503722	1.8117e-06	9.14005e-06	0.409618	0.00477379	0.0121133	-0.168643	0.000121203	0.000585908	-0.269444	1.05249e-08	1.25014e-07	0.643896	0.0626358	0.103502	-0.100801	6.4768e-10	1.18355e-08	0.812539	1.55955e-10	2.44036e-09	0.91334
SVIL_O95425	1.44052	1.48413	1.56133	0.725831	0.601529	0.787029	-0.589293	-0.662992	-0.44283	-0.372438	-0.537901	-0.635957	-0.777694	-1.40185	-1.17941	SVIL	Supervillin	O95425	2.00912	0.000415467	0.00459375	-0.46423	0.000835003	0.00192147	-0.426117	3.46846e-09	1.11955e-07	-1.40175	4.37079e-11	1.97868e-09	-2.00912	0.70357	0.765	0.0381128	3.73045e-07	6.90278e-06	-0.937515	1.07779e-09	2.07987e-08	-1.54489	2.38123e-07	4.74116e-06	-0.975628	8.02741e-10	1.40246e-08	-1.583	3.62008e-05	8.29324e-05	-0.607374
CCDC9_Q9Y3X0	-0.594523	-0.377546	0.0798078	-1.25536	-1.04604	-0.945783	0.426228	-0.315848	-0.0684055	-0.0871173	-0.553722	-0.22285	2	1.96618	0.814762	CCDC9	Coiled-coil domain-containing protein 9	Q9Y3X0	0.261597	0.000418317	0.00461417	0.185636	0.00159114	0.00337648	0.156773	1.752e-05	7.80378e-05	0.261597	0.00040148	0.000998568	0.186547	0.474827	0.556555	-0.0288632	0.0752114	0.121364	0.0759611	0.981823	0.985933	0.000910583	0.0194605	0.0388886	0.104824	0.4613	0.506087	0.0297738	0.0783503	0.0987334	-0.0750505
ITIH4_Q14624	0.650178	1.18035	0.688298	-0.911231	-0.814177	-0.839649	-1.0878	-1.23154	-1.43251	1.82557	0.897699	0.767656	0.10722	0.0819127	0.118022	ITIH4	Inter-alpha-trypsin inhibitor heavy chain H4;70 kDa inter-alpha-trypsin inhibitor heavy chain H4;35 kDa inter-alpha-trypsin inhibitor heavy chain H4	Q14624	1.28431	0.000418596	0.00461417	-0.564557	4.68984e-05	0.000165803	0.719757	0.000963407	0.00232315	0.509311	0.00605055	0.0110482	-0.392181	9.74635e-08	5.68553e-06	1.28431	7.33994e-07	1.15862e-05	1.07387	0.172412	0.215381	0.172376	0.101551	0.155868	-0.210446	4.98543e-07	2.32718e-06	-1.11194	4.85196e-06	1.38754e-05	-0.901492
DAPK3_O43293	-0.57504	-1.14148	-0.851125	-0.705004	-0.524589	-0.463867	-0.499833	-0.836434	-0.8499	0.897301	0.175689	0.580814	1.51366	1.90416	1.37564	DAPK3	Death-associated protein kinase 3	O43293	0.566182	0.000419444	0.00461645	0.241488	1.27302e-07	1.78175e-06	0.536841	2.92335e-07	2.95123e-06	0.498944	6.90537e-08	5.95267e-07	0.566182	6.97628e-05	0.000463668	0.295353	0.000242557	0.00100931	0.257456	2.80274e-05	8.94638e-05	0.324694	0.47095	0.558023	-0.0378967	0.575112	0.616387	0.0293413	0.210686	0.246509	0.067238
NOTCH1_P46531	-1.58732	-1.43959	-1.64295	0.991529	0.872143	0.987083	-0.591996	-0.689325	-0.404675	0.436514	0.0350955	0.227161	1.12998	1.03297	0.643387	NOTCH1	Neurogenic locus notch homolog protein 1;Notch 1 extracellular truncation;Notch 1 intracellular domain	P46531	0.787391	0.000421748	0.00463472	0.220657	2.07042e-07	2.48381e-06	0.470337	0.92211	0.937876	-0.00465052	5.08273e-10	1.16276e-08	0.782741	0.000143804	0.000783947	0.249679	0.000353718	0.00136885	-0.225308	2.65236e-08	2.60459e-07	0.562083	1.85158e-07	3.89697e-06	-0.474987	1.68818e-05	4.80676e-05	0.312404	4.72996e-10	5.69335e-09	0.787391
CPD_O75976	-1.24052	0.285707	-1.10146	0.939999	1.51706	1.2623	0.370303	-0.343965	0.411893	0.482705	0.794303	0.356593	-0.810326	-1.32384	-1.60075	CPD	Carboxypeptidase D	O75976	0.48379	0.000425838	0.00467125	-0.348422	0.00292599	0.00576074	-0.270841	2.07481e-05	8.94435e-05	-0.48379	0.163842	0.209996	-0.108946	0.31223	0.392638	0.0775805	0.0898752	0.141188	-0.135368	0.00654691	0.01138	0.239476	0.0129766	0.0277085	-0.212948	0.0473449	0.0630272	0.161895	0.000227634	0.000442124	0.374844
RBMS1_P29558	1.49254	1.67248	1.28461	0.127303	0.0135929	0.100012	-0.199688	-0.511667	-0.260573	0.950192	0.0693993	-0.700662	-1.28187	-1.59027	-1.16541	RBMS1	RNA-binding motif, single-stranded-interacting protein 1	P29558	0.734867	0.00042637	0.00467125	-0.377208	0.00565692	0.01039	-0.265438	0.000495549	0.00131257	-0.370452	5.76954e-07	3.47234e-06	-0.734867	0.185416	0.255921	0.11177	0.933866	0.94943	0.00675554	0.000660409	0.00145772	-0.357659	0.211576	0.288925	-0.105014	6.03074e-05	0.000148917	-0.469429	0.000567252	0.00102487	-0.364415
GCNT1_Q02742	-1.73784	-1.43903	-1.66631	1.16098	1.34676	1.20584	0.462504	0.287168	0.811511	0.118189	0.204061	0.315015	-0.443691	-0.226657	-0.398499	GCNT1	Beta-1,3-galactosyl-O-glycosyl-glycoprotein beta-1,6-N-acetylglucosaminyltransferase	Q02742	2.34883	0.000427632	0.00467554	-0.468328	7.19878e-06	3.66975e-05	-0.721944	8.76068e-09	2.20487e-07	-1.31278	1.38192e-07	1.05372e-06	1.03606	0.0242204	0.0465399	-0.253616	1.35746e-06	1.83665e-05	-0.84445	1.72058e-09	3.01361e-08	1.50438	5.31425e-05	0.000299077	-0.590834	2.60577e-10	6.12951e-09	1.758	7.38718e-12	2.79857e-10	2.34883
HMOX2_P30519	-0.203549	-0.764914	0.851798	0.243929	0.381732	0.351187	0.864849	1.34739	1.29082	0.140729	0.15586	0.0873767	-1.93214	-1.82136	-0.993713	HMOX2	Heme oxygenase 2	P30519	0.461678	0.00042806	0.00467554	-0.287136	4.64074e-06	2.63888e-05	-0.461678	0.000166044	0.000514943	-0.320313	0.000981198	0.00219542	-0.259121	0.0134128	0.0284375	-0.174542	0.594654	0.671633	-0.0331772	0.652672	0.698994	0.0280149	0.0373487	0.067058	0.141365	0.00558567	0.00889823	0.202557	0.332905	0.374414	0.061192
EEF1G_P26641	-1.21987	-1.0305	-1.11741	1.43671	1.31024	1.32946	0.565199	0.777683	0.781137	-0.577722	0.162739	0.359887	-1.12102	-0.820137	-0.836402	EEF1G	Elongation factor 1-gamma	P26641	0.905058	0.000431972	0.00471111	-0.330994	1.39802e-06	1.02788e-05	-0.595929	3.14634e-08	5.64772e-07	-0.833299	0.325432	0.383507	0.0717587	0.00241309	0.00699252	-0.264935	8.57189e-06	7.34529e-05	-0.502305	7.5661e-05	0.00021416	0.402753	0.00506456	0.0125016	-0.23737	3.9804e-07	1.92936e-06	0.667688	1.19227e-08	8.01304e-08	0.905058
TOR4A_Q9NXH8	1.40034	1.55999	1.28131	-1.07588	-0.834235	-0.912627	-0.514732	-1.15738	-1.01131	-0.358173	-0.343681	-0.330557	0.837943	0.215714	1.24328	TOR4A	Torsin-4A	Q9NXH8	0.575083	0.000434145	0.00472289	0.271029	9.99945e-06	4.72594e-05	0.405431	7.52461e-06	3.92868e-05	0.416772	0.016738	0.0272272	-0.15831	0.0364689	0.0657078	0.134402	0.0252635	0.048006	0.145744	5.52266e-06	2.18899e-05	-0.429339	0.846686	0.884663	0.0113412	2.8395e-07	1.47359e-06	-0.563742	2.26721e-07	9.52645e-07	-0.575083
HIVEP1_P15822	-1.16251	-0.197211	-0.088068	-0.28233	-1.35179	-0.9916	-0.18383	0.909769	-0.481654	0.0394962	-0.596647	-0.428973	1.91596	1.76784	1.13155	HIVEP1	Zinc finger protein 40	P15822	0.554629	0.000434364	0.00472289	0.43242	0.00270805	0.00539959	0.34071	4.6177e-05	0.000174296	0.554629	0.000225442	0.000600344	0.466831	0.335965	0.41752	-0.09171	0.206101	0.282852	0.122209	0.713662	0.755321	0.034411	0.0368598	0.0663789	0.213919	0.192852	0.229105	0.126121	0.356242	0.398482	-0.0877982
DOK2_O60496	1.88236	1.69942	1.96596	-0.718002	-0.791216	-0.69871	-0.770795	-0.72	-0.728143	-0.258719	-0.42464	-0.424646	-0.0495979	0.00237228	0.0343556	DOK2	Docking protein 2	O60496	1.3377	0.00043974	0.00477413	0.188621	4.14035e-07	4.12773e-06	0.379964	4.37869e-07	4.03041e-06	0.378067	6.60904e-12	5.40589e-10	-0.957735	0.000389955	0.00166164	0.191342	0.000423987	0.0015821	0.189446	7.07237e-13	1.06056e-10	-1.14636	0.962979	0.972163	-0.00189633	1.02832e-13	2.39155e-11	-1.3377	1.04673e-13	1.75218e-11	-1.3358
LBH_Q53QV2	1.13457	1.31606	1.3379	-1.2994	-0.836819	-0.98061	-0.772159	-1.09384	-1.01858	0.399097	-0.205736	-0.627376	0.779952	0.754647	1.1123	LBH	Protein LBH	Q53QV2	0.828417	0.000447461	0.00485064	0.369608	1.50879e-06	1.08821e-05	0.663596	9.62589e-07	7.63074e-06	0.691458	0.105878	0.142797	-0.136959	0.00259853	0.0074282	0.293987	0.0013438	0.00412128	0.32185	2.50429e-05	8.10151e-05	-0.506567	0.728988	0.78918	0.0278624	1.87056e-07	1.04455e-06	-0.800554	1.26638e-07	5.8023e-07	-0.828417
STK10_O94804	1.88417	1.80536	2	-0.741745	-0.702136	-0.704298	-0.398852	-0.515416	-0.454624	-0.478138	-0.47369	-0.634953	-0.274408	-0.183214	-0.137068	STK10	Serine/threonine-protein kinase 10	O94804	1.51399	0.000453998	0.0049141	0.19142	0.00300314	0.0058933	0.149379	6.59042e-06	3.54808e-05	0.29974	4.34884e-13	7.45308e-11	-1.21425	0.322173	0.403235	-0.042041	0.0202257	0.0398099	0.10832	6.97495e-14	2.28208e-11	-1.40567	0.0028703	0.00776125	0.150361	1.02005e-13	2.39155e-11	-1.36363	2.75141e-14	8.25195e-12	-1.51399
CD83_Q01151	0.439456	1.61357	1.86499	0.0631664	0.12016	-0.107729	-1.05789	-1.04118	-1.47973	-0.839343	-0.627789	-0.92294	0.786288	0.478848	0.710129	CD83	CD83 antigen	Q01151	0.439166	0.000456472	0.00493346	0.255723	5.28143e-05	0.000182505	0.325359	0.0627931	0.0920165	0.111283	0.0577933	0.0832826	-0.113807	0.224683	0.298996	0.0696363	0.0204797	0.0402327	-0.14444	1.51148e-05	5.19314e-05	-0.36953	0.00183296	0.00536643	-0.214076	2.50149e-06	9.27653e-06	-0.439166	0.00126123	0.00214771	-0.22509
ZNF644_Q9H582	-0.167306	-0.108059	-0.818223	0.506453	0.369031	0.552588	-1.11766	-1.54229	-1.66089	0.602309	-0.374841	-0.321385	1.50312	1.38768	1.18947	ZNF644	Zinc finger protein 644	Q9H582	0.439675	0.000458228	0.00494491	0.218458	4.41939e-07	4.32374e-06	0.439675	0.0109764	0.0196685	0.138804	6.79725e-05	0.000210048	0.270776	0.000412591	0.00173067	0.221217	0.11194	0.170311	-0.0796538	0.282624	0.335698	0.0523181	2.45468e-05	0.000161288	-0.300871	0.00322562	0.00538327	-0.168899	0.0144966	0.0206423	0.131972
NUSAP1_Q9BXS6	-1.76712	-0.490572	-1.75115	-0.0311445	-0.116567	0.0258563	-0.100083	0.946391	0.470902	-0.432649	-0.20682	-0.614597	1.59557	0.905397	1.56659	NUSAP1	Nucleolar and spindle-associated protein 1	Q9BXS6	0.36694	0.000458905	0.00494491	0.24178	0.0312981	0.0479022	0.124958	0.00285195	0.00597797	0.19034	9.23062e-06	3.74321e-05	0.36694	0.041874	0.0736761	-0.116822	0.337561	0.423452	-0.0514405	0.031072	0.0463249	0.125159	0.228015	0.308563	0.065382	0.000455737	0.000914524	0.241982	0.00471498	0.00728448	0.1766
FBXO5_Q9UKT4	-0.742245	-0.688406	-0.320906	-0.313548	-0.56178	-0.66763	-1.10561	-0.7063	-1.36577	0.925673	0.560855	0.373849	1.43374	1.65654	1.52154	FBXO5	F-box only protein 5	Q9UKT4	0.755651	0.000461425	0.00496167	0.266914	8.67764e-09	2.77607e-07	0.755651	1.35103e-07	1.6595e-06	0.597068	9.22005e-08	7.47364e-07	0.617304	1.26784e-06	3.08309e-05	0.488737	6.98563e-05	0.000376649	0.330154	3.95838e-05	0.000121503	0.35039	0.0159084	0.0329142	-0.158583	0.0309855	0.0427185	-0.138347	0.728466	0.756747	0.0202361
PLS1_Q14651	0.180976	-0.709137	0.245285	-0.338237	0.328017	0.239749	1.44872	1.54429	0.927837	-0.550111	0.366145	0.787318	-1.48695	-1.66632	-1.31759	PLS1	Plastin-1	Q14651	0.486634	0.000461839	0.00496167	-0.294253	3.79497e-06	2.26503e-05	-0.486634	0.000858604	0.00210427	-0.272575	0.00205261	0.00421051	-0.24286	0.009367	0.0210737	-0.192381	0.735844	0.791957	0.021678	0.4287	0.48519	0.0513924	0.00486398	0.0121019	0.214059	0.00199771	0.00349017	0.243774	0.644448	0.678475	0.0297144
ARIH2_O95376	-1.52361	-1.46509	-1.49644	-0.270178	-0.176418	-0.357999	1.66547	1.07102	1.3024	0.535363	0.517797	0.854831	-0.2923	-0.127826	-0.237017	ARIH2	E3 ubiquitin-protein ligase ARIH2	O95376	0.54563	0.000471106	0.00505368	-0.164196	1.30558e-06	9.71828e-06	-0.300597	0.792672	0.831243	0.0094385	1.13292e-05	4.44886e-05	0.245033	0.00199282	0.00600431	-0.1364	0.000293659	0.00117431	0.173635	3.99513e-08	3.57229e-07	0.40923	9.30594e-07	1.27837e-05	0.310035	1.3154e-09	2.05829e-08	0.54563	1.68661e-05	4.1935e-05	0.235595
SCRN1_Q12765	1.45216	1.52268	2	-0.364208	-0.195586	-0.446295	0.0827232	0.175811	0.205809	-0.0517944	-0.676778	-0.222806	-0.947781	-1.13213	-1.46912	SCRN1	Secernin-1	Q12765	1.6903	0.0004748	0.00508573	-0.511083	8.00988e-06	3.98427e-05	-0.789623	0.000565826	0.00146715	-0.500319	1.4088e-09	2.58688e-08	-1.6903	0.0249463	0.0477055	-0.27854	0.923257	0.943276	0.0107643	9.85579e-08	7.50465e-07	-1.17921	0.0207421	0.0409271	0.289304	1.99385e-06	7.6502e-06	-0.900675	8.87821e-08	4.30747e-07	-1.18998
CHTF8_P0CG12	1.45456	1.18708	1.21467	-1.48493	-0.945916	-0.740202	-0.0916016	0.0706795	-0.0869777	-0.697224	-1.3518	-0.679371	0.800667	-0.0330627	1.38343	CHTF8	Chromosome transmission fidelity protein 8 homolog isoform 2	P0CG12	0.332381	0.000477643	0.00510858	0.230788	0.0507306	0.0734579	0.106843	0.000227708	0.000676731	0.251724	0.127851	0.168764	-0.0806565	0.0268293	0.0507269	-0.123944	0.679414	0.745994	0.0209366	3.15062e-05	9.9335e-05	-0.311444	0.0120777	0.0260911	0.144881	0.00236521	0.00407194	-0.1875	1.6518e-05	4.11692e-05	-0.332381
PLEKHA7_Q6IQ23	-1.20215	-0.992849	-1.50398	-0.240231	-0.0588957	-0.185716	-0.271995	-1.13986	-0.55425	0.623559	0.517834	0.624042	1.51256	1.62671	1.24522	PLEKHA7	Pleckstrin homology domain-containing family A member 7	Q6IQ23	1.53797	0.000478418	0.00510927	0.498305	5.61656e-08	1.00567e-06	1.20827	1.12553e-06	8.66481e-06	0.926446	3.2671e-09	4.9301e-08	1.53797	1.84414e-05	0.000185673	0.709967	0.00157786	0.00471262	0.428141	3.12804e-07	1.94772e-06	1.03967	0.0209268	0.0412221	-0.281826	0.00895561	0.0137417	0.329701	7.83569e-05	0.000166552	0.611527
BRD3_Q15059	1.58628	1.72559	1.79218	-1.07507	-0.872543	-1.10751	-0.439304	-0.657598	-0.521761	-0.105664	-0.565559	-0.751389	0.428221	0.367855	0.196273	BRD3	Bromodomain-containing protein 3	Q15059	0.636355	0.000479302	0.00511113	0.188349	0.00024677	0.000671804	0.20364	3.45439e-06	2.08597e-05	0.315673	2.92129e-06	1.38703e-05	-0.320682	0.71144	0.770762	0.0152906	0.00789602	0.0180832	0.127324	1.58561e-08	1.72928e-07	-0.509031	0.0161976	0.0334453	0.112033	1.11824e-08	1.11021e-07	-0.524322	1.10422e-09	1.13545e-08	-0.636355
TUBB6_Q9BUF5	-1.03245	-0.128886	-1.16594	-1.07342	-0.674704	-1.10452	-0.440213	-0.319378	-0.418228	0.694838	0.556374	0.433412	1.5652	1.56503	1.54289	TUBB6	Tubulin beta-6 chain	Q9BUF5	1.06007	0.000480156	0.00511267	0.420958	6.39877e-07	5.72865e-06	0.824159	3.63734e-08	6.27856e-07	1.06007	8.41207e-08	6.94382e-07	0.986072	0.000682832	0.00256302	0.403201	9.72352e-06	8.11007e-05	0.639116	3.33634e-05	0.000104277	0.565114	0.0219397	0.0428436	0.235915	0.0970393	0.122092	0.161912	0.427875	0.469775	-0.0740024
SUPV3L1_Q8IYB8	-0.22157	0.0675022	0.177207	1.094	0.862032	1.07157	1.06624	0.868057	0.914844	-0.890609	-0.0826659	-0.383857	-1.89606	-1.48848	-1.15821	SUPV3L1	ATP-dependent RNA helicase SUPV3L1, mitochondrial	Q8IYB8	0.58708	0.000481001	0.0051141	-0.247044	9.40215e-08	1.41156e-06	-0.57324	7.14296e-08	1.0242e-06	-0.58708	1.74849e-05	6.51094e-05	-0.354084	3.92756e-05	0.000309666	-0.326196	2.61612e-05	0.000176822	-0.340036	0.0652636	0.0897873	-0.10704	0.798303	0.845774	-0.0138401	0.00124684	0.00226065	0.219156	0.000774047	0.00136391	0.232996
CARHSP1_Q9Y2V2	1.15635	1.27579	1.49605	-1.1131	-1.39202	-1.30363	-0.882897	-0.753871	-0.990246	0.341737	0.0177506	0.0577859	0.635319	0.657107	0.797875	CARHSP1	Calcium-regulated heat stable protein 1	Q9Y2V2	1.14356	0.000482533	0.00511935	0.247283	9.70384e-09	3.0107e-07	0.697246	6.65277e-10	3.32546e-08	0.871914	0.000216178	0.000577812	-0.271651	1.43948e-06	3.3481e-05	0.449963	3.53413e-08	1.19994e-06	0.624631	2.96457e-07	1.8702e-06	-0.518934	0.00606517	0.0145233	0.174667	1.84352e-10	4.82534e-09	-0.968897	2.4093e-11	6.3993e-10	-1.14356
TINF2_Q9BSI4	1.59339	1.32867	2	-0.799833	-1.302	-0.496344	-0.577058	-0.313349	-0.127763	-0.73859	-0.831414	-0.839141	0.294291	0.149319	0.59513	TINF2	TERF1-interacting nuclear factor 2	Q9BSI4	0.497789	0.000482918	0.00511935	0.22628	0.0160249	0.026269	0.134992	0.000307875	0.000873812	0.238686	0.000149586	0.000419447	-0.259103	0.0835546	0.13065	-0.0912879	0.802605	0.848333	0.0124059	2.31696e-07	1.50927e-06	-0.485383	0.0530544	0.0898044	0.103694	2.31413e-06	8.67108e-06	-0.394095	1.73992e-07	7.56732e-07	-0.497789
ZNF24_P17028	-0.174682	0.425234	0.252039	0.356929	0.562336	0.22048	-1.96396	-1.40913	-1.43456	0.165947	0.291751	-0.898492	1.36569	0.983538	1.25688	ZNF24	Zinc finger protein 24	P17028	0.67871	0.000493633	0.00522079	0.32645	3.39594e-07	3.57565e-06	0.67871	0.0145101	0.0251429	0.198953	0.00362177	0.00700228	0.250351	0.00025891	0.0012142	0.35226	0.0935015	0.146119	-0.127497	0.299201	0.352884	-0.0760997	1.40204e-05	0.000103613	-0.479757	4.30009e-05	0.000110622	-0.42836	0.478004	0.519425	0.0513971
DENND4A_Q7Z401	-1.14997	-1.78275	-0.894682	-0.545855	-0.250368	-0.236619	1.13381	1.28384	1.03326	0.885794	1.09071	1.08622	-0.174388	-0.775738	-0.703252	DENND4A	C-myc promoter-binding protein	Q7Z401	0.231969	0.000493937	0.00522079	-0.150308	0.000252398	0.000684589	-0.16268	0.552017	0.6147	-0.0197772	0.0524006	0.0763676	0.0692891	0.708645	0.769008	-0.0123717	0.00149965	0.00451652	0.130531	1.48928e-05	5.14635e-05	0.219597	0.000744875	0.00257761	0.142903	8.51096e-06	2.66125e-05	0.231969	0.0168391	0.0237337	0.0890663
PPID_Q08752	-0.858234	-1.15324	-1.15887	0.992284	1.05711	1.03497	1.03533	1.2784	1.19658	0.0779773	-0.318009	-0.19297	-0.840421	-0.835348	-1.31554	PPID	Peptidyl-prolyl cis-trans isomerase D	Q08752	0.452661	0.000495425	0.00522884	-0.173343	3.41691e-08	7.19149e-07	-0.44053	7.49908e-08	1.06888e-06	-0.411669	0.750595	0.791848	0.0121312	8.65309e-06	0.000112023	-0.267186	2.73985e-05	0.0001821	-0.238326	0.000279627	0.000677696	0.185474	0.453801	0.541702	0.0288607	2.48736e-08	2.07222e-07	0.452661	5.35989e-08	2.80178e-07	0.4238
FAM76B_Q5HYJ3	1.39549	1.65936	1.73439	-0.751923	-0.803375	-0.667716	-1.35565	-0.988802	-0.938033	-0.0954065	-0.170697	-0.403477	0.715776	0.358295	0.311769	FAM76B	Protein FAM76B	Q5HYJ3	1.03395	0.000498371	0.00525224	0.26329	1.2625e-07	1.77524e-06	0.597993	2.20993e-06	1.4634e-05	0.462279	4.12828e-06	1.86772e-05	-0.435961	5.88916e-05	0.000411156	0.334702	0.0040235	0.0102991	0.198988	2.05785e-08	2.12822e-07	-0.699252	0.0331105	0.0606128	-0.135714	1.88081e-10	4.88739e-09	-1.03395	1.03942e-09	1.08904e-08	-0.89824
SORD_Q00796	-1.66762	-1.79172	-1.7785	-0.0968682	-0.119451	0.0461497	0.487973	0.86148	0.56717	0.594311	1.10987	1.35566	0.197168	-0.00279766	0.23718	SORD	Sorbitol dehydrogenase	Q00796	0.643571	0.000501542	0.00527444	-0.203851	0.0216263	0.0344013	-0.115183	0.30846	0.373535	0.0466696	2.29058e-07	1.61238e-06	0.43972	0.0655393	0.106524	0.0886683	8.15663e-05	0.000424215	0.25052	2.66732e-09	4.25707e-08	0.643571	0.00289579	0.00781661	0.161852	1.55397e-08	1.43404e-07	0.554902	8.03179e-07	2.83674e-06	0.39305
BRF1_Q92994	-0.318949	-0.768708	0.0619836	-0.731286	-1.07406	-0.988478	-0.130463	-0.92796	-0.894885	0.178173	0.397192	0.135148	1.31654	1.83603	1.90972	BRF1	Transcription factor IIIB 90 kDa subunit	Q92994	0.335047	0.000501944	0.00527444	0.185594	5.5188e-06	2.99331e-05	0.299201	1.6522e-06	1.17053e-05	0.335047	2.34419e-05	8.36149e-05	0.259639	0.0143271	0.0300562	0.113606	0.00262638	0.00721827	0.149453	0.087955	0.117349	0.0740447	0.387423	0.477185	0.0358463	0.341708	0.386749	-0.0395617	0.0828887	0.104161	-0.0754079
IL2RG_P31785	-0.510206	-0.966338	-0.755357	-1.2283	-1.28266	-1.13376	0.453812	0.413063	-0.399846	-0.113003	0.458495	0.617952	1.39361	1.36269	1.68985	IL2RG	Cytokine receptor common subunit gamma	P31785	0.611278	0.000506424	0.00531376	0.263124	0.000160657	0.00046667	0.300629	9.96215e-08	1.32058e-06	0.611278	8.64795e-07	4.9169e-06	0.504537	0.521152	0.60097	0.0375049	4.08792e-05	0.000246853	0.348154	0.00100969	0.00213694	0.241413	0.00011941	0.000569593	0.310649	0.00344618	0.00571426	0.203908	0.083612	0.105033	-0.106741
AHCY_P23526	-0.65282	-0.125553	-0.834811	0.88998	1.25273	1.12902	1.11399	0.949321	1.08525	-0.450731	-0.0504326	-0.282915	-1.60129	-1.45871	-0.963022	AHCY	Adenosylhomocysteinase	P23526	0.452169	0.000514572	0.00539139	-0.200768	1.76391e-07	2.23532e-06	-0.444534	1.45282e-07	1.75166e-06	-0.452169	0.00457509	0.00863664	-0.149375	9.39419e-05	0.000572016	-0.243767	7.04466e-05	0.000379263	-0.251401	0.25864	0.31054	0.0513926	0.863303	0.897725	-0.0076345	1.4698e-05	4.25054e-05	0.295159	1.13399e-05	2.94674e-05	0.302794
IPO11_Q9UI26	-0.881485	-0.947942	-1.33208	1.12051	1.30488	1.40287	0.877078	0.453333	0.875956	-0.363392	0.49115	0.0766011	-1.48612	-0.913268	-0.678099	IPO11	Importin-11	Q9UI26	0.951141	0.000523	0.00546728	-0.44658	5.89351e-06	3.12382e-05	-0.719006	3.20919e-07	3.1471e-06	-0.939708	0.907867	0.924435	0.0114335	0.0149871	0.0311603	-0.272426	0.00022506	0.000958569	-0.493127	0.000423968	0.000984317	0.458014	0.0407083	0.0721365	-0.220702	4.996e-06	1.67965e-05	0.73044	2.80047e-07	1.14273e-06	0.951141
UBIAD1_Q9Y5Z9	-1.30548	-1.10219	-0.81677	1.53147	1.5004	1.52802	0.476681	0.562856	0.62536	-0.463058	-0.0652865	0.107128	-0.636142	-0.860211	-1.08278	UBIAD1	UbiA prenyltransferase domain-containing protein 1	Q9Y5Z9	1.22056	0.000523967	0.00546728	-0.338355	6.84105e-07	5.98632e-06	-0.66545	1.62039e-09	6.40854e-08	-1.11938	0.19187	0.241786	0.101181	0.000690097	0.0025858	-0.327096	1.1244e-07	2.69539e-06	-0.781022	5.07692e-05	0.000150447	0.439536	3.72162e-05	0.000224078	-0.453926	1.39101e-07	8.18197e-07	0.766631	5.69376e-10	6.6532e-09	1.22056
PGAM5_Q96HS1	-1.28634	-1.76858	-1.66551	1.18921	1.1185	1.18188	0.312921	0.555534	0.441212	0.317256	0.672406	0.520784	-0.585048	-0.267908	-0.736309	PGAM5	Serine/threonine-protein phosphatase PGAM5, mitochondrial	Q96HS1	0.398122	0.000524093	0.00546728	-0.150312	0.000898146	0.00204519	-0.140576	4.91811e-06	2.78744e-05	-0.246285	0.000482149	0.00117287	0.151837	0.770069	0.817503	0.00973613	0.0116993	0.0249148	-0.0959731	5.36969e-07	3.02197e-06	0.302149	0.00663096	0.0156645	-0.105709	7.72108e-07	3.37645e-06	0.292413	2.28181e-08	1.37559e-07	0.398122
SEC31A_O94979	1.17586	0.867003	0.0649626	-0.628039	-0.741424	-0.367631	-1.01873	-1.15799	-0.841999	-0.809829	-0.557445	-0.262314	1.65658	1.8004	0.820588	SEC31A	Protein transport protein Sec31A	O94979	0.197121	0.000528823	0.00550864	0.159592	8.26202e-05	0.000265728	0.197121	0.000455495	0.00122019	0.162496	0.115196	0.154008	0.0586192	0.299018	0.379533	0.0375296	0.934515	0.949718	0.00290446	0.0123835	0.0202445	-0.100973	0.336433	0.424254	-0.0346251	0.00160263	0.00284978	-0.138502	0.0105606	0.0153783	-0.103877
HIST2H3PS2_Q5TEC6	1.89814	1.62215	1.05842	-0.880529	-0.605818	-0.585304	-1.17448	-0.831406	-1.1882	-0.0581502	-0.723297	-0.295161	0.557758	0.48837	0.717508	HIST2H3PS2	Histone H3	Q5TEC6	1.33771	0.000540889	0.00562618	0.488811	2.61804e-06	1.68106e-05	0.853232	3.62704e-05	0.000142586	0.66006	0.000581783	0.00138161	-0.484478	0.00469684	0.0119547	0.364421	0.132274	0.195826	0.171249	6.22793e-07	3.42398e-06	-0.973289	0.0932962	0.145168	-0.193172	1.62574e-08	1.49261e-07	-1.33771	9.9786e-08	4.76231e-07	-1.14454
PLEKHF1_Q96S99	1.59974	1.48707	1.07167	-0.700374	-0.618962	-0.400472	-1.20845	-1.02335	-1.10255	0.118349	-0.777607	-0.731518	1.27057	0.648612	0.367272	PLEKHF1	Pleckstrin homology domain-containing family F member 1	Q96S99	0.643929	0.00054189	0.00562846	0.316019	1.05435e-05	4.93601e-05	0.483049	0.000262784	0.000762509	0.344296	0.0365501	0.0550278	-0.16088	0.0309737	0.057224	0.16703	0.688048	0.753128	0.0282768	1.2017e-05	4.24844e-05	-0.476899	0.0655431	0.107639	-0.138753	4.82941e-07	2.26611e-06	-0.643929	6.64134e-06	1.82081e-05	-0.505176
HEBP2_Q9Y5Z4	1.72168	1.86136	1.79328	-1.02101	-0.909163	-0.873783	-0.164984	0.0864258	-0.0852618	0.0817277	-0.145406	-0.240353	-0.799545	-0.881037	-0.423934	HEBP2	Heme-binding protein 2	Q9Y5Z4	1.00216	0.000543964	0.00564048	-0.220577	0.00028944	0.000770769	-0.237754	0.0985979	0.137089	0.085688	1.07443e-10	3.63087e-09	-0.916477	0.726675	0.782702	-0.0171772	2.78077e-05	0.000184309	0.306265	3.02661e-09	4.73599e-08	-0.695899	1.61511e-05	0.000115925	0.323443	4.08105e-09	4.92876e-08	-0.678722	3.58423e-11	8.4866e-10	-1.00216
RAB11FIP1_Q6WKZ4	-0.288426	-0.736428	-0.0231396	0.813917	0.241121	0.541354	-1.62476	-0.367572	-1.21863	-0.679038	-0.39048	-0.44469	1.95549	1.81703	0.404253	RAB11FIP1	Rab11 family-interacting protein 1	Q6WKZ4	0.407846	0.000544614	0.00564048	0.314175	5.34514e-05	0.000184352	0.407846	0.0583839	0.0862931	0.142452	0.00107581	0.00238413	0.288437	0.195068	0.266534	0.0936707	0.0266173	0.0500892	-0.171723	0.713193	0.754936	-0.0257378	0.00200482	0.00578848	-0.265394	0.105372	0.131587	-0.119408	0.053196	0.0691164	0.145985
PACSIN2_Q9UNF0	1.50624	0.95476	1.58163	-0.821989	-1.05767	-0.504142	-1.14335	-1.06837	-1.15904	0.0479207	-0.471069	-0.316547	1.07941	0.838721	0.533505	PACSIN2	Protein kinase C and casein kinase substrate in neurons protein 2	Q9UNF0	0.485717	0.000548317	0.00567067	0.209092	1.65521e-06	1.16774e-05	0.381477	1.17034e-05	5.59372e-05	0.316813	0.0402032	0.0600754	-0.10424	0.00239996	0.00696849	0.172385	0.0349262	0.0633565	0.10772	1.30953e-05	4.60028e-05	-0.313333	0.180351	0.253746	-0.0646643	1.11396e-07	6.83568e-07	-0.485717	5.59699e-07	2.08202e-06	-0.421053
GART_P22102	-1.82255	-1.43434	-2	0.799949	0.839744	0.833162	0.789106	0.685452	0.80079	0.166572	0.471951	0.62581	-0.227177	-0.259713	-0.26457	GART	Trifunctional purine biosynthetic protein adenosine-3;Phosphoribosylamine--glycine ligase;Phosphoribosylformylglycinamidine cyclo-ligase;Phosphoribosylglycinamide formyltransferase	P22102	0.850103	0.000551484	0.00568567	-0.221573	1.2923e-05	5.7884e-05	-0.332703	6.74829e-06	3.58746e-05	-0.354412	1.72631e-07	1.26666e-06	0.495691	0.0393123	0.0698002	-0.111129	0.0169877	0.0342417	-0.132839	2.26811e-09	3.70201e-08	0.717264	0.661069	0.730148	-0.0217097	3.97746e-10	8.39582e-09	0.828394	2.9031e-10	3.82719e-09	0.850103
PPP1R14B_Q96C90	-1.34515	-1.35595	-0.944547	-0.0142543	-0.143389	-0.0493036	0.276087	0.544887	0.352563	2	1.5482	0.166092	-0.497553	-0.547707	-0.399807	PPP1R14B	Protein phosphatase 1 regulatory subunit 14B	Q96C90	0.47573	0.000552835	0.00568567	-0.340992	0.0511696	0.0740339	-0.160332	0.327601	0.393275	-0.0758079	0.0941171	0.128892	0.134738	0.0309811	0.057224	0.180659	0.00361629	0.00939034	0.265184	2.70474e-05	8.66432e-05	0.47573	0.277254	0.361535	0.0845246	0.00170421	0.00301251	0.29507	0.014565	0.0207178	0.210546
ATIC_P31939	-1.88974	-1.6057	-1.67217	-0.0549768	-0.139124	0.0463135	0.552644	0.592422	0.633735	1.05479	0.796157	1.41277	0.417476	0.0773772	-0.221975	ATIC	Bifunctional purine biosynthesis protein PURH;Phosphoribosylaminoimidazolecarboxamide formyltransferase;IMP cyclohydrolase	P31939	0.484163	0.000552907	0.00568567	-0.171747	0.0387181	0.0579162	-0.0864765	0.530919	0.594702	0.0241564	1.72808e-06	8.80303e-06	0.312416	0.0410769	0.0724329	0.0852704	0.000179364	0.000797443	0.195903	1.18262e-08	1.36845e-07	0.484163	0.011548	0.0251354	0.110633	1.12933e-07	6.90063e-07	0.398893	4.08795e-06	1.1912e-05	0.28826
NAGPA_Q9UK23	1.50601	1.58933	1.55922	-0.244895	-0.0915271	-0.276283	-1.03626	-1.75394	-1.04442	-0.148988	-0.568056	-0.711806	0.570745	0.319578	0.331293	NAGPA	N-acetylglucosamine-1-phosphodiester alpha-N-acetylglucosaminidase	Q9UK23	0.887822	0.000552927	0.00568567	0.277194	1.02896e-06	8.10671e-06	0.528795	0.00760855	0.0142361	0.191839	5.55847e-05	0.000175405	-0.359027	0.001191	0.00396706	0.251602	0.182525	0.255242	-0.085355	1.29337e-07	9.36589e-07	-0.63622	0.000100749	0.000502557	-0.336957	2.58672e-09	3.43131e-08	-0.887822	6.55497e-07	2.38056e-06	-0.550865
DYRK1A_Q13627	0.947981	1.21975	1.39185	-1.28387	-1.42787	-1.20474	-0.772847	-0.844849	-0.820415	0.274755	-0.210411	0.0842243	0.863753	0.6772	1.10548	DYRK1A	Dual specificity tyrosine-phosphorylation-regulated kinase 1A	Q13627	0.529691	0.000555567	0.00570337	0.176978	5.05289e-07	4.77933e-06	0.360248	2.72483e-08	5.1614e-07	0.464993	0.118756	0.158092	-0.0646988	0.00041586	0.00174022	0.18327	5.68875e-06	5.42353e-05	0.288015	3.35653e-05	0.000104817	-0.241676	0.0182386	0.0368353	0.104745	7.75626e-08	5.13611e-07	-0.424947	5.85459e-09	4.45541e-08	-0.529691
PLEKHA5_Q9HAU0	-0.258008	-0.151846	0.670881	0.23694	-0.483599	-0.354133	1.44051	0.478921	0.786317	1.13604	-0.0490715	0.913376	-1.27082	-0.656466	-2	PLEKHA5	Pleckstrin homology domain-containing family A member 5	Q9HAU0	0.453269	0.000556833	0.00570337	-0.408058	0.000228447	0.000628337	-0.453269	0.0183289	0.0309045	-0.241344	0.00565393	0.0104004	-0.29658	0.620834	0.691117	-0.045211	0.0848369	0.134328	0.166714	0.233836	0.283454	0.111478	0.0339917	0.0619424	0.211925	0.103021	0.128942	0.156689	0.546583	0.586772	-0.0552363
FEN1_P39748	0.512157	0.905651	0.811121	-1.04665	-1.57597	-1.09251	-1.13681	-0.59482	-0.869355	0.552157	0.0245732	-0.197164	1.51655	0.953621	1.23744	FEN1	Flap endonuclease 1	P39748	0.556305	0.000557446	0.00570337	0.249424	1.11527e-06	8.63197e-06	0.472805	1.81386e-07	2.08565e-06	0.556305	0.0635791	0.090748	0.110821	0.00132876	0.00430442	0.223381	9.09413e-05	0.000464581	0.306881	0.0249507	0.0380015	-0.138603	0.150172	0.217712	0.0834998	1.84618e-05	5.18485e-05	-0.361983	2.12866e-06	6.66756e-06	-0.445483
ZNF777_Q9ULD5	0.734008	0.989102	0.824613	0.145092	0.693668	0.281319	-1.1502	-2	-0.751287	-0.305941	-0.762255	-0.838111	0.824371	1.04783	0.66348	ZNF777	Zinc finger protein 777	Q9ULD5	0.930442	0.000557818	0.00570337	0.603809	1.02462e-05	4.82356e-05	0.928805	0.169174	0.22064	0.192426	0.990299	0.992525	-0.00163655	0.0289756	0.0541385	0.324996	0.00840977	0.0190897	-0.411383	0.000545577	0.00123144	-0.605446	9.87477e-05	0.000494976	-0.736379	1.0063e-05	3.07052e-05	-0.930442	0.165842	0.198064	-0.194063
LRSAM1_Q6UWE0	-0.44006	-1.84886	-0.669138	-0.54525	-0.614693	-0.519449	1.18366	0.915825	1.03124	1.57616	0.783036	1.09097	-0.390434	-0.624633	-0.92837	LRSAM1	E3 ubiquitin-protein ligase LRSAM1	Q6UWE0	0.214617	0.000562943	0.00574761	-0.180637	0.000918089	0.00208598	-0.169938	0.826526	0.858963	-0.00884308	0.405913	0.465768	0.0339806	0.790993	0.835805	0.0106985	0.000842902	0.00278312	0.171793	0.000126749	0.000337385	0.214617	0.00138416	0.00425051	0.161095	0.000200507	0.000436819	0.203919	0.298799	0.339664	0.0428237
MACROD1_Q9BQ69	-0.407059	-0.317027	0.876118	-0.524606	0.317904	-1.14024	1.2862	1.10588	1.1406	0.921207	0.135759	0.594904	-0.72919	-1.77787	-1.48258	MACROD1	O-acetyl-ADP-ribose deacetylase MACROD1	Q9BQ69	0.633372	0.000566176	0.00577243	-0.47501	4.32633e-05	0.000155783	-0.633372	0.0525109	0.0788012	-0.222513	0.0053741	0.00993649	-0.348725	0.152446	0.217374	-0.158362	0.0309257	0.0569608	0.252497	0.246841	0.297614	0.126285	0.00174674	0.00515498	0.410859	0.0173149	0.0250972	0.284647	0.247099	0.285538	-0.126212
CST7_O76096	0.568714	1.30729	0.622857	-1.22583	-1.48084	-1.29115	0.265047	-0.160848	0.0345445	0.445015	-0.939016	-1.26084	1.40858	0.782344	0.924134	CST7	Cystatin-F	O76096	0.954609	0.000573396	0.00583777	0.653581	0.0157487	0.0258811	0.399447	1.79253e-05	7.95475e-05	0.954609	0.574058	0.629409	0.082699	0.100267	0.152199	-0.254135	0.0563567	0.0951401	0.301028	0.00164372	0.00330766	-0.570882	0.00201585	0.00581333	0.555163	0.0461933	0.0616653	-0.316748	4.37046e-05	9.8308e-05	-0.87191
NMI_Q13287	-0.032111	-0.268829	0.104065	-1.28983	-1.39004	-1.19625	-0.828328	-0.671925	-0.437911	0.647457	0.208043	0.804714	1.66704	1.5275	1.15641	NMI	N-myc-interactor	Q13287	0.639114	0.000583091	0.00592402	0.209028	1.13146e-07	1.62885e-06	0.488565	4.87147e-09	1.42092e-07	0.639114	4.06664e-06	1.8433e-05	0.353294	4.35378e-05	0.000335099	0.279537	4.78758e-07	8.37449e-06	0.430086	0.00804219	0.0137207	0.144267	0.00620084	0.0148039	0.150549	0.0116705	0.0174827	-0.135271	3.51032e-05	8.08554e-05	-0.28582
RBCK1_Q9BYM8	1.43858	1.72082	1.7158	-1.20478	-1.21881	-1.24968	-0.501706	-0.463027	-0.626799	-0.0326813	-0.335593	-0.356691	0.281202	0.430628	0.402731	RBCK1	RanBP-type and C3HC4-type zinc finger-containing protein 1	Q9BYM8	0.729282	0.000583514	0.00592402	0.156933	1.70443e-05	7.22102e-05	0.230861	3.26327e-08	5.77126e-07	0.408456	5.14897e-07	3.17918e-06	-0.320826	0.0521182	0.0884571	0.0739282	7.0999e-06	6.469e-05	0.251524	5.13479e-09	7.05348e-08	-0.477759	0.000203961	0.000868704	0.177596	9.12449e-10	1.54901e-08	-0.551687	3.01656e-11	7.47867e-10	-0.729282
ARR3_P36575	1.50098	0.478316	1.39834	-0.885865	-0.763381	-0.781453	-0.973285	-1.45856	-0.863475	-0.152169	-0.313728	-0.224465	1.39486	1.20645	0.437443	ARR3	Arrestin-C	P36575	1.19457	0.00058466	0.00592589	0.667574	3.87316e-06	2.30215e-05	1.13391	1.76063e-05	7.83737e-05	0.979125	0.686216	0.734371	-0.0606668	0.00749528	0.0175226	0.466332	0.0540868	0.0917335	0.31155	0.000281624	0.000681159	-0.728241	0.31125	0.398218	-0.154782	2.22092e-06	8.3785e-06	-1.19457	9.56235e-06	2.52494e-05	-1.03979
TAF6L_Q9Y6J9	-0.0121094	0.00674754	-0.532664	-0.870357	-0.56502	-0.434474	-1.1963	-0.757165	-1.25342	0.892381	-0.317082	0.159752	1.7224	1.54957	1.60774	TAF6L	TAF6-like RNA polymerase II p300/CBP-associated factor-associated factor 65 kDa subunit 6L	Q9Y6J9	0.41133	0.000585866	0.00592589	0.210821	8.68487e-07	7.16079e-06	0.41133	6.04581e-06	3.2943e-05	0.343321	5.44835e-05	0.000172459	0.275577	0.000875691	0.00310963	0.200509	0.0137536	0.0286785	0.1325	0.186434	0.231132	0.0647559	0.166741	0.237711	-0.068009	0.0120384	0.0179963	-0.135753	0.168276	0.200771	-0.0677442
MYO1D_O94832	-0.310347	-1.09653	-0.100007	-0.743343	-0.761291	-0.759966	-0.258108	-0.754241	-0.935988	0.00671769	0.0618153	0.64652	2	1.40339	1.25582	MYO1D	Unconventional myosin-Id	O94832	0.776167	0.000586167	0.00592589	0.458023	6.3529e-06	3.31027e-05	0.742399	3.98284e-06	2.34028e-05	0.776167	1.24818e-05	4.83813e-05	0.695264	0.0146923	0.0306803	0.284376	0.00777009	0.0178402	0.318145	0.03535	0.051812	0.237241	0.742895	0.800503	0.0337681	0.647725	0.683774	-0.0471355	0.436622	0.478648	-0.0809036
SPATA13_Q96N96	1.17038	2	1.1151	-1.4005	-1.26253	-1.16438	-0.569435	-0.401591	-0.475738	-0.237297	-0.368737	-0.396084	0.677883	0.449206	0.860558	SPATA13	Spermatogenesis-associated protein 13	Q96N96	0.585784	0.000593477	0.00599137	0.215789	0.000181958	0.000518706	0.247882	9.1473e-07	7.33903e-06	0.419707	0.00410738	0.007838	-0.166077	0.51161	0.592244	0.0320928	0.000932545	0.00303628	0.203919	2.55244e-06	1.11348e-05	-0.381866	0.00326848	0.00867817	0.171826	1.0643e-06	4.44365e-06	-0.413959	2.04297e-08	1.24939e-07	-0.585784
CDV3_Q9UKY7	-1.24852	-1.69434	-0.659778	0.535505	1.05921	0.833705	1.2727	0.458961	1.00401	0.951782	0.544242	-0.0718408	-1.08687	-0.978487	-0.920284	CDV3	Protein CDV3 homolog	Q9UKY7	0.369777	0.000595883	0.00600723	-0.257269	5.96776e-05	0.000202296	-0.333782	0.000100036	0.000333362	-0.315857	0.536725	0.593995	0.0359956	0.200734	0.272723	-0.0765124	0.320684	0.406889	-0.0585873	0.000195682	0.000494392	0.293265	0.756982	0.812277	0.0179251	2.20567e-05	6.07825e-05	0.369777	3.59569e-05	8.25312e-05	0.351852
TMEM11_P17152	1.19163	1.3047	1.3607	0.658766	-0.185797	0.481248	-0.499496	-0.0830227	-0.518785	-1.31755	-2	-1.04597	0.358303	-0.437158	0.753266	TMEM11	Transmembrane protein 11, mitochondrial	P17152	0.340408	0.000597149	0.00601158	0.208951	0.135887	0.177291	0.0733453	0.805861	0.842986	-0.0115574	0.0138533	0.0229338	-0.131457	0.011676	0.025345	-0.135605	0.000382109	0.00145294	-0.220508	6.17017e-06	2.42032e-05	-0.340408	0.0887688	0.139116	-0.0849027	0.000702276	0.00134692	-0.204802	0.0222556	0.0308068	-0.1199
NLE1_Q9NVX2	-1.32428	-1.09775	-1.38118	1.52781	1.56443	1.54351	0.462992	0.481311	0.577479	-0.215886	-0.138187	-0.219571	-0.480889	-0.656351	-0.643442	NLE1	Notchless protein homolog 1	Q9NVX2	1.1887	0.000598936	0.00602114	-0.170021	1.8878e-08	4.71819e-07	-0.46518	5.95606e-12	1.15869e-09	-0.90381	4.61257e-06	2.05453e-05	0.284891	3.17054e-06	5.60727e-05	-0.295159	7.78956e-11	2.66997e-08	-0.733789	2.45299e-08	2.45914e-07	0.454912	3.75504e-08	1.24916e-06	-0.43863	5.94962e-11	2.35304e-09	0.750071	1.96422e-13	2.90594e-11	1.1887
ING3_Q9NXR8	-0.395994	-0.980501	-0.511922	-0.368449	-0.711403	-0.217808	-1.18656	-0.938806	-0.865439	0.717008	0.461229	0.219252	1.89499	1.87023	1.01417	ING3	Inhibitor of growth protein 3	Q9NXR8	0.715886	0.00060194	0.0060429	0.311583	1.43954e-07	1.96247e-06	0.715886	2.20634e-06	1.46236e-05	0.559893	8.02721e-07	4.63723e-06	0.614321	6.03062e-05	0.00041779	0.404304	0.0032887	0.00869339	0.24831	0.000759117	0.00165279	0.302738	0.0414314	0.0731657	-0.155993	0.163969	0.197499	-0.101565	0.443044	0.485098	0.0544279
UTP20_O75691	-1.14877	-1.2989	-1.19273	1.32497	1.31933	1.38707	0.808269	0.823515	0.831681	-0.508022	0.0383833	-0.0588016	-0.583279	-0.818807	-0.923901	UTP20	Small subunit processome component 20 homolog	O75691	0.993248	0.000605233	0.00606227	-0.232725	2.6153e-08	5.97617e-07	-0.620081	8.95617e-10	4.15913e-08	-0.823074	0.00580375	0.0106349	0.170175	5.01615e-06	7.68218e-05	-0.387356	4.63825e-08	1.45157e-06	-0.590349	3.30996e-06	1.39818e-05	0.402899	0.00174388	0.00514867	-0.202993	1.46363e-09	2.22517e-08	0.790255	9.07551e-11	1.60924e-09	0.993248
C9orf85_Q96MD7	-1.6981	-1.17683	-1.67318	0.420045	1.0865	0.353202	0.517902	0.49143	0.750653	1.48592	0.660286	0.454783	0.0536361	-0.992493	-0.733757	C9orf85	Uncharacterized protein C9orf85	Q96MD7	0.714933	0.000605637	0.00606227	-0.427374	0.00313316	0.00611677	-0.343271	0.00256835	0.00545017	-0.353247	0.00959966	0.0166289	0.287559	0.389355	0.473488	0.0841034	0.446534	0.532497	0.0741266	4.76141e-06	1.91574e-05	0.714933	0.917444	0.939218	-0.0099768	1.72492e-05	4.90557e-05	0.63083	1.47271e-05	3.72602e-05	0.640807
ATXN7L3_Q14CW9	0.6904	-0.146034	0.726461	-0.179803	-0.495483	-0.127309	-1.50813	-1.64547	-1.58112	0.602484	-0.0172084	-0.106759	1.30831	1.37695	1.1027	ATXN7L3	Ataxin-7-like protein 3	Q14CW9	0.70582	0.000606709	0.00606227	0.274078	3.90521e-08	7.74371e-07	0.70582	3.201e-05	0.000128576	0.380175	0.00451837	0.00853853	0.208461	8.9212e-06	0.000113856	0.431743	0.10377	0.159705	0.106098	0.298505	0.352178	-0.0656166	0.000137723	0.000634656	-0.325645	2.00573e-06	7.68756e-06	-0.497359	0.014318	0.0204122	-0.171714
PLEKHM2_Q8IWE5	-0.324676	0.582853	0.28965	-1.17229	-1.07026	-1.32469	-1.01351	-0.868125	-0.469041	0.603167	0.24557	0.0170421	1.49499	1.56861	1.44072	PLEKHM2	Pleckstrin homology domain-containing family M member 2	Q8IWE5	0.410538	0.00060777	0.00606227	0.185064	1.33882e-06	9.90422e-06	0.34866	2.17478e-07	2.3863e-06	0.410538	0.000301623	0.000779005	0.201236	0.00158584	0.00498248	0.163596	0.000109769	0.000538631	0.225474	0.698952	0.742656	0.0161718	0.154639	0.222797	0.0618774	0.00332438	0.00553269	-0.147425	0.000214313	0.000418964	-0.209302
UBE2D3_P61077	-1.24601	-1.23822	-0.946657	0.546838	0.8852	0.626928	1.25291	1.43399	1.55629	-0.072892	0.0516916	-0.284797	-1.2224	-0.739604	-0.603269	UBE2D3	Ubiquitin-conjugating enzyme E2 D3	P61077	0.982829	0.00060808	0.00606227	-0.289348	6.1556e-09	2.23778e-07	-0.871968	5.37612e-07	4.76568e-06	-0.592232	0.107085	0.14421	0.110862	6.44791e-07	2.07197e-05	-0.58262	0.000416854	0.0015579	-0.302884	3.30075e-05	0.000103344	0.400209	0.000797715	0.0027213	0.279736	1.4684e-09	2.22517e-08	0.982829	7.68028e-08	3.80211e-07	0.703093
MDP1_Q86V88	1.40063	0.55768	1.17052	-1.10981	-1.18784	-0.549714	-1.21804	-0.879347	-1.03428	0.268	-0.4076	-0.304938	1.26319	0.797263	1.23429	MDP1	Magnesium-dependent phosphatase 1	Q86V88	0.408191	0.000609322	0.00606583	0.237511	3.60869e-06	2.17731e-05	0.408191	5.81081e-06	3.20078e-05	0.390133	0.844018	0.871003	0.0105386	0.00650203	0.0155746	0.17068	0.0125075	0.0263551	0.152622	0.000876093	0.0018785	-0.226972	0.736397	0.795416	-0.0180579	4.75693e-06	1.61435e-05	-0.397652	7.72523e-06	2.08341e-05	-0.379594
LIMK1_P53667	1.08206	1.80433	1.2009	-1.17668	-1.10499	-1.55968	-0.444949	0.385558	-0.480713	-0.700744	-0.52622	-0.460696	0.962359	0.721303	0.298155	LIMK1	LIM domain kinase 1	P53667	0.629537	0.000610123	0.00606583	0.291358	0.00852407	0.0149285	0.200242	8.32701e-06	4.2479e-05	0.462361	0.0225519	0.035536	-0.167176	0.181133	0.25075	-0.0911164	0.0201653	0.0397018	0.171003	9.07191e-06	3.33502e-05	-0.458534	0.00139593	0.00427936	0.26212	8.01464e-05	0.000192298	-0.367417	2.94436e-07	1.19132e-06	-0.629537
CBS_P35520	-1.41184	-1.70389	-1.37988	-0.257946	-0.597932	-0.586366	1.19456	1.44775	1.04438	0.653677	0.630271	0.937994	0.279183	-0.0788342	-0.171129	CBS	Cystathionine beta-synthase	P35520	0.973051	0.000612484	0.00608091	-0.260762	4.98063e-06	2.78127e-05	-0.434952	0.00982649	0.0178277	0.174989	4.95725e-07	3.09474e-06	0.538099	0.0100886	0.0223165	-0.17419	4.88562e-06	4.83059e-05	0.43575	5.11398e-09	7.03832e-08	0.798861	1.20216e-07	2.75577e-06	0.609941	4.75878e-10	9.56807e-09	0.973051	3.11706e-05	7.2759e-05	0.363111
_P0DOY3	0.674159	1.1553	0.585168	-0.736555	-0.664084	-0.646107	-1.30662	-1.61215	-1.41116	0.370369	0.299022	0.0095995	1.26147	0.618121	1.40346			P0DOY3	1.53288	0.000617161	0.0061189	0.524331	9.01853e-09	2.85971e-07	1.53288	5.48809e-07	4.82925e-06	1.07316	0.15635	0.201433	0.174858	1.08943e-06	2.83095e-05	1.00855	0.000423468	0.00158098	0.548831	0.0102741	0.0171544	-0.349473	0.00170862	0.00506741	-0.459721	3.74434e-08	2.87946e-07	-1.35802	3.79343e-06	1.11313e-05	-0.898304
RNF40_O75150	0.132393	0.0782176	-0.319964	-0.509727	-0.523295	-0.596084	-1.16992	-1.38081	-1.21231	0.996218	-0.0988441	-0.0395283	1.66634	1.60543	1.37189	RNF40	E3 ubiquitin-protein ligase BRE1B	O75150	0.441337	0.000621092	0.00614553	0.198748	2.21623e-07	2.62808e-06	0.441337	5.43874e-06	3.03178e-05	0.329309	8.52511e-05	0.000256752	0.249525	0.000110622	0.000644789	0.242589	0.0112064	0.0240499	0.130561	0.269973	0.322873	0.0507762	0.024833	0.0476534	-0.112028	0.000825687	0.00155787	-0.191812	0.0936643	0.116663	-0.0797843
LUM_P51884	0.687592	0.886268	0.271777	-0.431418	-0.403918	-0.653647	-1.37861	-1.33251	-1.19638	2	0.806848	0.910862	0.281224	-0.113031	-0.550524	LUM	Lumican	P51884	0.965084	0.000622262	0.00614553	-0.531182	0.00285436	0.00563823	0.433902	0.268376	0.331237	0.136214	0.0370138	0.0556444	-0.274234	2.0474e-06	4.18382e-05	0.965084	8.48317e-05	0.000437487	0.667396	0.0484485	0.0687015	0.256948	0.0255514	0.0487979	-0.297687	4.8455e-05	0.000122983	-0.708135	0.0041574	0.00648568	-0.410448
EIF2A_Q9BY44	-1.80045	-1.46075	-1.85043	1.06502	1.1634	1.23787	0.267681	0.523796	0.520698	0.442823	0.342402	0.265951	-0.189287	-0.221919	-0.306797	EIF2A	Eukaryotic translation initiation factor 2A;Eukaryotic translation initiation factor 2A, N-terminally processed	Q9BY44	0.83432	0.000622728	0.00614553	-0.172077	0.000193555	0.000545544	-0.197462	1.08407e-07	1.40597e-06	-0.406979	6.17774e-08	5.39653e-07	0.42734	0.517397	0.597693	-0.0253857	3.85907e-05	0.000235204	-0.234902	1.1224e-09	2.1373e-08	0.599417	0.000113486	0.000550083	-0.209517	6.79627e-10	1.21565e-08	0.624803	1.9727e-11	5.65804e-10	0.83432
PJA1_Q8NG27	-0.515415	-0.850639	-0.289808	-0.700664	0.15077	-0.37506	1.65293	1.93591	1.34236	0.596327	0.377677	-0.235354	-1.22811	-1.24445	-0.61648	PJA1	E3 ubiquitin-protein ligase Praja-1	Q8NG27	0.712101	0.000623262	0.00614553	-0.339853	4.28146e-07	4.21896e-06	-0.712101	0.0245268	0.0401328	-0.192145	0.1155	0.1543	-0.127249	0.000290982	0.00132479	-0.372249	0.0721785	0.117123	0.147708	0.0146926	0.023596	0.212604	1.24415e-05	9.47662e-05	0.519957	3.66498e-06	1.28623e-05	0.584852	0.404781	0.446805	0.0648959
TMPO_P42166	0.569879	-0.0241966	0.938996	-1.16991	-1.34417	-1.067	-1.0414	-0.853755	-0.864948	0.587609	0.254275	-0.0483845	1.34508	1.32467	1.39326	TMPO	Lamina-associated polypeptide 2, isoform alpha;Thymopoietin;Thymopentin	P42166	0.478703	0.000624551	0.00614982	0.20475	4.4916e-07	4.3749e-06	0.427291	1.24223e-07	1.54699e-06	0.478703	0.00364121	0.0070342	0.161465	0.000311634	0.00139326	0.222541	4.69948e-05	0.000276537	0.273954	0.357977	0.412605	-0.0432844	0.278191	0.362494	0.0514126	6.26281e-05	0.000154066	-0.265826	1.09665e-05	2.86083e-05	-0.317238
TBC1D2B_Q9UPU7	0.391419	0.907873	0.528315	-1.61534	-1.57	-1.63131	-0.181664	-0.526331	-0.203895	0.458943	0.155948	-0.266786	0.917666	1.18308	1.45208	TBC1D2B	TBC1 domain family member 2B	Q9UPU7	0.480406	0.000631629	0.00620859	0.18395	3.21979e-05	0.000121659	0.256274	3.51404e-08	6.12446e-07	0.480406	0.0310334	0.047356	0.0990272	0.100512	0.152525	0.0723234	7.41851e-06	6.6416e-05	0.296456	0.0584163	0.0812209	-0.084923	0.000114574	0.000552028	0.224132	0.00209786	0.00364921	-0.157246	4.90787e-07	1.86225e-06	-0.381379
SS18L1_O75177	-0.314221	0.102844	0.195517	0.792508	-0.686447	0.266589	-0.753762	-0.942279	-0.487035	0.179482	-0.697475	-1.98198	1.39171	1.08043	1.85412	SS18L1	Calcium-responsive transactivator	O75177	0.290688	0.000632645	0.00620859	0.290688	0.00092398	0.00209672	0.277194	0.0220181	0.0364503	0.16836	0.0135634	0.0225263	0.184905	0.837657	0.873707	-0.0134947	0.0810406	0.12917	-0.122328	0.12572	0.162232	-0.105783	0.11613	0.174364	-0.108833	0.176842	0.211587	-0.0922888	0.801747	0.823131	0.0165444
BAHD1_Q8TBE0	0.0338186	-0.167755	0.000189828	0.654781	0.326798	0.895444	-1.58505	-1.43708	-1.88941	0.405644	-0.342053	-0.290077	1.56251	0.926552	0.905687	BAHD1	Bromo adjacent homology domain-containing 1 protein	Q8TBE0	0.474604	0.000633107	0.00620859	0.20691	1.57485e-07	2.08627e-06	0.474604	0.0821601	0.116553	0.0867198	0.000779733	0.00179085	0.201611	6.57642e-05	0.000444479	0.267694	0.0217125	0.042251	-0.12019	0.90996	0.927879	-0.00529896	1.49284e-06	1.79724e-05	-0.387884	5.46049e-05	0.000136332	-0.272993	0.0269552	0.0366626	0.114891
MAP3K4_Q9Y6R4	-1.37498	-1.86108	-0.808193	0.919892	0.721312	0.732254	1.01116	1.06051	1.27987	0.241527	0.201534	0.365552	-0.775102	-0.825159	-0.8891	MAP3K4	Mitogen-activated protein kinase kinase kinase 4	Q9Y6R4	0.401357	0.000639065	0.00625022	-0.178975	2.78961e-06	1.76757e-05	-0.316976	1.86313e-05	8.21821e-05	-0.263897	0.0542449	0.0787865	0.0843813	0.00430851	0.0111798	-0.138001	0.0529291	0.089982	-0.0849215	1.90174e-05	6.32564e-05	0.263357	0.205563	0.282645	0.053079	2.06311e-07	1.13188e-06	0.401357	1.00557e-06	3.46819e-06	0.348278
SON_P18583	0.372021	0.294269	0.43508	0.481314	0.622797	0.5687	-1.91219	-1.5114	-1.81996	0.0826091	-0.343131	-0.336435	1.12987	0.953171	0.983278	SON	Protein SON	P18583	0.294029	0.000639823	0.00625022	0.129618	1.81391e-07	2.27863e-06	0.294029	0.111388	0.152399	0.0493067	0.031769	0.0483787	0.0695261	8.01688e-05	0.000508419	0.164411	0.0157297	0.0321472	-0.0803115	0.0578473	0.0805386	-0.0600921	1.40149e-06	1.71273e-05	-0.244722	3.54223e-06	1.24863e-05	-0.224503	0.495497	0.536894	0.0202194
KXD1_Q9BQD3	0.939699	1.05932	1.13541	-1.16814	-1.11063	-1.10813	-1.05024	-0.840082	-1.15181	0.707729	-0.0911991	-0.355641	1.14896	1.0207	0.864061	KXD1	KxDL motif-containing protein 1	Q9BQD3	0.907011	0.000639957	0.00625022	0.385656	2.68621e-07	3.02738e-06	0.845052	1.43554e-07	1.73664e-06	0.893004	0.872784	0.895807	-0.0140067	0.0001428	0.000780469	0.459397	5.68543e-05	0.000319717	0.507348	0.000477723	0.00109337	-0.399662	0.585657	0.662824	0.0479517	2.23053e-07	1.20481e-06	-0.859059	1.20155e-07	5.55833e-07	-0.907011
PELP1_Q8IZL8	-0.979935	-1.11202	-0.862135	1.21232	1.41877	1.35629	0.912368	0.818159	0.82978	-0.617138	-0.0933381	0.142138	-1.21651	-0.799626	-1.00912	PELP1	Proline-, glutamic acid- and leucine-rich protein 1	Q8IZL8	0.625918	0.000641838	0.0062601	-0.219294	1.77706e-07	2.24109e-06	-0.498544	1.26805e-08	2.9301e-07	-0.625918	0.898414	0.916364	-0.0063512	7.7565e-05	0.000498939	-0.27925	1.71224e-06	2.17751e-05	-0.406624	0.000812202	0.00175457	0.212943	0.0219017	0.0428033	-0.127374	2.05566e-07	1.12865e-06	0.492193	1.43019e-08	9.29944e-08	0.619567
KLF13_Q9Y2Y9	1.07337	1.58577	1.60195	-0.938466	-1.32415	-1.34936	-0.767324	-0.902457	-0.683931	-0.0700882	0.00640645	-0.18718	0.72985	0.370516	0.855091	KLF13	Krueppel-like factor 13	Q9Y2Y9	1.30486	0.000651878	0.00634942	0.365669	9.92275e-07	7.89215e-06	0.71419	5.48204e-08	8.48596e-07	0.922731	0.000454211	0.00111016	-0.382129	0.000954811	0.00332659	0.348521	1.37473e-05	0.000105945	0.557062	5.9714e-07	3.30378e-06	-0.747799	0.0241622	0.0466147	0.208541	7.24589e-09	7.86665e-08	-1.09632	8.98051e-10	9.68949e-09	-1.30486
TEX10_Q9NXF1	-0.190734	0.172123	-0.181005	0.249876	0.906586	0.596365	1.29123	1.23928	0.928659	-0.26821	0.219001	-0.298326	-1.89611	-0.692029	-2	TEX10	Testis-expressed sequence 10 protein	Q9NXF1	0.588162	0.000659434	0.00640028	-0.312565	1.51356e-06	1.08946e-05	-0.588162	1.78578e-05	7.93459e-05	-0.464627	0.000500789	0.00121231	-0.323274	0.0017409	0.0053689	-0.275598	0.0487303	0.0839141	-0.152062	0.880368	0.903433	-0.010709	0.100538	0.154698	0.123536	0.00231838	0.0040028	0.264889	0.0642689	0.0823438	0.141353
GEMIN5_Q8TEQ6	-1.61736	-1.2933	-1.6589	1.19061	1.38775	1.19052	0.619698	0.704862	0.745471	-0.057272	0.211973	0.0100548	-0.564242	-0.527835	-0.342043	GEMIN5	Gem-associated protein 5	Q8TEQ6	1.07852	0.000659595	0.00640028	-0.206803	2.79582e-07	3.11041e-06	-0.453237	2.77312e-09	9.69799e-08	-0.67297	9.64466e-07	5.39024e-06	0.405545	0.000147225	0.000795591	-0.246434	2.03375e-07	4.21161e-06	-0.466167	8.54606e-09	1.06243e-07	0.612348	0.000400073	0.00151008	-0.219734	1.44517e-10	4.01121e-09	0.858781	8.74668e-12	3.13647e-10	1.07852
CHCHD2_Q9Y6H1	-1.25097	-1.74618	-1.10015	0.725849	1.05596	0.828682	0.7185	1.25125	1.19083	0.455115	0.153558	0.0775228	-0.453713	-1.16238	-0.743884	CHCHD2	Coiled-coil-helix-coiled-coil-helix domain-containing protein 2;Putative coiled-coil-helix-coiled-coil-helix domain-containing protein CHCHD2P9, mitochondrial	Q9Y6H1	0.641938	0.000660219	0.00640028	-0.269425	2.27595e-06	1.49884e-05	-0.488277	6.90426e-06	3.65418e-05	-0.439623	0.024339	0.0380665	0.153661	0.00312033	0.00861201	-0.218852	0.0144863	0.0300065	-0.170198	1.02548e-05	3.70923e-05	0.423086	0.433289	0.522677	0.0486538	1.0821e-07	6.66864e-07	0.641938	2.6538e-07	1.09342e-06	0.593284
MACF1_Q9UPN3	1.12578	1.13581	0.940297	-1.01404	-0.849474	-0.932482	1.13559	0.810799	1.07755	-0.282197	0.210484	0.211411	-1.71563	-0.941708	-0.912195	MACF1	Microtubule-actin cross-linking factor 1, isoforms 1/2/3/5	Q9UPN3	0.293286	0.000660657	0.00640028	-0.160655	2.80253e-06	1.7742e-05	-0.285578	0.367517	0.435479	-0.0335036	2.10602e-06	1.04115e-05	-0.293286	0.00418783	0.0109099	-0.124923	0.0037234	0.00961989	0.127152	0.00279169	0.00529892	-0.132631	1.03501e-05	8.1599e-05	0.252075	0.833193	0.854928	-0.00770779	7.58979e-06	2.05304e-05	-0.259783
MAPK13_O15264	0.968293	1.05654	0.737528	1.11578	1.17237	0.834863	0.0502632	0.45596	0.211065	-0.758745	-0.888205	-0.757841	-1.30733	-1.39464	-1.49591	MAPK13	Mitogen-activated protein kinase 13	O15264	0.856305	0.000661869	0.0064034	-0.209732	2.13396e-08	5.12637e-07	-0.574913	1.78724e-10	1.31271e-08	-0.856305	3.30939e-10	8.27118e-09	-0.81412	3.50198e-06	6.0449e-05	-0.365181	5.31915e-09	3.39848e-07	-0.646572	1.18442e-08	1.36845e-07	-0.604388	4.90344e-05	0.000279897	-0.281391	0.000218313	0.000470624	-0.239207	0.38435	0.426476	0.0421841
MAPRE1_Q15691	1.17903	1.38707	0.543602	-0.786559	-0.835247	-0.556567	-1.29788	-1.25331	-1.06958	0.487209	-0.556146	-0.504151	1.09727	0.993175	1.17208	MAPRE1	Microtubule-associated protein RP/EB family member 1	Q15691	0.424498	0.000664988	0.00641778	0.236545	2.55332e-06	1.64832e-05	0.424498	2.87178e-05	0.000117717	0.335544	0.861227	0.886053	0.00942482	0.00364619	0.00977114	0.187953	0.0842118	0.133515	0.098999	0.000918855	0.00196084	-0.22712	0.116709	0.175051	-0.0889541	3.24501e-06	1.15919e-05	-0.415073	3.793e-05	8.64262e-05	-0.326119
UBTF_P17480	1.31766	1.57826	1.93017	-0.000337865	0.196433	0.14755	-1.24853	-1.06578	-0.957975	-1.038	-0.408534	-0.983195	0.00295012	0.156521	0.372811	UBTF	Nucleolar transcription factor 1	P17480	0.514719	0.000665339	0.00641778	0.18826	7.45793e-05	0.000243346	0.241812	0.780146	0.820618	0.0119895	2.31961e-05	8.28202e-05	-0.272907	0.225703	0.300075	0.0535517	0.00111751	0.00353265	-0.176271	7.95379e-08	6.25698e-07	-0.461167	0.000119406	0.000569593	-0.229822	2.21665e-08	1.87933e-07	-0.514719	1.50844e-05	3.80574e-05	-0.284896
ADAM9_Q13443	-1.31732	-0.967539	-0.793848	-0.152434	0.0293037	0.363392	1.48955	1.20248	1.18087	1.39495	0.636364	-0.186469	-0.590185	-0.890508	-1.3986	ADAM9	Disintegrin and metalloproteinase domain-containing protein 9	Q13443	0.405757	0.00066603	0.00641778	-0.275742	2.67068e-05	0.000104136	-0.394118	0.0114243	0.0203545	-0.182085	0.853113	0.879128	0.0116393	0.0774361	0.122502	-0.118376	0.152963	0.220647	0.0936573	0.000474849	0.00108748	0.287382	0.00453559	0.0113793	0.212033	2.00089e-05	5.56937e-05	0.405757	0.00797605	0.0118766	0.193724
PRKCQ_Q04759	1.66662	1.96669	1.57568	-1.24171	-0.825652	-1.1284	0.0835972	0.0464794	-0.121393	-0.611605	-0.576868	-0.743799	-0.268143	0.0498586	0.12865	PRKCQ	Protein kinase C theta type	Q04759	1.37823	0.00066968	0.00644432	0.302161	0.815153	0.843876	-0.0161225	5.0057e-06	2.83263e-05	0.509352	1.23574e-08	1.40519e-07	-0.868883	0.000437057	0.00181322	-0.318283	0.00924353	0.0206054	0.207191	3.43415e-10	8.92382e-09	-1.17104	3.60279e-06	3.54275e-05	0.525474	1.54123e-08	1.42961e-07	-0.85276	4.67713e-11	1.01828e-09	-1.37823
GMEB1_Q9Y692	1.60368	1.40996	1.42025	-0.215194	0.0217512	-0.2551	-0.521228	-1.0539	-0.869017	-0.00616215	-1.14635	-1.78989	0.443996	0.495049	0.462152	GMEB1	Glucocorticoid modulatory element-binding protein 1	Q9Y692	0.73917	0.000676508	0.00650134	0.435267	0.00172999	0.00363151	0.385337	0.0800778	0.114026	0.18536	0.00837324	0.0147469	-0.303903	0.617093	0.688016	-0.0499306	0.0239164	0.0457969	-0.249907	4.6934e-06	1.8958e-05	-0.73917	0.0613773	0.101632	-0.199977	9.71015e-06	2.98281e-05	-0.68924	0.000253896	0.000488387	-0.489263
[truncated: 6,449 more rows]
[truncated: 27 more columns]

## Sheet: Phospho
	Normalized Log2 Intensity, Row Z Score																			E_Day12-D_Day6			E_Day12-C_Day4			E_Day12-B_Day2			E_Day12-A_Day0			D_Day6-C_Day4			D_Day6-B_Day2			D_Day6-A_Day0			C_Day4-B_Day2			C_Day4-A_Day0			B_Day2-A_Day0
[truncated: 1,068 more rows]
[truncated: 31 more columns]
