# Supplementary material for: Multiomic profiling of chronically activated CD4+ T cells identifies drivers of exhaustion and metabolic reprogramming
Source: PLoS Biol. 2024 Dec 17;22(12):e3002943. doi: 10.1371/journal.pbio.3002943 (PMC11703073; doi:10.1371/journal.pbio.3002943)
Supplement: S3 Data — This file contains numerical values for any figures shown that cannot be found in the other supplemental materials. (XLSX) [file pbio.3002943.s013.xlsx]

## Sheet: 2D
Geneset	pval	NES	ES	Day
Exh_Associated_UpReg_ML	0.0157359	1.61771	0.403165	Day6
EXHAUSTED_VS_MEMORY_CD8_TCELL_UP	0.856152	-0.783954	-0.173915	Day6
Exh_Associated_UpReg_ML	0.001443	1.94741	0.512662	Day8
EXHAUSTED_VS_MEMORY_CD8_TCELL_UP	0.780723	-0.834456	-0.190919	Day8
Exh_Associated_UpReg_ML	0.00023992	2.3672	0.700992	Day10
EXHAUSTED_VS_MEMORY_CD8_TCELL_UP	0.279868	1.0727	0.246476	Day10
Exh_Associated_UpReg_ML	0.00021133	2.4727	0.739	Day12
EXHAUSTED_VS_MEMORY_CD8_TCELL_UP	0.125868	1.19806	0.278906	Day12

## Sheet: 2G - KSEA D12vD6
Kinase.Gene	log2FC	mS	Enrichment	m	z.score	p.value
ATM	0.647309	0.647309	5.19368	12	3.562	0.000184018
RPS6KB2	1.38081	1.38081	11.0789	2	3.49491	0.000237107
MAPKAPK2	0.597466	0.597466	4.79376	13	3.3539	0.000398408
PRKG1	0.950177	0.950177	7.62374	4	3.24819	0.000580713
AKT1	0.44049	0.44049	3.53427	22	2.91456	0.00178097
GRK6	1.31914	1.31914	10.5841	1	2.34996	0.00938759
PRKDC	0.415639	0.415639	3.33488	11	1.89875	0.0287985
RPS6KA2	0.692853	0.692853	5.5591	2	1.58089	0.0569512
RPS6KB1	0.387932	0.387932	3.11257	8	1.46509	0.0714484
EIF2AK2	0.857899	0.857899	6.88334	1	1.44255	0.074573
STK11	0.857899	0.857899	6.88334	1	1.44255	0.074573
PRKG2	0.830084	0.830084	6.66018	1	1.38784	0.0825935
AKT2	0.591022	0.591022	4.74206	2	1.29758	0.097216
RPS6KA5	0.78183	0.78183	6.27301	1	1.29291	0.0980219
CHEK1	0.268001	0.268001	2.1503	20	1.26135	0.103592
PIM1	0.471009	0.471009	3.77913	3	1.18026	0.118948
PRKD1	0.324538	0.324538	2.60393	9	1.17981	0.119037
VRK2	0.442354	0.442354	3.54922	3	1.08262	0.139488
ATR	0.305701	0.305701	2.45279	9	1.06864	0.142616
IKBKB	0.366298	0.366298	2.93899	5	1.06309	0.143872
PRKCD	0.327969	0.327969	2.63146	7	1.05836	0.144946
CLK1	0.486552	0.486552	3.90385	2	1.00692	0.156985
SGK3	0.611866	0.611866	4.9093	1	0.958534	0.168897
VRK1	0.367411	0.367411	2.94792	4	0.955234	0.16973
PRKACA	0.211671	0.211671	1.69834	30	0.937853	0.17416
VRK3	0.501888	0.501888	4.02689	1	0.742173	0.228991
CHUK	0.390055	0.390055	3.12961	2	0.738452	0.23012
RPS6KA3	0.277085	0.277085	2.22319	6	0.734644	0.231278
NUAK1	0.319744	0.319744	2.56547	3	0.664833	0.253079
ARAF	0.458555	0.458555	3.67921	1	0.656924	0.255615
PIM3	0.458555	0.458555	3.67921	1	0.656924	0.255615
RAF1	0.458555	0.458555	3.67921	1	0.656924	0.255615
MAPK7	0.299487	0.299487	2.40293	3	0.595806	0.275652
PRKCG	0.393869	0.393869	3.16021	1	0.529668	0.298171
MAPK13	0.23385	0.23385	1.8763	6	0.526301	0.29934
RIPK3	0.364918	0.364918	2.92792	1	0.472713	0.318209
CSNK1G2	0.357758	0.357758	2.87047	1	0.458626	0.323251
TGFBR2	0.333708	0.333708	2.6775	1	0.411312	0.340422
MOK	0.331703	0.331703	2.66142	1	0.407368	0.341869
MARK2	0.241729	0.241729	1.93951	3	0.398998	0.344947
MAPK12	0.263426	0.263426	2.1136	2	0.386146	0.349694
MAPK14	0.173779	0.173779	1.39432	15	0.374455	0.354033
TESK1	0.294939	0.294939	2.36644	1	0.335041	0.368797
CAMK1	0.223692	0.223692	1.79479	2	0.275599	0.391428
PRKCE	0.185185	0.185185	1.48583	3	0.206325	0.418268
LIMK1	0.198492	0.198492	1.5926	2	0.205486	0.418596
LIMK2	0.198492	0.198492	1.5926	2	0.205486	0.418596
NUAK2	0.216181	0.216181	1.73452	1	0.1801	0.428537
MAPK6	0.216161	0.216161	1.73436	1	0.180061	0.428552
CAMK2A	0.156456	0.156456	1.25532	7	0.165631	0.434224
TBK1	0.19297	0.19297	1.54829	1	0.134437	0.446528
CSNK1A1	0.146767	0.146767	1.17758	8	0.123154	0.450992
CAMK1G	0.185402	0.185402	1.48757	1	0.119548	0.45242
PNCK	0.185402	0.185402	1.48757	1	0.119548	0.45242
DAPK3	0.180387	0.180387	1.44734	1	0.109684	0.45633
BUB1	0.180172	0.180172	1.44561	1	0.109261	0.456498
PKMYT1	0.179555	0.179555	1.44066	1	0.108046	0.45698
UHMK1	0.148004	0.148004	1.18751	3	0.0796314	0.468265
CDK16	0.148866	0.148866	1.19443	2	0.0674185	0.473124
ROCK1	0.144807	0.144807	1.16186	1	0.039687	0.484171
SGK1	0.131291	0.131291	1.05341	2	0.0185216	0.492611
BRSK1	0.130794	0.130794	1.04943	1	0.0121195	0.495165
MARK3	0.130794	0.130794	1.04943	1	0.0121195	0.495165
GRK7	0.130446	0.130446	1.04663	1	0.0114337	0.495439
PLK3	0.126922	0.126922	1.01836	2	0.0063667	0.49746
MAP3K1	0.124957	0.124957	1.00259	1	0.000635135	0.499747
SMG1	0.0954524	0.0954524	0.765862	1	-0.057409	0.47711
BRAF	0.0963546	0.0963546	0.7731	2	-0.0786787	0.468644
RPS6KA1	0.113902	0.113902	0.913891	15	-0.0817711	0.467414
TTBK2	0.0818273	0.0818273	0.656541	1	-0.0842138	0.466443
STK3	0.078273	0.078273	0.628023	1	-0.0912062	0.463664
CAMK2B	0.0838016	0.0838016	0.672382	3	-0.139135	0.444672
MOS	0.0429021	0.0429021	0.344225	1	-0.160792	0.436129
DYRK1A	0.0243483	0.0243483	0.195358	1	-0.197293	0.421799
DYRK2	0.065156	0.065156	0.522779	4	-0.234023	0.407484
CLK4	-0.00384338	-0.00384338	-0.0308374	1	-0.252754	0.400229
MAP3K7	0.042871	0.042871	0.343975	3	-0.278605	0.390274
MAPK3	0.100783	0.100783	0.808632	36	-0.281533	0.389151
NEK9	-0.033799	-0.033799	-0.271186	1	-0.311686	0.37764
CHEK2	0.0388816	0.0388816	0.311966	4	-0.337402	0.367907
MAP2K7	-0.00216524	-0.00216524	-0.0173728	2	-0.352779	0.362127
MAP2K3	-0.0688908	-0.0688908	-0.552745	1	-0.380722	0.351705
MAP2K4	-0.0688908	-0.0688908	-0.552745	1	-0.380722	0.351705
MAP2K6	-0.0688908	-0.0688908	-0.552745	1	-0.380722	0.351705
MAP3K5	-0.0688908	-0.0688908	-0.552745	1	-0.380722	0.351705
MAP3K6	-0.0688908	-0.0688908	-0.552745	1	-0.380722	0.351705
GTF2F1	-0.0126925	-0.0126925	-0.101838	2	-0.382068	0.351205
CAMK4	-0.0936479	-0.0936479	-0.751384	1	-0.429427	0.333806
GSK3B	0.0809857	0.0809857	0.649788	27	-0.446191	0.32773
ROCK2	-0.114847	-0.114847	-0.921471	1	-0.471131	0.318773
STK25	-0.12558	-0.12558	-1.00759	1	-0.492248	0.311272
ULK1	-0.0198918	-0.0198918	-0.159602	3	-0.492468	0.311194
PDK1	-0.0688661	-0.0688661	-0.552546	2	-0.538354	0.295166
PDK2	-0.0688661	-0.0688661	-0.552546	2	-0.538354	0.295166
PDK3	-0.0688661	-0.0688661	-0.552546	2	-0.538354	0.295166
PDK4	-0.0688661	-0.0688661	-0.552546	2	-0.538354	0.295166
TRPM7	-0.00732478	-0.00732478	-0.0587703	5	-0.58049	0.280792
STK39	-0.172796	-0.172796	-1.38643	1	-0.585136	0.279228
MAPK8	0.0164813	0.0164813	0.132238	8	-0.601802	0.273653
CLK2	-0.0919965	-0.0919965	-0.738133	2	-0.602707	0.273352
CSNK1E	-0.182915	-0.182915	-1.46761	1	-0.605042	0.272576
NEK2	-0.0584668	-0.0584668	-0.469108	3	-0.623911	0.266343
CDC7	-0.0209076	-0.0209076	-0.167752	5	-0.640241	0.261008
CDK7	0.000613988	0.000613988	0.00492633	7	-0.645524	0.259294
PRKCQ	-0.0528301	-0.0528301	-0.423882	4	-0.698252	0.24251
PRKD2	-0.13436	-0.13436	-1.07804	2	-0.720571	0.235587
WEE1	-0.245766	-0.245766	-1.9719	1	-0.72869	0.233096
NLK	-0.255863	-0.255863	-2.05292	1	-0.748554	0.227063
ADRBK2	-0.260815	-0.260815	-2.09265	1	-0.758296	0.224137
MELK	-0.159463	-0.159463	-1.27945	2	-0.790411	0.214644
PRKCA	0.00811254	0.00811254	0.0650909	13	-0.826512	0.204257
OXSR1	-0.172796	-0.172796	-1.38643	2	-0.827508	0.203975
PRKCB	-0.314507	-0.314507	-2.52344	1	-0.863923	0.193815
MAPK11	-0.0384678	-0.0384678	-0.308646	8	-0.90756	0.182055
AURKB	0.0175013	0.0175013	0.140421	21	-0.965836	0.167063
MTOR	0.0202625	0.0202625	0.162576	26	-1.04698	0.147553
PAK1	-0.0553508	-0.0553508	-0.444106	9	-1.06225	0.14406
SRPK1	-0.433613	-0.433613	-3.47909	1	-1.09824	0.136049
CSNK1D	-0.116774	-0.116774	-0.936933	6	-1.16332	0.12235
PRKAA2	-0.467737	-0.467737	-3.75288	1	-1.16537	0.121934
MAPK9	-0.124527	-0.124527	-0.999144	6	-1.20068	0.114937
AURKA	-0.0273032	-0.0273032	-0.219067	17	-1.23242	0.108895
EEF2K	-0.54598	-0.54598	-4.38067	1	-1.3193	0.093534
PRKAA1	-0.102959	-0.102959	-0.826095	9	-1.34324	0.0895976
CDK14	-0.36831	-0.36831	-2.95513	2	-1.37146	0.0851155
CSNK2A2	-0.224197	-0.224197	-1.79884	4	-1.37251	0.0849519
MAP3K8	-0.279581	-0.279581	-2.24322	3	-1.37735	0.0842018
TTK	-0.596228	-0.596228	-4.78383	1	-1.41815	0.0780729
MAPK1	0.0151184	0.0151184	0.121302	44	-1.42914	0.0764824
PRKCI	-0.406495	-0.406495	-3.26151	2	-1.4777	0.0697439
CSNK2A1	0.0240559	0.0240559	0.193012	73	-1.69058	0.0454583
CDK5	-0.180341	-0.180341	-1.44696	8	-1.69699	0.0448489
GSK3A	-0.211934	-0.211934	-1.70045	7	-1.75184	0.0399009
PLK1	-0.133217	-0.133217	-1.06887	14	-1.89804	0.0288455
MAPK10	-0.608628	-0.608628	-4.88333	2	-2.04007	0.0206714
NEK6	-0.939122	-0.939122	-7.53504	1	-2.09273	0.0181866
HIPK2	-0.252385	-0.252385	-2.02501	8	-2.09788	0.017958
MAP2K2	-0.656251	-0.656251	-5.26542	2	-2.17257	0.0149064
CDK9	-0.274096	-0.274096	-2.19921	8	-2.21868	0.0132542
CDK3	-1.01849	-1.01849	-8.17186	1	-2.24888	0.0122602
CDK4	-0.326883	-0.326883	-2.62275	8	-2.51241	0.00599544
CDK6	-0.442379	-0.442379	-3.54943	6	-2.73238	0.00314396
MAP2K1	-0.802872	-0.802872	-6.44184	3	-3.16045	0.000787629
CDK1	-0.166266	-0.166266	-1.33403	102	-5.77983	3.73882740009911e-09
CDK2	-0.154668	-0.154668	-1.24098	132	-6.31296	1.36875995984079e-10

## Sheet: 4
	Gate:	lymph_selective/Single Cells/Live/Q3: CD3+ , CD19-/Q1: CD8- , CD4+/CD276+ | Mean (Comp-BV785-A :: PD-1)	lymph_selective/Single Cells/Live/Q3: CD3+ , CD19-/Q1: CD8- , CD4+/CD276- | Mean (Comp-BV785-A :: PD-1)	lymph_selective/Single Cells/Live/Q3: CD3+ , CD19-/Q1: CD8- , CD4+/Flt-1+ | Mean (Comp-BV785-A :: PD-1)	lymph_selective/Single Cells/Live/Q3: CD3+ , CD19-/Q1: CD8- , CD4+/Flt-1- | Mean (Comp-BV785-A :: PD-1)
HIV Status	Donor	CD276+	CD276-	FLT1+	FLT1-
HIV-	A013.fcs	12500	4166	5862	4346
HIV-	A022.fcs	6595	2247	4610	2290
HIV-	A027.fcs	5985	3493	4798	3507
HIV-	A036.fcs	9687	1732	4587	1830
HIV-	A040.fcs	6819	4264	5264	4313
HIV-	Mean	8317.2	3180.4	5024.2	3257.2
HIV-	SD	2739.61	1141.54	541.591	1154.88
HIV+	A055.fcs	5709	2980	4748	3006
HIV+	A065.fcs	7251	2312	3677	2351
HIV+	A069.fcs	4906	2745	3755	2762
HIV+	A080.fcs	9257	5554	5933	5646
HIV+	A097.fcs	4373	2574	3638	2574
HIV+	Mean	6299.2	3233	4350.2	3267.8
HIV+	SD	1978.26	1320.2	997.27	1351.12
Combined	Mean	7308	3207	4687	3262
Combined	SD	2491	1164	836	1185

## Sheet: 5E
	CD160	TIM3	PD1	CD137	TIGIT	LAG3
HDAC_1um_2D_1	3945	38024	11275	8420	40103	12490
HDAC_1um_2D_2	3988	30765	10551	8044	37268	10133
HDAC_1um_2D_3	4331	31927	10857	8273	37977	10255
P300_1um_2D_1	4243	14832	6981	5936	35810	7396
P300_1um_2D_2	3031	13261	6567	5037	43291	6817
P300_1um_2D_3	3664	15325	6726	5317	39163	7191
SMARCA4_10um_2D_1	3853	40218	9268	6607	25168	7495
SMARCA4_10um_2D_2	3458	33506	8801	5792	26664	5748
SMARCA4_10um_2D_3	4118	36690	8570	6259	22079	5837
DMSO_1	3546	30432	7938	5590	20227	4806
DMSO_2	3356	32634	9173	5368	29640	5461
DMSO_3	3505	31719	8788	5504	26723	5267
Rest_2D_1	3349	5046	5143	3664	2862	1272
Rest_2D_2	3349	6440	5704	3417	4876	1343
Rest_2D_3	3567	7594	5783	3581	3599	1521
NFAT_1um_2D_1	3343	37019	8634	6119	24297	5936
NFAT_1um_2D_2	3705	32420	8224	5990	22223	4885
NFAT_1um_2D_3	4154	34481	9879	5410	28585	6676
Dasat_10nm_2D_1	3129	3438	5143	3136	2234	1302
Dasat_10nm_2D_2	2181	831	3959	2562	1541	913
Dasat_10nm_2D_3	3222	1581	4869	3594	2365	1290
HDAC_1um_1D_1	3485	45145	9105	6250	30882	6278
HDAC_1um_1D_2	3458	41791	8749	6165	28201	4973
HDAC_1um_1D_3	3796	34329	9806	7287	35477	4909
SMARCA4_10um_1D_1	3492	43629	9296	5863	27084	7640
SMARCA4_10um_1D_2	3588	38798	9407	5837	25961	7341
SMARCA4_10um_1D_3	4257	37184	9519	6756	24565	6499
PKCact_10um_1D_1	3594	54905	14215	5427	61626	9214
PKCact_10um_1D_2	3588	51574	14719	5376	66277	8998
PKCact_10um_1D_3	5151	50631	14672	6412	63986	9505
NFAT_1um_1D_1	3057	34178	8801	5376	26963	5530
NFAT_1um_1D_2	3981	40582	8533	5393	23157	5854
NFAT_1um_1D_3	4520	36936	9351	6766	26664	5990
Mean	3667	29935	8758	5652	27804	5963
SD	528	15284	2589	1399	16478	2854

## Sheet: 5F
Name as appears in figure	motif_cluster_match	Acute_HDAC	Ex_HDACmix	Acute_KAT2B	Ex_KAT2B	Acute_P300	Ex_P300
E2F/TFDP	E2F_TFDP	6.34303	6.18034	3.11636	0	0	0
EBOX (XBP1)	EBOX_v2	3.91432	8.61808	0	0	0	0
MEIS/PBX	MEIS_PBX	0	4.95698	0	0	0	0
Nuc. Receptor, Retinoid	NR_DR1	1.30261	0	2.62502	3.48678	1.95588	3.23094
PKNOX/TGIF	PKNOX_TGIF	0	5.06372	0	0	0	0
IRF & STAT	IRF_STAT	3.57818	0	6.2132	0	14.8861	9.65126
RUNX	RUNX	0	0	5.82955	0	0	0
TEAD	TEAD	3.49724	0	0	0	0	0
EBOX (Myc)	EBOX_v4	0	0	0	0	1.71391	5.36311
ETS	ETS_v2	0	0	0	0	2.98718	4.30051
NFATC	NFATC	0	0	4.82727	4.16213	9.89509	13.6119
REL	REL	0	0	3.15872	0	14.09	6.50505
ZNF384	ZNF384	0	0	0	3.35183	0	0
SOX	SOX_v1	0	0	3.21138	0	0	0
AP1 (FOS:JUN)	AP1_v1	0	0	0	0	0	6.1313
AP1(Individual)	AP1_v2	0	0	0	0	0	5.44484
ATF	ATF_v1	0	0	0	0	3.79168	8.43027
NFKB	NFKB	0	0	0	0	13.7524	0
TBX (EOMES)	TBX	0	11.5351	0	9.68066	0	5.02678
ZNF24	ZNF24	0	3.11666	0	0	0	0
TCF7L/LEF	TCF7L_LEF	0	0.855546	0	0	0	0
Nuc. Receptor, Half	NR_half	0	0	0	1.80837	0	0
Homeobox	Homeodomain_v1	0	0	0	0	0	2.91338
MAF/BACH	MAF_BACH	0	0	0	0	0	4.39291
Nuc. Receptor, Retinoid	NR_DR5	0	0	0	0	0	1.52598

## Sheet: 6A
fgsea_Combined(prot&phos)_Day_12_Acute_hum
Term	Description	p.Val	FDR	Phenotype	Genes	NES	ES	Gene_Hits	Gene_Total
SELENOAMINO ACID METABOLISM	SELENOAMINO ACID METABOLISM	0.000286123	0.0118972	1	HSPH1,CHEK1,HSP90AB1,DNMT3A,HSPA8,CHD4,RBBP4,SMC4,MAT2B,DNMT1,SUZ12,RELB,PCNA,UHRF1,MTA1,EZH2,HELLS,NAMPT,CBX3,MAT2A,TTF1,NCAPG,ITPR1,ACSL1,C1ORF50,MID1IP1,EEF2,SMC2,EED,BAZ2A,RANBP9,PPP2R1B,MARS2,KDM1A,PSMD14,HDAC2,RB1,ACSL6,EHMT1,CBX2,RPS8,MKL1,PSMD1,QARS,GFPT1,SUV39H1,PFKP,DARS,CUL1,CLUH,HDAC1,EPRS,MTA2,PTGES3,RBBP7,RUNX1,HSP90AA1	1.6057	0.31283	57	188
GLYOXYLATE AND DICARBOXYLATE METABOLISM	GLYOXYLATE AND DICARBOXYLATE METABOLISM	0.000307361	0.0118972	-1	LYZ,VIM,RHOA,ACAT1,SUCLG1,MAPK13,NDUFB10,COX6C,UQCRFS1,NDUFS4,ITGA4,NDUFB1,CD47,ACO2,NDUFV1,HSD17B10,ACAA2,ACTN4,NDUFA12,NDUFB9,SRPK2,YWHAZ,DLD,NDUFB3,SLC25A4,HK1,HBB,MAPK3,BCKDHA,UQCRB,H2AFX,NDUFA5,NDUFV2,HDAC5,IDH2,NDUFA2,GLUD1,ATF2,NEDD8,ILK,NDUFS1,GLYCTK,PGK2,NDUFA6,AK3,PPIB,TRAF6,MCC,NDUFA4,YWHAB,OGDH,CRAT,AIFM1,DLST,UBQLN1,HUWE1,MYC,HADH,MDH2,ISG15,TUBA3E,HADHA,TRIP13,NDUFS2,BAG3,RANBP3,MAP…	-1.72836	-0.356945	77	188
HEPARAN SULFATE DEGRADATION	HEPARAN SULFATE DEGRADATION	0.000318674	0.0118972	-1	GNS,SOS1,IDUA,LCK,RHOA,IGLC6,LAT2,CD28,CD247,PLCG1,CDC42,SGSH,PIK3R1,IGHG3,IDS,RAC2,GALNS,MAPK3,NAAA,FBXO6,CRKL,SHC1,PDIA5,PRKAA1,ATP1A1,RHOH,RHOT1,NCK1,GIT2,ERGIC2,IGKC,MSN,PIK3CB,RHOF,IGHG1,MYC,PIK3R2,LAT,CD3G,TAF1,IL2RB,MAPK1,IGHG4,LAX1,GUSB,XYLT2,RHOG	-1.74714	-0.382228	47	124
CAFFEINE METABOLISM	CAFFEINE METABOLISM	0.000575043	0.0161012	1	HSPH1,HSPA4,ICAM1,HSP90AB1,HSPA8,NOP56,BRCA1,TOP1,COPG2,AURKA,NOC2L,RAD51,IFI16,PNO1,HMMR,MCM5,RPS3,USP10,NOP58,EMG1,POLE,DDX10,EIF5B,PSMD14,PALB2,KRR1,NOP14,TBL3,RPS8,NMD3,NOP2,YWHAE,GTPBP4,CEBPZ,STARD7,NAA35,MEX3C,RIOK2,EIF2A,NAA10,POLR1B,RPL10A,FZR1,CUL1,CLUH,NAT14,IKBKB,EIF4A1,UBE2M,RPL4,RRP12,HSP90AA1,GNL2,NAA20,RPLP0,DHX37,RPL7,HYPK,NAA50,UTP18,DDX18,NAA40,YWHAG,WDR12,PPP2R2A,HAT1,YWHAH,NIF…	1.57112	0.303558	76	197
PHOSPHATIDYLINOSITOL PHOSPHATE METABOLISM	PHOSPHATIDYLINOSITOL PHOSPHATE METABOLISM	0.00094399	0.0177159	-1	GRAP,SOS1,GNG2,LCK,CTDSPL2,PLCB2,IGLC6,PIP4K2A,CNTRL,HLA-DRB1,KHDRBS1,CD247,SLC9A3R1,SH3KBP1,PLCG1,INPP5F,PIP4K2B,CD79A,IGHG3,PLCL2,FGFR1OP2,GNAQ,HK1,INPP4A,GNA14,PAK2,SHC1,SYNJ1,PLD3,PLCD1,PIP5K1C,NCK1,IGKC,ITPKB,PIK3CB,PIK3C2B,GIT1,IGHG1,GRAP2,FN3KRP,LAT,INPP5K,CD3G,FAM20B,NT5C,TNS2,PI4KA,IGHG4,PIK3CD,PAK1,MTMR14,PLD1,GNAI3,VAV2,IMPA1,CUX1,HRAS,IGHG2,SYNJ2,WWP2	-1.64728	-0.354274	60	139
VITAMIN B6 (PYRIDOXINE) METABOLISM	VITAMIN B6 (PYRIDOXINE) METABOLISM	0.00114058	0.0177159	1	PLS3,NAB2,HSPH1,HSPA4,IGF2R,PKM,JUNB,HSP90AB1,HSPA8,VDR,CCNB1,TOP1,GABARAPL2,PCNA,GSPT1,TOP2A,TUBB6,MYB,BARD1,PABPC1,MAP1LC3A,FDPS,EEF2,LAMC1,BUB1,GABARAP,ALAS1,HIVEP1,MYL6B,BCR,PSMD14,MTHFD1,MTHFD2,TUBB3,ACTN1,NXF1,COPS5,PSMC1,PRPS2,IMPDH2,HSPA5,GFPT1,HARS,UMPS,TRIM27,DARS,CUL1,ACTC1,TPT1,MOV10,NME1,ETS1,HSP90B1,UNG,ELAVL1,AKR1B1,SLC2A1,CSE1L,KPNA5,TUBB4B,EIF4E,EIF4E2,CUL3,SOD1,XRCC5,CSNK1A1,YWH…	1.56823	0.306834	70	183
PYRIMIDINE METABOLISM	PYRIMIDINE METABOLISM	0.00114877	0.0177159	1	ENTPD1,LIG1,PKM,FANCD2,TYMS,ERCC5,WDHD1,RAD18,TXN2,PCNA,POLA1,FUS,MCM4,PRIM2,UCK2,FANCI,GINS1,MAT2A,DUT,GINS4,USP10,DTL,POLE,TK1,POLA2,FANCB,POLR2K,POLD3,FANCE,POLE4,PRIM1,VCP,POLRMT,CTPS1,POLD2,MNAT1,POLD1,DCTD,DNA2,POLR1B,CTPS2,RFC5,UMPS,FANCF,TIA1,CUL4B,RRM1,NUDT15,CDK7,RRM2,NT5C2,RBBP8,RFC1,NME1,ERCC4,RFC4,SMARCA5,POLR3B,NPLOC4,GTF2A2,RBM5,POLE2,CCNH,HNRNPA3,REV3L,RBX1,CDK9,HNRNPM,CDC45,XRCC5…	1.49008	0.288191	72	196
CHONDROITIN SULFATE DEGRADATION	CHONDROITIN SULFATE DEGRADATION	0.00141643	0.0177159	-1	SOS1,IDUA,LCK,RHOA,ARSA,IGLC6,SGTB,CD28,CD247,PLCG1,CDC42,PIK3R1,IGHG3,IDS,RAC2,GALNS,MAPK3,HEXB,H2AFX,NAAA,FBXO6,CRKL,ARSB,SHC1,PPP5C,PDIA5,ATP1A1,RHOH,SMC6,GIT2,ERGIC2,IGKC,PIK3CB,IGHG1,MYC,PIK3R2,LAT,TUBA3E,CD3G,IL2RB,MAPK1,IGHG4,LAX1,GUSB,XYLT2,RHOG,BACH1,MTHFSD	-1.65565	-0.359801	48	128
VITAMIN B1 (THIAMIN) METABOLISM	VITAMIN B1 (THIAMIN) METABOLISM	0.00143513	0.0177159	1	MCM6,HSP90AB1,HSPA8,CLSPN,WDHD1,GINS3,NAP1L1,TOP1,PCNA,CDK2,SLC38A1,MCM3,BCAT1,POLA1,MCM4,ORC6,EZH2,PRIM2,RANBP6,EEF1A1,GINS1,IFI16,ASF1A,GINS4,MCM5,CHAF1A,POLE,PPP2R1B,GINS2,MCM7,POLA2,MCM2,PSMD14,RB1,CDC6,SIAH2,MCM10,TONSL,PRIM1,VCP,SSRP1,USP37,MCM8,CDC7,TPK1,PSMC1,CDT1,HSPA5,KDM5A,ATRIP,GFPT1,PRPF40A,FZR1,ORC1,SMC3,PSMD2,PYHIN1	1.49947	0.291186	57	192
NUCLEOTIDE SUGAR METABOLISM	NUCLEOTIDE SUGAR METABOLISM	0.00187764	0.0177159	-1	SOS1,LCK,MAP3K5,RHOA,KAT6A,IGLC6,LAT2,CD28,CDKN1B,KHDRBS1,SSU72,EFNB1,PLCG1,STK4,THEM4,TALDO1,PIK3R1,CD79A,GSK3A,HSPA1B,MAPK3,PHB,FOXO3,SHC1,BAD,CCDC88A,ITGB3,ILK,SKAP1,RPTOR,STAT1,PGK2,FOXO1,BRPF1,TSC2,MRPL11,RRAGC,TRAF6,NCK1,CTNNB1,PEX19,IGKC,RICTOR,AKT1S1,MAP3K8,PPP2R5C,GRAP2,LAT,EP300,MAPKAP1,YES1,IL2RB,PRR5,PHB2,MEAF6,PAG1,PDPK1,ARRB1,RAF1,PAK1,TIAM1,ING5,RPS6KB2,VAV2,MAP2K4,HCLS1	-1.54365	-0.326652	66	157
METHIONINE AND CYSTEINE METABOLISM	METHIONINE AND CYSTEINE METABOLISM	0.00197239	0.0177159	1	HSPH1,HSP90AB1,DNMT3A,HSPA8,RBBP4,MAT2B,DNMT1,NOP56,SUZ12,PCNA,ESCO2,UHRF1,EZH2,ANK1,MAT2A,TTF1,ITPR1,C1ORF50,NOP58,EED,BAZ2A,ADI1,MARS2,PSMD14,HDAC2,RB1,KRR1,NOP14,SNAP25,FTH1,CARS2,WNT5B,PSMD1,QARS,GFPT1,ACY1,PFKP,DARS,CLUH,NAT14,LDHB,HDAC1,EPRS,RBBP7,RRP12,HSP90AA1,FTL,NAA20,YKT6,SMARCA5,MTR,PDK3,USO1,NAA50,DDX18,NAA40,GRB2,OGDHL,TST,LDHA	1.52006	0.300098	60	171
UREA CYCLE/AMINO GROUP METABOLISM	UREA CYCLE/AMINO GROUP METABOLISM	0.00199715	0.0177159	1	LIG1,JARID2,ERCC5,DNMT3A,RBBP4,DNMT1,SUZ12,RAD18,PCNA,PYCR1,POLA1,MCM4,EZH2,PRIM2,GINS1,EGR2,DOT1L,SUV39H2,EED,DTL,POLE,CDK1,SMYD3,POLA2,POLR2K,HDAC2,POLD3,AEBP2,RB1,POLE4,PRIM1,POLD2,PYCR2,MNAT1,KMT2B,POLD1,ARG2,DNA2,NSD1,RFC5,CUL4B,CHD7,SUV39H1,MTF2,CDK7,HDAC1,RBBP7,NCOA3,RFC1,ERCC4,RFC4	1.48662	0.290148	51	185
HEPARAN SULFATE BIOSYNTHESIS	HEPARAN SULFATE BIOSYNTHESIS	0.00205631	0.0177159	-1	GRAP,SOS1,LCK,PTK2B,IL7R,RHOA,VCL,LAT2,SLAMF1,CD28,PLEKHA5,SPTBN1,KHDRBS1,EFNB1,PLXNA1,SH3KBP1,PLCG1,ARHGDIA,CDC42,DPYSL2,PIK3R1,CD79A,ABLIM1,MAPK3,PAK2,SPTAN1,SHC1,ITGB5,MYL12A,SKAP1,FYB,STAT1,SPTBN5,CASP7,TRAF6,NCK1,TLE4,CD2AP,PIK3CB,NCK2,GIT1,AIFM1,SPTBN4,CDK5,GRAP2,PIK3R2,PLXNA3,LAT,TAF1,YES1,MAPK1,PAG1,HTRA2,PIK3CD,ARHGEF7,RAF1,PAK1,TIAM1	-1.59519	-0.343312	58	140
NITROGEN METABOLISM	NITROGEN METABOLISM	0.0042943	0.0343544	1	HSPH1,CHEK1,HSPA4,FANCD2,HSP90AB1,HSPA8,KPNA2,G3BP2,ANKZF1,PCNA,CDK2,MYB,FUS,RANBP6,CEP55,KIAA1524,ITPR1,LAMC1,EED,CCT8,CDK1,ATXN10,PSMD14,CTNNA1,DDX6,CTPS1,TOE1,NXF1,COPS5,KIF14,STT3B,HSPA5,CTPS2,PSMD2,XPO5,CUL1,EIF2B2,TNPO2,IPO5,EIF2B1,PIH1D1,CCT4,PRKAG2,COG2,ELAVL1,PSMC3,AKR1B1,SLC2A1,CSE1L,PGD,DCPS,COG4,IQCB1,EXOC7,ABCE1,DDA1,CSNK1A1,SRPRB,HSPD1,CA2,LTN1,RPS5,ATXN1,NUP93,IPO7,HSD17B7,HEATR1,P…	1.41708	0.276256	71	187
FATTY ACID OXIDATION, PEROXISOME	FATTY ACID OXIDATION, PEROXISOME	0.00684151	0.0510832	1	PLS3,IGF2R,PKM,HSP90AB1,HSPA8,VDR,CCNB1,TOP1,PCNA,GSPT1,TOP2A,MYB,PEX14,FKBP4,PABPC1,FDPS,ACSL1,EEF2,LAMC1,ALAS1,HIVEP1,MYL6B,BCR,ACSL6,PHYH,MTHFD1,MTHFD2,ACTN1,PRPS2,IMPDH2,GORASP1,HSPA5,GLMN,HARS,UMPS,SEC23IP,TRIM27,DARS,RNF167,TPT1,PTGES3,GOSR2,HSP90AA1,LMAN1,NME1,ETS1,SAR1B,HSP90B1,UNG,ELAVL1,AKR1B1,SLC2A1,USO1	1.39617	0.273539	53	180
VITAMIN A (RETINOL) METABOLISM	VITAMIN A (RETINOL) METABOLISM	0.00852197	0.0562296	1	HSPH1,HSPA4,MYH10,PKM,HSP90AB1,HSPA8,RBBP4,SUZ12,CDYL,TUBB6,BCAT1,EZH2,ITPR1,ACSL1,CYB5A,USP10,CCT8,MLH1,PSMD14,HDAC2,ACSL6,TUBB3,ZNF644,JUND,TRIP12,PSMD2,CLUH,HDAC1,TNPO2,HSP90AA1,ECSIT,POR,CYP1B1,PSEN1,PSMC3,PGD,FOSL2,OGDHL,TUBB4B,YWHAG,BLMH	1.44519	0.299664	41	123
HYALURONAN METABOLISM	HYALURONAN METABOLISM	0.00853485	0.0562296	-1	SOS1,LCK,RHOA,IGLC6,SGTB,LAT2,CD28,CNTRL,CD247,PLCG1,CDC42,PIK3R1,IGHG3,IDS,RAC2,FGFR1OP2,MAPK3,MARK3,HEXB,H2AFX,FBXO6,ARAF,CRKL,SHC1,PPP5C,ATP1A1,RHOH,RHOT1,SMC6,GIT2,IGKC,CD2AP,IL3RA,PIK3CB,RHOF,IGHG1,PIK3R2,LAT,TUBA3E,CD3G,IL2RB,MAPK1,IGHG4,ICOS,LAX1,GUSB,VHL,RHOG,PIK3CD,RAF1,BACH1,VAV2,ATP1A3,NF1,CUX1,HRAS,PTPRA,IGHG2,ITGB4	-1.48775	-0.32238	59	132
CARNITINE SHUTTLE	CARNITINE SHUTTLE	0.00940975	0.0585496	1	PLS3,HSPH1,HSPA4,IGF2R,PKM,HSP90AB1,HSPA8,VDR,CCNB1,TOP1,PCNA,TOP2A,MYB,PEX14,PABPC1,NUDCD3,FDPS,EEF2,LAMC1,ALAS1,MYL6B,BCR,CACYBP,AURKB,MTHFD1,MTHFD2,FAM96B,NAF1,ACTN1,ARG2,MCL1,NXF1,LYN,PRPS2,IMPDH2,HSPA5,RIC8A,HARS,UMPS,TRIM27,DARS,HERC2,EIF2B2,TPT1,JMJD4,MOV10,HSP90AA1,ETS1,KIN,HSP90B1,UNG,SLC2A1	1.36205	0.266628	52	182
1- AND 2-METHYLNAPHTHALENE DEGRADATION	1- AND 2-METHYLNAPHTHALENE DEGRADATION	0.0151126	0.089085	1	PLS3,HSPH1,HSPA4,IGF2R,PKM,JUNB,HSPA8,VDR,CCNB1,TOP1,PCNA,GSPT1,TOP2A,TP63,MYB,RSL1D1,NOC2L,PABPC1,FDPS,EEF2,LAMC1,ALAS1,CCT8,HIVEP1,ANKRD17,MYL6B,BCR,DDX5,PSMD14,MTHFD1,MTHFD2,NOP2,YWHAE,CTPS1,ACTN1,DRG1,PRPS2,IMPDH2,HSPA5,HARS,UMPS,TRIM27,DARS,HDAC1,TPT1,NME1,POR,ETS1,HSP90B1,UNG,AKR1B1,SLC2A1	1.3338	0.260965	52	183
GLYCOSPHINGOLIPID BIOSYNTHESIS - GLOBOSERIES	GLYCOSPHINGOLIPID BIOSYNTHESIS - GLOBOSERIES	0.0161866	0.0906447	1	CHEK1,IGF2R,HSPA8,CDK6,SYNCRIP,FAM3C,VDR,TOP1,PCNA,CDK2,TOP2A,MYB,PABPC1,ST3GAL1,EEF2,LAMC1,GABARAP,ALAS1,USP22,FUT8,BCR,CDC6,FYN,MTHFD1,TGS1,ST13,ACTN1,PRPS2,IMPDH2,HSPA5,CCNA2,HARS,UMPS,NUP214,EIF4EBP1,TPT1,RC3H2,UNG,SLC2A1,TUBA1B,GRB2,CCNH,IQCB1,AKT3,HNRNPD,CUL3,SOD1,ABCE1,BAG6,XRCC5,HSPD1,RALA,HLA-E	1.37115	0.277719	53	145
PURINE METABOLISM	PURINE METABOLISM	0.0184874	0.0944915	1	ENTPD1,LIG1,PKM,ERCC5,WDHD1,RAD18,PCNA,POLA1,MCM4,PRIM2,GINS1,GINS4,DTL,POLE,ADSS,STRAP,POLA2,EIF5B,POLR2K,POLD3,POLE4,GNAI1,ADK,MTPAP,PRIM1,POLRMT,PFAS,POLD2,MNAT1,POLD1,IMPDH2,DNA2,POLR1B,RFC5,CUL4B,RRM1,PDE3B,CDK7,RRM2,NT5C2,FHIT,RFC1,NME1,ERCC4,RFC4,POLR3B	1.344	0.268937	46	159
OMEGA-3 FATTY ACID METABOLISM	OMEGA-3 FATTY ACID METABOLISM	0.0185608	0.0944915	1	HSPH1,ACOX3,ATL1,HSP90AB1,HSPA8,RBBP4,PAICS,SUZ12,CDYL,CDK2,FADS2,BCAT1,TOPBP1,EZH2,MAT2A,CCT2,ITPR1,ACSL1,CCT8,MLH1,SQSTM1,YBX1,PSMD14,HDAC2,PARK7,ACSL6,PHYH,SLC27A2,YWHAE,ING2,ZNF644,LYN,ACSL4,MEX3C,GFPT1,TRIP12,DUS3L,RPSA,PFKP,PSMD2,DARS,CLUH,HDAC1,UCHL5,EPRS	1.31781	0.258208	45	181
ELECTRON TRANSPORT CHAIN	ELECTRON TRANSPORT CHAIN	0.0202796	0.0987529	-1	CISD3,NDUFB7,FN1,NDUFB10,COX6C,RASSF1,UQCRFS1,NDUFS4,NDUFB1,NDUFV1,CDC42,MINOS1,HSD17B10,NDUFA12,NDUFB9,NDUFA7,NDUFB4,KAT5,NDUFS7,ETFB,NDUFB3,NDUFS5,SLC25A4,HSPA1B,NDUFA13,ACTG1,UQCRB,NDUFS8,PHB,NDUFA5,NDUFV2,COX7A2L,GADD45GIP1,NDUFA8,NDUFA2,NDUFS6,HSF1,COX7A2,NDUFS1,ETFDH,NDUFA6,HSPA1L,NDUFV3,NDUFA4,RPS28,NDUFAF5,CMC1,ETFA,CYCS,NF2,SURF1,COA1,TAF1,NDUFS2	-1.35271	-0.279577	54	187
VITAMIN B9 (FOLATE) METABOLISM	VITAMIN B9 (FOLATE) METABOLISM	0.0295791	0.138036	1	HSPH1,HSPA4,TYMS,HSP90AB1,HSPA8,DNAJB14,CLEC2D,CAMK1,NOP56,NAP1L1,PCNA,ADAM19,CANX,EEF1A1,MAP1LC3A,ASF1A,EEF2,FPGS,ALAS1,USP10,EED,DHFR,MTHFD1L,MLH1,CDCA7L,MTHFR,GLUD2,MCM2,PSMD14,MTHFD1,FAM96B,GTPBP4,HSPA5,TIMM23,CCNA2,TSC22D4,GFPT1,PRPF40A,RRM1,PSMD2,BABAM1,COPA,TRMT10C,NAP1L4,UBA5,MAGED1,PSMC3,AMFR,ALDH18A1,ATP6V1A,CSE1L,KPNA5,GRB2	1.28732	0.252443	53	179
GALACTOSE METABOLISM	GALACTOSE METABOLISM	0.0329772	0.143713	-1	RHOA,NDUFB10,COX6C,GALT,NDUFS4,NDUFB1,CD47,MYH9,NDUFV1,GLB1,PRKAR2A,HSD17B10,SNW1,ACAA2,ACTN4,NDUFA12,NDUFB9,YWHAZ,NDUFB3,HK1,HSPA1B,HBB,AKR1C3,BCKDHA,ACTG1,UQCRB,NDUFV2,GAA,NDUFA2,GLUD1,KAT2B,PFKL,TMEM173,PGK2,NDUFA6,AK3,HSPA1L,UBE2V2,PPIB,TRAF6,CTSA,YWHAB,PRKAR1B,CRAT,TBPL1,UBTD1,UBQLN1,MDH2,ISG15	-1.33351	-0.280614	49	163
PROSTAGLANDIN FORMATION FROM DIHOMO GAMA-LINOLEIC ACID	PROSTAGLANDIN FORMATION FROM DIHOMO GAMA-LINOLEIC ACID	0.0333618	0.143713	1	GZMB,PTGIS,HSPB1,CALR,HSPA4,HSP90AB1,DNMT3A,HSPA8,HPGD,MYB,COPG2,CANX,CASP3,FKBP4,CHAF1A,LAMC1,PTGS2,NACA,EED,USP22,BCR,NCL,VIMP,MCM2,HLA-B,VCP,AIP,CALU,COPS5,EXOSC10,PSMD1,HSPA5,PEO1,UMPS,EEF1D,CUL1,STUB1,RIOK3,PTGES3,DICER1,HSP90AA1,NME1,KAT2A,ZFP36,RPLP0,STIP1,ELAVL1,AKR1B1,SLC2A1,URI1,BIRC3,SIL1,RBX1,FES,DNAJC7,HNRNPD,PTGES,ABCE1,HSPD1,HSPE1,RALA,RAD54L,COPS3	1.27413	0.249417	63	182
DE NOVO FATTY ACID BIOSYNTHESIS	DE NOVO FATTY ACID BIOSYNTHESIS	0.0356125	0.147726	1	HSPH1,HSP90AB1,HSPA8,CAMK1,RBBP4,BRCA1,SUZ12,CDYL,CDK2,BCAT1,EZH2,MAT2A,CCT2,ITPR1,TERF1,USP22,CCT8,TK1,MLH1,CLPX,PSMD14,HDAC2,SCD,HLA-B,VCP,YWHAE,DDX6,ZNF644,NXF1,GFPT1,TRIP12,DUS3L,PFKP,PSMD2,DARS,CLUH,SEC11C,HDAC1,ZNF277,EPRS,BABAM1,MOV10,DUS2,RRP12,SRPK1,ACOT7,SEC63,AASDHPPT,ELAVL1,FASN,CSE1L,TUBA1B,OGDHL,YWHAG,SPCS3,YWHAH,UBE2J2,SRPRB,CDC37,YWHAQ,HSPD1,HACD2,KPNB1,SURF4,ATXN1,NUP93,NPEPPS,AK…	1.27193	0.250003	69	177
OMEGA-6 FATTY ACID METABOLISM	OMEGA-6 FATTY ACID METABOLISM	0.0390647	0.156259	1	HSPH1,ACOX3,ATL1,HSP90AB1,HSPA8,RBBP4,SUZ12,CDYL,CDK2,FADS2,BCAT1,TOPBP1,EZH2,MAT2A,ITPR1,ACSL1,CCT8,MLH1,TRAF1,SQSTM1,YBX1,PSMD14,HDAC2,PARK7,ACSL6,PHYH,SLC27A2,PTTG1,YWHAE,ING2,ZNF644,LYN,ACSL4,MEX3C,TRIP12,DUS3L,RPSA,PSMD2,DARS,HERC2,CLUH,HDAC1,UCHL5,EPRS	1.26483	0.247598	44	182
GLYCOSAMINOGLYCAN DEGRADATION	GLYCOSAMINOGLYCAN DEGRADATION	0.0532871	0.204738	-1	GNS,SOS1,IDUA,LGALS3,VIM,CD44,ARSA,SGTB,PLCG1,GLB1,SGSH,PIK3R1,IDS,GALNS,MAPK3,HEXB,H2AFX,NAAA,FBXO6,SHC1,PPP5C,PDIA5,PRKAA1,ATP1A1,NCK1,SMC6,GIT2,ERGIC2,IGKC,MSN,CTSA,PIK3CB,IGHG1,MYC,PIK3R2,TFIP11,LAT,TUBA3E,TAF1,MAPK1,SLC9A1	-1.30466	-0.281869	41	134
VITAMIN B5 - COA BIOSYNTHESIS FROM PANTOTHENATE	VITAMIN B5 - COA BIOSYNTHESIS FROM PANTOTHENATE	0.0550667	0.204738	1	PLS3,IGF2R,PKM,HSP90AB1,HSPA8,VDR,CCNB1,TOP1,TXN2,PCNA,GSPT1,TOP2A,MYB,PABPC1,FDPS,RASGRF2,EEF2,LAMC1,ALAS1,DVL2,HIVEP1,MYL6B,BCR,MTHFD1,MTHFD2,YWHAE,GARS,ACTN1,NXF1,PRPS2,IMPDH2,HSPA5,DBI,MYBL2,HARS,UMPS,PPIG,NUDT15,TRIM27,DARS,EIF2B2,LDHB,TPT1,MOV10,NME1,ETS1,HSP90B1,UNG,ELAVL1,AKR1B1,SLC2A1,TUBA1B,LDHA,TACC3,DHX36,YWHAG	1.23601	0.241367	56	184
PROSTAGLANDIN FORMATION FROM ARACHIDONATE	PROSTAGLANDIN FORMATION FROM ARACHIDONATE	0.0566686	0.204738	1	GZMB,PTGIS,HSPA4,ATL1,HSP90AB1,DNMT3A,CDK6,HPGD,SUZ12,CCNB1,CDYL,CDK2,BCAT1,COPG2,PEX14,EZH2,HK2,CASP3,FKBP4,ITPR1,PTGS2,USP22,CDK1,BCR,NCL,VIMP,HDAC2,VCP,AIP,ZNF644,COPS5,PSMD1,DUS3L,MAPK8,CUL1,HDAC1,UCHL5,EPRS,STUB1,PTGES3,DICER1,DUS2,HSP90AA1,KAT2A,GSTZ1,ZFP36,GSTCD,PSEN1,STIP1,ELAVL1,GSTM2,ATP6V1A,SSX2IP	1.23539	0.242751	53	178
SQUALENE AND CHOLESTEROL BIOSYNTHESIS	SQUALENE AND CHOLESTEROL BIOSYNTHESIS	0.0623448	0.218207	1	HSPA4,PKM,HSP90AB1,HSPA8,GABARAPL2,CDK2,SLC38A1,HMGCR,CBX3,SQLE,ACSL1,GABARAP,CYB5A,EIF5A,PPP2R1B,RAD23A,PASK,ACAT2,PSMD14,DHCR7,ACSL6,BTAF1,SIAH2,VCP,GAPDH,IDI1,HSPA5,MVD,JUND,PRPF40A,DUS3L,ERLIN2,HERC2,EPRS,DHCR24,DUS2,HSP90AA1,SRPK1,POR,CYP1B1,CSNK2A1,AMFR	1.25051	0.253324	42	146
VITAMIN B12 (CYANOCOBALAMIN) METABOLISM	VITAMIN B12 (CYANOCOBALAMIN) METABOLISM	0.0675444	0.229241	1	PLS3,LIG1,IGF2R,PKM,JUNB,HSPA8,VDR,CCNB1,TOP1,PGAM1,PCNA,GSPT1,TOP2A,MYB,PABPC1,FDPS,AKAP13,EEF2,LAMC1,ALAS1,HIVEP1,MYL6B,BCR,NCL,DDX5,XRCC3,MTHFD1,MTHFD2,CTPS1,ACTN1,NXF1,PRPS2,IMPDH2,HSPA5,HARS,UMPS,TRIM27,DARS,TCP1,TPT1,MOV10,NME1,POR,ETS1,MTR,RPL7,HSP90B1,UNG,ELAVL1,PSMC3,AKR1B1,SLC2A1	1.21643	0.239025	52	178
SPHINGOLIPID METABOLISM	SPHINGOLIPID METABOLISM	0.0795325	0.257827	1	HMOX1,PLS3,STK3,LIG1,IGF2R,PKM,JUNB,HSPA8,VDR,CCNB1,KIF2C,TOP1,PGAM1,AKAP5,PCNA,GSPT1,TOP2A,MYB,CASP3,PABPC1,FDPS,EEF2,LAMC1,ALAS1,HIVEP1,MYL6B,BCR,DDX5,MTHFD1,MTHFD2,CTPS1,ACTN1,PRPS2,IMPDH2,HSPA5,PON2,HARS,UMPS,MOB1A,TRIM27,DARS,TCP1,TPT1,STX6,NME1,POR,ETS1,RPL7,HSP90B1,UNG,PSMC3,AKR1B1,SLC2A1	1.20326	0.235745	53	180
DYNORPHIN METABOLISM	DYNORPHIN METABOLISM	0.0824066	0.257827	1	PLS3,LIG1,IGF2R,PKM,JUNB,HSP90AB1,HSPA8,VDR,CCNB1,TOP1,PGAM1,PCNA,GSPT1,TOP2A,MYB,PABPC1,FDPS,EEF2,LAMC1,ALAS1,EED,HIVEP1,MYL6B,BCR,DDX5,NCAPD3,MTHFD1,MTHFD2,YWHAE,CTPS1,ACTN1,PRPS2,IMPDH2,HSPA5,HARS,UMPS,MPHOSPH6,TRIM27,DARS,TCP1,TPT1,DICER1,NME1,POR,ETS1,RPL7,HSP90B1,UNG,PSMC3,AKR1B1,SLC2A1	1.19879	0.23467	51	182
VITAMIN K METABOLISM	VITAMIN K METABOLISM	0.0828729	0.257827	1	CHEK1,HSPA4,BLM,RMI2,HSP90AB1,HSPA8,BRCA1,CDK2,TP63,TP53BP1,MYB,BARD1,TPX2,CCT5,TOPBP1,AURKA,NOC2L,RAD51,GTSE1,CCT6A,CCT2,PTGS2,USP10,CCT8,NCL,YBX1,DDX5,AURKB,HDAC2,EHMT1,USP24,SSRP1,BCL2L1,NPM1,EXO1,NXF1,COPS5,DNA2,ATRIP,RFC5,MAPK8,BRIP1,TCP1,HDAC1,TOPORS,RPL5,STUB1,MOV10,TTC5,WRN,HSP90AA1,RBBP8,PHF20,RFC4,CCT4,PRKAG2,CSNK2A1	1.18833	0.228646	57	204
TCA CYCLE	TCA CYCLE	0.106586	0.322638	1	HSPB1,PPME1,HSP90AB1,HSPA8,PCNA,DDX21,PSMB7,BCAT1,CCT5,PEX14,EZH2,RPS6,GPHN,DDX3X,ABCF2,CCT2,ITPR1,RPS3,USP10,PPP2R1B,SQSTM1,YBX1,PSMD14,PARK7,UBR5,SIAH2,GNAI1,HLA-B,VCP,GRSF1,PSMC1,GIGYF2,USP11,HSPA5,PSMD12,DESI1,SDHAF2,PSMD2,PSMA5,CUL1,TCP1,RPL4,TCEB1,FHIT,ABCF1,FH,RPS15A,RPLP0,CCT4,MAGED1,PSEN1,FASN,PDK3,ATP6V1A,MAGED2,RPL14,OGDHL,ABCB7,LDHA,REV3L,RBX1,NAA15,KATNA1,PSMC2,SOD1,BAG6,DNAJA1,SRPRB…	1.16789	0.225083	71	201
PUTATIVE ANTI-INFLAMMATORY METABOLITES FORMATION FROM EPA	PUTATIVE ANTI-INFLAMMATORY METABOLITES FORMATION FROM EPA	0.126253	0.372113	1	GZMB,PTGIS,HSPB1,HSPA4,HSP90AB1,DNMT3A,HSPA8,CDK2,COPG2,PEX14,CASP3,FKBP4,NAMPT,ACSL1,CHAF1A,GABARAP,PTGS2,USP22,BCR,NCL,VIMP,MCM2,CHCHD2,ACSL6,VCP,YWHAE,AIP,DDX6,COPS5,EXOSC10,PSMD1,PRPF40A,PFKP,CUL1,POLDIP2,STUB1,PTGES3,DICER1,HSP90AA1,KAT2A,ZFP36,UBA5,STIP1,ELAVL1,BOLA1,EHHADH,URI1,GRB2,CD81,EPHX2,CD53,RBX1,FES,DNAJC7,HNRNPD,PTGES,ABCE1,DDA1	1.15642	0.225442	58	187
FATTY ACID ACTIVATION	FATTY ACID ACTIVATION	0.133881	0.375337	1	PLS3,HSPH1,HSPA4,HSP90AB1,HSPA8,PAICS,KIF11,TOP2A,TUBB6,HMGCR,STAU1,CANX,EEF1A1,PABPC1,ACSL1,EEF2,NDC80,EED,USP22,MCM2,PSMD14,ACSL6,PHYH,SLC27A2,TUBB3,DDX6,TOP2B,GAPDH,LYN,COPS5,ACSL4,HSPA5,RRM1,RPSA,PSMD2,DARS,CLUH	1.15772	0.22946	37	168
FATTY ACID METABOLISM	FATTY ACID METABOLISM	0.134678	0.375337	1	CALR,ACOX3,HSPA4,HSP90AB1,HSPA8,RCN1,TOPBP1,PEX14,CANX,EEF1A1,ACSL1,CYB5A,TRAF1,SQSTM1,YBX1,PSMD14,ACSL6,PHYH,SLC27A2,GAPDH,GBF1,LYN,ACSL4,MEX3C,HSPA5,JUND,HSP90AA1,FHIT,SERPINH1,POR,CYP1B1,HSP90B1,FASN,TUBB4B,GANAB,HAT1,UPF2,FBXL12,ACOX1,HSPD1,NOMO2,HSPE1	1.17022	0.24074	42	131
STARCH AND SUCROSE METABOLISM	STARCH AND SUCROSE METABOLISM	0.1374	0.375337	1	HSPH1,CHEK1,TPST2,ATL1,HSP90AB1,HSPA8,CDK6,TOP1,PGAM1,CDK2,STAU1,PRMT6,ATIC,CCT6A,CCT2,SGTA,POMP,MCM5,MLH1,CKAP5,PASK,FAM110A,MCM2,PSMD14,CLASP2,FYN,FTH1,YWHAE,DDX6,NPM1,OTUD5,ACTN1,GAPDH,PRPF40A,NUDT15,PSMD2,EIF2B2,IKBKB,EIF2S1,CIAO1,TNPO2,PPP1R7,HSP90AA1,SRPK1,ELAVL1,CSNK2A1,ERGIC3,ATP6V1A,WDR76,DCPS	1.15158	0.225619	50	180
LIPOATE METABOLISM	LIPOATE METABOLISM	0.145773	0.377438	1	HSPH1,LIG1,HSPA4,PKM,HSP90AB1,HSPA8,CDK6,RBBP4,PGAM1,GSPT1,FUS,EZH2,RANBP6,EEF1A1,MAP1LC3A,MAT2A,FDPS,GSPT2,PELO,EEF2,PSMD8,RPL15,MCM2,PSMD14,MTHFD1,GART,SLC27A2,NOB1,YWHAE,RPL13A,CTPS1,GAPDH,DDX52,PFDN5,PSMC1,IMPDH2,HSPA5,POLR1B,TARS,RRM1,PFKP,CLUH,TPT1,RBBP7,PLRG1,IPO5,NME1,ABCF1,RPL7,ELAVL1,PSMC3,PDK3,WDR76,GRB2,OGDHL,EEF1B2,PPP2R2A,PSMD13,HAT1	1.13842	0.219956	59	197
3-CHLOROACRYLIC ACID DEGRADATION	3-CHLOROACRYLIC ACID DEGRADATION	0.147662	0.377438	1	HSPH1,MYH10,HSPA8,IFT27,NAP1L1,PGAM1,GABARAPL2,TP63,TUBB6,RSL1D1,NOC2L,EEF1A1,MAP1LC3A,MAT2A,ASF1A,CCT6A,CCT2,EEF2,GABARAP,USP10,TMEM237,CCT8,PPP2R1B,ANKRD17,PSMD14,TUBB3,NOP2,YWHAE,DDX6,DRG1,EXOSC10,GFPT1,PRPF40A,PSMD2,CLUH,HDAC1,EIF4A1,NAP1L4,TNPO2,FHIT,UBA5,PSMC3,CSE1L,PGD,DDX18,TUBA1B,TUBB4B	1.14299	0.223936	47	180
3-OXO-10R-OCTADECATRIENOATE BETA-OXIDATION	3-OXO-10R-OCTADECATRIENOATE BETA-OXIDATION	0.148279	0.377438	-1	RPS6KA5,GRAP,VCL,CAMK4,TNIK,FN1,EPB41,ITGA4,PRKX,HSD17B10,ACAA2,LAMP1,YWHAZ,DECR1,HINT1,MAPK3,PAK2,H2AFX,FASTKD3,FBXO6,SKI,CAMK1D,ATF2,ING1,DECR2,STAT1,CBWD2,SERPINA1,GRK5,HIST2H2AB,TRAF6,HSD17B4,CTNNB1,MCC,PRKCSH,MSN,HIST1H2AC,YWHAB,CDK5,HUWE1,MYC,RCC1,HADH,NF2,EP300,HADHA,TAF1,DYRK1A,ABHD14B,MAPK1,IKBKE,POLR2A,VHL	-1.1639	-0.242154	53	178
ALKALOID BIOSYNTHESIS II	ALKALOID BIOSYNTHESIS II	0.160706	0.399979	-1	TES,DSTN,HIST1H3A,IQGAP2,VIM,VCL,HIST3H2BB,ACTR5,H3F3A,HIST1H2BD,CORO1A,CORO2A,MYH9,HIST1H2BK,HSD17B10,HIST2H3A,ENO2,KAT5,EPS8L2,HSPA1B,TRRAP,PFN1,ACTG1,HIST1H4A,CFL1,IKZF1,SPTAN1,COTL1,HDAC4,PFKL,EPC1,RUVBL1,HIST1H2BN,PGK2,H2AFV,CAP1,SMAD5,MYO1F,TBPL1,RCC1,PPP1R9B,PFN2,GC,MYO5A,ACTR2,FSCN1,HIST1H2BM	-1.16011	-0.244125	47	163
GLYCOSYLPHOSPHATIDYLINOSITOL(GPI)-ANCHOR BIOSYNTHESIS	GLYCOSYLPHOSPHATIDYLINOSITOL(GPI)-ANCHOR BIOSYNTHESIS	0.165965	0.404088	1	HSPH1,HSPA4,IGF2R,MYH10,HSP90AB1,HSPA8,CAMK1,MYO1E,VDR,TOP1,PCNA,TOP2A,MYB,DBN1,NFATC1,AURKA,PABPC1,RASGRF2,EEF2,LAMC1,MYL6B,BCR,NFATC2,MTHFD1,GARS,MYL9,PRPS2,ADRBK1,HSPA5,SRRT,UMPS,UBXN4,PFKP	1.13132	0.223836	33	169
C5-BRANCHED DIBASIC ACID METABOLISM	C5-BRANCHED DIBASIC ACID METABOLISM	0.175314	0.417769	1	WARS,IGF2R,HSPA8,CDK6,KPNA2,VDR,TOP1,PCNA,CDK2,TOP2A,MYB,CANX,PABPC1,CCT6A,LAMC1,CCT8,PPP2R1B,BCR,MCM7,PSMD14,MTHFD1,ACTN1,NUP210,PSMC1,PRPS2,ARL8B,IMPDH2,HSPA5,GFPT1,HARS,UMPS,AK1,VPS4A,LDHB,EPRS,RIOK3,PTGES3,KPNA4,GALE,CCT4,HSP90B1,FASN,SLC2A1,ATP6V1A,CCT3,LDHA,SEC13,CUL3,PSMC2,APRT,ABCE1,DNAJA1,HSPD1,NOMO2,DNAJC12,RALA,RPS5,CCT7,ECT2,NPEPPS,DDOST	1.12668	0.220742	61	180
TYROSINE METABOLISM	TYROSINE METABOLISM	0.203026	0.465911	-1	SUCLG1,SULT1A2,IL4I1,GSTK1,SUCLG2,THEM4,ACO2,ACAA2,YWHAZ,ACSF2,NEDD8,MGST3,MAOA,UBA3,DHRS1,MYC,HADH,LANCL1,ADH5,HADHA	-1.1615	-0.274052	20	79
GLUTATHIONE METABOLISM	GLUTATHIONE METABOLISM	0.203836	0.465911	1	HSP90AB1,HSPA8,CDK2,CNOT8,EEF1A1,NAMPT,ATIC,IRF3,ASF1A,ACSL1,SGTA,TERF1,EEF2,FPGS,RPS3,USP10,THG1L,CCT8,CDK1,MCM2,PSMD14,USP36,ACSL6,FYN,VCP,KPNA3,FAM96B,YWHAE,NAF1,DDX6,GAPDH,GPX7,TSG101,HSPA5,ATRIP,FZR1,RRM1,RPSA,PSMD2,CUL1,RPL5,RRM2,RRP12,COQ3,HSP90AA1,ALG5,RPLP0,ELAVL1,PSMC3,ATP6V1A,CSE1L,GRB2,GPX4,CD81,TST,CD53,DDX49,ZBTB17,COPS7B	1.10302	0.213383	59	195
ASCORBATE (VITAMIN C) AND ALDARATE METABOLISM	ASCORBATE (VITAMIN C) AND ALDARATE METABOLISM	0.20923	0.468675	1	HSPH1,MYH10,HSPA8,IFT27,NAP1L1,PGAM1,TXN2,GABARAPL2,TUBB6,EEF1A1,MAP1LC3A,MAT2A,ASF1A,CCT6A,CCT2,EEF2,GABARAP,KIF13B,USP10,TMEM237,PDCL3,CCT8,PPP2R1B,PSMD14,TUBB3,DDX6,RPL13A,EXOSC10,GFPT1,PRPF40A,OFD1,PSMD2,CLUH,EIF4A1,NAP1L4,TNPO2,FHIT,UBA5,PSMC3,AKR1B1,CSE1L,PGD,TUBA1B,TUBB4B,FBXL12,CUL3,CSNK1A1,DNAJA1,HSPD1,HSPE1,HACD2,NUP93,ECT2,NPEPPS,BTRC,PLAA,ENO1,CAD,IPO4	1.10404	0.217145	59	175
N-GLYCAN DEGRADATION	N-GLYCAN DEGRADATION	0.21632	0.472077	-1	AGA,SOS1,LGALS3,HIST1H3A,VIM,VCL,HIST3H2BB,NAGA,KIAA1671,SGTB,H3F3A,HIST1H2BD,GLB1,HIST1H2BK,HIST2H3A,RBL2,ENO2,MAN2B2,GALNS,HSPA1B,MARK2,HBB,HEXB,H2AFX,NAAA,HDAC5,FBXO6,MAN2B1,POLR1C,PPP5C,FUCA1,NOSIP,PPIA,HIST1H2BN,HSPA1L,POLR3C,SMC6,RPL22,CTNNB1,CTSA,DLST,TFAP4,BPGM,GYS1,RCC1,TFIP11	-1.11187	-0.230713	46	182
HEXOSE PHOSPHORYLATION	HEXOSE PHOSPHORYLATION	0.224409	0.472077	1	HSPH1,HSPA4,HSP90AB1,HSPA8,CAMK1,IFT27,CDK2,TOP2A,BCAT1,STAU1,HK2,C4ORF27,EEF1A1,PABPC1,IRF3,CCT6A,FDPS,CCT2,SGTA,THG1L,EED,HIVEP1,ACAT2,PSMD14,PABPC4,TUBB3,AARS,ADK,YWHAE,DDX6,PFAS,TOP2B,COPS5,HSPA5,SEC14L2,PSMD2,COPA,RPL4,RRP12,HSP90AA1,RPLP0,ELAVL1,ERGIC3,STARD3,CSE1L,WDR76,DCPS,TUBA1B,TUBB4B,IQCB1	1.10106	0.218794	50	165
GLYCOLYSIS AND GLUCONEOGENESIS	GLYCOLYSIS AND GLUCONEOGENESIS	0.231617	0.472077	-1	PDP1,ACYP2,SOD2,PRKX,ARHGEF6,PDHA1,NUP153,NUPL2,ENO2,YWHAZ,DLD,SLC25A4,HK1,HSPA1B,BCKDHA,ACTG1,HIST1H4A,IVNS1ABP,CFL1,PDHX,CAT,CAT,PPP2R5D,ACSS2,PFKL,NUP107,POM121C,RPTOR,PGK2,FOXO1,HSPA1L,ACSS1,DAPK1,DDB2,OGDH,TBPL1,DLST,RAE1,ISG15,TUBA3E,ADH5	-1.10658	-0.232616	41	165
VALINE, LEUCINE AND ISOLEUCINE DEGRADATION	VALINE, LEUCINE AND ISOLEUCINE DEGRADATION	0.237056	0.472077	-1	PDP1,LGALS3,PPT1,ACAT1,MCEE,IL4I1,MAPK13,MBD1,SH3KBP1,FDXR,STK4,MYH9,ACO2,PRKAR2A,HSD17B10,ACAA2,PDHA1,YWHAZ,DLD,ETFB,HSPA1B,MAPK3,BCKDHA,H2AFX,FASTKD3,PDHX,SKI,NEDD8,TMEM173,MMAA,RPTOR,HSPA1L,RRAGC,GRK5,YWHAB,OGDH,PRKAR1B,DLST,MUT,RAE1,MYC,HADH,MDH2,SURF1,IARS2,MCCC1,HADHA	-1.0992	-0.227181	47	187
GERANIOL DEGRADATION	GERANIOL DEGRADATION	0.239372	0.472077	1	PLS3,LIG1,IGF2R,PKM,JUNB,HSPA8,VDR,CCNB1,TOP1,PGAM1,PCNA,GSPT1,TOP2A,MYB,PABPC1,FDPS,EEF2,LAMC1,ALAS1,HIVEP1,MYL6B,BCR,NCL,DDX5,MTHFD1,MTHFD2,CTPS1,ACTN1,NXF1,PRPS2,IMPDH2,HSPA5,CCNA2,HARS,UMPS,TRIM27,DARS,TCP1,TPT1,MOV10,NME1,POR,ETS1,UBA5,RPL7,HSP90B1,UNG,PSMC3,AKR1B1,SLC2A1	1.08438	0.211641	50	185
AMINOSUGARS METABOLISM	AMINOSUGARS METABOLISM	0.243137	0.472077	1	ATL1,HSP90AB1,HSPA8,CAMK1,KPNA2,BRCA1,CDK2,HK2,RANBP6,ATIC,MAT2A,CCT6A,USP10,TTC27,CCT8,MCM7,PSMD14,CEP170,GAN,MTHFD2,RPS8,TUBB3,DDX6,CTPS1,GAPDH,ARG2,USP4,CDC7,POLR1B,GFPT1,PSMD2,IKBKB,DCP2,DNAJB6,ECM29,HSP90AA1,PSMC3,ATP6V1A,WDR76,KPNA5,TUBA1B,TUBB4B,ATL2,ST6GAL1,EXOSC2,ZBTB17	1.08744	0.21688	46	161
BIOPTERIN METABOLISM	BIOPTERIN METABOLISM	0.244362	0.472077	-1	HIST1H3A,PML,ATM,KLF13,H3F3A,RGS19,NFKB1,E2F3,FOXP3,PRKX,ZZZ3,APOA1,PRKAR2A,DENND4A,HIST2H3A,SNW1,SRPK2,UBXN6,ACIN1,PBXIP1,YWHAZ,IRF2BP1,DNAJB1,HSPA1B,ASPSCR1,RPS24,FBXO6	-1.09787	-0.229389	27	173
KERATAN SULFATE DEGRADATION	KERATAN SULFATE DEGRADATION	0.244468	0.472077	-1	AGA,GNS,SOS1,LGALS3,VIM,VCL,ARSA,NAGA,KIAA1671,SGTB,TNFRSF25,GLB1,RASA3,RBL2,IDS,GALNS,HSPA1B,MARK2,ING4,HBB,TRADD,HEXB,RBCK1,H2AFX,NAAA,HDAC5,FBXO6,MAN2B1,PPP5C,FUCA1,NOSIP,PRKAA1,PAK4,RNF31,NCK1,SMC6,CTNNB1,MSN,CTSA,SIRT2,CYLD,CDK5,TFAP4,MYC,GYS1,RCC1,TFIP11	-1.09683	-0.2282	47	178
GLYCOSPHINGOLIPID METABOLISM	GLYCOSPHINGOLIPID METABOLISM	0.269726	0.512022	1	HSPA4,HSPA8,IFT27,CCNB1,CDK2,CERS5,CCT5,CANX,EEF1A1,HS2ST1,MAT2A,CCT6A,CCT2,EED,CCT8,PPP2R1B,CHST11,MCM2,FYN,SPHK2,KSR1,CCNB2,YWHAE,DDX6,GBF1,LYN,GFPT1,ACY1,KCNA2,PSMD2,HERC2,VAMP7,TCP1,UGCG,RASA1,TNPO2,HSP90AA1,KAT2A,ERCC4,TNF,RC3H2,CCT4,SMPD2,ELAVL1,ATP6V1A,CCT3,BIRC3,GRB2	1.07463	0.215166	48	158
PROTEOGLYCAN BIOSYNTHESIS	PROTEOGLYCAN BIOSYNTHESIS	0.285638	0.533191	1	GOLIM4,CCNB1,KIF2C,TIMELESS,GSPT1,CHSY1,HMGCR,ILKAP,CANX,TMEM214,HS2ST1,TMUB1,SDC4,GSPT2,EIF5A,HIVEP1,CHST11,SDF4,FYN,TRAP1,B3GAT3,KIF2A,ACSL4,PON2,OFD1,CKAP4,CHPF,STX6,ELAVL1,ERGIC3,MEF2A,POGLUT1,GRB2,HAUS7,CHPF2,PTPN13	1.07485	0.223507	36	120
LINOLEATE METABOLISM	LINOLEATE METABOLISM	0.296433	0.544271	1	PTGIS,HSPA4,PKM,HSP90AB1,FADS2,CASP3,EEF1A1,ACSL1,PTGS2,PLA2G4A,CYB5A,USP22,NCL,VIMP,ACSL6,VCP,GAPDH,GPX7,COPS5,PSMD1,HSPA5,JUND,CUL1,DICER1,HSP90AA1,ABCF1,POR,ZFP36,CYP1B1,ELAVL1,FOSL2,GRB2,GPX4,EPHX2,MKNK1,RBX1,HNRNPD	1.07081	0.225061	37	113
N-GLYCAN BIOSYNTHESIS	N-GLYCAN BIOSYNTHESIS	0.310857	0.545712	1	CALR,GALNT2,SLC38A1,CHSY1,CANX,SDC4,DYNC1I2,FUT8,MCM7,YBX1,PSMD14,GALNT1,STT3B,STUB1,CHPF,MAN1A1,ALG5,HSP90B1,ERGIC3,TXNDC5,GOLGA2,ST6GAL1,CHPF2,MLEC,GANAB,GALNT7,MAN1B1,B3GNTL1,SEL1L,DDOST,STT3A,PDIA6,PPP3R1,SACM1L,DNAJB11,PAFAH1B1,GALNT10,DCTN6	1.06241	0.221608	38	118
VITAMIN E METABOLISM	VITAMIN E METABOLISM	0.3112	0.545712	-1	GRAP,VCL,CAMK4,SUCLG1,COMTD1,CD247,SUCLG2,ITGA4,E2F3,THEM4,HSD17B10,ACAA2,YWHAZ,DECR1,ACSF2,HSPA1B,MAPK3,H2AFX,FASTKD3,FBXO6,SKI,CAMK1D,ATF2,NEDD8,ING1,DECR2,HSPA1L,GRK5,HIST2H2AB,HSD17B4,UBA3,ATXN1L,HIST1H2AC,LSM7,YWHAB,MYC,HADH,DHDDS,NF2,LSS,MCCC1,HADHA,TAF1,BAG3,MAPK1	-1.06343	-0.221683	45	176
FATTY ACID OXIDATION	FATTY ACID OXIDATION	0.320814	0.545712	1	PLS3,LIG1,IGF2R,PKM,JUNB,HSPA8,VDR,CCNB1,TOP1,PGAM1,PCNA,GSPT1,TOP2A,MYB,PABPC1,FDPS,EEF2,LAMC1,ALAS1,HIVEP1,MYL6B,BCR,NCL,DDX5,MTHFD1,MTHFD2,PUS7,CTPS1,ACTN1,NXF1,PRPS2,IMPDH2,HSPA5,CCNA2,HARS,UMPS,TRIM27,DARS,TCP1,TPT1,MOV10,NME1,POR,ETS1,RPL7,HSP90B1,UNG,PSMC3,AKR1B1,SLC2A1,CCT3	1.04931	0.204356	51	189
VITAMIN B2 (RIBOFLAVIN) METABOLISM	VITAMIN B2 (RIBOFLAVIN) METABOLISM	0.324628	0.545712	1	PLS3,IGF2R,HSP90AB1,HSPA8,VDR,TOP1,PCNA,TOP2A,MYB,EGR2,HMGCS1,PABPC1,EEF2,LAMC1,ALAS1,TK1,REL,BCR,DHCR7,MTHFD1,SIAH2,TNFSF10,ACTN1,NXF1,ATG4B,PRPS2,IMPDH2,HSPA5,HARS,UMPS,NUDT15,EIF2B2,GNB4,TPT1,MOV10,LGALS8,NME1,TNF,UNG,RSU1,SLC2A1	1.0495	0.207647	41	169
POLYUNSATURATED FATTY ACID BIOSYNTHESIS	POLYUNSATURATED FATTY ACID BIOSYNTHESIS	0.331339	0.545712	1	HSPH1,ACOX3,ATL1,HSP90AB1,HSPA8,CAMK1,RBBP4,SUZ12,CDYL,NFKB2,CDK2,FADS2,BCAT1,TOPBP1,EZH2,MAT2A,CCT2,ITPR1,CCT8,MLH1,SQSTM1,YBX1,MCM2,PSMD14,HDAC2,KSR1,YWHAE,DDX6,ZNF644,MEX3C,GFPT1,TRIP12,DUS3L,PFKP,DARS,CLUH,HDAC1,EPRS,DUS2,SRPK1,FASN,MED23,TUBA1B,GRB2,OGDHL,IQCB1,ATL2,YWHAG,HAT1,YWHAH,ACOX1,SRPRB,CDC37,YWHAQ,HSPD1	1.04528	0.205454	55	177
CARBON FIXATION	CARBON FIXATION	0.331511	0.545712	-1	PXN,ANXA1,PML,RHOA,SDCCAG3,MAPK13,STK4,PRKX,ARHGEF6,CD47,MYH9,PRKAR2A,HSD17B10,ACTN4,YWHAZ,DMTN,HK1,HSPA1B,PHACTR4,HBB,MAPK3,CASS4,ARAF,GLUD1,CTR9,CCDC88C,PGK2,AK3,HSPA1L,CASP7,PPIB,TRAF6,DAPK1,CTNNB1,DDB2,MAPKAPK3,PRKAR1B,UBQLN1,MDH2,ISG15,FAM122A,TUBA3E	-1.05576	-0.224894	42	149
VITAMIN H (BIOTIN) METABOLISM	VITAMIN H (BIOTIN) METABOLISM	0.333239	0.545712	1	PLS3,LIG1,IGF2R,PKM,JUNB,HSPA8,VDR,CCNB1,TOP1,PGAM1,PCNA,GSPT1,TOP2A,MYB,PABPC1,FDPS,EEF2,LAMC1,ALAS1,HIVEP1,MYL6B,BCR,NCL,DDX5,MTHFD1,MTHFD2,ST13,CTPS1,ACTN1,PRPS2,IMPDH2,HSPA5,CDCA5,CCNA2,HARS,UMPS,TRIM27,DARS,TCP1,TPT1,NME1,POR,ETS1,RPL7,HSP90B1,UNG,PSMC3,AKR1B1,SLC2A1	1.0434	0.203755	49	184
PORPHYRIN METABOLISM	PORPHYRIN METABOLISM	0.336197	0.545712	-1	SOS1,HIST1H3A,ATM,H3F3A,PLCG1,UBQLN4,PRKX,MYH9,MINOS1,HSD17B10,HIST2H3A,PIK3R1,CFH,SLC25A4,HSPA1B,MAPK3,FASTKD3,FBXO6,SHC1,KAT2B,PPP5C,NEDD8,CPOX,ATP1A1,FOXO1,TAF5,HSPA1L,NDUFA4,MAP2K1,PIK3CB,TBPL1,TAF2,PIK3R2,PIN1,PPOX,NRF1,TAF1,BAG3,MAPK1,GUSB,VHL	-1.05372	-0.224461	41	149
PENTOSE PHOSPHATE PATHWAY	PENTOSE PHOSPHATE PATHWAY	0.342075	0.54732	1	HSPB1,SNX9,HSPH1,HSP90AB1,HSPA8,PGAM1,PCNA,HK2,EEF1A1,PABPC1,ATIC,MAT2A,FDPS,EEF2,PPP2R1B,PSMA4,SQSTM1,GLUD2,PSMD14,PABPC4,ACTR8,YWHAE,NAF1,ACTN1,GAPDH,USP4,PRPS2,PSMD1,HSPA5,TARS,PSMD2,DARS,USP13,EIF2B2,LDHB,ACTC1,EIF4A1,UBE2A,HSP90AA1,TCEB1	1.04067	0.20389	40	180
TRYPTOPHAN METABOLISM	TRYPTOPHAN METABOLISM	0.366139	0.576625	-1	MAP3K5,ACAT1,FN1,IL4I1,SOD2,GSTK1,SIRT1,FDXR,MINOS1,PRKAR2A,YWHAZ,ETFB,EPS8L2,MAPK3,HIST1H4A,FASTKD3,CAT,CAT,MGST3,MAOA,ASMTL,YWHAB,PRKAR1B,TBPL1,HADH,MDH2,LANCL1,ADH5,TAF1,TRIP13,MAPK1	-1.03835	-0.228605	31	120
LYSINE METABOLISM	LYSINE METABOLISM	0.370687	0.576625	1	HSPA4,JARID2,DNMT3A,HSPA8,RBBP4,DNMT1,BRCA1,SUZ12,PCNA,EZH2,EGR2,DOT1L,SUV39H2,EED,DTL,UBE2G1,CDK1,SMYD3,PSMA4,MTERF3,SQSTM1,PSMD14,POLR2K,HDAC2,AEBP2,RB1,PARK7,KMT2B,UBE2J1,PLOD1,PPP1R12A,NSD1,CHD7,SUV39H1,MTF2	1.0292	0.20137	35	183
KERATAN SULFATE BIOSYNTHESIS	KERATAN SULFATE BIOSYNTHESIS	0.381155	0.578042	1	IGF2R,GOLM1,HSPA8,FAM3C,VDR,GALNT2,TOP1,TOP2A,MYB,ST3GAL1,LAMC1,ZBTB1,B4GALT1,MLH1,BCR,C1GALT1,MTHFD1,GALNT1,LYN,PRPS2,HSPA5,PON2,UMPS,CUL4B,C1GALT1C1,IKBKB	1.02772	0.214903	26	117
PYRUVATE METABOLISM	PYRUVATE METABOLISM	0.384898	0.578042	1	STK3,HSP90AB1,HSPA8,ME1,CDK2,TUBB6,BST2,DST,EEF1A1,ATIC,MAT2A,CCT6A,USP10,USP22,PSMD8,MCM2,PSMD14,SMAD1,TUBB3,HLA-B,MAP3K7,NPM1,CTPS1,GAPDH,GBF1,CDT1,PSMD1,CTPS2,GFPT1,PRPF40A,FZR1,TARS,PSMD2,TERF2IP,CLUH,TCP1,CCT4,AKR1B1,ATP6V1A,CCT3,CSE1L,USP15,WDR76,BIRC3,TUBA1B,MED20,TUBB4B	1.02171	0.202143	47	170
GLUTAMATE METABOLISM	GLUTAMATE METABOLISM	0.387082	0.578042	-1	CISD3,HIST1H3A,CAMK4,GSR,HPGDS,EPB41,H3F3A,NFKB1,PLEKHF2,MYH9,HSD17B10,HIST2H3A,RAB5B,YWHAZ,EIF4A2,HSPA1B,MAPK3,ATP6V1D,H2AFX,FASTKD3,HDAC5,FBXO6,ARAF,GLRX,C11ORF68,CAMK1D,ATF2,NEDD8,NUP107,HSPA1L,GRK5,NCK1,MCC,PREPL,RICTOR,SIRT5,YWHAB,RAE1,MYC,RCC1,ISG15,PIN1	-1.02737	-0.214458	42	174
LIMONENE AND PINENE DEGRADATION	LIMONENE AND PINENE DEGRADATION	0.398344	0.58146	1	HSPH1,MYH10,HSPA8,IFT27,NAP1L1,PGAM1,GABARAPL2,TUBB6,EEF1A1,MAP1LC3A,MAT2A,ASF1A,CCT6A,CCT2,EEF2,GABARAP,USP10,TMEM237,CCT8,PPP2R1B,PSMD14,PARK7,TUBB3,ING2,DDX6,EXOSC10,GFPT1,PRPF40A,PSMD2,CLUH,UCHL5,EIF4A1,NAP1L4,TNPO2,FHIT,UBA5,PSMC3,CSE1L,PGD,TUBA1B,GRB2,TUBB4B,FBXL12,PSMC2,DDA1,CSNK1A1,DNAJA1,HSPD1,HSPE1,HACD2,NUP93,ECT2,NPEPPS,BTRC,PLAA,ENO1,CAD,IPO4	1.01926	0.199712	58	181
SATURATED FATTY ACIDS BETA-OXIDATION	SATURATED FATTY ACIDS BETA-OXIDATION	0.399754	0.58146	-1	GRAP,PPT1,CTSD,VCL,ACAT1,CRIP2,CD247,BCL2,ITGA4,E2F3,THEM4,HSD17B10,ACAA2,PDHA1,KAT5,YWHAZ,HSPA1B,MAPK3,TNIP1,H2AFX,FASTKD3,HDAC5,FBXO6,SKI,ATP5O,KAT2B,ACSS2,ATF2,NEDD8,ING1,ATP1A1,HSPA1L,GRK5,HIST2H2AB,HSD17B4,ATXN1L,SIRT7,HIST1H2AC,YWHAB	-1.02129	-0.212266	39	180
DI-UNSATURATED FATTY ACID BETA-OXIDATION	DI-UNSATURATED FATTY ACID BETA-OXIDATION	0.426283	0.612098	-1	NDRG1,GRAP,HIST1H3A,VCL,H3F3A,ITGA4,FOXP3,MINOS1,HSD17B10,HIST2H3A,ACAA2,YWHAZ,DECR1,HSPA1B,MAPK3,HIST1H4A,IKZF1,FASTKD3,FBXO6,SKI,KAT2B,ATF2,ING1,DECR2,TMEM173,TAF5,HSPA1L,GRK5,H2AFV,HSD17B4,NMT2,SIRT7,YWHAB,PPP3CA,PPP3CB,TRIM38,MYC,HADH,NF2,PPP6R2,HADHA,TAF1,MAPK4,BAG3,YES1,MAPK1	-1.00943	-0.210427	46	176
DIMETHYL-BRANCHED-CHAIN FATTY ACID MITOCHONDRIAL BETA-OXIDATION	DIMETHYL-BRANCHED-CHAIN FATTY ACID MITOCHONDRIAL BETA-OXIDATION	0.447883	0.629605	-1	RPS6KA5,CAMK2G,GRAP,VCL,TNIK,EPB41,PGLYRP2,HSD17B10,ACAA2,ENO2,LAMP1,YWHAZ,DLD,HINT1,GDI1,MAPK3,PAK2,NEO1,FASTKD3,FBXO6,SKI,PPP5C,ATF2,ING1,STAT1,CBWD2,SERPINA1,GRK5,TRAF6,CTNNB1,MCC,PEX19,NME2,PREPL,PRKCSH,MSN,YWHAB,HUWE1,MYC,RCC1,HADH,MDH2,IGSF8,HADHA,TAF1,ABHD14B	-1.0035	-0.208017	46	183
PENTOSE AND GLUCURONATE INTERCONVERSIONS	PENTOSE AND GLUCURONATE INTERCONVERSIONS	0.449718	0.629605	1	CALR,IGF2R,HSPA8,VDR,TOP1,PGAM1,PCNA,TOP2A,MYB,DST,PABPC1,SGTA,LAMC1,NACA,EIF5A,BCR,SMAD1,MTHFD1,HLA-B,MAP3K7,ACTN1,CALU,PRPS2,IMPDH2,CDT1,HSPA5,HARS,UMPS,EEF1D,EIF2B2,EIF2S1,PTGES3,NUTF2,NME1,EIF2B1,CCT4,UNG,STIP1,ELAVL1,AKR1B1,SLC2A1,PGD,EXOSC5,BIRC3,MED20	0.999227	0.197102	45	172
PROPANOATE METABOLISM	PROPANOATE METABOLISM	0.460229	0.636366	-1	NDRG1,SUCLG1,MCEE,MAPK13,H3F3A,CD247,SIRT1,PTBP3,SUCLG2,E2F3,FDXR,MYH9,PRKAR2A,HSD17B10,RBL2,KAT5,ETFB,CENPC,ACSF2,HSPA1B,MAPK3,H2AFX,FASTKD3,SKI,ACSS2,NEDD8,MMAA,PGK2,HSPA1L,ARNT,ACSS1,CTNNB1,UBA3,LSM7,NELFB,PRKAR1B,MUT,MYC,MDH2,ISG15,CEP290,EP300,SIN3B,MAPK1	-0.996024	-0.208345	44	172
BILE ACID BIOSYNTHESIS	BILE ACID BIOSYNTHESIS	0.480417	0.65471	-1	HIST1H3A,SUCLG1,SULT1A2,SUCLG2,FDXR,PRKX,THEM4,ACO2,PPTC7,SMARCA4,ACAA2,ACTN4,ETFB,SULT1B1,ACSF2,AKR1C3,ACTG1,HIST1H4A,PAK2	-0.983335	-0.21745	19	116
C21-STEROID HORMONE BIOSYNTHESIS AND METABOLISM	C21-STEROID HORMONE BIOSYNTHESIS AND METABOLISM	0.485187	0.65471	1	HSPA4,PKM,HSP90AB1,HSPA8,HS2ST1,ACSL1,PELO,CYB5A,CHST11,PSMD14,ACSL6,SLC27A2,YWHAE,ACTN1,JUND,FZR1,PSMD2,HSP90AA1,ECSIT,POR,CYP1B1,PSEN1,ELAVL1,AKR1B1,WDR76,FOSL2	0.98359	0.21223	26	97
SIALIC ACID METABOLISM	SIALIC ACID METABOLISM	0.520079	0.69274	1	LIMA1,HSPH1,HSPA4,JUNB,HSP90AB1,HSPA8,STAU1,PEX14,DST,PLK1,EEF1A1,ST3GAL1,CCT6A,EED,USP22,POLE,TK1,MARS2,MCM2,EPS15,FYN,ZHX2,VCP,ZWINT,ST13,CTPS1,NXF1,SEC14L2,CTPS2,KCNA2,PYHIN1,OSBPL11,GORASP2,EIF4EBP1,ABI2,MOV10,SPATA20,POR,SERINC3,ELAVL1,ATP6V1A,CSE1L,POLE2,GRB2,IQCB1	0.974953	0.192893	45	170
BENZOATE DEGRADATION VIA COA LIGATION	BENZOATE DEGRADATION VIA COA LIGATION	0.528631	0.69274	-1	AHNAK,RHOA,CNTRL,ITGA4,NFKB1,UBQLN4,FOXP3,TALDO1,NUP153,NUPL2,ENO2,YWHAZ,P2RX4,HK1,HSPA1B,FBXO6,TBCK,PELP1,GLRX,BAD,BRMS1L,ATF2,NEDD8,NUP107,POM121C,MAP2K2,HSPA1L,PEX19,NDUFA4,SIRT7,YWHAB,PPP3CA,FBF1,DLST,UBQLN1,PPP3CB,RAE1,TEX10,GRN,MYC,FN3KRP,RCC1,MDH2,EEA1,TUBA3E,FAM20B,TAF1	-0.970187	-0.201049	47	184
ARACHIDONIC ACID METABOLISM	ARACHIDONIC ACID METABOLISM	0.531925	0.69274	-1	RPS6KA5,CAMK2G,CBR3,MAP3K5,SUCLG1,GSTK1,GPX1,HIST1H1B,EHD1,S100A10,SUCLG2,THEM4,ACAA2,KAT5,EPS8L2,ACSF2,COTL1,NEDD8,HSF1,MGST3	-0.961679	-0.211726	20	120
ALANINE AND ASPARTATE METABOLISM	ALANINE AND ASPARTATE METABOLISM	0.559701	0.720535	1	HMOX1,HSPH1,CHEK1,HSP90AB1,HSPA8,PGAM1,CDK2,FUS,EZH2,EEF1A1,CEP55,ATIC,MAP1LC3A,MAT2A,TERF1,EEF2,MLH1,PSMD14,FYN,SNAP25,HLA-B,DDX6,CTPS1,GAPDH,USP4,COPS5,STT3B,HSPA5,QARS,CTPS2,PRPF40A,PSMD2,CLUH,NAT14,NME1,ABCF1,NAA20,PRKAG2,PSEN1,PSMC3,PDK3,CSE1L,PGD,WDR76,NAA50,KPNA5,NAA40,GRB2,OGDHL	0.966	0.18759	49	192
PARATHIO DEGRADATION	PARATHIO DEGRADATION	0.57107	0.726816	-1	CLN5,SOD2,GSTK1,SBDS,IQGAP1,APOE,DBNL,FDXR,HIST1H1E,APOA1,SNX2,ADD3,MLLT4,RIN3,YWHAZ,IRAK1,DNAJB1,HSPA1B,LY96,A2M,NT5E,PPP5C,CD14,ATF2,APOA2,LETM1,TRAF6,YWHAB,SNX3,MUT,MYC,DFFA,TLN1,TCEA1,HLA-C,NRF1,MAFK,APOC3,ACAD8,QKI,CSTF2,DLAT,PPFIA1,RDH13,FDX1	-0.948376	-0.20293	45	144
TRIHYDROXYCOPROSTANOYL-COA BETA-OXIDATION	TRIHYDROXYCOPROSTANOYL-COA BETA-OXIDATION	0.602254	0.757892	1	HSPH1,ACOX3,HSPA4,HSP90AB1,HSPA8,CDK6,CAMK1,GABARAPL2,ADAM19,TOPBP1,CCT6A,DDX3X,EEF2,RPLP2,NACA,CCT8,MCM2,PARK7,ACBD7,HLA-B,VCP,ING2,GAPDH,NEMF,NXF1,NAA35,RPL10A,EEF1D,UCHL5,RPL4,PTGES3,MAD2L1,MOV10	0.949568	0.188269	33	167
PHYTANIC ACID PEROXISOMAL OXIDATION	PHYTANIC ACID PEROXISOMAL OXIDATION	0.609388	0.75835	1	ACOX3,ATL1,HSPA8,PAICS,TUBB6,ERLEC1,TOPBP1,EEF1A1,FKBP4,ACSL1,NDC80,RAD23A,KDM1A,HACL1,SQSTM1,YBX1,PSMD14,PARK7,ACSL6,PHYH,SLC27A2,TUBB3,ING2,LYN,ACSL4,MEX3C,UBXN4,RRM1,RPSA,PSMD2,HERC2,CUL1,CLUH,UCHL5,UBE2M,NT5C2,PSMC3,ATP6V1A,GRB2,TUBB4B,HNRNPC,ATL2,HAT1,RBX1,UPF2,CUL3,PSMC2,ACOX1,ABCE1,DNAJA1,YWHAQ	0.946993	0.186674	51	174
HISTIDINE METABOLISM	HISTIDINE METABOLISM	0.621368	0.76476	1	HSPH1,MYH10,HSP90AB1,HSPA8,IFT27,PGAM1,TUBB6,HMGCR,FUS,EEF1A1,MAT2A,CCT6A,CCT2,TERF1,EEF2,HNRNPA1,USP10,CCT8,PPP2R1B,MCM2,PSMD14,SLC27A2,TUBB3,NAF1,DDX6,GRSF1,EXOSC10,GFPT1,PRPF40A,HARS	0.943488	0.185446	30	177
GLYCOSPHINGOLIPID BIOSYNTHESIS - LACTOSERIES	GLYCOSPHINGOLIPID BIOSYNTHESIS - LACTOSERIES	0.639054	0.770018	-1	SOS1,LCK,TGFB1,ITGB1,CDKN1B,CBX7,ITGA2,CDC42,LUM,PHC2,RBL2,BAX,GALNT3,ACTG1,GALNT6,TTR,RPL8,STAT1,PRKCD,SCAMP2,CTNNB1,LGALS1,RBP4,TRA2B,MYC,PFN2,EP300,TAF1,CLN3,E2F2	-0.917236	-0.203425	30	114
O-GLYCAN BIOSYNTHESIS	O-GLYCAN BIOSYNTHESIS	0.641038	0.770018	-1	LCK,TGFB1,APPBP2,ITGB1,SUCLG2,ITGA2,LUM,ENO2,IDS,HPX,P2RX4,GALNT3,SPTAN1,GALNT6,PPP5C,TOR1AIP1,C2CD3,GINM1,MAPRE1,CEP250,EGLN1,DCTN2,CEP162,CTNNB1,PEX19	-0.920062	-0.198595	25	136
GLYCEROPHOSPHOLIPID METABOLISM	GLYCEROPHOSPHOLIPID METABOLISM	0.651401	0.770018	-1	PCYT1A,EHD1,S100A10,APOE,DGKA,PLCG1,APOA1,GLB1,PAFAH1B3,KAT5,AKR1C3,SGK3,A2M,GPD1L,APOA2,DGKQ,PLD3,RASGRP1,CTSA,CYTH2,ADH5,MAPK1,SLC12A1,APOC3,PRNP,PAFAH1B2,CTNND1	-0.911278	-0.201162	27	117
ASPARTATE AND ASPARAGINE METABOLISM	ASPARTATE AND ASPARAGINE METABOLISM	0.653141	0.770018	-1	ANPEP,AGA,ATP2B4,MAP3K5,VIM,GSR,IL4I1,GSTK1,GPX1,SIRT1,LMNB1,SLC9A3R1,NFKB1,ACTN4,ENO2,RAC2,EPS8L2,AGT,HSPA1B,MAPK3,MAST3,GLUD1,NOSIP,MGST3,MAOA,TOMM20,CTNNB1,SIRT5,ADRM1,CRAT,MYC,MDH2,LANCL1	-0.917737	-0.19368	33	159
ROS DETOXIFICATION	ROS DETOXIFICATION	0.660765	0.770825	1	CALR,HSPH1,HSPA4,PKM,HSPA8,CAMK1,WDHD1,TXN2,PCNA,PEX14,EZH2,AURKA,KIFC1,SGTA,PTPN11,EIF5A,PPP2R1B,SQSTM1,MCM2,PSMD14,USP36,PARK7,HLA-B,MAP3K7,HSPA5,PPP1R12A,EEF1D,PSMD2,EIF2B2,FAM192A,STUB1,MOV10,HNRNPAB,NUTF2,NME1,FH,RNF19A,SMARCA5,HSP90B1,AMFR,AKR1B1,DYNLT1,CSE1L,EHHADH,WDR76,KPNA5,BIRC3,ATP7A,PTBP1,YWHAG,YWHAH,HNRNPD,PRDM2,SOD1,APRT,CDC45,GOLGB1,DNAJA1,KPNB1,TIMM13,COMMD1,NUP93,ECT2	0.932325	0.181771	63	186
VITAMIN D3 (CHOLECALCIFEROL) METABOLISM	VITAMIN D3 (CHOLECALCIFEROL) METABOLISM	0.667589	0.770825	1	HOMER2,PKM,HSP90AB1,HSPA8,TMOD1,AKAP5,CDK2,CLASP1,PCM1,PLK1,NEK2,CASP3,DYNC1I2,KIF24,CYB5A,CKAP5,HOMER1,CHCHD2,HDAC2,YWHAE,ADCK4,HAUS3,SEC14L2,JUND,D2HGDH,AHI1,POLDIP2,HDAC1,COQ3,POR,BORA,CYP1B1,ELAVL1,AMFR,ATP6V1A,NPLOC4,TUBB4B,IQCB1,YWHAG,CEP192	0.925711	0.185825	40	154
XENOBIOTICS METABOLISM	XENOBIOTICS METABOLISM	0.697159	0.791734	1	HSPA4,MYH10,PKM,ATL1,HSP90AB1,HS2ST1,ACSL1,CYB5A,CHST11,ACSL6,JUND,MAPK8,UCHL5,HSP90AA1,POR,GSTZ1,CYP1B1,GSTCD,PSEN1,GSTM2,SSX2IP,FOSL2,EPHX2,ATL2	0.893877	0.19782	24	84
GLYCOSPHINGOLIPID BIOSYNTHESIS - GANGLIOSERIES	GLYCOSPHINGOLIPID BIOSYNTHESIS - GANGLIOSERIES	0.699836	0.791734	1	TPST2,SYNCRIP,GSPT1,ILKAP,PLK1,HS2ST1,ST3GAL1,SDC4,GSPT2,USP22,TK1,CHST11,MARS2,SDF4,FYN,BRAT1,TGS1,VCP,ST13,PON2,OFD1,NUP214,EIF4EBP1,M6PR,NCOA5,EIF2B1,ATP6AP2,ELAVL1,DCPS,TUBA1B,INTS1,GRB2,IQCB1,TMEM259,HNRNPD,SOD1,ABCE1,BAG6,RABL6,ZMYM2,SLC43A3	0.905705	0.186324	41	131
FRUCTOSE AND MANNOSE METABOLISM	FRUCTOSE AND MANNOSE METABOLISM	0.720167	0.806586	-1	RHOA,ACTR5,HIST1H1D,CD47,HSD17B10,ACTN4,NUP153,NUPL2,DHX8,YWHAZ,SLC25A4,HK1,HSPA1B,HBB,AKR1C3,HIST1H4A,PELP1,GLUD1,BAD,BRMS1L,PPP2R5D,USP5,NUP107,POM121C,RPTOR,PGK2,MPI,HSPA1L,PPIB,TRAF6,TSTA3,PPP3CA,UBQLN1,PPP3CB,RAE1,TEX10,GRN,FN3KRP,MDH2,PMM2,TUBA3E,FAM20B,SLC12A1,PRNP,GMPPB,BOP1,DNAJA2,TIGAR,TNKS,NCOR1,CKB,PPP1CC,VDAC1	-0.899632	-0.187162	53	179
DRUG METABOLISM - OTHER ENZYMES	DRUG METABOLISM - OTHER ENZYMES	0.740003	0.820598	-1	SOS1,UPP1,TYMP,VIM,HPGDS,TK2,ITGA4,SH3KBP1,PLCG1,FOXP3,HSD17B10,PIK3R1,DPYD,YWHAZ,HSPA1B,MAPK3,HDAC5,FBXO6,UCK1,SHC1,KAT2B,NEDD8,ATP1A1,HSPA1L,CCDC90B,SIRT7,PIK3CB,TLN1,PIK3R2,IMPDH1,WDYHV1,MAPK1,SLX4,E2F2,GUSB,STK11,UBE2I,CCDC130,TNRC6B,KRI1,TRIM21,ATP1A3,HRAS,E2F4,LRIF1,TP53RK,ISCU	-0.882208	-0.188464	47	146
LEUKOTRIENE METABOLISM	LEUKOTRIENE METABOLISM	0.760417	0.828191	1	ACOX3,HSPA4,HSP90AB1,HSPA8,BRCA1,NAMPT,ACSL1,CYB5A,SQSTM1,PSMD14,ACSL6,PHYH,SLC27A2,LYN,ACSL4,JUND,DUS3L,MAPK8,EPRS,DICER1,DUS2,HSP90AA1,FHIT,ACOT7,POR,GSTZ1,CYP1B1,GSTCD,GSTM2,GRB2,CD81,CD53,HAT1,UPF2,FBXL12,ACOX1,HSPD1,HSPE1,CD82,MGST2	0.887822	0.183469	40	128
BLOOD GROUP BIOSYNTHESIS	BLOOD GROUP BIOSYNTHESIS	0.76164	0.828191	1	HSPA4,HSPA8,FAM3C,RBBP4,GALNT2,CDK2,ST3GAL1,RBL1,ZBTB1,B4GALT1,MLH1,CDK1,C1GALT1,RB1,CDC6,BRAT1,NMD3,GALNT1,LYN,CCNA2,LIN54,C1GALT1C1,IKBKB,HDAC1,GNPTG,GHITM,IPO5,INTS1,GRB2,ST6GAL1,TMEM259,CUL3,GNPTAB,GCNT1,GALNT7,ZMYM2,LTN1	0.882655	0.18492	37	115
MONO-UNSATURATED FATTY ACID BETA-OXIDATION	MONO-UNSATURATED FATTY ACID BETA-OXIDATION	0.801263	0.862394	-1	NDRG1,GRAP,HIST1H3A,VCL,H3F3A,FOXP3,MINOS1,HSD17B10,HIST2H3A,ACAA2,YWHAZ,HSPA1B,MAPK3,HIST1H4A,IKZF1,FASTKD3,FBXO6,SKI,KAT2B,ATF2,ING1,TMEM173,TAF5,HSPA1L,GRK5,H2AFV,NMT2,NDUFA4,SIRT7,YWHAB,PPP3CA,PPP3CB,HUWE1,TRIM38,MYC,HADH,PPP6R2,HADHA,TAF1,MAPK4,YES1,MAPK1	-0.86604	-0.180536	42	176
ANDROGEN AND ESTROGEN BIOSYNTHESIS AND METABOLISM	ANDROGEN AND ESTROGEN BIOSYNTHESIS AND METABOLISM	0.813302	0.862394	-1	MAP3K5,SULT1A2,GSTK1,HSD17B11,STK4,EPS8L2,SULT1B1,AKR1C3,TRIM4,PRKAA1,MGST3	-0.823175	-0.193857	11	80
GLYCOSPHINGOLIPID BIOSYNTHESIS - NEOLACTOSERIES	GLYCOSPHINGOLIPID BIOSYNTHESIS - NEOLACTOSERIES	0.817264	0.862394	1	GOLM1,HSPA8,FAM3C,GALNT2,MYB,ST3GAL1,LAMC1,ZBTB1,B4GALT1,MLH1,BCR,C1GALT1,BRAT1,NMD3,GALNT1,LYN,HSPA5,PON2,UMPS,CUL4B,C1GALT1C1,IKBKB,GHITM,IPO5,SLC2A1,FAM3A,INTS1,GRB2,ST6GAL1,CUL3,GCNT1,GALNT7,ZMYM2,HSPD1,RALA	0.856079	0.180337	35	112
GLYCINE, SERINE, ALANINE AND THREONINE METABOLISM	GLYCINE, SERINE, ALANINE AND THREONINE METABOLISM	0.823894	0.862394	1	GLDC,PKM,HSP90AB1,HSPA8,NAP1L1,PGAM1,PCNA,CDK2,EZH2,NAMPT,MAP1LC3A,ASF1A,SLC12A4,TARS2,ALAS1,DHFR,PPP2R1B,SQSTM1,PSMD14,SPHK2,AARS,GAPDH,TIMM23,TARS,ACY1,LDHB,TRMT10C,NAP1L4,UBE2A,HSP90AA1,ABCF1,PSMC3,PDK3,MEF2A,PGD,EP400,OGDHL,CD81,LDHA,GCAT,YWHAG,CD53,EEF1B2,YWHAH,SEC13,CDK9	0.876081	0.17296	46	171
ARGININE AND PROLINE METABOLISM	ARGININE AND PROLINE METABOLISM	0.887827	0.920607	-1	ATP2B4,LYZ,LMNA,SIRT1,SLC9A3R1,NFKB1,FDXR,MYH9,PRKAR2A,ACTN4,KAT5,ETFB,RAC2,HSPA1B,MTAP,MTAP,HIST1H4A,MAST3,FASTKD3,ARAF,KAT2B,NOSIP,MAOA,GRK5,CTNNB1,ADRM1,PRKAR1B,TBPL1	-0.816618	-0.173537	28	152
BUTANOATE METABOLISM	BUTANOATE METABOLISM	0.895947	0.920607	-1	NDRG1,LMNA,VCL,MAPK13,H3F3A,PTBP3,FDXR,MYH9,PRKAR2A,HSD17B10,RBL2,KAT5,YWHAZ,ETFB,CENPC,HSPA1B,MAPK3,ACTG1,H2AFX,FASTKD3,SKI,ING1,PGK2,ARNT,CTNNB1,NELFB,PRKAR1B,MYC,MDH2,ISG15,CEP290,EP300,TAF1,SIN3B,MAPK1	-0.814574	-0.172372	35	157
DRUG METABOLISM - CYTOCHROME P450	DRUG METABOLISM - CYTOCHROME P450	0.922953	0.939734	-1	NDRG1,MAP3K5,FN1,GSTK1,SIRT1,PTBP3,MYH9,MINOS1,PRKAR2A,HSD17B10,YWHAZ,EPS8L2,MAPK3,ACTG1,HIST1H4A,ATF2,MGST3,MAOA,SH3GLB1	-0.77475	-0.171824	19	114
VITAMIN B3 (NICOTINATE AND NICOTINAMIDE) METABOLISM	VITAMIN B3 (NICOTINATE AND NICOTINAMIDE) METABOLISM	0.950163	0.958723	-1	LMNA,EPB41,CUTC,ITGA4,UBQLN4,PRKX,SRPK2,RBL2,YWHAZ,AFF1,HSPA1B,MTAP,MAPK3,PAK2,FOXO3,NT5E,PPP2R5D,ADPRH,ATF2,NEDD8,HIST1H1A,PRKCD,HSPA1L,CCDC90B,MCC,CYB5R1,NDUFA4,SIRT7,YWHAB,VANGL1,PPP2R5C,RCC1,NADK2,TCEA1,ACD,TRIP13,BAG3,MAPK1,TMED10,PPP2R5E,NADK,IKBKE,PNP,ARHGEF7,UBE2I,PAK1	-0.782329	-0.164023	46	169
BETA-ALANINE METABOLISM	BETA-ALANINE METABOLISM	0.973034	0.973034	1	HSPH1,MYH10,HSPA8,IFT27,PGAM1,TUBB6,PEX14,EEF1A1,MAT2A,CCT6A,CCT2,EEF2,USP10,CCT8,PPP2R1B,HACL1,PSMD14,PARK7,FYN,SNAP25,TUBB3,ING2,DDX6,EXOSC10,GFPT1,PRPF40A,PSMD2,CLUH,UCHL5,EIF4A1,TNPO2,FHIT,PSEN1,PSMC3,PGD,TUBA1B,GRB2,TUBB4B,SPATA5,FBXL12,PSMC2,ABCE1,CSNK1A1,DNAJA1,HSPD1,HSPE1	0.787348	0.153753	46	184

## Sheet: 6B
Carnatine Shuttle
FEATURE	GENE	A1	A2	A3	D6_C1	D6_C2	D6_C3	D8_C1	D8_C2	D8_C3	D10_C1	D10_C2	D10_C3	D12_C1	D12_C2	D12_C3
ALAS1_P13196	ALAS1	17.6789	17.6073	17.6418	18.2726	18.295	18.345	17.8796	17.8551	17.8993	17.8765	17.8847	17.9026	17.9913	18.0178	17.9897
ARG2_P78540	ARG2	16.7187	16.5408	16.6451	17.1115	17.1185	17.0592	16.4783	16.5387	16.5829	16.5752	16.6451	16.65	17.1019	17.054	17.0029
PLS3_P13797	PLS3	18.7262	18.7991	18.8244	19.07	19.0774	19.0343	19.3403	19.3679	19.3256	19.6269	19.6322	19.5524	19.959	19.9965	19.9287
SLC2A1_P11166	SLC2A1	17.5163	17.622	17.525	18.3705	18.2319	18.2897	17.9696	17.9972	18.0173	17.8549	17.8051	17.8958	17.8596	17.7908	17.7838
MYB_P10242	MYB	14.6235	14.4647	14.6095	15.5212	15.4865	15.4368	15.139	15.1604	15.0796	15.3679	15.5425	15.478	15.5903	15.6323	15.7952
MCL1_Q07820	MCL1	16.2139	16.3115	16.2223	15.8111	15.6719	15.6565	15.9258	16.0104	16.0568	16.5039	16.4916	16.5611	16.6776	16.6589	16.7834
LYN_P07948	LYN	17.4593	17.4665	17.511	17.6326	17.7212	17.7415	17.8467	17.9289	17.8995	17.7587	17.6939	17.6991	17.7556	17.8402	17.8472
IGF2R_P11717	IGF2R	20.8687	20.89	20.8841	21.0498	21.0999	21.0467	21.2297	21.2375	21.1869	21.4479	21.4346	21.4575	21.6924	21.7651	21.8272
ETS1_P14921	ETS1	18.8696	18.9037	18.8869	18.8851	18.8777	18.8769	18.9965	19.0974	19.007	19.134	19.186	19.2725	19.1881	19.1003	19.1394
PKM_P14618	PKM	22.9334	22.901	22.9381	23.668	23.7656	23.6928	23.5966	23.6088	23.5863	23.5568	23.5274	23.5493	23.6857	23.6762	23.6335
UNG_P13051	UNG	16.9597	17.0484	16.9743	17.5432	17.6888	17.7212	17.5059	17.4382	17.5071	17.2559	17.239	17.229	17.2959	17.2679	17.2405
EEF2_P13639	EEF2	22.7893	22.785	22.8068	23.477	23.5583	23.567	23.4021	23.4267	23.4223	23.2825	23.2293	23.2925	23.2613	23.2225	23.1688
IMPDH2_P12268	IMPDH2	20.5499	20.5048	20.5536	21.174	21.1795	21.1632	20.9972	21.0326	21.089	20.9486	20.9353	21.0118	20.9341	20.8336	20.8066
RIC8A_Q9NPQ8	RIC8A	18.6601	18.619	18.6299	18.6534	18.6626	18.6867	18.7701	18.7903	18.7328	18.8348	18.893	18.8241	18.8505	18.8648	18.9103
CCNB1_P14635	CCNB1	16.4496	16.2557	16.4285	17.8223	17.9436	18.0133	17.7549	17.6765	17.6933	17.6903	17.7071	17.6025	17.5561	17.7023	17.7479
HSPA5_P11021	HSPA5	23.9526	23.9556	23.9614	23.8201	23.7777	23.719	23.8771	23.8637	23.8513	24.1137	24.1367	24.1374	24.1718	24.1851	24.2245
FDPS_P14324	FDPS	19.5258	19.5107	19.5663	20.8969	21.1873	21.1488	20.8724	20.7834	20.9367	20.4024	20.3598	20.3402	20.4065	20.5129	20.4162
VDR_P11473	VDR	17.349	17.3655	17.328	18.0224	18.0638	18.0068	17.9283	17.9365	17.8553	18.0322	18.07	18.101	18.1506	18.2796	18.1142
MYL6B_P14649	MYL6B	16.4775	16.4596	16.4089	16.7743	16.6003	16.6813	16.8035	16.799	16.8924	16.8743	16.9676	16.9014	16.9448	17.0278	17.0853
TOP2A_P11388	TOP2A	20.9379	20.817	20.9657	22.0188	22.0664	22.1472	21.9548	21.9908	21.9269	21.7397	21.7268	21.7254	21.676	21.6565	21.6655
HSP90AB1_P08238	HSP90AB1	23.181	23.1132	23.1722	24.3768	24.5152	24.5615	24.3174	24.3553	24.4266	24.2128	24.2152	24.1532	24.2275	24.2722	24.234
MTHFD2_P13995	MTHFD2	19.2138	19.311	19.2852	19.4418	19.3643	19.479	19.4712	19.5381	19.6054	19.6681	19.7185	19.6126	19.7043	19.7065	19.7705
NAF1_Q96HR8	NAF1	12.7735	12.7398	12.6592	13.7159	14.0669	14.1459	13.8321	13.8209	13.6332	13.4921	13.4859	13.3734	13.5564	13.6494	13.6924
AURKB_Q96GD4	AURKB	17.6641	17.6907	17.7567	18.4428	18.5375	18.498	18.3745	18.4715	18.3084	18.2089	18.1822	18.3318	18.2522	18.2403	18.209
TRIM27_P14373	TRIM27	16.3648	16.3949	16.3142	16.4837	16.4806	16.4516	16.4047	16.4229	16.3918	16.6175	16.5683	16.5515	16.6338	16.5956	16.5545
UMPS_P11172	UMPS	18.9402	18.9179	18.9619	19.8382	20.1377	20.1367	19.8954	19.8575	19.9305	19.4405	19.3523	19.343	19.4992	19.5443	19.4385
HSPH1_Q92598	HSPH1	20.9464	20.8572	20.9442	21.9932	21.9929	22.0499	21.9324	21.9619	21.9498	21.8543	21.8771	21.867	21.8186	21.7922	21.7608
EIF2B2_P49770	EIF2B2	17.5392	17.4924	17.4814	18.1138	18.2313	18.2492	18.0887	18.1332	18.0893	17.9254	17.8643	17.9063	17.8862	17.9329	17.7581
NXF1_Q9UBU9	NXF1	19.2289	19.2263	19.2412	19.3329	19.2994	19.3001	19.3554	19.3742	19.3541	19.4334	19.4391	19.4337	19.4931	19.463	19.4094
HSPA8_P11142	HSPA8	23.4207	23.4077	23.4459	24.0016	24.0187	24.0431	23.9717	23.9987	23.9482	24.0167	24.0014	24.0486	23.9987	23.9936	23.9966
KIN_O60870	KIN	18.5785	18.5719	18.5419	18.6736	18.6294	18.6896	18.7209	18.7602	18.7296	18.7378	18.8462	18.7741	18.7412	18.8068	18.8726
HARS_P12081	HARS	20.7211	20.7124	20.7137	20.8567	20.9053	20.9351	20.9591	20.919	20.9797	20.9052	20.8803	20.8371	20.9288	20.9668	20.9866
HSP90AA1_P07900	HSP90AA1	22.508	22.5589	22.5579	22.9108	22.919	22.9584	22.8238	22.8558	22.9024	22.8632	22.8298	22.9342	22.8855	22.7805	22.764
ACTN1_P12814	ACTN1	19.4152	19.4971	19.5411	19.8523	19.8394	19.8715	19.8073	19.7704	19.8258	19.6695	19.6318	19.6688	19.7775	19.8093	19.7696
NUDCD3_Q8IVD9	NUDCD3	18.0669	18.0326	18.0683	18.5282	18.5157	18.5784	18.4898	18.4978	18.5274	18.423	18.4591	18.4592	18.4023	18.4484	18.4487
HSP90B1_P14625	HSP90B1	22.2064	22.2258	22.2227	22.3438	22.3974	22.4587	22.4478	22.4366	22.4445	22.3933	22.3335	22.4099	22.4288	22.4468	22.3888
PRPS2_P11908	PRPS2	17.5423	17.5697	17.5444	18.1981	18.3927	18.3884	18.1985	18.2783	18.2792	18.0311	17.8969	17.9115	18.0915	18.0902	17.9603
DARS_P14868	DARS	19.8793	19.8713	19.8829	20.3354	20.5504	20.5199	20.3463	20.3728	20.452	20.2954	20.3696	20.2651	20.4015	20.4665	20.2411
TOP1_P11387	TOP1	21.2977	21.3197	21.29	21.7828	21.7772	21.8318	21.7986	21.8284	21.8421	21.7418	21.7425	21.729	21.7609	21.752	21.7744
MOV10_Q9HCE1	MOV10	18.6858	18.7238	18.7273	18.9587	19.0514	19.087	19.0609	19.0419	19.1012	18.8864	18.8294	18.8583	18.9914	18.9834	18.9221
CACYBP_Q9HB71	CACYBP	21.3828	21.2941	21.382	21.6833	21.6295	21.6154	21.5966	21.5945	21.6449	21.6937	21.705	21.7202	21.7247	21.669	21.726
HSPA4_P34932	HSPA4	22.0947	22.0965	22.1236	22.7264	22.6853	22.7112	22.6919	22.6666	22.6991	22.662	22.6944	22.672	22.7102	22.7071	22.725
FAM96B_Q9Y3D0	FAM96B	15.6402	15.5673	15.5516	16.0467	15.8738	16.0292	16.0105	15.9784	16.1221	16.0373	16.1683	16.2493	16.169	16.1405	16.2128
HERC2_O95714	HERC2	18.919	18.9579	18.9302	19.3521	19.4462	19.4628	19.4301	19.3843	19.3551	19.1949	19.1272	19.1249	19.2168	19.2185	19.1754
JMJD4_Q9H9V9	JMJD4	15.781	15.7665	15.7142	16.2176	16.3006	16.2413	16.1905	16.2162	16.266	15.9949	16.0917	16.0312	16.0724	16.0578	15.9649
TPT1_P13693	TPT1	21.0701	20.9352	21.0407	21.3851	21.3425	21.2555	21.336	21.3727	21.3411	21.4122	21.4397	21.4054	21.3638	21.3795	21.2597
MTHFD1_P11586	MTHFD1	21.8683	21.8928	21.8934	22.1463	22.0957	22.135	22.0906	22.1289	22.1362	22.1628	22.1546	22.2071	22.1712	22.129	22.1832
LAMC1_P11047	LAMC1	15.0069	15.1494	15.1707	14.5244	14.6064	14.583	14.5793	14.6176	14.579	14.7664	14.6133	14.9123	16.0276	16.2629	16.3562
PABPC1_P11940	PABPC1	22.1467	22.0581	22.1434	22.6382	22.5114	22.4933	22.5457	22.5792	22.5428	22.7229	22.7724	22.7483	22.6999	22.6654	22.6711
PCNA_P12004	PCNA	19.7314	19.6582	19.7972	20.4031	20.4043	20.4313	20.4383	20.4038	20.3855	20.3861	20.349	20.4168	20.4141	20.3876	20.3572
PEX14_O75381	PEX14	17.5917	17.5817	17.5593	18.1161	18.1791	18.0695	18.1313	18.0866	18.1455	18.0961	18.1217	18.0632	18.0788	18.1708	18.0884
DeNovo_FA_Biosynth
FEATURE	GENE	A1	A2	A3	D6_C1	D6_C2	D6_C3	D8_C1	D8_C2	D8_C3	D10_C1	D10_C2	D10_C3	D12_C1	D12_C2	D12_C3
SCD_O00767	SCD	14.3674	14.2881	14.2502	15.5984	15.786	15.82	15.0044	15.1438	15.179	14.9249	15.0253	15.0309	15.0336	14.8674	15.0019
ATXN1_P54253	ATXN1	18.8434	18.8976	18.8754	18.3121	18.2307	18.2511	18.5298	18.5462	18.5778	18.8253	18.8837	18.9054	18.9992	18.9998	19.0757
CLUH_O75153	CLUH	19.2039	19.1845	19.2005	19.951	20.065	20.0983	19.7657	19.774	19.7776	19.5567	19.556	19.5523	19.5008	19.4934	19.4151
RRP12_Q5JTH9	RRP12	19.3861	19.4589	19.4065	19.9683	20.0533	20.0174	19.7868	19.7999	19.8293	19.6638	19.6468	19.6386	19.6016	19.6878	19.6328
BCAT1_P54687	BCAT1	16.7067	16.6937	16.7619	18.4556	18.323	18.3116	18.0379	18.0271	18.0105	17.9036	17.7983	18.0187	18.008	17.8227	17.7512
ZNF277_Q9NRM2	ZNF277	15.0571	15.077	15.1445	15.5466	15.6173	15.6024	15.4435	15.3089	15.328	15.3639	15.3192	15.4083	15.4954	15.4332	15.3597
FASN_P49327	FASN	21.1848	21.2081	21.2304	22.1921	22.5174	22.5081	22.0706	22.09	22.0893	21.6368	21.5537	21.642	21.6604	21.6622	21.5792
RBBP4_Q09028	RBBP4	19.5778	19.6091	19.615	19.9613	19.9622	19.9699	20.0969	20.0395	20.0988	20.0425	20.0548	20.0545	20.1179	20.1196	20.1708
TK1_P04183	TK1	18.4203	18.3755	18.4077	19.3543	19.5627	19.6035	19.2881	19.2932	19.295	18.9564	19.0068	18.9584	18.9882	19.0633	19.0318
VCP_P55072	VCP	22.3428	22.2992	22.3287	22.3521	22.3664	22.3539	22.4494	22.437	22.4547	22.5046	22.5086	22.5113	22.5199	22.5835	22.5538
KPNB1_Q14974	KPNB1	20.6356	20.5745	20.6236	21.2299	21.4309	21.3306	21.1545	21.1565	21.1442	20.8317	20.8219	20.8231	20.893	20.8646	20.743
SURF4_O15260	SURF4	13.4398	13.541	13.4454	15.1406	15.7826	15.6349	15.0179	15.0354	14.9914	14.0145	13.9574	14.053	14.1638	14.3317	13.8635
YWHAQ_P27348	YWHAQ	20.3233	20.3193	20.3143	20.5633	20.6254	20.6382	20.6996	20.6948	20.7396	20.5506	20.5083	20.4672	20.4549	20.4734	20.4466
CDYL_Q9Y232	CDYL	18.2514	18.1999	18.2096	18.3309	18.342	18.3733	18.4747	18.4205	18.4529	18.6121	18.6393	18.6278	18.7191	18.7868	18.7973
PFKP_Q01813	PFKP	21.2846	21.184	21.2605	21.8158	21.8324	21.7424	21.6462	21.6647	21.6977	21.5125	21.5298	21.5154	21.5692	21.5373	21.4709
ZNF644_Q9H582	ZNF644	18.1382	18.1152	18.1407	18.1347	18.1307	18.1526	18.1935	18.2249	18.2262	18.3638	18.4016	18.3875	18.3505	18.3444	18.4116
CSE1L_P55060	CSE1L	19.484	19.4472	19.4754	20.0577	20.2465	20.2445	20.0405	20.0329	20.068	19.7388	19.6886	19.7296	19.7558	19.7819	19.6935
CDK2_P24941	CDK2	17.89	17.8509	17.9324	18.908	19.0432	19.095	18.8758	18.9298	18.8856	18.6656	18.6968	18.6534	18.714	18.6941	18.6572
ITPR1_Q14643	ITPR1	19.7293	19.7584	19.7385	20.0136	20.1668	20.1235	20.0384	19.9775	20.0033	19.966	19.9623	19.9445	20.2186	20.2731	20.2166
HSP90AB1_P08238	HSP90AB1	23.181	23.1132	23.1722	24.3768	24.5152	24.5615	24.3174	24.3553	24.4266	24.2128	24.2152	24.1532	24.2275	24.2722	24.234
CCT8_P50990	CCT8	21.7676	21.7545	21.7728	22.3319	22.4164	22.4538	22.3015	22.2966	22.3541	22.1798	22.1342	22.1217	22.1548	22.1865	22.1514
MIER2_Q8N344	MIER2	14.061	14.0256	14.2475	14.4951	14.443	14.5444	14.4061	14.2871	14.1971	14.2478	14.4082	14.4474	14.5539	14.3363	14.451
TUBA1B_P68363	TUBA1B	22.402	22.3765	22.3758	23.0447	23.2933	23.2448	23.0628	23.0273	23.0466	22.7151	22.6103	22.6572	22.7432	22.8066	22.6363
DUS2_Q9NX74	DUS2	18.3624	18.3504	18.3872	18.5956	18.6266	18.6186	18.5541	18.5255	18.5782	18.4518	18.4772	18.4992	18.5194	18.5588	18.5538
CLPX_O76031	CLPX	19.8202	19.7826	19.8077	19.9731	19.9228	19.9407	19.9966	20.0132	20.0115	20.0321	20.0956	20.1078	20.1344	20.0893	20.1209
CAMK1_Q14012	CAMK1	17.6092	17.612	17.6478	18.2827	18.3365	18.359	18.2579	18.2381	18.2816	18.2188	18.2465	18.2527	18.3411	18.2702	18.245
HSPH1_Q92598	HSPH1	20.9464	20.8572	20.9442	21.9932	21.9929	22.0499	21.9324	21.9619	21.9498	21.8543	21.8771	21.867	21.8186	21.7922	21.7608
SUZ12_Q15022	SUZ12	19.6638	19.6182	19.6416	20.0452	20.0241	20.0748	20.1104	20.1244	20.0819	20.1656	20.1308	20.1197	20.136	20.1908	20.1954
ACOT7_O00154	ACOT7	19.743	19.6839	19.7053	19.8827	19.8879	19.8744	19.9325	19.9425	19.9371	19.8471	19.8921	19.8342	19.9024	19.9124	19.8522
DUS3L_Q96G46	DUS3L	18.4317	18.4161	18.4031	18.7144	18.7642	18.7605	18.6457	18.7308	18.6781	18.6403	18.6815	18.7064	18.6615	18.6376	18.6996
NXF1_Q9UBU9	NXF1	19.2289	19.2263	19.2412	19.3329	19.2994	19.3001	19.3554	19.3742	19.3541	19.4334	19.4391	19.4337	19.4931	19.463	19.4094
HSPA8_P11142	HSPA8	23.4207	23.4077	23.4459	24.0016	24.0187	24.0431	23.9717	23.9987	23.9482	24.0167	24.0014	24.0486	23.9987	23.9936	23.9966
EPRS_P07814	EPRS	22.1188	22.1467	22.1427	22.4654	22.4752	22.5452	22.4024	22.4723	22.4447	22.3743	22.3421	22.3769	22.3778	22.3449	22.3303
SRPRB_Q9Y5M8	SRPRB	17.8594	17.8084	17.7538	18.0686	18.2048	18.1648	18.0332	18.108	18.0672	17.9628	18.0096	17.9995	17.991	18.0665	17.9727
CCT2_P78371	CCT2	21.1142	21.052	21.0911	21.5595	21.5246	21.5463	21.498	21.4956	21.5041	21.4506	21.4379	21.4431	21.4346	21.4152	21.3896
BRCA1_P38398	BRCA1	18.9437	18.9042	18.9441	19.3767	19.3325	19.4163	19.4487	19.4097	19.4308	19.5095	19.5085	19.5045	19.4996	19.5296	19.6013
HDAC2_Q92769	HDAC2	17.9754	17.9983	17.9356	18.7904	19.0629	19.1255	18.7574	18.8132	19.0094	18.7057	18.7175	18.6787	18.7706	18.8374	18.8116
OGDHL_Q9ULD0	OGDHL	9.20453	9.14659	8.88316	9.57259	9.50792	9.77697	9.31267	8.89692	9.58044	9.87241	9.98204	10.2627	9.79619	10.6234	10.571
AASDHPPT_Q9NRN7	AASDHPPT	17.8496	17.7428	17.7967	18.4976	18.6278	18.7057	18.4821	18.5239	18.5614	18.1905	18.1984	18.2394	18.2272	18.1848	18.0686
CDC37_Q16543	CDC37	21.5005	21.4957	21.527	21.5344	21.4563	21.4638	21.5238	21.5404	21.5219	21.5758	21.6302	21.6449	21.6513	21.6293	21.6491
AKT2_P31751	AKT2	18.064	18.1342	18.1191	18.3697	18.5293	18.5968	18.4206	18.4096	18.4364	18.2651	18.2036	18.1714	18.3371	18.3507	18.2795
SPCS3_P61009	SPCS3	17.179	17.1876	17.0987	17.9904	18.3972	18.4463	18.0939	18.1183	18.1946	17.6545	17.5115	17.4576	17.5941	17.8242	17.7444
DARS_P14868	DARS	19.8793	19.8713	19.8829	20.3354	20.5504	20.5199	20.3463	20.3728	20.452	20.2954	20.3696	20.2651	20.4015	20.4665	20.2411
TRIP12_Q14669	TRIP12	20.4653	20.4689	20.4706	20.4095	20.4736	20.4808	20.4778	20.4795	20.5165	20.4962	20.514	20.5238	20.5706	20.6656	20.687
YWHAE_P62258	YWHAE	21.2648	21.3222	21.2596	21.6501	21.6584	21.6913	21.6768	21.7112	21.727	21.6566	21.5714	21.5709	21.6254	21.645	21.5556
GFPT1_Q06210	GFPT1	19.2586	19.2674	19.2766	19.655	19.8384	19.8026	19.7119	19.7315	19.7171	19.5401	19.522	19.5528	19.6286	19.613	19.5594
HACD2_Q6Y1H2	HACD2	16.8152	16.9129	16.8287	17.1647	17.2243	17.3386	17.1812	17.1799	17.2136	17.0518	16.9999	17.0404	17.0976	17.1096	16.9945
SEC11C_Q9BY50	SEC11C	17.4645	17.4646	17.4307	18.103	18.2677	18.261	18.1194	18.1405	18.1654	17.9059	17.8579	17.9748	18.036	17.9765	17.7685
SEC63_Q9UGP8	SEC63	19.3484	19.3872	19.335	19.7991	19.9897	19.9861	19.8794	19.8408	19.8977	19.6303	19.5898	19.5549	19.6457	19.7427	19.6603
NPEPPS_P55786	NPEPPS	20.7122	20.695	20.7046	21.2364	21.4768	21.4701	21.2925	21.3384	21.3698	20.9825	20.8925	20.9248	20.9876	20.9942	20.8874
DDX6_P26196	DDX6	19.9017	19.9125	19.9085	20.3543	20.5411	20.5755	20.4299	20.4542	20.4475	20.2852	20.2738	20.2414	20.3065	20.3618	20.3659
MOV10_Q9HCE1	MOV10	18.6858	18.7238	18.7273	18.9587	19.0514	19.087	19.0609	19.0419	19.1012	18.8864	18.8294	18.8583	18.9914	18.9834	18.9221
PSMD2_Q13200	PSMD2	20.3235	20.3162	20.2808	20.7393	20.8587	20.907	20.797	20.78	20.8119	20.5774	20.5687	20.5705	20.5793	20.6779	20.5974
MLH1_P40692	MLH1	18.4019	18.3924	18.4032	18.7982	18.8714	18.9138	18.8408	18.8068	18.8563	18.7437	18.7841	18.7336	18.7487	18.7866	18.7858
USP22_Q9UPT9	USP22	17.5179	17.4297	17.5008	17.9675	18.0037	18.0426	17.9197	17.9705	18.0334	17.9605	17.9161	17.9194	17.9576	17.9522	17.8903
HSPD1_P10809	HSPD1	23.4243	23.4556	23.4509	23.6771	23.513	23.4814	23.5058	23.5415	23.5263	23.6723	23.6962	23.7155	23.6969	23.6099	23.6594
ELAVL1_Q15717	ELAVL1	19.8248	19.8734	19.8575	20.0883	20.1956	20.1894	20.0694	20.1928	20.1401	20.0633	20.0734	20.1185	20.1533	20.1144	20.0533
PSMD14_O00487	PSMD14	19.5506	19.4336	19.4527	20.1867	20.2168	20.1527	20.205	20.0555	20.1817	20.0787	20.1197	19.8951	20.0793	20.2756	20.2497
SRPK1_Q96SB4	SRPK1	18.8793	18.8555	18.9327	19.329	19.2906	19.299	19.2497	19.3289	19.3034	19.2762	19.2503	19.3278	19.2175	19.1169	19.0251
UBE2J2_Q8N2K1	UBE2J2	14.8586	14.962	14.9119	15.1778	15.3983	15.3592	15.3332	15.312	15.3318	15.2937	15.3543	15.1843	15.1407	15.3207	15.2133
YWHAG_P61981	YWHAG	18.7873	18.8043	18.7958	19.1616	19.1348	19.0903	19.0431	19.1402	19.1607	19.1323	19.2024	19.3969	19.2965	19.0965	19.1055
MAT2A_P31153	MAT2A	20.0701	19.9875	20.0741	20.5625	20.5345	20.5666	20.5133	20.6164	20.5483	20.7018	20.6722	20.7562	20.6645	20.5672	20.5695
YWHAH_Q04917	YWHAH	19.6731	19.6199	19.6367	19.967	20.0728	20.0976	20.0695	20.012	20.0658	19.8205	19.7792	19.7692	19.8389	19.9174	19.7998
EZH2_Q15910	EZH2	18.2574	18.2566	18.2573	18.6741	18.7121	18.7406	18.742	18.7005	18.6766	18.7749	18.7493	18.6709	18.7263	18.787	18.8124
HDAC1_Q13547	HDAC1	19.4656	19.5104	19.4091	20.0001	20.2743	20.2943	20.1716	20.1518	20.2497	19.9381	19.9231	19.7998	19.9499	20.0481	19.9558
ETC
FEATURE	GENE	A1	A2	A3	D6_C1	D6_C2	D6_C3	D8_C1	D8_C2	D8_C3	D10_C1	D10_C2	D10_C3	D12_C1	D12_C2	D12_C3
CYCS_P99999	CYCS	19.6285	19.6779	19.6098	19.6755	19.5142	19.6233	19.2311	19.2823	19.0842	19.2434	19.1729	19.2266	19.3069	19.1546	19.1907
NF2_P35240	NF2	18.7272	18.674	18.7399	18.2611	18.1746	18.2057	18.4177	18.4456	18.3984	18.6165	18.6573	18.6222	18.4872	18.4708	18.5266
COX6C_P09669	COX6C	19.9436	19.939	19.8451	19.2041	19.1895	19.1992	19.3369	19.3724	19.3974	19.4402	19.4212	19.4368	19.3737	19.3545	19.3704
TAF1_P21675	TAF1	19.693	19.7198	19.7182	19.2646	19.2099	19.2606	19.3867	19.3738	19.3789	19.4509	19.4628	19.4992	19.5448	19.5254	19.5612
NDUFB1_O75438	NDUFB1	18.2966	18.2766	18.2915	17.4223	17.3324	17.3423	17.4895	17.5764	17.5752	17.7319	17.7767	17.7619	17.6686	17.727	17.7528
NDUFB9_Q9Y6M9	NDUFB9	18.8911	18.8787	18.912	18.3478	18.3594	18.3378	18.4546	18.4723	18.5123	18.548	18.5205	18.5522	18.5299	18.4944	18.5529
SP110_Q9HB58	SP110	19.8421	19.827	19.8772	18.9611	18.7597	18.7464	19.0601	19.1274	19.1023	19.4653	19.5247	19.574	19.4883	19.3949	19.4874
NDUFA12_Q9UI09	NDUFA12	19.4719	19.4637	19.4519	18.8491	18.8792	18.9377	19.0139	19.0484	19.1238	19.0145	19.0738	19.0606	18.9942	18.9446	18.9739
SURF1_Q15526	SURF1	17.5365	17.5275	17.523	16.9505	16.861	16.9582	17.046	17.1262	17.1278	17.2067	17.1504	17.2003	17.2287	17.2712	17.3188
NDUFB7_P17568	NDUFB7	17.6749	17.7119	17.6762	16.6777	16.6232	16.6649	16.7604	16.7756	16.7852	16.9579	16.9978	16.9599	16.8859	16.8979	16.9315
NDUFS4_O43181	NDUFS4	18.6318	18.6257	18.6208	17.7602	17.6279	17.6936	17.8246	17.8948	17.8355	18.0595	18.0974	18.0685	18.0027	17.9653	18.0533
CMC1_Q7Z7K0	CMC1	18.3073	18.318	18.4039	17.5731	17.4439	17.4764	17.6412	17.6804	17.6773	18.0169	18.0127	18.0473	18.0073	17.9814	18.0856
NDUFB10_O96000	NDUFB10	19.1523	19.1455	19.1247	18.385	18.338	18.3838	18.5063	18.4822	18.4725	18.5539	18.6083	18.5705	18.6031	18.5454	18.6299
COA1_Q9GZY4	COA1	15.2358	15.2913	15.2439	15.3997	15.5164	15.4785	15.2895	15.1615	15.3516	15.0763	15.0167	15.0661	14.9645	14.9397	14.8417
HSD17B10_Q99714	HSD17B10	19.9808	20.0312	19.9947	19.5232	19.5034	19.4593	19.5961	19.5875	19.579	19.5962	19.6112	19.5858	19.6425	19.6086	19.6286
MINOS1_Q5TGZ0	MINOS1	15.8215	15.8719	15.752	15.1019	15.0619	15.0138	15.1463	15.2877	15.2469	15.2685	15.2983	15.3073	15.1502	15.048	14.9744
CDC42_P60953	CDC42	20.9721	20.9423	20.9426	20.12	20.0503	19.9491	20.1613	20.2287	20.2064	20.3414	20.3811	20.4602	20.2726	20.2412	20.1416
NDUFA8_P51970	NDUFA8	19.197	19.1894	19.1756	18.353	18.2	18.2803	18.3483	18.4341	18.4478	18.678	18.745	18.7266	18.6678	18.6781	18.7671
ACTG1_P63261	ACTG1	19.7171	19.7803	19.7825	19.0546	18.9755	18.918	19.0909	19.0824	19.1213	19.2835	19.3545	19.2777	19.2682	19.2602	19.3365
NDUFS6_O75380	NDUFS6	19.2992	19.2316	19.2232	18.4331	18.2718	18.2901	18.4627	18.4298	18.5392	18.7688	18.8172	18.736	18.6561	18.7465	18.7713
NDUFA7_O95182	NDUFA7	20.4045	20.3718	20.3748	19.5804	19.3983	19.4009	19.5814	19.5947	19.6201	19.7763	19.7975	19.7676	19.6559	19.7931	19.7545
COX7A2_P14406	COX7A2	17.3004	17.3055	17.2348	16.8684	16.7906	16.7613	16.8227	17.0126	17.0245	16.9789	16.9361	16.9742	16.8348	16.7565	16.7382
NDUFA5_Q16718	NDUFA5	17.4964	17.5045	17.4905	16.6315	16.3502	16.46	16.552	16.7193	16.6443	16.8944	16.926	16.9412	16.8043	16.7176	16.8161
NDUFB4_O95168	NDUFB4	18.597	18.5262	18.61	18.1438	18.3444	18.285	18.1408	18.0816	18.1926	17.8689	17.9325	17.929	17.9252	17.9372	17.9243
NDUFA4_O00483	NDUFA4	18.5382	18.5504	18.515	18.039	18.268	18.2884	18.2791	18.3388	18.3959	18.1651	18.2032	18.2252	18.0599	18.0863	18.0192
ETFB_P38117	ETFB	21.6107	21.6743	21.6684	21.0743	21.0289	21.0649	21.1274	21.1202	21.1654	21.1752	21.1242	21.1515	21.2555	21.1462	21.2395
RASSF1_Q9NS23	RASSF1	18.2916	18.2894	18.3169	17.229	17.4163	17.4026	17.4674	17.4348	17.4568	17.481	17.4119	17.3165	17.3998	17.4458	17.422
NDUFS5_O43920	NDUFS5	18.8052	18.8257	18.8299	17.559	17.4578	17.5389	17.6118	17.6148	17.7362	17.8803	18.034	18.0268	17.883	17.8301	18.1043
SLC25A4_P12235	SLC25A4	15.0989	14.9543	14.9671	14.4058	14.5694	14.4519	14.3337	14.4106	14.3602	14.4219	14.5541	14.3811	14.2843	14.3223	14.2862
HSF1_Q00613	HSF1	18.6723	18.7536	18.6887	18.2332	18.1397	18.1304	18.2266	18.2822	18.2181	18.3257	18.3621	18.3719	18.3728	18.2573	18.3301
NDUFA2_O43678	NDUFA2	17.9189	17.9817	17.9598	17.0962	16.8171	16.8812	17.015	17.1185	17.0223	17.3494	17.3805	17.4338	17.3213	17.1354	17.243
NDUFS2_O75306	NDUFS2	18.8215	18.8249	18.8258	18.7287	18.8886	18.9405	18.7776	18.7663	18.7717	18.4849	18.4557	18.4407	18.5215	18.5664	18.4633
NDUFA13_Q9P0J0	NDUFA13	18.5587	18.5251	18.4954	17.7244	17.7013	17.7934	17.8496	17.743	17.8183	17.9633	18.0458	18.0396	17.9861	17.9594	18.0735
FN1_P02751	FN1	18.7523	18.6191	18.744	17.1123	17.0699	16.9706	16.9575	16.9606	16.9815	17.352	17.3838	17.1958	17.3832	17.4913	17.5063
NDUFS8_O00217	NDUFS8	18.7894	18.7821	18.7799	18.3453	18.3266	18.3039	18.347	18.3715	18.3914	18.4029	18.4354	18.4048	18.3578	18.4773	18.4295
GADD45GIP1_Q8TAE8	GADD45GIP1	18.0167	18.1952	18.1207	17.2968	17.1496	17.246	17.2882	17.3303	17.3199	17.465	17.5548	17.6402	17.5078	17.3922	17.4953
UQCRB_P14927	UQCRB	20.1358	20.1943	20.1633	19.6823	19.5785	19.647	19.6913	19.6756	19.6806	19.7159	19.7488	19.7155	19.7515	19.7313	19.8225
ETFA_P13804	ETFA	20.6587	20.6732	20.6657	19.9501	19.7714	19.7012	19.8628	19.8887	19.8778	20.1536	20.2194	20.2605	20.2819	20.2516	20.2749
PHB_P35232	PHB	20.7749	20.7787	20.7673	20.2603	20.1454	20.1057	20.1341	20.1143	20.1408	20.2831	20.3259	20.3781	20.3571	20.3207	20.3298
NDUFV1_P49821	NDUFV1	19.5102	19.4746	19.4682	19.0842	19.1226	19.1579	19.142	19.1408	19.1737	19.0787	19.0276	19.0182	19.0272	19.0411	19.0744
NDUFV3_P56181	NDUFV3	17.9977	18.0175	17.9867	17.4059	17.1609	17.3366	17.3189	17.3506	17.429	17.5067	17.6756	17.5861	17.4498	17.3949	17.5275
HSPA1B_P0DMV9	HSPA1B	22.0022	22.0033	22.0157	21.7477	21.6532	21.6524	21.6388	21.685	21.64	21.6917	21.6689	21.6711	21.6565	21.601	21.5928
HSPA1L_P34931	HSPA1L	16.0405	16.2353	16.3057	15.2955	15.2617	15.152	15.3396	15.3479	15.2204	15.6025	15.6338	15.7521	15.6297	15.591	15.5145
COX7A2L_O14548	COX7A2L	17.7602	17.7732	17.7036	17.5944	17.6606	17.6843	17.6113	17.5798	17.6506	17.4217	17.4114	17.3316	17.3491	17.3579	17.337
NDUFS7_O75251	NDUFS7	17.7782	17.7287	17.8155	17.2174	17.1789	17.0829	17.0675	17.1359	17.1315	17.167	17.1143	17.1871	17.1807	17.0995	16.9748
CISD3_P0C7P0	CISD3	18.8945	18.9231	18.9172	17.6833	17.5945	17.6282	17.6003	17.6043	17.6013	17.7484	17.7923	17.8462	17.7312	17.5873	17.6869
NDUFV2_P19404	NDUFV2	19.3293	19.3863	19.3686	18.8858	18.8437	18.8809	18.8376	18.9121	18.932	19.0232	19.0352	19.0338	19.0277	19.0149	19.044
UQCRFS1_P47985	UQCRFS1	18.3867	18.349	18.3866	17.9147	17.9372	17.9046	17.8754	17.9023	17.9032	17.9439	17.8794	17.8396	17.881	17.8217	17.8124
NDUFS1_P28331	NDUFS1	20.3928	20.3844	20.4062	20.1095	20.2104	20.2098	20.1231	20.1303	20.1928	20.0374	20.0281	20.0377	20.0697	20.1057	20.0133
NDUFA6_P56556	NDUFA6	18.4368	18.3521	18.419	18.0987	18.2633	18.3119	18.1736	18.2002	18.1848	18.0165	17.9715	18.0438	17.9855	17.9849	17.8829
NDUFB3_O43676	NDUFB3	16.7335	16.766	16.7442	16.5516	16.5493	16.5525	16.4947	16.5492	16.5776	16.411	16.4917	16.4548	16.3814	16.3191	16.2983
ETFDH_Q16134	ETFDH	19.4714	19.5085	19.4858	19.122	19.1219	19.0882	19.0944	19.1284	19.1442	19.0557	18.9777	19.0885	19.2001	19.0673	19.0197
NDUFAF5_Q5TEU4	NDUFAF5	16.3515	16.4127	16.3607	15.9705	15.92	15.9254	15.9465	15.9073	15.9441	16.1029	16.1288	16.1281	16.1515	16.0603	16.1584
FAO_Peroxisome
FEATURE	GENE	A1	A2	A3	D6_C1	D6_C2	D6_C3	D8_C1	D8_C2	D8_C3	D10_C1	D10_C2	D10_C3	D12_C1	D12_C2	D12_C3
ALAS1_P13196	ALAS1	17.6789	17.6073	17.6418	18.2726	18.295	18.345	17.8796	17.8551	17.8993	17.8765	17.8847	17.9026	17.9913	18.0178	17.9897
SLC2A1_P11166	SLC2A1	17.5163	17.622	17.525	18.3705	18.2319	18.2897	17.9696	17.9972	18.0173	17.8549	17.8051	17.8958	17.8596	17.7908	17.7838
MYB_P10242	MYB	14.6235	14.4647	14.6095	15.5212	15.4865	15.4368	15.139	15.1604	15.0796	15.3679	15.5425	15.478	15.5903	15.6323	15.7952
GORASP1_Q9BQQ3	GORASP1	16.4461	16.5171	16.397	16.7755	16.7948	16.84	16.9918	17.0757	17.0184	16.8315	16.7434	16.8006	16.823	16.8331	16.7381
ACSL6_Q9UKU0	ACSL6	17.0864	17.3005	17.149	16.8445	16.74	16.7837	16.985	17.0112	17.0351	17.2953	17.2738	17.3579	17.6937	17.6887	17.6719
ETS1_P14921	ETS1	18.8696	18.9037	18.8869	18.8851	18.8777	18.8769	18.9965	19.0974	19.007	19.134	19.186	19.2725	19.1881	19.1003	19.1394
PKM_P14618	PKM	22.9334	22.901	22.9381	23.668	23.7656	23.6928	23.5966	23.6088	23.5863	23.5568	23.5274	23.5493	23.6857	23.6762	23.6335
UNG_P13051	UNG	16.9597	17.0484	16.9743	17.5432	17.6888	17.7212	17.5059	17.4382	17.5071	17.2559	17.239	17.229	17.2959	17.2679	17.2405
EEF2_P13639	EEF2	22.7893	22.785	22.8068	23.477	23.5583	23.567	23.4021	23.4267	23.4223	23.2825	23.2293	23.2925	23.2613	23.2225	23.1688
IMPDH2_P12268	IMPDH2	20.5499	20.5048	20.5536	21.174	21.1795	21.1632	20.9972	21.0326	21.089	20.9486	20.9353	21.0118	20.9341	20.8336	20.8066
FKBP4_Q02790	FKBP4	20.7807	20.7288	20.7527	21.4733	21.4782	21.5555	21.3762	21.3975	21.4043	21.2554	21.2049	21.2303	21.2636	21.2134	21.178
CCNB1_P14635	CCNB1	16.4496	16.2557	16.4285	17.8223	17.9436	18.0133	17.7549	17.6765	17.6933	17.6903	17.7071	17.6025	17.5561	17.7023	17.7479
HSPA5_P11021	HSPA5	23.9526	23.9556	23.9614	23.8201	23.7777	23.719	23.8771	23.8637	23.8513	24.1137	24.1367	24.1374	24.1718	24.1851	24.2245
FDPS_P14324	FDPS	19.5258	19.5107	19.5663	20.8969	21.1873	21.1488	20.8724	20.7834	20.9367	20.4024	20.3598	20.3402	20.4065	20.5129	20.4162
USO1_O60763	USO1	20.829	20.7958	20.8283	20.7806	20.8072	20.7509	20.8485	20.878	20.8548	20.9014	20.9156	20.9501	20.9475	20.9931	20.9728
VDR_P11473	VDR	17.349	17.3655	17.328	18.0224	18.0638	18.0068	17.9283	17.9365	17.8553	18.0322	18.07	18.101	18.1506	18.2796	18.1142
MYL6B_P14649	MYL6B	16.4775	16.4596	16.4089	16.7743	16.6003	16.6813	16.8035	16.799	16.8924	16.8743	16.9676	16.9014	16.9448	17.0278	17.0853
TOP2A_P11388	TOP2A	20.9379	20.817	20.9657	22.0188	22.0664	22.1472	21.9548	21.9908	21.9269	21.7397	21.7268	21.7254	21.676	21.6565	21.6655
HSP90AB1_P08238	HSP90AB1	23.181	23.1132	23.1722	24.3768	24.5152	24.5615	24.3174	24.3553	24.4266	24.2128	24.2152	24.1532	24.2275	24.2722	24.234
MTHFD2_P13995	MTHFD2	19.2138	19.311	19.2852	19.4418	19.3643	19.479	19.4712	19.5381	19.6054	19.6681	19.7185	19.6126	19.7043	19.7065	19.7705
AKR1B1_P15121	AKR1B1	18.7568	18.7996	18.8123	19.3716	19.5371	19.5937	19.4189	19.4042	19.3222	19.1032	19.0463	18.9944	19.1146	19.188	19.0706
TRIM27_P14373	TRIM27	16.3648	16.3949	16.3142	16.4837	16.4806	16.4516	16.4047	16.4229	16.3918	16.6175	16.5683	16.5515	16.6338	16.5956	16.5545
UMPS_P11172	UMPS	18.9402	18.9179	18.9619	19.8382	20.1377	20.1367	19.8954	19.8575	19.9305	19.4405	19.3523	19.343	19.4992	19.5443	19.4385
LMAN1_P49257	LMAN1	19.7736	19.7534	19.7272	20.119	20.2299	20.2476	20.1363	20.0925	20.1232	19.9325	19.8656	19.9154	20.0022	20.0795	19.9651
HSPA8_P11142	HSPA8	23.4207	23.4077	23.4459	24.0016	24.0187	24.0431	23.9717	23.9987	23.9482	24.0167	24.0014	24.0486	23.9987	23.9936	23.9966
HARS_P12081	HARS	20.7211	20.7124	20.7137	20.8567	20.9053	20.9351	20.9591	20.919	20.9797	20.9052	20.8803	20.8371	20.9288	20.9668	20.9866
HSP90AA1_P07900	HSP90AA1	22.508	22.5589	22.5579	22.9108	22.919	22.9584	22.8238	22.8558	22.9024	22.8632	22.8298	22.9342	22.8855	22.7805	22.764
GOSR2_O14653	GOSR2	17.0548	16.9955	17.0406	16.9849	16.9938	17.0276	17.0051	17.075	17.1005	17.1953	17.2784	17.266	17.247	17.245	17.2939
PHYH_O14832	PHYH	15.5457	15.5141	15.6625	16.2276	16.3108	16.4067	16.1622	16.2309	16.2564	16.1196	16.0679	16.1288	16.2028	16.2459	16.0678
ACTN1_P12814	ACTN1	19.4152	19.4971	19.5411	19.8523	19.8394	19.8715	19.8073	19.7704	19.8258	19.6695	19.6318	19.6688	19.7775	19.8093	19.7696
RNF167_Q9H6Y7	RNF167	16.8593	16.8978	16.8707	17.0043	17.0564	16.9884	17.0452	17.0614	17.14	17.1594	17.1442	17.0717	17.101	17.2097	17.2244
SAR1B_Q9Y6B6	SAR1B	14.5084	14.5978	14.6746	15.8711	16.158	16.2937	15.9946	15.9333	15.9188	15.2168	15.1093	14.9749	15.2381	15.396	15.1274
HSP90B1_P14625	HSP90B1	22.2064	22.2258	22.2227	22.3438	22.3974	22.4587	22.4478	22.4366	22.4445	22.3933	22.3335	22.4099	22.4288	22.4468	22.3888
PRPS2_P11908	PRPS2	17.5423	17.5697	17.5444	18.1981	18.3927	18.3884	18.1985	18.2783	18.2792	18.0311	17.8969	17.9115	18.0915	18.0902	17.9603
ACSL1_P33121	ACSL1	18.8507	18.8977	18.9112	19.0331	19.0867	19.0768	19.0437	19.0439	19.0018	19.0662	19.0055	19.0649	19.2741	19.2819	19.249
DARS_P14868	DARS	19.8793	19.8713	19.8829	20.3354	20.5504	20.5199	20.3463	20.3728	20.452	20.2954	20.3696	20.2651	20.4015	20.4665	20.2411
PTGES3_Q15185	PTGES3	21.4318	21.313	21.3838	21.693	21.7608	21.7036	21.6958	21.6264	21.69	21.6496	21.6868	21.5814	21.6132	21.6947	21.7165
TOP1_P11387	TOP1	21.2977	21.3197	21.29	21.7828	21.7772	21.8318	21.7986	21.8284	21.8421	21.7418	21.7425	21.729	21.7609	21.752	21.7744
SEC23IP_Q9Y6Y8	SEC23IP	19.8102	19.7953	19.7908	20.136	20.2199	20.2706	20.2108	20.213	20.2676	20.0999	20.053	20.0139	20.0735	20.1433	20.0831
ELAVL1_Q15717	ELAVL1	19.8248	19.8734	19.8575	20.0883	20.1956	20.1894	20.0694	20.1928	20.1401	20.0633	20.0734	20.1185	20.1533	20.1144	20.0533
GSPT1_P15170	GSPT1	20.5681	20.5939	20.5857	20.9104	20.8755	20.8762	20.8706	20.9118	20.9196	20.9822	20.9919	21.0075	21.0143	21.0063	21.0295
NME1_P15531	NME1	18.8279	18.7816	18.7902	19.0942	19.153	19.2733	19.1607	19.1812	19.2532	19.1747	19.1951	19.1196	19.0467	19.1875	19.1452
TPT1_P13693	TPT1	21.0701	20.9352	21.0407	21.3851	21.3425	21.2555	21.336	21.3727	21.3411	21.4122	21.4397	21.4054	21.3638	21.3795	21.2597
MTHFD1_P11586	MTHFD1	21.8683	21.8928	21.8934	22.1463	22.0957	22.135	22.0906	22.1289	22.1362	22.1628	22.1546	22.2071	22.1712	22.129	22.1832
HIVEP1_P15822	HIVEP1	16.4051	16.5196	16.4051	16.4955	16.5494	16.5341	16.5767	16.5052	16.5333	16.6912	16.7729	16.7813	16.8952	16.9479	17.0685
LAMC1_P11047	LAMC1	15.0069	15.1494	15.1707	14.5244	14.6064	14.583	14.5793	14.6176	14.579	14.7664	14.6133	14.9123	16.0276	16.2629	16.3562
GLMN_Q92990	GLMN	18.6654	18.6309	18.6923	18.8605	19.0165	19.0098	18.9898	18.9264	18.9415	18.8832	18.9016	18.8565	18.9671	19.0191	19.0836
PABPC1_P11940	PABPC1	22.1467	22.0581	22.1434	22.6382	22.5114	22.4933	22.5457	22.5792	22.5428	22.7229	22.7724	22.7483	22.6999	22.6654	22.6711
PCNA_P12004	PCNA	19.7314	19.6582	19.7972	20.4031	20.4043	20.4313	20.4383	20.4038	20.3855	20.3861	20.349	20.4168	20.4141	20.3876	20.3572
PEX14_O75381	PEX14	17.5917	17.5817	17.5593	18.1161	18.1791	18.0695	18.1313	18.0866	18.1455	18.0961	18.1217	18.0632	18.0788	18.1708	18.0884
FAO
FEATURE	GENE	A1	A2	A3	D6_C1	D6_C2	D6_C3	D8_C1	D8_C2	D8_C3	D10_C1	D10_C2	D10_C3	D12_C1	D12_C2	D12_C3
ALAS1_P13196	ALAS1	17.6789	17.6073	17.6418	18.2726	18.295	18.345	17.8796	17.8551	17.8993	17.8765	17.8847	17.9026	17.9913	18.0178	17.9897
PUS7_Q96PZ0	PUS7	18.3269	18.2756	18.2927	18.9272	19.0318	19.0019	18.7391	18.7474	18.7658	18.596	18.6062	18.6323	18.6111	18.628	18.5587
SLC2A1_P11166	SLC2A1	17.5163	17.622	17.525	18.3705	18.2319	18.2897	17.9696	17.9972	18.0173	17.8549	17.8051	17.8958	17.8596	17.7908	17.7838
APEH_P13798	APEH	19.6035	19.5725	19.6863	19.6691	19.7218	19.693	19.519	19.4661	19.3375	19.4981	19.4661	19.5002	19.5379	19.4276	19.3807
SLC2A3_P11169	SLC2A3	18.8737	18.9402	18.8664	18.987	18.8383	18.7773	18.584	18.63	18.5941	18.5933	18.5458	18.5907	18.5831	18.5006	18.4043
IFNAR1_P17181	IFNAR1	15.6774	15.6972	15.7011	15.844	15.9955	16.0046	15.7363	15.7318	15.7416	15.7586	15.6559	15.7365	15.6727	15.6003	15.6858
CDK4_P11802	CDK4	15.5757	15.5207	15.4352	16.1278	16.4283	16.4497	16.0699	15.9431	15.9795	15.7623	15.7635	15.7877	15.7868	15.8025	15.7786
PLCG1_P19174	PLCG1	20.1212	20.0723	20.1117	19.7746	19.9389	19.9632	19.6946	19.5635	19.6873	19.3414	19.2638	19.2322	19.2379	19.2778	19.2161
CYBA_P13498	CYBA	16.0871	16.0831	15.9723	16.3479	16.2943	16.5122	16.589	16.6799	16.6513	16.5023	16.4874	16.475	16.1795	16.0917	16.2143
DNAJA4_Q8WW22	DNAJA4	17.7907	17.7328	17.7919	17.8238	17.8444	17.8401	17.7019	17.7015	17.7048	17.7846	17.7321	17.7421	17.7493	17.6664	17.6812
TMEM11_P17152	TMEM11	15.4623	15.5322	15.6195	15.76	15.9468	15.9198	15.6231	15.6318	15.4987	15.3299	15.2723	15.2894	15.397	15.3733	15.2103
SRM_P19623	SRM	17.3599	17.3588	17.3086	18.1745	18.4985	18.4881	18.1017	18.0316	18.1031	17.6901	17.5922	17.5848	17.5387	17.6582	17.5016
CTPS1_P17812	CTPS1	19.8033	19.7622	19.7906	20.155	20.3303	20.2455	20.09	20.0882	20.0948	19.9397	19.8943	19.9088	19.9774	19.9349	19.9165
RPL35A_P18077	RPL35A	19.7454	19.631	19.7	19.5461	19.6122	19.5441	19.4098	19.428	19.4594	19.291	19.277	19.3225	19.2443	19.3017	19.222
UNG_P13051	UNG	16.9597	17.0484	16.9743	17.5432	17.6888	17.7212	17.5059	17.4382	17.5071	17.2559	17.239	17.229	17.2959	17.2679	17.2405
RPS2_P15880	RPS2	21.9057	21.7865	21.8775	22.2876	22.3382	22.2527	22.1123	22.1464	22.1321	22.0265	21.9743	22.0525	22.0304	21.9753	21.8736
EEF2_P13639	EEF2	22.7893	22.785	22.8068	23.477	23.5583	23.567	23.4021	23.4267	23.4223	23.2825	23.2293	23.2925	23.2613	23.2225	23.1688
IMPDH2_P12268	IMPDH2	20.5499	20.5048	20.5536	21.174	21.1795	21.1632	20.9972	21.0326	21.089	20.9486	20.9353	21.0118	20.9341	20.8336	20.8066
CCNB1_P14635	CCNB1	16.4496	16.2557	16.4285	17.8223	17.9436	18.0133	17.7549	17.6765	17.6933	17.6903	17.7071	17.6025	17.5561	17.7023	17.7479
FDPS_P14324	FDPS	19.5258	19.5107	19.5663	20.8969	21.1873	21.1488	20.8724	20.7834	20.9367	20.4024	20.3598	20.3402	20.4065	20.5129	20.4162
CCT3_P49368	CCT3	21.8413	21.8166	21.8206	22.2984	22.3878	22.3116	22.1975	22.2309	22.2365	22.1003	22.0557	22.1161	22.1153	22.053	21.9768
TOP2A_P11388	TOP2A	20.9379	20.817	20.9657	22.0188	22.0664	22.1472	21.9548	21.9908	21.9269	21.7397	21.7268	21.7254	21.676	21.6565	21.6655
TCP1_P17987	TCP1	20.9353	20.9216	20.9352	21.7384	21.8451	21.8197	21.6267	21.6711	21.6697	21.3549	21.3095	21.4232	21.4231	21.3336	21.1953
ESD_P10768	ESD	19.0824	19.1089	19.0945	19.4034	19.3935	19.3854	19.2715	19.3136	19.279	19.1026	19.0652	19.2096	19.1934	19.124	19.0759
CCNA2_P20248	CCNA2	16.948	16.9343	17.0172	17.3317	17.3871	17.4086	17.2866	17.2725	17.3095	17.1423	17.2087	17.1836	17.1991	17.2469	17.269
ERCC3_P19447	ERCC3	18.3494	18.4573	18.3896	18.6264	18.843	18.7468	18.5912	18.5997	18.6246	18.4214	18.3661	18.4325	18.5358	18.4769	18.3781
HK1_P19367	HK1	21.6185	21.6708	21.6537	21.2874	21.4413	21.3713	21.2107	21.2656	21.2446	21.0445	20.9195	21.0324	21.0742	20.9572	20.8765
VAV1_P15498	VAV1	20.2009	20.1732	20.1933	20.2387	20.5393	20.51	20.2896	20.2605	20.3126	19.9855	19.9362	19.9108	20.0167	20.034	19.9792
ERCC2_P18074	ERCC2	18.1665	18.2465	18.2795	18.2549	18.4851	18.5089	18.3168	18.271	18.2653	18.0261	17.9529	18.0052	18.1348	18.1026	18.0702
ATP2A2_P16615	ATP2A2	20.6503	20.6552	20.6562	20.8321	20.9606	20.9554	20.829	20.8367	20.8287	20.6921	20.6161	20.6985	20.7344	20.7478	20.6703
CAPN2_P17655	CAPN2	19.8675	19.8661	19.909	19.4123	19.5896	19.5814	19.6002	19.6325	19.6731	19.3195	19.2083	19.2409	19.1809	19.1596	19.0947
ARF4_P18085	ARF4	14.4725	14.619	14.6864	15.774	16.4823	16.3859	15.8949	15.8791	15.9122	15.038	14.9967	15.0684	15.2406	15.3605	15.088
AKR1B1_P15121	AKR1B1	18.7568	18.7996	18.8123	19.3716	19.5371	19.5937	19.4189	19.4042	19.3222	19.1032	19.0463	18.9944	19.1146	19.188	19.0706
UMPS_P11172	UMPS	18.9402	18.9179	18.9619	19.8382	20.1377	20.1367	19.8954	19.8575	19.9305	19.4405	19.3523	19.343	19.4992	19.5443	19.4385
SLC25A6_P12236	SLC25A6	19.5115	19.5056	19.5457	19.7804	20.0056	20.0231	19.7727	19.8556	19.8433	19.3793	19.3197	19.3924	19.4932	19.4464	19.3722
RALB_P11234	RALB	18.3534	18.3401	18.3612	18.6214	18.6665	18.6509	18.5684	18.613	18.5516	18.3463	18.3304	18.3862	18.3934	18.2971	18.2435
RPL7_P18124	RPL7	20.7132	20.6629	20.6612	21.2223	21.3269	21.2983	21.1891	21.1868	21.2602	20.9799	20.9311	20.9385	20.9538	20.9648	20.855
PFKL_P17858	PFKL	20.375	20.3899	20.3372	20.2209	20.2771	20.3585	20.3191	20.3442	20.3981	20.112	20.0473	20.0362	20.0034	19.9971	19.9217
GYS1_P13807	GYS1	18.9252	18.9127	18.963	19.0776	19.1468	19.1288	19.036	19.0608	19.077	18.8511	18.7799	18.8175	18.973	18.8972	18.8222
XRCC5_P13010	XRCC5	21.2281	21.2588	21.2388	21.8	22.0173	22.0598	21.8593	21.8801	21.8892	21.508	21.4417	21.4567	21.5224	21.55	21.4584
ITGB5_P18084	ITGB5	16.0256	15.8797	15.8722	15.5136	15.5425	15.619	15.6925	15.5592	15.657	15.4497	15.3932	15.3639	15.3035	15.4299	15.2221
PRPS2_P11908	PRPS2	17.5423	17.5697	17.5444	18.1981	18.3927	18.3884	18.1985	18.2783	18.2792	18.0311	17.8969	17.9115	18.0915	18.0902	17.9603
PRKACA_P17612	PRKACA	19.1024	19.0891	19.1251	19.2791	19.4754	19.4847	19.4276	19.4389	19.5195	19.152	19.1262	19.1509	19.1856	19.2051	19.1355
CSNK2A2_P19784	CSNK2A2	18.5895	18.6789	18.692	18.8559	19.054	19.0842	18.9205	18.9372	19.0091	18.5831	18.5388	18.6005	18.699	18.6434	18.6003
G6PD_P11413	G6PD	19.8947	19.8787	19.9039	20.0603	20.2333	20.1975	20.0855	20.1363	20.1472	19.9619	19.8715	20.0197	20.0109	19.9462	19.8417
LIG1_P18858	LIG1	20.1442	20.0972	20.1328	20.9596	20.9558	21.0382	20.9904	21.0239	21.0002	20.8875	20.8471	20.8631	20.8591	20.8877	20.8793
RALA_P11233	RALA	17.9371	17.8819	17.8256	18.261	18.3363	18.3666	18.3111	18.359	18.3941	18.0796	18.1114	17.9515	18.0689	18.1736	18.0916
GLB1_P16278	GLB1	17.6566	17.6791	17.6664	17.1739	17.3794	17.3915	17.2752	17.2369	17.3296	16.8314	16.8561	16.9073	16.8947	16.9056	16.8283
ADH5_P11766	ADH5	20.7013	20.6718	20.6634	20.5272	20.6176	20.5626	20.5669	20.5845	20.614	20.5083	20.443	20.3932	20.4122	20.4807	20.4143
IDE_P14735	IDE	19.6885	19.6844	19.683	20.0947	20.4617	20.5034	20.3062	20.2707	20.3789	19.9201	19.8249	19.845	19.9234	20.0128	19.8893
RPA2_P15927	RPA2	19.5424	19.5595	19.5598	19.805	19.83	19.8119	19.8043	19.8186	19.7961	19.6472	19.6122	19.6735	19.7272	19.7154	19.5866
PYGB_P11216	PYGB	19.6051	19.6632	19.6634	19.6459	19.8633	19.8489	19.7382	19.8085	19.7922	19.5179	19.3344	19.4143	19.5051	19.4627	19.3457
TROVE2_P10155	TROVE2	19.3758	19.4057	19.3877	19.6228	19.8043	19.7797	19.6832	19.7619	19.7755	19.4438	19.2516	19.3549	19.512	19.452	19.2829
Glycolysis_GlucNeoGen
FEATURE	GENE	A1	A2	A3	D6_C1	D6_C2	D6_C3	D8_C1	D8_C2	D8_C3	D10_C1	D10_C2	D10_C3	D12_C1	D12_C2	D12_C3
HK2_P52789	HK2	19.2029	19.1169	19.1816	20.3297	20.4149	20.3484	19.8922	19.9128	19.9422	19.7251	19.6988	19.7052	19.7404	19.719	19.6382
PFKFB3_Q16875	PFKFB3	17.0326	17.0381	17.0823	17.5768	17.7764	17.6341	17.0351	17.0727	17.1558	16.9656	16.8957	16.9011	16.9738	16.8616	16.8064
ALDOC_P09972	ALDOC	19.2496	19.2354	19.2183	19.751	19.5331	19.4892	19.1692	19.1181	19.2049	19.3036	19.1825	19.1954	19.22	19.1858	19.2328
ENO1_P06733	ENO1	23.6821	23.6636	23.7095	24.1384	24.1212	24.0968	23.9439	23.9759	23.9676	23.8396	23.8285	23.8356	23.7948	23.7963	23.7562
IVNS1ABP_Q9Y6Y0	IVNS1ABP	18.0259	18.0362	18.0546	18.7493	19.0822	19.0065	18.5556	18.5146	18.5839	18.0589	18.0005	18.0349	18.1282	18.1235	18.0532
BCKDK_O14874	BCKDK	17.0562	16.9628	17.0163	17.5657	17.7322	17.6649	17.31	17.3458	17.4178	17.0411	17.1185	17.1457	17.2224	17.176	17.0537
GPI_P06744	GPI	21.0007	20.9769	20.9775	21.6179	21.7554	21.7133	21.4246	21.4656	21.4969	21.1199	21.043	21.1337	21.067	21.0301	20.9373
LDHA_P00338	LDHA	20.6581	20.6413	20.6905	21.7933	22.0218	21.9407	21.6002	21.5676	21.6342	21.0682	20.991	21.1269	21.1109	21.0265	20.8991
PFKM_P08237	PFKM	18.8951	18.8813	18.9746	19.2375	19.2857	19.2519	19.0157	19.0819	19.1222	18.9096	18.8976	18.9674	18.9379	18.8825	18.854
ENO2_P09104	ENO2	19.3084	19.2087	19.3099	19.1611	19.0276	18.9609	18.763	18.8798	18.8224	18.6454	18.5861	18.5579	18.5892	18.468	18.4618
PDK3_Q15120	PDK3	17.4237	17.4219	17.4106	18.1692	18.4257	18.3496	18.1078	18.0574	18.1147	17.6968	17.6308	17.5951	17.805	17.8363	17.6885
NMD3_Q96D46	NMD3	18.6466	18.655	18.6766	19.4073	19.6097	19.628	19.3279	19.3488	19.3918	19.099	19.0283	19.046	19.1895	19.1846	19.0962
MMS19_Q96T76	MMS19	17.3982	17.4542	17.4232	18.0582	18.5618	18.5298	18.033	18.0206	18.0549	17.5393	17.5416	17.5711	17.6247	17.6158	17.577
NUP155_O75694	NUP155	19.9928	19.9385	19.9389	20.2346	20.4577	20.4046	20.1989	20.1385	20.181	19.8614	19.8425	19.8247	19.9339	20.0714	19.9193
YWHAQ_P27348	YWHAQ	20.3233	20.3193	20.3143	20.5633	20.6254	20.6382	20.6996	20.6948	20.7396	20.5506	20.5083	20.4672	20.4549	20.4734	20.4466
PFKP_Q01813	PFKP	21.2846	21.184	21.2605	21.8158	21.8324	21.7424	21.6462	21.6647	21.6977	21.5125	21.5298	21.5154	21.5692	21.5373	21.4709
PCK2_Q16822	PCK2	19.6065	19.6102	19.6166	19.7612	19.8065	19.8174	19.6742	19.7022	19.7351	19.4636	19.4704	19.4441	19.4852	19.5159	19.4597
NUP160_Q12769	NUP160	17.9298	18.0019	17.9125	18.4593	18.8021	18.757	18.4176	18.42	18.4268	17.9245	17.7732	17.8624	17.9552	17.9433	17.7886
NUP133_Q8WUM0	NUP133	19.4304	19.4516	19.4831	19.754	20.0418	20.0071	19.7289	19.7328	19.7473	19.4131	19.355	19.3795	19.4643	19.4817	19.3432
GAPDH_P04406	GAPDH	23.4562	23.4042	23.4196	23.8472	23.907	23.7994	23.7787	23.7488	23.7495	23.7329	23.6824	23.6933	23.6969	23.7189	23.6992
NUP85_Q9BW27	NUP85	18.9385	18.915	18.9161	19.1858	19.4376	19.4004	19.1669	19.1347	19.196	18.9521	18.8535	18.8154	18.8866	18.9393	18.8513
ALDH1B1_P30837	ALDH1B1	17.7957	17.8468	17.8118	18.1059	18.1111	18.1076	17.9691	18.0306	18.0369	17.9065	17.9467	17.9837	17.9213	17.8304	17.87
VDAC1_P21796	VDAC1	20.9923	20.9897	21.0214	20.9091	21.0687	21.0397	20.8585	20.8887	20.8844	20.7438	20.6866	20.779	20.8123	20.7947	20.7125
ME2_P23368	ME2	18.9444	19.0102	19.0194	19.2114	19.4352	19.3323	19.0877	19.142	19.1603	18.8425	18.7449	18.894	18.9789	18.8188	18.7346
NUP188_Q5SRE5	NUP188	18.5074	18.6084	18.623	19.0612	19.2358	19.2134	19.0175	19.0361	18.9963	18.6738	18.6344	18.6803	18.7949	18.746	18.5906
NUP37_Q8NFH4	NUP37	17.0613	17.0346	16.9885	18.0454	18.4036	18.3746	18.1019	18.0208	18.0336	17.4609	17.3752	17.3513	17.5476	17.6245	17.3839
NUP107_P57740	NUP107	19.4696	19.4493	19.4926	19.9005	20.1795	20.1375	19.9186	19.871	19.9393	19.6658	19.5788	19.6421	19.6413	19.7085	19.5656
ELP3_Q9H9T3	ELP3	18.0072	18.0189	18.0118	18.4396	18.5549	18.538	18.422	18.4343	18.437	18.17	18.1671	18.1422	18.175	18.1591	18.1176
NUP93_Q8N1F7	NUP93	19.8722	19.893	19.8747	20.2065	20.4528	20.4338	20.2418	20.22	20.2119	19.9168	19.8889	19.8828	19.9714	20.0445	19.932
HSP90AB1_P08238	HSP90AB1	23.181	23.1132	23.1722	24.3768	24.5152	24.5615	24.3174	24.3553	24.4266	24.2128	24.2152	24.1532	24.2275	24.2722	24.234
SLC25A5_P05141	SLC25A5	20.5071	20.4564	20.5175	20.6705	20.8477	20.7913	20.6689	20.6569	20.6668	20.3906	20.3491	20.3927	20.4448	20.4668	20.3841
TUBA1B_P68363	TUBA1B	22.402	22.3765	22.3758	23.0447	23.2933	23.2448	23.0628	23.0273	23.0466	22.7151	22.6103	22.6572	22.7432	22.8066	22.6363
SEH1L_Q96EE3	SEH1L	19.1115	19.1558	19.1394	19.1915	19.3315	19.3393	19.1558	19.098	19.1952	19.0274	18.9464	19.0759	19.0382	18.9814	18.8381
LDHB_P07195	LDHB	21.4703	21.3358	21.429	22.0664	22.1912	22.0615	21.9934	21.9695	22.011	21.8012	21.8172	21.801	21.7781	21.8434	21.6848
HK1_P19367	HK1	21.6185	21.6708	21.6537	21.2874	21.4413	21.3713	21.2107	21.2656	21.2446	21.0445	20.9195	21.0324	21.0742	20.9572	20.8765
VDAC3_Q9Y277	VDAC3	20.5965	20.6708	20.618	20.8865	21.1256	21.0792	20.8761	20.8761	20.8976	20.5273	20.403	20.5348	20.6167	20.5399	20.3926
HSPH1_Q92598	HSPH1	20.9464	20.8572	20.9442	21.9932	21.9929	22.0499	21.9324	21.9619	21.9498	21.8543	21.8771	21.867	21.8186	21.7922	21.7608
SLC25A6_P12236	SLC25A6	19.5115	19.5056	19.5457	19.7804	20.0056	20.0231	19.7727	19.8556	19.8433	19.3793	19.3197	19.3924	19.4932	19.4464	19.3722
NUP205_Q92621	NUP205	19.5641	19.5819	19.5293	19.979	20.3404	20.3093	20.0897	20.0533	20.0492	19.7216	19.6748	19.5922	19.747	19.8793	19.8376
ADPGK_Q9BRR6	ADPGK	17.4658	17.5489	17.503	17.6525	17.7277	17.7596	17.6316	17.6368	17.6604	17.5471	17.4629	17.5714	17.5122	17.4949	17.412
PFKL_P17858	PFKL	20.375	20.3899	20.3372	20.2209	20.2771	20.3585	20.3191	20.3442	20.3981	20.112	20.0473	20.0362	20.0034	19.9971	19.9217
PDPR_Q8NCN5	PDPR	18.2951	18.3289	18.3464	18.323	18.6755	18.6027	18.435	18.3479	18.4448	18.0891	17.9364	17.9685	18.108	18.1687	18.021
PGM1_P36871	PGM1	20.014	20.0278	20.0163	20.1498	20.2992	20.2879	20.1723	20.145	20.2386	19.9144	19.8614	19.8492	19.9759	20.0484	19.9233
TUBA4A_P68366	TUBA4A	19.3229	18.9785	19.1002	19.2479	19.3429	19.2351	19.1613	19.1783	19.1635	18.9567	18.894	18.9403	18.8246	19.013	18.6965
POM121_Q96HA1	POM121	14.6677	14.7366	14.783	15.5539	15.5669	15.6472	15.6005	15.4941	15.5223	15.1926	15.1274	15.1922	15.126	15.1092	15.0325
PRKX_P51817	PRKX	18.7426	18.7026	18.7665	18.21	18.3803	18.3146	18.3528	18.3102	18.3777	18.164	18.111	18.1095	18.0982	18.1046	18.1028
PRKACA_P17612	PRKACA	19.1024	19.0891	19.1251	19.2791	19.4754	19.4847	19.4276	19.4389	19.5195	19.152	19.1262	19.1509	19.1856	19.2051	19.1355
ACTC1_P68032	ACTC1	22.2825	22.2391	22.2763	22.8476	23.0607	23.0283	22.955	22.8823	22.9412	22.5556	22.4999	22.5332	22.6361	22.7494	22.6006
OGDH_Q02218	OGDH	20.7021	20.7107	20.6552	20.5542	20.6985	20.7445	20.6292	20.5853	20.6535	20.3486	20.272	20.275	20.2905	20.3667	20.2468
UBE2H_P62256	UBE2H	16.7111	16.6804	16.6665	17.1391	17.5462	17.6622	17.49	17.4877	17.4327	16.7909	16.7673	16.6924	16.8696	16.9386	16.807
PGM2L1_Q6PCE3	PGM2L1	17.5671	17.6428	17.6395	17.5283	17.7187	17.6926	17.6268	17.6109	17.6997	17.327	17.2761	17.3318	17.3702	17.4302	17.2784
Hep_Sulfate_Degredation
FEATURE	GENE	A1	A2	A3	D6_C1	D6_C2	D6_C3	D8_C1	D8_C2	D8_C3	D10_C1	D10_C2	D10_C3	D12_C1	D12_C2	D12_C3
SGSH_P51688	SGSH	17.8559	17.8927	17.8779	16.418	16.5773	16.7639	17.0307	17.0155	17.1238	16.9087	16.7751	16.7409	16.7792	16.8351	16.7841
IGLC6_P0DOY3	IGLC6	19.5057	19.3273	19.5248	17.2458	17.3066	17.1076	16.7487	16.718	16.7587	17.4146	17.6395	17.3631	17.8283	17.7644	17.6275
IGHG3_P01860	IGHG3	19.4374	19.3118	19.448	17.6555	17.9908	17.6723	17.307	17.1868	17.2331	17.8511	17.9117	17.6074	18.0754	18.1588	18.0439
TAF1_P21675	TAF1	19.693	19.7198	19.7182	19.2646	19.2099	19.2606	19.3867	19.3738	19.3789	19.4509	19.4628	19.4992	19.5448	19.5254	19.5612
IGHG2_P01859	IGHG2	17.8945	17.6941	17.8435	16.669	17.1691	16.6321	16.0108	15.947	16.0301	16.7781	17.0062	16.4377	17.0509	17.2797	17.0153
MSN_P26038	MSN	24.0988	24.0542	24.0776	23.7945	23.734	23.7015	23.9108	23.8855	23.8733	23.9608	23.9555	23.9385	23.9574	23.9698	23.9656
IGHG1_P0DOX5	IGHG1	16.4209	16.3432	16.5104	15.552	15.8142	15.6307	15.2691	15.162	15.2578	15.6945	15.761	15.4903	15.7851	15.8997	15.7411
SOS1_Q07889	SOS1	20.2069	20.1727	20.2015	19.1997	19.2697	19.2742	19.3959	19.3924	19.3897	19.3635	19.3369	19.2986	19.3219	19.3306	19.2958
IGKC_P0DOX7	IGKC	18.6482	18.4764	18.6609	16.6122	17.0486	16.5613	16.0943	16.0494	15.8833	16.899	17.2519	16.7032	17.3881	17.4865	17.2933
CD3G_P09693	CD3G	18.6654	18.6857	18.6386	18.3414	18.3496	18.5171	18.604	18.648	18.6787	18.5241	18.4966	18.4171	18.23	18.3561	18.3518
PLCG1_P19174	PLCG1	20.1212	20.0723	20.1117	19.7746	19.9389	19.9632	19.6946	19.5635	19.6873	19.3414	19.2638	19.2322	19.2379	19.2778	19.2161
PIK3R1_P27986	PIK3R1	20.3915	20.4306	20.4151	19.7916	19.7704	19.7427	19.8495	19.9028	19.8867	20.0124	20.0048	20.0297	20.0667	20.0659	20.0653
CD247_P20963	CD247	20.0362	20.0658	20.046	19.3989	19.274	19.3694	19.4772	19.4767	19.5325	19.6179	19.6174	19.6096	19.4537	19.4309	19.4966
GNS_P15586	GNS	18.7518	18.7472	18.6747	17.5409	17.4909	17.5235	17.6081	17.6459	17.6489	17.7911	17.8131	17.7905	17.7677	17.7827	17.7908
SHC1_P29353	SHC1	18.3243	18.354	18.3661	17.8986	17.9347	17.9883	18.0426	18.0588	18.0863	18.0844	18.0164	18.0546	18.0079	18.0314	18.0321
RHOF_Q9HBH0	RHOF	16.1008	16.0748	16.1628	15.8754	16.0841	15.9064	15.7683	15.6983	15.7254	15.7961	15.8775	15.8035	15.7657	15.6255	15.6415
GIT2_Q14161	GIT2	20.3968	20.3607	20.3726	20.0868	20.0889	20.0753	20.1824	20.1484	20.1545	20.2028	20.2193	20.2152	20.1694	20.1894	20.2013
NCK1_P16333	NCK1	19.8593	19.9057	19.8686	19.3137	19.352	19.3236	19.4315	19.4287	19.438	19.5772	19.6237	19.6036	19.5598	19.6046	19.6758
CDC42_P60953	CDC42	20.9721	20.9423	20.9426	20.12	20.0503	19.9491	20.1613	20.2287	20.2064	20.3414	20.3811	20.4602	20.2726	20.2412	20.1416
JAK1_P23458	JAK1	20.1432	20.1135	20.1212	19.9387	20.0529	20.1084	20.1462	20.1579	20.2075	19.9518	19.8838	19.8541	19.883	19.9732	19.9759
MAPK3_P27361	MAPK3	17.7128	17.6844	17.6708	17.3244	17.3701	17.3086	17.3972	17.4361	17.4449	17.3941	17.4652	17.4066	17.3182	17.3546	17.2808
RHOT2_Q8IXI1	RHOT2	17.9015	17.9816	17.8979	17.9708	18.0622	18.0215	17.8625	17.9526	17.9003	17.7859	17.7896	17.7707	17.8251	17.764	17.6838
PIK3CB_P42338	PIK3CB	15.2234	15.2772	15.3695	15.1591	15.3207	15.2327	15.07	15.0782	15.136	14.8944	14.7762	14.9072	14.9283	14.8085	14.8353
IL2RB_P14784	IL2RB	16.5366	16.5085	16.5191	16.3147	16.2254	16.2647	16.0858	16.1981	16.1862	16.1837	16.2546	16.3413	16.265	16.2424	16.1883
IGHG4_P01861	IGHG4	18.1642	18.2122	18.3156	17.0954	17.4517	17.3737	17.0865	17.0353	17.1322	17.3634	17.5136	17.2291	17.6318	17.7101	17.7222
MTHFSD_Q2M296	MTHFSD	16.9615	16.9409	16.9398	16.6123	16.5368	16.525	16.6029	16.5977	16.7211	16.7087	16.774	16.7779	16.7282	16.7277	16.7609
CRKL_P46109	CRKL	19.0692	19.0584	19.0956	18.386	18.1782	18.1686	18.3306	18.3646	18.3426	18.5696	18.6429	18.6363	18.5393	18.4924	18.53
IDS_P22304	IDS	16.3314	16.2556	16.3881	15.6507	15.7078	15.6889	15.7714	15.7875	15.7417	15.7154	15.5794	15.6752	15.7213	15.7682	15.7937
XYLT2_Q9H1B5	XYLT2	15.8793	16.1448	15.8539	15.2924	15.2911	15.2461	15.3841	15.4996	15.5231	15.5711	15.5867	15.2495	15.2521	15.4544	15.4277
LCK_P06239	LCK	19.3907	19.3639	19.3977	18.8734	18.8903	18.8296	18.9131	18.8948	18.9412	18.7285	18.7046	18.7507	18.6595	18.6197	18.5875
PLAUR_Q03405	PLAUR	13.3021	13.0581	13.3165	13.4834	13.0874	12.8957	13.0756	13.0287	12.6605	12.7371	12.9418	12.8333	12.6725	12.4353	12.624
RHOA_P61586	RHOA	21.4112	21.4129	21.4074	20.5839	20.5951	20.4947	20.6186	20.605	20.5793	20.6691	20.6672	20.6891	20.6956	20.6994	20.6742
ATP1A3_P13637	ATP1A3	17.7338	17.8901	17.8565	17.2531	17.0831	17.1264	17.2401	17.2674	17.4177	17.5502	17.1697	17.2481	17.133	17.3608	17.4243
VAV2_P52735	VAV2	12.6771	12.5313	12.7918	11.812	12.5097	12.2385	11.649	11.8701	12.242	10.9226	11.3118	11.4849	11.5983	11.7848	11.6362
RHOT1_Q8IXI2	RHOT1	17.7775	17.7414	17.7903	17.5185	17.6504	17.616	17.5098	17.5301	17.5852	17.4217	17.3757	17.3579	17.4552	17.4329	17.352
RHOG_P84095	RHOG	20.8034	20.8622	20.8739	19.9513	19.705	19.6031	19.8478	19.9532	19.9047	20.2841	20.3381	20.5106	20.449	19.9742	19.9745
GALNS_P34059	GALNS	16.645	16.6525	16.6509	16.0551	16.0657	16.1623	16.1236	16.0883	16.2164	16.088	16.1187	16.0997	16.0657	16.1699	16.1466
ITGB4_P16144	ITGB4	17.4827	17.4835	17.5654	17.2511	17.0648	17.166	16.8115	16.8769	17.2212	17.3184	16.6607	16.9443	16.477	16.8672	16.9739
RHOH_Q15669	RHOH	16.8767	16.8626	16.9541	16.4289	16.4712	16.4143	16.5296	16.4886	16.415	16.5396	16.5597	16.5467	16.6003	16.5674	16.5709
ERGIC2_Q96RQ1	ERGIC2	15.0385	14.9619	14.9461	14.5074	14.6453	14.6312	14.3251	14.5732	14.6454	14.5024	14.4282	14.4846	14.4474	14.303	14.3718
ATP1A1_P05023	ATP1A1	22.1674	22.1783	22.1612	21.9178	21.8633	21.8817	21.9315	21.8998	21.918	21.9152	21.9262	21.9148	21.8611	21.9285	21.9469
PDIA5_Q14554	PDIA5	19.2347	19.2665	19.2498	18.8748	18.799	18.7838	18.8308	18.8422	18.8713	18.9933	18.9658	18.9847	18.9882	18.9367	18.9416
RAC2_P15153	RAC2	21.9441	21.9236	21.9924	20.9486	20.7491	20.6583	20.8147	20.9017	20.8638	21.1231	21.0176	21.254	21.0161	20.9219	20.7781
HRAS_P01112	HRAS	16.6269	16.6181	16.5803	16.4207	16.32	16.2173	16.3641	16.3704	16.3376	16.4507	16.5218	16.5649	16.4434	16.3174	16.3097
LAT2_Q9GZY6	LAT2	15.3844	15.3855	15.5413	14.4281	14.5764	14.302	14.3198	14.3701	14.2813	14.9801	14.2417	14.2901	14.1649	14.0807	14.2077
GUSB_P08236	GUSB	17.5774	17.6636	17.5696	17.5131	17.7063	17.7571	17.6429	17.6837	17.791	17.3329	17.2814	17.2872	17.2546	17.2495	17.0623
PIK3R2_O00459	PIK3R2	16.2867	16.5011	16.2936	16.0015	16.1787	16.134	16.0426	16.0286	16.1246	16.001	15.8952	16.0056	15.9142	15.9439	15.8839
FBXO6_Q9NRD1	FBXO6	16.2944	16.2185	16.3008	15.5617	15.3188	15.3342	15.3106	15.4505	15.3064	15.4569	15.542	15.6866	15.4308	15.3095	15.1369
UGGT1_Q9NYU2	UGGT1	20.7929	20.8478	20.8195	20.6092	20.7428	20.6615	20.6415	20.7093	20.7035	20.5866	20.5595	20.6201	20.688	20.6078	20.5224
CD28_P10747	CD28	16.9253	17.0799	16.8285	16.1434	16.1433	16.235	16.185	16.084	16.31	16.0073	15.8834	15.9332	15.66	15.6378	15.635
DLG4_P78352	DLG4	14.0475	13.9072	13.9897	13.0556	12.6944	12.5679	12.7926	12.872	12.767	13.184	12.9926	13.2539	13.0676	13.4354	13.6546
HARS2_P49590	HARS2	17.7438	17.6477	17.6905	17.4071	17.3983	17.4214	17.3752	17.3826	17.4578	17.4817	17.4938	17.6193	17.548	17.5411	17.5072
NAAA_Q02083	NAAA	16.9185	16.9945	16.9252	16.2425	16.4945	16.5877	16.4223	16.3969	16.4981	16.3457	16.2359	16.2733	16.1638	16.1204	16.1463
IDUA_P35475	IDUA	15.9804	16.0398	16.0796	14.1528	14.116	14.1808	14.1076	14.0557	14.2849	14.5254	14.403	14.396	14.4075	14.4073	14.4006
Hyaluronan_metabolism
FEATURE	GENE	A1	A2	A3	D6_C1	D6_C2	D6_C3	D8_C1	D8_C2	D8_C3	D10_C1	D10_C2	D10_C3	D12_C1	D12_C2	D12_C3
ICOS_Q9Y6W8	ICOS	16.8892	16.8667	16.8603	17.9422	18.0191	17.938	17.4316	17.4699	17.5908	16.9804	16.8476	16.9362	16.6281	16.5931	16.5254
EIF4EBP1_Q13541	EIF4EBP1	16.154	16.2813	16.2814	16.3283	16.1578	16.1975	15.8711	15.9266	15.8738	15.8898	15.9758	15.8981	15.9449	15.7846	15.9139
SMC6_Q96SB8	SMC6	19.9544	20.0086	19.9258	19.4488	19.3979	19.4445	19.597	19.5857	19.5963	19.6825	19.7059	19.6769	19.7083	19.7228	19.7503
IGLC6_P0DOY3	IGLC6	19.5057	19.3273	19.5248	17.2458	17.3066	17.1076	16.7487	16.718	16.7587	17.4146	17.6395	17.3631	17.8283	17.7644	17.6275
IGHG3_P01860	IGHG3	19.4374	19.3118	19.448	17.6555	17.9908	17.6723	17.307	17.1868	17.2331	17.8511	17.9117	17.6074	18.0754	18.1588	18.0439
BCR_P11274	BCR	18.9083	18.8023	18.8547	18.2258	18.2534	18.2899	18.446	18.4747	18.5051	18.5439	18.5138	18.4711	18.431	18.5395	18.5567
IGHG1_P0DOX5	IGHG1	16.4209	16.3432	16.5104	15.552	15.8142	15.6307	15.2691	15.162	15.2578	15.6945	15.761	15.4903	15.7851	15.8997	15.7411
SOS1_Q07889	SOS1	20.2069	20.1727	20.2015	19.1997	19.2697	19.2742	19.3959	19.3924	19.3897	19.3635	19.3369	19.2986	19.3219	19.3306	19.2958
IGKC_P0DOX7	IGKC	18.6482	18.4764	18.6609	16.6122	17.0486	16.5613	16.0943	16.0494	15.8833	16.899	17.2519	16.7032	17.3881	17.4865	17.2933
CD3G_P09693	CD3G	18.6654	18.6857	18.6386	18.3414	18.3496	18.5171	18.604	18.648	18.6787	18.5241	18.4966	18.4171	18.23	18.3561	18.3518
PLCG1_P19174	PLCG1	20.1212	20.0723	20.1117	19.7746	19.9389	19.9632	19.6946	19.5635	19.6873	19.3414	19.2638	19.2322	19.2379	19.2778	19.2161
PIK3R1_P27986	PIK3R1	20.3915	20.4306	20.4151	19.7916	19.7704	19.7427	19.8495	19.9028	19.8867	20.0124	20.0048	20.0297	20.0667	20.0659	20.0653
CD247_P20963	CD247	20.0362	20.0658	20.046	19.3989	19.274	19.3694	19.4772	19.4767	19.5325	19.6179	19.6174	19.6096	19.4537	19.4309	19.4966
SHC1_P29353	SHC1	18.3243	18.354	18.3661	17.8986	17.9347	17.9883	18.0426	18.0588	18.0863	18.0844	18.0164	18.0546	18.0079	18.0314	18.0321
RHOF_Q9HBH0	RHOF	16.1008	16.0748	16.1628	15.8754	16.0841	15.9064	15.7683	15.6983	15.7254	15.7961	15.8775	15.8035	15.7657	15.6255	15.6415
H2AFX_P16104	H2AFX	21.766	21.8547	21.746	20.7196	20.7675	20.7211	20.9347	20.896	20.9503	21.1577	21.1255	21.0931	21.0977	21.2982	21.2724
HEXB_P07686	HEXB	19.5436	19.5826	19.5659	19.0655	19.2224	19.2227	19.3696	19.3377	19.3684	19.1114	18.9639	18.9586	18.9684	19.0271	18.928
GIT2_Q14161	GIT2	20.3968	20.3607	20.3726	20.0868	20.0889	20.0753	20.1824	20.1484	20.1545	20.2028	20.2193	20.2152	20.1694	20.1894	20.2013
CUX1_Q13948	CUX1	18.8747	18.8715	18.8782	18.2984	18.2166	18.1471	18.3623	18.3554	18.3484	18.6701	18.6539	18.628	18.6294	18.6773	18.7664
CDC42_P60953	CDC42	20.9721	20.9423	20.9426	20.12	20.0503	19.9491	20.1613	20.2287	20.2064	20.3414	20.3811	20.4602	20.2726	20.2412	20.1416
NF1_P21359	NF1	12.809	12.76	12.8956	12.7646	12.6805	12.5756	12.4955	12.2166	12.4598	12.9836	12.8303	12.7873	12.4741	12.25	12.4388
SGTB_Q96EQ0	SGTB	18.0914	18.1548	18.1835	17.1406	16.9763	17.0395	17.1671	17.2018	17.2255	17.2453	17.2998	17.3112	17.2283	17.1169	17.2267
CNTRL_Q7Z7A1	CNTRL	20.7174	20.7664	20.7132	20.0781	20.1285	20.1392	20.183	20.1988	20.2041	20.2596	20.2562	20.2395	20.2466	20.2492	20.2711
MAPK3_P27361	MAPK3	17.7128	17.6844	17.6708	17.3244	17.3701	17.3086	17.3972	17.4361	17.4449	17.3941	17.4652	17.4066	17.3182	17.3546	17.2808
IL3RA_P26951	IL3RA	15.1723	15.23	15.3018	14.2403	14.1767	14.2582	14.4635	14.5853	14.3311	14.3778	14.613	14.6762	14.6573	14.4159	14.5523
CUX1_P39880	CUX1	15.8709	15.7014	15.8797	15.013	15.1518	14.941	15.2092	15.2174	15.2149	15.2216	15.3966	15.3768	15.4343	15.5679	15.4815
PIK3CB_P42338	PIK3CB	15.2234	15.2772	15.3695	15.1591	15.3207	15.2327	15.07	15.0782	15.136	14.8944	14.7762	14.9072	14.9283	14.8085	14.8353
IL2RB_P14784	IL2RB	16.5366	16.5085	16.5191	16.3147	16.2254	16.2647	16.0858	16.1981	16.1862	16.1837	16.2546	16.3413	16.265	16.2424	16.1883
IGHG4_P01861	IGHG4	18.1642	18.2122	18.3156	17.0954	17.4517	17.3737	17.0865	17.0353	17.1322	17.3634	17.5136	17.2291	17.6318	17.7101	17.7222
FGFR1OP2_Q9NVK5	FGFR1OP2	19.6409	19.738	19.7444	18.453	18.2637	18.2092	18.4299	18.5101	18.4876	18.8566	18.8996	18.9929	18.9402	18.7418	18.832
CRKL_P46109	CRKL	19.0692	19.0584	19.0956	18.386	18.1782	18.1686	18.3306	18.3646	18.3426	18.5696	18.6429	18.6363	18.5393	18.4924	18.53
IDS_P22304	IDS	16.3314	16.2556	16.3881	15.6507	15.7078	15.6889	15.7714	15.7875	15.7417	15.7154	15.5794	15.6752	15.7213	15.7682	15.7937
LCK_P06239	LCK	19.3907	19.3639	19.3977	18.8734	18.8903	18.8296	18.9131	18.8948	18.9412	18.7285	18.7046	18.7507	18.6595	18.6197	18.5875
TUBA3E_P0DPH8	TUBA3E	14.4922	14.4206	14.6376	13.0827	13.1089	13.1499	13.2251	13.3176	13.3838	13.4866	13.6707	14.0905	13.8153	13.5845	13.6001
RHOA_P61586	RHOA	21.4112	21.4129	21.4074	20.5839	20.5951	20.4947	20.6186	20.605	20.5793	20.6691	20.6672	20.6891	20.6956	20.6994	20.6742
ATP1A3_P13637	ATP1A3	17.7338	17.8901	17.8565	17.2531	17.0831	17.1264	17.2401	17.2674	17.4177	17.5502	17.1697	17.2481	17.133	17.3608	17.4243
PPP5C_P53041	PPP5C	20.2401	20.2195	20.2227	20.0497	20.1239	20.0985	20.0262	20.0648	20.0678	19.9677	19.9851	19.9871	19.9733	19.9626	19.9659
CD2AP_Q9Y5K6	CD2AP	20.1311	20.0968	20.1366	19.7491	19.7039	19.7387	19.7595	19.7646	19.7997	19.8661	19.9203	19.8447	19.8121	19.8756	19.9031
VAV2_P52735	VAV2	12.6771	12.5313	12.7918	11.812	12.5097	12.2385	11.649	11.8701	12.242	10.9226	11.3118	11.4849	11.5983	11.7848	11.6362
RHOT1_Q8IXI2	RHOT1	17.7775	17.7414	17.7903	17.5185	17.6504	17.616	17.5098	17.5301	17.5852	17.4217	17.3757	17.3579	17.4552	17.4329	17.352
RHOG_P84095	RHOG	20.8034	20.8622	20.8739	19.9513	19.705	19.6031	19.8478	19.9532	19.9047	20.2841	20.3381	20.5106	20.449	19.9742	19.9745
RHOH_Q15669	RHOH	16.8767	16.8626	16.9541	16.4289	16.4712	16.4143	16.5296	16.4886	16.415	16.5396	16.5597	16.5467	16.6003	16.5674	16.5709
BACH1_O14867	BACH1	15.8686	15.9843	15.9846	15.5587	15.4418	15.4583	15.5766	15.5786	15.4733	15.7006	15.7282	15.7844	15.6006	15.6324	15.7479
ATP1A1_P05023	ATP1A1	22.1674	22.1783	22.1612	21.9178	21.8633	21.8817	21.9315	21.8998	21.918	21.9152	21.9262	21.9148	21.8611	21.9285	21.9469
RAC2_P15153	RAC2	21.9441	21.9236	21.9924	20.9486	20.7491	20.6583	20.8147	20.9017	20.8638	21.1231	21.0176	21.254	21.0161	20.9219	20.7781
HRAS_P01112	HRAS	16.6269	16.6181	16.5803	16.4207	16.32	16.2173	16.3641	16.3704	16.3376	16.4507	16.5218	16.5649	16.4434	16.3174	16.3097
LAT2_Q9GZY6	LAT2	15.3844	15.3855	15.5413	14.4281	14.5764	14.302	14.3198	14.3701	14.2813	14.9801	14.2417	14.2901	14.1649	14.0807	14.2077
GUSB_P08236	GUSB	17.5774	17.6636	17.5696	17.5131	17.7063	17.7571	17.6429	17.6837	17.791	17.3329	17.2814	17.2872	17.2546	17.2495	17.0623
PIK3R2_O00459	PIK3R2	16.2867	16.5011	16.2936	16.0015	16.1787	16.134	16.0426	16.0286	16.1246	16.001	15.8952	16.0056	15.9142	15.9439	15.8839
VHL_P40337	VHL	17.0524	17.036	17.066	16.642	16.7503	16.778	16.804	16.7148	16.7268	16.7152	16.7169	16.6868	16.7119	16.8078	16.8512
FBXO6_Q9NRD1	FBXO6	16.2944	16.2185	16.3008	15.5617	15.3188	15.3342	15.3106	15.4505	15.3064	15.4569	15.542	15.6866	15.4308	15.3095	15.1369
CD28_P10747	CD28	16.9253	17.0799	16.8285	16.1434	16.1433	16.235	16.185	16.084	16.31	16.0073	15.8834	15.9332	15.66	15.6378	15.635
PIK3CD_O00329	PIK3CD	19.5681	19.7108	19.6273	19.3764	19.5976	19.5805	19.4915	19.5128	19.5443	19.2448	19.1689	19.2871	19.3287	19.3199	19.2336
Omega3_FA_Metabolism
FEATURE	GENE	A1	A2	A3	D6_C1	D6_C2	D6_C3	D8_C1	D8_C2	D8_C3	D10_C1	D10_C2	D10_C3	D12_C1	D12_C2	D12_C3
CLUH_O75153	CLUH	19.2039	19.1845	19.2005	19.951	20.065	20.0983	19.7657	19.774	19.7776	19.5567	19.556	19.5523	19.5008	19.4934	19.4151
ATL1_Q8WXF7	ATL1	18.4127	18.4345	18.3853	18.3001	18.356	18.3448	18.5154	18.5171	18.4799	18.6532	18.673	18.6461	19.0396	19.0739	19.1156
LYN_P07948	LYN	17.4593	17.4665	17.511	17.6326	17.7212	17.7415	17.8467	17.9289	17.8995	17.7587	17.6939	17.6991	17.7556	17.8402	17.8472
BCAT1_P54687	BCAT1	16.7067	16.6937	16.7619	18.4556	18.323	18.3116	18.0379	18.0271	18.0105	17.9036	17.7983	18.0187	18.008	17.8227	17.7512
ACSL6_Q9UKU0	ACSL6	17.0864	17.3005	17.149	16.8445	16.74	16.7837	16.985	17.0112	17.0351	17.2953	17.2738	17.3579	17.6937	17.6887	17.6719
RBBP4_Q09028	RBBP4	19.5778	19.6091	19.615	19.9613	19.9622	19.9699	20.0969	20.0395	20.0988	20.0425	20.0548	20.0545	20.1179	20.1196	20.1708
PAICS_P22234	PAICS	20.3967	20.4424	20.4194	21.4084	21.4291	21.4034	21.2327	21.3093	21.3222	21.0768	21.0814	21.0753	21.0856	21.0521	21.0027
YWHAQ_P27348	YWHAQ	20.3233	20.3193	20.3143	20.5633	20.6254	20.6382	20.6996	20.6948	20.7396	20.5506	20.5083	20.4672	20.4549	20.4734	20.4466
CDYL_Q9Y232	CDYL	18.2514	18.1999	18.2096	18.3309	18.342	18.3733	18.4747	18.4205	18.4529	18.6121	18.6393	18.6278	18.7191	18.7868	18.7973
PFKP_Q01813	PFKP	21.2846	21.184	21.2605	21.8158	21.8324	21.7424	21.6462	21.6647	21.6977	21.5125	21.5298	21.5154	21.5692	21.5373	21.4709
MEX3C_Q5U5Q3	MEX3C	16.2933	16.3299	16.3609	16.2435	16.2331	16.2568	16.3612	16.3851	16.3695	16.521	16.6339	16.5666	16.6286	16.5943	16.7207
SQSTM1_Q13501	SQSTM1	18.1768	18.2352	18.2771	18.0448	18.0199	18.0554	18.0977	18.2045	18.17	18.4651	18.455	18.392	18.5849	18.5512	18.6248
SLC27A2_O14975	SLC27A2	19.5161	19.5768	19.5285	20.5449	20.8694	20.7717	20.5651	20.49	20.5564	20.0908	20.0468	20.0412	20.2105	20.2266	20.1413
ZNF644_Q9H582	ZNF644	18.1382	18.1152	18.1407	18.1347	18.1307	18.1526	18.1935	18.2249	18.2262	18.3638	18.4016	18.3875	18.3505	18.3444	18.4116
PSMC3_P17980	PSMC3	21.4798	21.4324	21.4559	21.3883	21.355	21.3392	21.4229	21.4326	21.4294	21.5674	21.5802	21.5613	21.5918	21.5926	21.6149
RPSA_P08865	RPSA	20.7603	20.7109	20.7246	21.3337	21.447	21.3166	21.2307	21.2404	21.2562	21.1482	21.076	21.1394	21.1589	21.0734	20.9987
ACOX3_O15254	ACOX3	17.4007	17.3921	17.4113	17.9698	18.0786	18.0066	17.9201	17.9379	17.9286	17.9613	18.0254	18.0488	18.2741	18.3155	18.268
CDK2_P24941	CDK2	17.89	17.8509	17.9324	18.908	19.0432	19.095	18.8758	18.9298	18.8856	18.6656	18.6968	18.6534	18.714	18.6941	18.6572
ATF2_P15336	ATF2	18.8793	18.8286	18.8779	18.9024	18.7538	18.7519	18.903	18.9284	18.921	19.0645	19.1573	19.1569	19.0359	19.054	19.1167
ITPR1_Q14643	ITPR1	19.7293	19.7584	19.7385	20.0136	20.1668	20.1235	20.0384	19.9775	20.0033	19.966	19.9623	19.9445	20.2186	20.2731	20.2166
HSP90AB1_P08238	HSP90AB1	23.181	23.1132	23.1722	24.3768	24.5152	24.5615	24.3174	24.3553	24.4266	24.2128	24.2152	24.1532	24.2275	24.2722	24.234
CCT8_P50990	CCT8	21.7676	21.7545	21.7728	22.3319	22.4164	22.4538	22.3015	22.2966	22.3541	22.1798	22.1342	22.1217	22.1548	22.1865	22.1514
TUBA1B_P68363	TUBA1B	22.402	22.3765	22.3758	23.0447	23.2933	23.2448	23.0628	23.0273	23.0466	22.7151	22.6103	22.6572	22.7432	22.8066	22.6363
ACSL4_O60488	ACSL4	19.1842	19.1345	19.1827	20.0119	20.1514	20.1581	19.9578	20.0048	20.0559	19.5465	19.5397	19.5491	19.5418	19.5682	19.479
DUS2_Q9NX74	DUS2	18.3624	18.3504	18.3872	18.5956	18.6266	18.6186	18.5541	18.5255	18.5782	18.4518	18.4772	18.4992	18.5194	18.5588	18.5538
ACOX1_Q15067	ACOX1	18.6797	18.7099	18.7276	19.2222	19.5062	19.5094	19.261	19.2423	19.2972	18.9046	18.8769	18.9105	19.0395	19.0423	18.9648
HSPH1_Q92598	HSPH1	20.9464	20.8572	20.9442	21.9932	21.9929	22.0499	21.9324	21.9619	21.9498	21.8543	21.8771	21.867	21.8186	21.7922	21.7608
SUZ12_Q15022	SUZ12	19.6638	19.6182	19.6416	20.0452	20.0241	20.0748	20.1104	20.1244	20.0819	20.1656	20.1308	20.1197	20.136	20.1908	20.1954
PSMC2_P35998	PSMC2	20.6588	20.6078	20.631	20.8576	21.0008	20.9352	20.8824	20.846	20.8473	20.7461	20.7599	20.7181	20.8198	20.8333	20.7735
TOPBP1_Q92547	TOPBP1	19.3879	19.3643	19.388	19.8531	19.9595	20.0032	20.0069	20.0195	20	19.9072	19.9015	19.8612	19.8895	19.9183	19.9292
DUS3L_Q96G46	DUS3L	18.4317	18.4161	18.4031	18.7144	18.7642	18.7605	18.6457	18.7308	18.6781	18.6403	18.6815	18.7064	18.6615	18.6376	18.6996
HSPA8_P11142	HSPA8	23.4207	23.4077	23.4459	24.0016	24.0187	24.0431	23.9717	23.9987	23.9482	24.0167	24.0014	24.0486	23.9987	23.9936	23.9966
EPRS_P07814	EPRS	22.1188	22.1467	22.1427	22.4654	22.4752	22.5452	22.4024	22.4723	22.4447	22.3743	22.3421	22.3769	22.3778	22.3449	22.3303
CCT2_P78371	CCT2	21.1142	21.052	21.0911	21.5595	21.5246	21.5463	21.498	21.4956	21.5041	21.4506	21.4379	21.4431	21.4346	21.4152	21.3896
PHYH_O14832	PHYH	15.5457	15.5141	15.6625	16.2276	16.3108	16.4067	16.1622	16.2309	16.2564	16.1196	16.0679	16.1288	16.2028	16.2459	16.0678
PARK7_Q99497	PARK7	21.0567	21.0249	21.0555	21.1852	21.0718	21.0338	21.1665	21.1681	21.1493	21.3129	21.36	21.3338	21.3924	21.446	21.4867
HDAC2_Q92769	HDAC2	17.9754	17.9983	17.9356	18.7904	19.0629	19.1255	18.7574	18.8132	19.0094	18.7057	18.7175	18.6787	18.7706	18.8374	18.8116
OGDHL_Q9ULD0	OGDHL	9.20453	9.14659	8.88316	9.57259	9.50792	9.77697	9.31267	8.89692	9.58044	9.87241	9.98204	10.2627	9.79619	10.6234	10.571
ACSL1_P33121	ACSL1	18.8507	18.8977	18.9112	19.0331	19.0867	19.0768	19.0437	19.0439	19.0018	19.0662	19.0055	19.0649	19.2741	19.2819	19.249
DARS_P14868	DARS	19.8793	19.8713	19.8829	20.3354	20.5504	20.5199	20.3463	20.3728	20.452	20.2954	20.3696	20.2651	20.4015	20.4665	20.2411
TRIP12_Q14669	TRIP12	20.4653	20.4689	20.4706	20.4095	20.4736	20.4808	20.4778	20.4795	20.5165	20.4962	20.514	20.5238	20.5706	20.6656	20.687
YWHAE_P62258	YWHAE	21.2648	21.3222	21.2596	21.6501	21.6584	21.6913	21.6768	21.7112	21.727	21.6566	21.5714	21.5709	21.6254	21.645	21.5556
GFPT1_Q06210	GFPT1	19.2586	19.2674	19.2766	19.655	19.8384	19.8026	19.7119	19.7315	19.7171	19.5401	19.522	19.5528	19.6286	19.613	19.5594
ING2_Q9H160	ING2	16.334	16.3103	16.2757	16.5895	16.4276	16.5644	16.5144	16.5951	16.6013	16.6501	16.668	16.6268	16.6994	16.6847	16.7766
PSMD2_Q13200	PSMD2	20.3235	20.3162	20.2808	20.7393	20.8587	20.907	20.797	20.78	20.8119	20.5774	20.5687	20.5705	20.5793	20.6779	20.5974
HAT1_O14929	HAT1	17.8371	17.8155	17.7989	18.3403	18.5311	18.5508	18.3826	18.4222	18.471	18.1331	18.0862	18.2057	18.1821	18.1111	18.0406
MLH1_P40692	MLH1	18.4019	18.3924	18.4032	18.7982	18.8714	18.9138	18.8408	18.8068	18.8563	18.7437	18.7841	18.7336	18.7487	18.7866	18.7858
HSPD1_P10809	HSPD1	23.4243	23.4556	23.4509	23.6771	23.513	23.4814	23.5058	23.5415	23.5263	23.6723	23.6962	23.7155	23.6969	23.6099	23.6594
PSMD14_O00487	PSMD14	19.5506	19.4336	19.4527	20.1867	20.2168	20.1527	20.205	20.0555	20.1817	20.0787	20.1197	19.8951	20.0793	20.2756	20.2497
UPF2_Q9HAU5	UPF2	20.2146	20.2318	20.1978	20.4598	20.5795	20.6391	20.5807	20.5709	20.5933	20.4225	20.3729	20.3627	20.3824	20.4728	20.435
FADS2_O95864	FADS2	16.4248	16.5349	16.4469	17.6561	17.9464	17.9734	17.8214	17.813	17.871	17.4936	17.4856	17.5983	17.6595	17.7583	17.685
NT5C2_P49902	NT5C2	17.8589	17.865	17.8707	18.4695	18.7167	18.6643	18.5943	18.5818	18.6201	18.2896	18.2342	18.1547	18.2762	18.2958	18.1884
GRB2_P62993	GRB2	20.2353	20.2046	20.2482	20.2814	20.2255	20.2589	20.2547	20.2678	20.2242	20.3282	20.3386	20.3785	20.4048	20.3647	20.3746
YWHAG_P61981	YWHAG	18.7873	18.8043	18.7958	19.1616	19.1348	19.0903	19.0431	19.1402	19.1607	19.1323	19.2024	19.3969	19.2965	19.0965	19.1055
ATL2_Q8NHH9	ATL2	18.3546	18.2602	18.3425	18.5292	18.5349	18.5738	18.5331	18.59	18.5576	18.5523	18.585	18.6389	19.0018	18.7142	18.5764
YBX1_P67809	YBX1	20.1269	20.0502	20.0862	20.5937	20.3847	20.4637	20.4947	20.4765	20.4483	20.6406	20.7098	20.7723	20.5971	20.6248	20.6482
MAT2A_P31153	MAT2A	20.0701	19.9875	20.0741	20.5625	20.5345	20.5666	20.5133	20.6164	20.5483	20.7018	20.6722	20.7562	20.6645	20.5672	20.5695
YWHAH_Q04917	YWHAH	19.6731	19.6199	19.6367	19.967	20.0728	20.0976	20.0695	20.012	20.0658	19.8205	19.7792	19.7692	19.8389	19.9174	19.7998
EZH2_Q15910	EZH2	18.2574	18.2566	18.2573	18.6741	18.7121	18.7406	18.742	18.7005	18.6766	18.7749	18.7493	18.6709	18.7263	18.787	18.8124
UCHL5_Q9Y5K5	UCHL5	19.0195	19.0249	19.0385	19.2639	19.2279	19.2352	19.2057	19.2662	19.259	19.2364	19.2057	19.2514	19.2607	19.2308	19.1931
ATP6V1A_P38606	ATP6V1A	19.229	19.2569	19.2126	19.5768	19.6653	19.6365	19.6126	19.6087	19.6533	19.4513	19.4076	19.4694	19.4987	19.5668	19.3893
HDAC1_Q13547	HDAC1	19.4656	19.5104	19.4091	20.0001	20.2743	20.2943	20.1716	20.1518	20.2497	19.9381	19.9231	19.7998	19.9499	20.0481	19.9558
Omega6_FA_Metabolism
FEATURE	GENE	A1	A2	A3	D6_C1	D6_C2	D6_C3	D8_C1	D8_C2	D8_C3	D10_C1	D10_C2	D10_C3	D12_C1	D12_C2	D12_C3
CLUH_O75153	CLUH	19.2039	19.1845	19.2005	19.951	20.065	20.0983	19.7657	19.774	19.7776	19.5567	19.556	19.5523	19.5008	19.4934	19.4151
ATL1_Q8WXF7	ATL1	18.4127	18.4345	18.3853	18.3001	18.356	18.3448	18.5154	18.5171	18.4799	18.6532	18.673	18.6461	19.0396	19.0739	19.1156
LYN_P07948	LYN	17.4593	17.4665	17.511	17.6326	17.7212	17.7415	17.8467	17.9289	17.8995	17.7587	17.6939	17.6991	17.7556	17.8402	17.8472
BCAT1_P54687	BCAT1	16.7067	16.6937	16.7619	18.4556	18.323	18.3116	18.0379	18.0271	18.0105	17.9036	17.7983	18.0187	18.008	17.8227	17.7512
TRAF1_Q13077	TRAF1	17.9942	17.9948	18.0243	18.155	18.2225	18.2562	18.07	18.0979	18.0679	18.1064	18.1301	18.1219	18.3026	18.3461	18.3228
ACSL6_Q9UKU0	ACSL6	17.0864	17.3005	17.149	16.8445	16.74	16.7837	16.985	17.0112	17.0351	17.2953	17.2738	17.3579	17.6937	17.6887	17.6719
RBBP4_Q09028	RBBP4	19.5778	19.6091	19.615	19.9613	19.9622	19.9699	20.0969	20.0395	20.0988	20.0425	20.0548	20.0545	20.1179	20.1196	20.1708
YWHAQ_P27348	YWHAQ	20.3233	20.3193	20.3143	20.5633	20.6254	20.6382	20.6996	20.6948	20.7396	20.5506	20.5083	20.4672	20.4549	20.4734	20.4466
CDYL_Q9Y232	CDYL	18.2514	18.1999	18.2096	18.3309	18.342	18.3733	18.4747	18.4205	18.4529	18.6121	18.6393	18.6278	18.7191	18.7868	18.7973
MEX3C_Q5U5Q3	MEX3C	16.2933	16.3299	16.3609	16.2435	16.2331	16.2568	16.3612	16.3851	16.3695	16.521	16.6339	16.5666	16.6286	16.5943	16.7207
SQSTM1_Q13501	SQSTM1	18.1768	18.2352	18.2771	18.0448	18.0199	18.0554	18.0977	18.2045	18.17	18.4651	18.455	18.392	18.5849	18.5512	18.6248
SLC27A2_O14975	SLC27A2	19.5161	19.5768	19.5285	20.5449	20.8694	20.7717	20.5651	20.49	20.5564	20.0908	20.0468	20.0412	20.2105	20.2266	20.1413
ZNF644_Q9H582	ZNF644	18.1382	18.1152	18.1407	18.1347	18.1307	18.1526	18.1935	18.2249	18.2262	18.3638	18.4016	18.3875	18.3505	18.3444	18.4116
PSMC3_P17980	PSMC3	21.4798	21.4324	21.4559	21.3883	21.355	21.3392	21.4229	21.4326	21.4294	21.5674	21.5802	21.5613	21.5918	21.5926	21.6149
RPSA_P08865	RPSA	20.7603	20.7109	20.7246	21.3337	21.447	21.3166	21.2307	21.2404	21.2562	21.1482	21.076	21.1394	21.1589	21.0734	20.9987
ACOX3_O15254	ACOX3	17.4007	17.3921	17.4113	17.9698	18.0786	18.0066	17.9201	17.9379	17.9286	17.9613	18.0254	18.0488	18.2741	18.3155	18.268
CDK2_P24941	CDK2	17.89	17.8509	17.9324	18.908	19.0432	19.095	18.8758	18.9298	18.8856	18.6656	18.6968	18.6534	18.714	18.6941	18.6572
ATF2_P15336	ATF2	18.8793	18.8286	18.8779	18.9024	18.7538	18.7519	18.903	18.9284	18.921	19.0645	19.1573	19.1569	19.0359	19.054	19.1167
ITPR1_Q14643	ITPR1	19.7293	19.7584	19.7385	20.0136	20.1668	20.1235	20.0384	19.9775	20.0033	19.966	19.9623	19.9445	20.2186	20.2731	20.2166
HSP90AB1_P08238	HSP90AB1	23.181	23.1132	23.1722	24.3768	24.5152	24.5615	24.3174	24.3553	24.4266	24.2128	24.2152	24.1532	24.2275	24.2722	24.234
CCT8_P50990	CCT8	21.7676	21.7545	21.7728	22.3319	22.4164	22.4538	22.3015	22.2966	22.3541	22.1798	22.1342	22.1217	22.1548	22.1865	22.1514
TUBA1B_P68363	TUBA1B	22.402	22.3765	22.3758	23.0447	23.2933	23.2448	23.0628	23.0273	23.0466	22.7151	22.6103	22.6572	22.7432	22.8066	22.6363
ACSL4_O60488	ACSL4	19.1842	19.1345	19.1827	20.0119	20.1514	20.1581	19.9578	20.0048	20.0559	19.5465	19.5397	19.5491	19.5418	19.5682	19.479
DUS2_Q9NX74	DUS2	18.3624	18.3504	18.3872	18.5956	18.6266	18.6186	18.5541	18.5255	18.5782	18.4518	18.4772	18.4992	18.5194	18.5588	18.5538
ACOX1_Q15067	ACOX1	18.6797	18.7099	18.7276	19.2222	19.5062	19.5094	19.261	19.2423	19.2972	18.9046	18.8769	18.9105	19.0395	19.0423	18.9648
HSPH1_Q92598	HSPH1	20.9464	20.8572	20.9442	21.9932	21.9929	22.0499	21.9324	21.9619	21.9498	21.8543	21.8771	21.867	21.8186	21.7922	21.7608
SUZ12_Q15022	SUZ12	19.6638	19.6182	19.6416	20.0452	20.0241	20.0748	20.1104	20.1244	20.0819	20.1656	20.1308	20.1197	20.136	20.1908	20.1954
PSMC2_P35998	PSMC2	20.6588	20.6078	20.631	20.8576	21.0008	20.9352	20.8824	20.846	20.8473	20.7461	20.7599	20.7181	20.8198	20.8333	20.7735
TOPBP1_Q92547	TOPBP1	19.3879	19.3643	19.388	19.8531	19.9595	20.0032	20.0069	20.0195	20	19.9072	19.9015	19.8612	19.8895	19.9183	19.9292
DUS3L_Q96G46	DUS3L	18.4317	18.4161	18.4031	18.7144	18.7642	18.7605	18.6457	18.7308	18.6781	18.6403	18.6815	18.7064	18.6615	18.6376	18.6996
HSPA8_P11142	HSPA8	23.4207	23.4077	23.4459	24.0016	24.0187	24.0431	23.9717	23.9987	23.9482	24.0167	24.0014	24.0486	23.9987	23.9936	23.9966
EPRS_P07814	EPRS	22.1188	22.1467	22.1427	22.4654	22.4752	22.5452	22.4024	22.4723	22.4447	22.3743	22.3421	22.3769	22.3778	22.3449	22.3303
PHYH_O14832	PHYH	15.5457	15.5141	15.6625	16.2276	16.3108	16.4067	16.1622	16.2309	16.2564	16.1196	16.0679	16.1288	16.2028	16.2459	16.0678
PARK7_Q99497	PARK7	21.0567	21.0249	21.0555	21.1852	21.0718	21.0338	21.1665	21.1681	21.1493	21.3129	21.36	21.3338	21.3924	21.446	21.4867
HDAC2_Q92769	HDAC2	17.9754	17.9983	17.9356	18.7904	19.0629	19.1255	18.7574	18.8132	19.0094	18.7057	18.7175	18.6787	18.7706	18.8374	18.8116
OGDHL_Q9ULD0	OGDHL	9.20453	9.14659	8.88316	9.57259	9.50792	9.77697	9.31267	8.89692	9.58044	9.87241	9.98204	10.2627	9.79619	10.6234	10.571
ACSL1_P33121	ACSL1	18.8507	18.8977	18.9112	19.0331	19.0867	19.0768	19.0437	19.0439	19.0018	19.0662	19.0055	19.0649	19.2741	19.2819	19.249
DARS_P14868	DARS	19.8793	19.8713	19.8829	20.3354	20.5504	20.5199	20.3463	20.3728	20.452	20.2954	20.3696	20.2651	20.4015	20.4665	20.2411
TRIP12_Q14669	TRIP12	20.4653	20.4689	20.4706	20.4095	20.4736	20.4808	20.4778	20.4795	20.5165	20.4962	20.514	20.5238	20.5706	20.6656	20.687
YWHAE_P62258	YWHAE	21.2648	21.3222	21.2596	21.6501	21.6584	21.6913	21.6768	21.7112	21.727	21.6566	21.5714	21.5709	21.6254	21.645	21.5556
ING2_Q9H160	ING2	16.334	16.3103	16.2757	16.5895	16.4276	16.5644	16.5144	16.5951	16.6013	16.6501	16.668	16.6268	16.6994	16.6847	16.7766
PSMD2_Q13200	PSMD2	20.3235	20.3162	20.2808	20.7393	20.8587	20.907	20.797	20.78	20.8119	20.5774	20.5687	20.5705	20.5793	20.6779	20.5974
HAT1_O14929	HAT1	17.8371	17.8155	17.7989	18.3403	18.5311	18.5508	18.3826	18.4222	18.471	18.1331	18.0862	18.2057	18.1821	18.1111	18.0406
HERC2_O95714	HERC2	18.919	18.9579	18.9302	19.3521	19.4462	19.4628	19.4301	19.3843	19.3551	19.1949	19.1272	19.1249	19.2168	19.2185	19.1754
MLH1_P40692	MLH1	18.4019	18.3924	18.4032	18.7982	18.8714	18.9138	18.8408	18.8068	18.8563	18.7437	18.7841	18.7336	18.7487	18.7866	18.7858
PTTG1_O95997	PTTG1	16.5829	16.5407	16.5565	16.9923	16.9287	16.991	16.9645	16.9293	16.9416	16.9356	17.0135	16.9798	16.9435	16.8368	16.879
HSPD1_P10809	HSPD1	23.4243	23.4556	23.4509	23.6771	23.513	23.4814	23.5058	23.5415	23.5263	23.6723	23.6962	23.7155	23.6969	23.6099	23.6594
NEURL4_Q96JN8	NEURL4	17.5375	17.5582	17.5193	17.58	17.6171	17.682	17.6895	17.6409	17.6204	17.6605	17.7389	17.6956	17.7122	17.7535	17.7901
PSMD14_O00487	PSMD14	19.5506	19.4336	19.4527	20.1867	20.2168	20.1527	20.205	20.0555	20.1817	20.0787	20.1197	19.8951	20.0793	20.2756	20.2497
UPF2_Q9HAU5	UPF2	20.2146	20.2318	20.1978	20.4598	20.5795	20.6391	20.5807	20.5709	20.5933	20.4225	20.3729	20.3627	20.3824	20.4728	20.435
FADS2_O95864	FADS2	16.4248	16.5349	16.4469	17.6561	17.9464	17.9734	17.8214	17.813	17.871	17.4936	17.4856	17.5983	17.6595	17.7583	17.685
GRB2_P62993	GRB2	20.2353	20.2046	20.2482	20.2814	20.2255	20.2589	20.2547	20.2678	20.2242	20.3282	20.3386	20.3785	20.4048	20.3647	20.3746
YWHAG_P61981	YWHAG	18.7873	18.8043	18.7958	19.1616	19.1348	19.0903	19.0431	19.1402	19.1607	19.1323	19.2024	19.3969	19.2965	19.0965	19.1055
ATL2_Q8NHH9	ATL2	18.3546	18.2602	18.3425	18.5292	18.5349	18.5738	18.5331	18.59	18.5576	18.5523	18.585	18.6389	19.0018	18.7142	18.5764
YBX1_P67809	YBX1	20.1269	20.0502	20.0862	20.5937	20.3847	20.4637	20.4947	20.4765	20.4483	20.6406	20.7098	20.7723	20.5971	20.6248	20.6482
MAT2A_P31153	MAT2A	20.0701	19.9875	20.0741	20.5625	20.5345	20.5666	20.5133	20.6164	20.5483	20.7018	20.6722	20.7562	20.6645	20.5672	20.5695
YWHAH_Q04917	YWHAH	19.6731	19.6199	19.6367	19.967	20.0728	20.0976	20.0695	20.012	20.0658	19.8205	19.7792	19.7692	19.8389	19.9174	19.7998
EZH2_Q15910	EZH2	18.2574	18.2566	18.2573	18.6741	18.7121	18.7406	18.742	18.7005	18.6766	18.7749	18.7493	18.6709	18.7263	18.787	18.8124
UCHL5_Q9Y5K5	UCHL5	19.0195	19.0249	19.0385	19.2639	19.2279	19.2352	19.2057	19.2662	19.259	19.2364	19.2057	19.2514	19.2607	19.2308	19.1931
ATP6V1A_P38606	ATP6V1A	19.229	19.2569	19.2126	19.5768	19.6653	19.6365	19.6126	19.6087	19.6533	19.4513	19.4076	19.4694	19.4987	19.5668	19.3893
HDAC1_Q13547	HDAC1	19.4656	19.5104	19.4091	20.0001	20.2743	20.2943	20.1716	20.1518	20.2497	19.9381	19.9231	19.7998	19.9499	20.0481	19.9558
PIP_Metabolism
FEATURE	GENE	A1	A2	A3	D6_C1	D6_C2	D6_C3	D8_C1	D8_C2	D8_C3	D10_C1	D10_C2	D10_C3	D12_C1	D12_C2	D12_C3
SLC9A3R1_O14745	SLC9A3R1	21.2932	21.2943	21.2974	20.8662	20.7721	20.854	21.0957	21.1199	21.1014	21.052	21.0671	21.009	20.7678	20.7433	20.8153
PLCL2_Q9UPR0	PLCL2	19.5252	19.59	19.5828	18.9899	19.0296	19.0658	19.2174	19.2093	19.2669	19.1959	19.1678	19.1684	19.1841	19.1966	19.1954
PLD3_Q8IV08	PLD3	17.6997	17.7082	17.7606	17.4348	17.4184	17.5084	17.6512	17.6684	17.6495	17.5483	17.5209	17.5088	17.4595	17.4648	17.4387
IGLC6_P0DOY3	IGLC6	19.5057	19.3273	19.5248	17.2458	17.3066	17.1076	16.7487	16.718	16.7587	17.4146	17.6395	17.3631	17.8283	17.7644	17.6275
IGHG3_P01860	IGHG3	19.4374	19.3118	19.448	17.6555	17.9908	17.6723	17.307	17.1868	17.2331	17.8511	17.9117	17.6074	18.0754	18.1588	18.0439
PLCB2_Q00722	PLCB2	20.7694	20.7748	20.7916	19.9855	20.0078	20.0114	20.1481	20.1816	20.1568	20.2206	20.1524	20.1297	20.0709	20.1063	20.1506
IGHG1_P0DOX5	IGHG1	16.4209	16.3432	16.5104	15.552	15.8142	15.6307	15.2691	15.162	15.2578	15.6945	15.761	15.4903	15.7851	15.8997	15.7411
SOS1_Q07889	SOS1	20.2069	20.1727	20.2015	19.1997	19.2697	19.2742	19.3959	19.3924	19.3897	19.3635	19.3369	19.2986	19.3219	19.3306	19.2958
IGKC_P0DOX7	IGKC	18.6482	18.4764	18.6609	16.6122	17.0486	16.5613	16.0943	16.0494	15.8833	16.899	17.2519	16.7032	17.3881	17.4865	17.2933
GIT1_Q9Y2X7	GIT1	19.3536	19.3966	19.3544	19.1208	19.0898	19.1182	19.2004	19.2185	19.2375	19.3121	19.3001	19.3007	19.2191	19.2234	19.2239
CD3G_P09693	CD3G	18.6654	18.6857	18.6386	18.3414	18.3496	18.5171	18.604	18.648	18.6787	18.5241	18.4966	18.4171	18.23	18.3561	18.3518
PLCG1_P19174	PLCG1	20.1212	20.0723	20.1117	19.7746	19.9389	19.9632	19.6946	19.5635	19.6873	19.3414	19.2638	19.2322	19.2379	19.2778	19.2161
HLA-DRB1_Q30134	HLA-DRB1	13.8576	13.8545	13.7392	14.5294	14.5668	14.7929	14.2571	13.9708	14.041	13.7466	13.8216	13.8316	13.6746	13.9512	14.1973
PIP4K2A_P48426	PIP4K2A	20.3228	20.3504	20.3232	19.2664	19.1227	19.1805	19.3177	19.3637	19.3698	19.5657	19.6026	19.5722	19.6108	19.6287	19.6675
HLA-DRB1_P20039	HLA-DRB1	16.9527	16.8067	16.9266	17.1055	17.2393	17.358	16.9889	16.9357	16.9227	16.6209	16.684	16.6117	16.5692	16.6981	16.7151
HLA-DRB1_P01911	HLA-DRB1	18.0352	17.8928	18.0266	17.7782	17.729	17.7343	17.5535	17.5983	17.5463	17.3807	17.4792	17.4526	17.4153	17.3655	17.3958
CD247_P20963	CD247	20.0362	20.0658	20.046	19.3989	19.274	19.3694	19.4772	19.4767	19.5325	19.6179	19.6174	19.6096	19.4537	19.4309	19.4966
PAK2_Q13177	PAK2	21.674	21.6602	21.6789	21.3637	21.2577	21.2802	21.4087	21.4441	21.4189	21.5352	21.5681	21.5635	21.5231	21.4977	21.509
HLA-DRB1_Q29974	HLA-DRB1	19.9518	19.6494	19.8791	20.4487	20.5219	20.4911	20.1077	20.0209	20.0438	19.7731	19.9268	19.748	19.7867	20.1766	20.1767
HLA-DRB1_Q30167	HLA-DRB1	18.8171	18.6648	18.8353	18.4972	18.336	18.261	18.0549	18.1701	18.0694	18.2112	18.273	18.2918	18.2546	18.1502	18.2657
SHC1_P29353	SHC1	18.3243	18.354	18.3661	17.8986	17.9347	17.9883	18.0426	18.0588	18.0863	18.0844	18.0164	18.0546	18.0079	18.0314	18.0321
NCK1_P16333	NCK1	19.8593	19.9057	19.8686	19.3137	19.352	19.3236	19.4315	19.4287	19.438	19.5772	19.6237	19.6036	19.5598	19.6046	19.6758
CUX1_Q13948	CUX1	18.8747	18.8715	18.8782	18.2984	18.2166	18.1471	18.3623	18.3554	18.3484	18.6701	18.6539	18.628	18.6294	18.6773	18.7664
PIP5K1C_O60331	PIP5K1C	16.4708	16.6238	16.5099	15.8906	15.9485	15.9881	16.1322	16.0526	16.1776	16.0482	15.9757	16.1363	16.0933	16.0698	15.981
CNTRL_Q7Z7A1	CNTRL	20.7174	20.7664	20.7132	20.0781	20.1285	20.1392	20.183	20.1988	20.2041	20.2596	20.2562	20.2395	20.2466	20.2492	20.2711
GRAP_Q13588	GRAP	18.2969	18.3133	18.305	17.3036	17.4011	17.3376	17.4419	17.4125	17.4776	17.355	17.3415	17.3051	17.2822	17.3404	17.3345
SH3KBP1_Q96B97	SH3KBP1	21.5823	21.5894	21.6039	20.6174	20.4041	20.4098	20.581	20.6659	20.631	20.867	20.8888	20.913	20.7939	20.7096	20.7647
SYNJ1_O43426	SYNJ1	18.6014	18.601	18.6171	18.1314	18.1881	18.1986	18.2273	18.2421	18.2744	18.3691	18.3511	18.3641	18.3617	18.3111	18.3283
CUX1_P39880	CUX1	15.8709	15.7014	15.8797	15.013	15.1518	14.941	15.2092	15.2174	15.2149	15.2216	15.3966	15.3768	15.4343	15.5679	15.4815
PIK3CB_P42338	PIK3CB	15.2234	15.2772	15.3695	15.1591	15.3207	15.2327	15.07	15.0782	15.136	14.8944	14.7762	14.9072	14.9283	14.8085	14.8353
IGHG4_P01861	IGHG4	18.1642	18.2122	18.3156	17.0954	17.4517	17.3737	17.0865	17.0353	17.1322	17.3634	17.5136	17.2291	17.6318	17.7101	17.7222
FGFR1OP2_Q9NVK5	FGFR1OP2	19.6409	19.738	19.7444	18.453	18.2637	18.2092	18.4299	18.5101	18.4876	18.8566	18.8996	18.9929	18.9402	18.7418	18.832
GRAP2_O75791	GRAP2	18.8494	18.9078	18.9591	18.3714	18.4834	18.5768	18.5563	18.5894	18.6553	18.5391	18.5035	18.5211	18.4706	18.5658	18.5605
HK1_P19367	HK1	21.6185	21.6708	21.6537	21.2874	21.4413	21.3713	21.2107	21.2656	21.2446	21.0445	20.9195	21.0324	21.0742	20.9572	20.8765
GNAQ_P50148	GNAQ	17.6669	17.6205	17.6679	16.8615	16.8366	16.9397	16.9603	17.0501	16.9807	17.0245	16.9306	16.9724	17.104	17.0061	16.8948
FN3KRP_Q9HA64	FN3KRP	19.0826	19.0656	19.0777	18.7703	18.8144	18.7634	18.8395	18.8394	18.8333	18.8133	18.7912	18.7399	18.8852	18.8606	18.9067
PLD1_Q13393	PLD1	16.4788	16.4931	16.5457	16.6507	16.7618	16.7781	16.6623	16.6329	16.6271	16.456	16.353	16.4481	16.3221	16.1843	16.2639
LCK_P06239	LCK	19.3907	19.3639	19.3977	18.8734	18.8903	18.8296	18.9131	18.8948	18.9412	18.7285	18.7046	18.7507	18.6595	18.6197	18.5875
INPP5K_Q9BT40	INPP5K	17.5577	17.5166	17.4824	17.0682	17.1644	17.3006	17.2446	17.2933	17.2791	17.0845	17.0195	17.1017	17.2145	17.1126	17.0418
HLA-DRB1_Q95IE3	HLA-DRB1	15.7288	15.5781	15.8101	15.8693	16.0433	15.8288	15.7931	15.7964	15.7397	15.4001	15.4714	15.4181	15.4054	15.716	15.457
PIP4K2B_P78356	PIP4K2B	18.1313	18.1265	18.1054	17.4429	17.4644	17.5121	17.4937	17.4957	17.6014	17.6702	17.632	17.6719	17.588	17.5948	17.6676
PIK3C2B_O00750	PIK3C2B	15.0248	14.9137	15.0358	14.6634	14.3896	14.4152	14.3921	14.4339	14.3471	14.4996	14.6391	14.5665	14.5033	14.4822	14.3716
VAV2_P52735	VAV2	12.6771	12.5313	12.7918	11.812	12.5097	12.2385	11.649	11.8701	12.242	10.9226	11.3118	11.4849	11.5983	11.7848	11.6362
GNG2_P59768	GNG2	19.2263	19.2124	19.2617	17.5292	17.3434	17.3729	17.4635	17.4812	17.5245	17.7134	17.84	17.8217	17.6469	17.4872	17.6778
NT5C_Q8TCD5	NT5C	16.6268	16.6575	16.6768	16.4126	16.4425	16.4522	16.3676	16.3356	16.4454	16.3588	16.2796	16.432	16.3352	16.3207	16.4318
IMPA1_P29218	IMPA1	19.3468	19.4321	19.4096	19.1997	19.1719	19.1796	19.1754	19.1515	19.1346	19.2761	19.195	19.2463	19.2791	19.2207	19.2092
GNA14_O95837	GNA14	14.8832	14.9039	14.8185	14.0673	14.14	14.2289	14.2164	14.2482	14.1237	14.115	14.0832	14.043	14.1669	14.2274	13.9927
HLA-DRB1_Q9TQE0	HLA-DRB1	17.6208	17.5924	17.5687	17.1701	17.0663	17.0595	17.1004	17.0454	17.0707	17.0778	17.0787	17.0683	16.9953	16.963	17.0278
PLCD1_P51178	PLCD1	17.7906	17.8918	17.8205	17.2815	17.475	17.5644	17.4661	17.3925	17.629	17.2342	17.1502	17.2033	17.2218	17.1576	17.1518
HRAS_P01112	HRAS	16.6269	16.6181	16.5803	16.4207	16.32	16.2173	16.3641	16.3704	16.3376	16.4507	16.5218	16.5649	16.4434	16.3174	16.3097
INPP4A_Q96PE3	INPP4A	19.0488	19.0384	19.0377	18.6647	18.7917	18.8094	18.7787	18.7501	18.8113	18.6197	18.5651	18.5451	18.5353	18.592	18.5663
FAM20B_O75063	FAM20B	16.9429	16.9806	16.9745	16.6766	16.5376	16.635	16.6182	16.6491	16.6459	16.742	16.7011	16.6522	16.7228	16.7317	16.723
GNAI3_P08754	GNAI3	18.7543	18.6768	18.7028	18.6552	18.7597	18.7451	18.6309	18.7314	18.6955	18.5254	18.4418	18.5677	18.5245	18.388	18.2422
MTMR14_Q8NCE2	MTMR14	17.7937	17.8247	17.8148	17.5747	17.5939	17.5764	17.5578	17.6381	17.5837	17.6395	17.6406	17.6153	17.6875	17.6425	17.5745
CD79A_P11912	CD79A	14.2827	14.2493	14.3256	12.4323	12.5806	12.9325	12.6003	12.4599	12.7776	12.6406	12.5983	12.5932	12.5689	12.8259	12.5461
INPP5F_Q9Y2H2	INPP5F	16.098	16.5227	16.41	14.5238	14.538	14.3364	14.457	14.6106	14.4025	14.8905	14.7814	14.9343	14.8444	14.7712	14.7014
PIK3CD_O00329	PIK3CD	19.5681	19.7108	19.6273	19.3764	19.5976	19.5805	19.4915	19.5128	19.5443	19.2448	19.1689	19.2871	19.3287	19.3199	19.2336
PAK1_Q13153	PAK1	16.6636	16.7632	16.652	16.4357	16.3166	16.3629	16.3482	16.3866	16.3781	16.3644	16.3739	16.4501	16.4738	16.4169	16.4961
Pyruvate_Metabolism
FEATURE	GENE	A1	A2	A3	D6_C1	D6_C2	D6_C3	D8_C1	D8_C2	D8_C3	D10_C1	D10_C2	D10_C3	D12_C1	D12_C2	D12_C3
SLC9A3R1_O14745	SLC9A3R1	21.2932	21.2943	21.2974	20.8662	20.7721	20.854	21.0957	21.1199	21.1014	21.052	21.0671	21.009	20.7678	20.7433	20.8153
PLCL2_Q9UPR0	PLCL2	19.5252	19.59	19.5828	18.9899	19.0296	19.0658	19.2174	19.2093	19.2669	19.1959	19.1678	19.1684	19.1841	19.1966	19.1954
PLD3_Q8IV08	PLD3	17.6997	17.7082	17.7606	17.4348	17.4184	17.5084	17.6512	17.6684	17.6495	17.5483	17.5209	17.5088	17.4595	17.4648	17.4387
IGLC6_P0DOY3	IGLC6	19.5057	19.3273	19.5248	17.2458	17.3066	17.1076	16.7487	16.718	16.7587	17.4146	17.6395	17.3631	17.8283	17.7644	17.6275
IGHG3_P01860	IGHG3	19.4374	19.3118	19.448	17.6555	17.9908	17.6723	17.307	17.1868	17.2331	17.8511	17.9117	17.6074	18.0754	18.1588	18.0439
PLCB2_Q00722	PLCB2	20.7694	20.7748	20.7916	19.9855	20.0078	20.0114	20.1481	20.1816	20.1568	20.2206	20.1524	20.1297	20.0709	20.1063	20.1506
IGHG1_P0DOX5	IGHG1	16.4209	16.3432	16.5104	15.552	15.8142	15.6307	15.2691	15.162	15.2578	15.6945	15.761	15.4903	15.7851	15.8997	15.7411
SOS1_Q07889	SOS1	20.2069	20.1727	20.2015	19.1997	19.2697	19.2742	19.3959	19.3924	19.3897	19.3635	19.3369	19.2986	19.3219	19.3306	19.2958
IGKC_P0DOX7	IGKC	18.6482	18.4764	18.6609	16.6122	17.0486	16.5613	16.0943	16.0494	15.8833	16.899	17.2519	16.7032	17.3881	17.4865	17.2933
GIT1_Q9Y2X7	GIT1	19.3536	19.3966	19.3544	19.1208	19.0898	19.1182	19.2004	19.2185	19.2375	19.3121	19.3001	19.3007	19.2191	19.2234	19.2239
CD3G_P09693	CD3G	18.6654	18.6857	18.6386	18.3414	18.3496	18.5171	18.604	18.648	18.6787	18.5241	18.4966	18.4171	18.23	18.3561	18.3518
PLCG1_P19174	PLCG1	20.1212	20.0723	20.1117	19.7746	19.9389	19.9632	19.6946	19.5635	19.6873	19.3414	19.2638	19.2322	19.2379	19.2778	19.2161
HLA-DRB1_Q30134	HLA-DRB1	13.8576	13.8545	13.7392	14.5294	14.5668	14.7929	14.2571	13.9708	14.041	13.7466	13.8216	13.8316	13.6746	13.9512	14.1973
PIP4K2A_P48426	PIP4K2A	20.3228	20.3504	20.3232	19.2664	19.1227	19.1805	19.3177	19.3637	19.3698	19.5657	19.6026	19.5722	19.6108	19.6287	19.6675
HLA-DRB1_P20039	HLA-DRB1	16.9527	16.8067	16.9266	17.1055	17.2393	17.358	16.9889	16.9357	16.9227	16.6209	16.684	16.6117	16.5692	16.6981	16.7151
HLA-DRB1_P01911	HLA-DRB1	18.0352	17.8928	18.0266	17.7782	17.729	17.7343	17.5535	17.5983	17.5463	17.3807	17.4792	17.4526	17.4153	17.3655	17.3958
CD247_P20963	CD247	20.0362	20.0658	20.046	19.3989	19.274	19.3694	19.4772	19.4767	19.5325	19.6179	19.6174	19.6096	19.4537	19.4309	19.4966
PAK2_Q13177	PAK2	21.674	21.6602	21.6789	21.3637	21.2577	21.2802	21.4087	21.4441	21.4189	21.5352	21.5681	21.5635	21.5231	21.4977	21.509
HLA-DRB1_Q29974	HLA-DRB1	19.9518	19.6494	19.8791	20.4487	20.5219	20.4911	20.1077	20.0209	20.0438	19.7731	19.9268	19.748	19.7867	20.1766	20.1767
HLA-DRB1_Q30167	HLA-DRB1	18.8171	18.6648	18.8353	18.4972	18.336	18.261	18.0549	18.1701	18.0694	18.2112	18.273	18.2918	18.2546	18.1502	18.2657
SHC1_P29353	SHC1	18.3243	18.354	18.3661	17.8986	17.9347	17.9883	18.0426	18.0588	18.0863	18.0844	18.0164	18.0546	18.0079	18.0314	18.0321
NCK1_P16333	NCK1	19.8593	19.9057	19.8686	19.3137	19.352	19.3236	19.4315	19.4287	19.438	19.5772	19.6237	19.6036	19.5598	19.6046	19.6758
CUX1_Q13948	CUX1	18.8747	18.8715	18.8782	18.2984	18.2166	18.1471	18.3623	18.3554	18.3484	18.6701	18.6539	18.628	18.6294	18.6773	18.7664
PIP5K1C_O60331	PIP5K1C	16.4708	16.6238	16.5099	15.8906	15.9485	15.9881	16.1322	16.0526	16.1776	16.0482	15.9757	16.1363	16.0933	16.0698	15.981
CNTRL_Q7Z7A1	CNTRL	20.7174	20.7664	20.7132	20.0781	20.1285	20.1392	20.183	20.1988	20.2041	20.2596	20.2562	20.2395	20.2466	20.2492	20.2711
GRAP_Q13588	GRAP	18.2969	18.3133	18.305	17.3036	17.4011	17.3376	17.4419	17.4125	17.4776	17.355	17.3415	17.3051	17.2822	17.3404	17.3345
SH3KBP1_Q96B97	SH3KBP1	21.5823	21.5894	21.6039	20.6174	20.4041	20.4098	20.581	20.6659	20.631	20.867	20.8888	20.913	20.7939	20.7096	20.7647
SYNJ1_O43426	SYNJ1	18.6014	18.601	18.6171	18.1314	18.1881	18.1986	18.2273	18.2421	18.2744	18.3691	18.3511	18.3641	18.3617	18.3111	18.3283
CUX1_P39880	CUX1	15.8709	15.7014	15.8797	15.013	15.1518	14.941	15.2092	15.2174	15.2149	15.2216	15.3966	15.3768	15.4343	15.5679	15.4815
PIK3CB_P42338	PIK3CB	15.2234	15.2772	15.3695	15.1591	15.3207	15.2327	15.07	15.0782	15.136	14.8944	14.7762	14.9072	14.9283	14.8085	14.8353
IGHG4_P01861	IGHG4	18.1642	18.2122	18.3156	17.0954	17.4517	17.3737	17.0865	17.0353	17.1322	17.3634	17.5136	17.2291	17.6318	17.7101	17.7222
FGFR1OP2_Q9NVK5	FGFR1OP2	19.6409	19.738	19.7444	18.453	18.2637	18.2092	18.4299	18.5101	18.4876	18.8566	18.8996	18.9929	18.9402	18.7418	18.832
GRAP2_O75791	GRAP2	18.8494	18.9078	18.9591	18.3714	18.4834	18.5768	18.5563	18.5894	18.6553	18.5391	18.5035	18.5211	18.4706	18.5658	18.5605
HK1_P19367	HK1	21.6185	21.6708	21.6537	21.2874	21.4413	21.3713	21.2107	21.2656	21.2446	21.0445	20.9195	21.0324	21.0742	20.9572	20.8765
GNAQ_P50148	GNAQ	17.6669	17.6205	17.6679	16.8615	16.8366	16.9397	16.9603	17.0501	16.9807	17.0245	16.9306	16.9724	17.104	17.0061	16.8948
FN3KRP_Q9HA64	FN3KRP	19.0826	19.0656	19.0777	18.7703	18.8144	18.7634	18.8395	18.8394	18.8333	18.8133	18.7912	18.7399	18.8852	18.8606	18.9067
PLD1_Q13393	PLD1	16.4788	16.4931	16.5457	16.6507	16.7618	16.7781	16.6623	16.6329	16.6271	16.456	16.353	16.4481	16.3221	16.1843	16.2639
LCK_P06239	LCK	19.3907	19.3639	19.3977	18.8734	18.8903	18.8296	18.9131	18.8948	18.9412	18.7285	18.7046	18.7507	18.6595	18.6197	18.5875
INPP5K_Q9BT40	INPP5K	17.5577	17.5166	17.4824	17.0682	17.1644	17.3006	17.2446	17.2933	17.2791	17.0845	17.0195	17.1017	17.2145	17.1126	17.0418
HLA-DRB1_Q95IE3	HLA-DRB1	15.7288	15.5781	15.8101	15.8693	16.0433	15.8288	15.7931	15.7964	15.7397	15.4001	15.4714	15.4181	15.4054	15.716	15.457
PIP4K2B_P78356	PIP4K2B	18.1313	18.1265	18.1054	17.4429	17.4644	17.5121	17.4937	17.4957	17.6014	17.6702	17.632	17.6719	17.588	17.5948	17.6676
PIK3C2B_O00750	PIK3C2B	15.0248	14.9137	15.0358	14.6634	14.3896	14.4152	14.3921	14.4339	14.3471	14.4996	14.6391	14.5665	14.5033	14.4822	14.3716
VAV2_P52735	VAV2	12.6771	12.5313	12.7918	11.812	12.5097	12.2385	11.649	11.8701	12.242	10.9226	11.3118	11.4849	11.5983	11.7848	11.6362
GNG2_P59768	GNG2	19.2263	19.2124	19.2617	17.5292	17.3434	17.3729	17.4635	17.4812	17.5245	17.7134	17.84	17.8217	17.6469	17.4872	17.6778
NT5C_Q8TCD5	NT5C	16.6268	16.6575	16.6768	16.4126	16.4425	16.4522	16.3676	16.3356	16.4454	16.3588	16.2796	16.432	16.3352	16.3207	16.4318
IMPA1_P29218	IMPA1	19.3468	19.4321	19.4096	19.1997	19.1719	19.1796	19.1754	19.1515	19.1346	19.2761	19.195	19.2463	19.2791	19.2207	19.2092
GNA14_O95837	GNA14	14.8832	14.9039	14.8185	14.0673	14.14	14.2289	14.2164	14.2482	14.1237	14.115	14.0832	14.043	14.1669	14.2274	13.9927
HLA-DRB1_Q9TQE0	HLA-DRB1	17.6208	17.5924	17.5687	17.1701	17.0663	17.0595	17.1004	17.0454	17.0707	17.0778	17.0787	17.0683	16.9953	16.963	17.0278
PLCD1_P51178	PLCD1	17.7906	17.8918	17.8205	17.2815	17.475	17.5644	17.4661	17.3925	17.629	17.2342	17.1502	17.2033	17.2218	17.1576	17.1518
HRAS_P01112	HRAS	16.6269	16.6181	16.5803	16.4207	16.32	16.2173	16.3641	16.3704	16.3376	16.4507	16.5218	16.5649	16.4434	16.3174	16.3097
INPP4A_Q96PE3	INPP4A	19.0488	19.0384	19.0377	18.6647	18.7917	18.8094	18.7787	18.7501	18.8113	18.6197	18.5651	18.5451	18.5353	18.592	18.5663
FAM20B_O75063	FAM20B	16.9429	16.9806	16.9745	16.6766	16.5376	16.635	16.6182	16.6491	16.6459	16.742	16.7011	16.6522	16.7228	16.7317	16.723
GNAI3_P08754	GNAI3	18.7543	18.6768	18.7028	18.6552	18.7597	18.7451	18.6309	18.7314	18.6955	18.5254	18.4418	18.5677	18.5245	18.388	18.2422
MTMR14_Q8NCE2	MTMR14	17.7937	17.8247	17.8148	17.5747	17.5939	17.5764	17.5578	17.6381	17.5837	17.6395	17.6406	17.6153	17.6875	17.6425	17.5745
CD79A_P11912	CD79A	14.2827	14.2493	14.3256	12.4323	12.5806	12.9325	12.6003	12.4599	12.7776	12.6406	12.5983	12.5932	12.5689	12.8259	12.5461
INPP5F_Q9Y2H2	INPP5F	16.098	16.5227	16.41	14.5238	14.538	14.3364	14.457	14.6106	14.4025	14.8905	14.7814	14.9343	14.8444	14.7712	14.7014
PIK3CD_O00329	PIK3CD	19.5681	19.7108	19.6273	19.3764	19.5976	19.5805	19.4915	19.5128	19.5443	19.2448	19.1689	19.2871	19.3287	19.3199	19.2336
PAK1_Q13153	PAK1	16.6636	16.7632	16.652	16.4357	16.3166	16.3629	16.3482	16.3866	16.3781	16.3644	16.3739	16.4501	16.4738	16.4169	16.4961
Selenoaminoacid_Metabolism
FEATURE	GENE	A1	A2	A3	D6_C1	D6_C2	D6_C3	D8_C1	D8_C2	D8_C3	D10_C1	D10_C2	D10_C3	D12_C1	D12_C2	D12_C3
SLC9A3R1_O14745	SLC9A3R1	21.2932	21.2943	21.2974	20.8662	20.7721	20.854	21.0957	21.1199	21.1014	21.052	21.0671	21.009	20.7678	20.7433	20.8153
PLCL2_Q9UPR0	PLCL2	19.5252	19.59	19.5828	18.9899	19.0296	19.0658	19.2174	19.2093	19.2669	19.1959	19.1678	19.1684	19.1841	19.1966	19.1954
PLD3_Q8IV08	PLD3	17.6997	17.7082	17.7606	17.4348	17.4184	17.5084	17.6512	17.6684	17.6495	17.5483	17.5209	17.5088	17.4595	17.4648	17.4387
IGLC6_P0DOY3	IGLC6	19.5057	19.3273	19.5248	17.2458	17.3066	17.1076	16.7487	16.718	16.7587	17.4146	17.6395	17.3631	17.8283	17.7644	17.6275
IGHG3_P01860	IGHG3	19.4374	19.3118	19.448	17.6555	17.9908	17.6723	17.307	17.1868	17.2331	17.8511	17.9117	17.6074	18.0754	18.1588	18.0439
PLCB2_Q00722	PLCB2	20.7694	20.7748	20.7916	19.9855	20.0078	20.0114	20.1481	20.1816	20.1568	20.2206	20.1524	20.1297	20.0709	20.1063	20.1506
IGHG1_P0DOX5	IGHG1	16.4209	16.3432	16.5104	15.552	15.8142	15.6307	15.2691	15.162	15.2578	15.6945	15.761	15.4903	15.7851	15.8997	15.7411
SOS1_Q07889	SOS1	20.2069	20.1727	20.2015	19.1997	19.2697	19.2742	19.3959	19.3924	19.3897	19.3635	19.3369	19.2986	19.3219	19.3306	19.2958
IGKC_P0DOX7	IGKC	18.6482	18.4764	18.6609	16.6122	17.0486	16.5613	16.0943	16.0494	15.8833	16.899	17.2519	16.7032	17.3881	17.4865	17.2933
GIT1_Q9Y2X7	GIT1	19.3536	19.3966	19.3544	19.1208	19.0898	19.1182	19.2004	19.2185	19.2375	19.3121	19.3001	19.3007	19.2191	19.2234	19.2239
CD3G_P09693	CD3G	18.6654	18.6857	18.6386	18.3414	18.3496	18.5171	18.604	18.648	18.6787	18.5241	18.4966	18.4171	18.23	18.3561	18.3518
PLCG1_P19174	PLCG1	20.1212	20.0723	20.1117	19.7746	19.9389	19.9632	19.6946	19.5635	19.6873	19.3414	19.2638	19.2322	19.2379	19.2778	19.2161
HLA-DRB1_Q30134	HLA-DRB1	13.8576	13.8545	13.7392	14.5294	14.5668	14.7929	14.2571	13.9708	14.041	13.7466	13.8216	13.8316	13.6746	13.9512	14.1973
PIP4K2A_P48426	PIP4K2A	20.3228	20.3504	20.3232	19.2664	19.1227	19.1805	19.3177	19.3637	19.3698	19.5657	19.6026	19.5722	19.6108	19.6287	19.6675
HLA-DRB1_P20039	HLA-DRB1	16.9527	16.8067	16.9266	17.1055	17.2393	17.358	16.9889	16.9357	16.9227	16.6209	16.684	16.6117	16.5692	16.6981	16.7151
HLA-DRB1_P01911	HLA-DRB1	18.0352	17.8928	18.0266	17.7782	17.729	17.7343	17.5535	17.5983	17.5463	17.3807	17.4792	17.4526	17.4153	17.3655	17.3958
CD247_P20963	CD247	20.0362	20.0658	20.046	19.3989	19.274	19.3694	19.4772	19.4767	19.5325	19.6179	19.6174	19.6096	19.4537	19.4309	19.4966
PAK2_Q13177	PAK2	21.674	21.6602	21.6789	21.3637	21.2577	21.2802	21.4087	21.4441	21.4189	21.5352	21.5681	21.5635	21.5231	21.4977	21.509
HLA-DRB1_Q29974	HLA-DRB1	19.9518	19.6494	19.8791	20.4487	20.5219	20.4911	20.1077	20.0209	20.0438	19.7731	19.9268	19.748	19.7867	20.1766	20.1767
HLA-DRB1_Q30167	HLA-DRB1	18.8171	18.6648	18.8353	18.4972	18.336	18.261	18.0549	18.1701	18.0694	18.2112	18.273	18.2918	18.2546	18.1502	18.2657
SHC1_P29353	SHC1	18.3243	18.354	18.3661	17.8986	17.9347	17.9883	18.0426	18.0588	18.0863	18.0844	18.0164	18.0546	18.0079	18.0314	18.0321
NCK1_P16333	NCK1	19.8593	19.9057	19.8686	19.3137	19.352	19.3236	19.4315	19.4287	19.438	19.5772	19.6237	19.6036	19.5598	19.6046	19.6758
CUX1_Q13948	CUX1	18.8747	18.8715	18.8782	18.2984	18.2166	18.1471	18.3623	18.3554	18.3484	18.6701	18.6539	18.628	18.6294	18.6773	18.7664
PIP5K1C_O60331	PIP5K1C	16.4708	16.6238	16.5099	15.8906	15.9485	15.9881	16.1322	16.0526	16.1776	16.0482	15.9757	16.1363	16.0933	16.0698	15.981
CNTRL_Q7Z7A1	CNTRL	20.7174	20.7664	20.7132	20.0781	20.1285	20.1392	20.183	20.1988	20.2041	20.2596	20.2562	20.2395	20.2466	20.2492	20.2711
GRAP_Q13588	GRAP	18.2969	18.3133	18.305	17.3036	17.4011	17.3376	17.4419	17.4125	17.4776	17.355	17.3415	17.3051	17.2822	17.3404	17.3345
SH3KBP1_Q96B97	SH3KBP1	21.5823	21.5894	21.6039	20.6174	20.4041	20.4098	20.581	20.6659	20.631	20.867	20.8888	20.913	20.7939	20.7096	20.7647
SYNJ1_O43426	SYNJ1	18.6014	18.601	18.6171	18.1314	18.1881	18.1986	18.2273	18.2421	18.2744	18.3691	18.3511	18.3641	18.3617	18.3111	18.3283
CUX1_P39880	CUX1	15.8709	15.7014	15.8797	15.013	15.1518	14.941	15.2092	15.2174	15.2149	15.2216	15.3966	15.3768	15.4343	15.5679	15.4815
PIK3CB_P42338	PIK3CB	15.2234	15.2772	15.3695	15.1591	15.3207	15.2327	15.07	15.0782	15.136	14.8944	14.7762	14.9072	14.9283	14.8085	14.8353
IGHG4_P01861	IGHG4	18.1642	18.2122	18.3156	17.0954	17.4517	17.3737	17.0865	17.0353	17.1322	17.3634	17.5136	17.2291	17.6318	17.7101	17.7222
FGFR1OP2_Q9NVK5	FGFR1OP2	19.6409	19.738	19.7444	18.453	18.2637	18.2092	18.4299	18.5101	18.4876	18.8566	18.8996	18.9929	18.9402	18.7418	18.832
GRAP2_O75791	GRAP2	18.8494	18.9078	18.9591	18.3714	18.4834	18.5768	18.5563	18.5894	18.6553	18.5391	18.5035	18.5211	18.4706	18.5658	18.5605
HK1_P19367	HK1	21.6185	21.6708	21.6537	21.2874	21.4413	21.3713	21.2107	21.2656	21.2446	21.0445	20.9195	21.0324	21.0742	20.9572	20.8765
GNAQ_P50148	GNAQ	17.6669	17.6205	17.6679	16.8615	16.8366	16.9397	16.9603	17.0501	16.9807	17.0245	16.9306	16.9724	17.104	17.0061	16.8948
FN3KRP_Q9HA64	FN3KRP	19.0826	19.0656	19.0777	18.7703	18.8144	18.7634	18.8395	18.8394	18.8333	18.8133	18.7912	18.7399	18.8852	18.8606	18.9067
PLD1_Q13393	PLD1	16.4788	16.4931	16.5457	16.6507	16.7618	16.7781	16.6623	16.6329	16.6271	16.456	16.353	16.4481	16.3221	16.1843	16.2639
LCK_P06239	LCK	19.3907	19.3639	19.3977	18.8734	18.8903	18.8296	18.9131	18.8948	18.9412	18.7285	18.7046	18.7507	18.6595	18.6197	18.5875
INPP5K_Q9BT40	INPP5K	17.5577	17.5166	17.4824	17.0682	17.1644	17.3006	17.2446	17.2933	17.2791	17.0845	17.0195	17.1017	17.2145	17.1126	17.0418
HLA-DRB1_Q95IE3	HLA-DRB1	15.7288	15.5781	15.8101	15.8693	16.0433	15.8288	15.7931	15.7964	15.7397	15.4001	15.4714	15.4181	15.4054	15.716	15.457
PIP4K2B_P78356	PIP4K2B	18.1313	18.1265	18.1054	17.4429	17.4644	17.5121	17.4937	17.4957	17.6014	17.6702	17.632	17.6719	17.588	17.5948	17.6676
PIK3C2B_O00750	PIK3C2B	15.0248	14.9137	15.0358	14.6634	14.3896	14.4152	14.3921	14.4339	14.3471	14.4996	14.6391	14.5665	14.5033	14.4822	14.3716
VAV2_P52735	VAV2	12.6771	12.5313	12.7918	11.812	12.5097	12.2385	11.649	11.8701	12.242	10.9226	11.3118	11.4849	11.5983	11.7848	11.6362
GNG2_P59768	GNG2	19.2263	19.2124	19.2617	17.5292	17.3434	17.3729	17.4635	17.4812	17.5245	17.7134	17.84	17.8217	17.6469	17.4872	17.6778
NT5C_Q8TCD5	NT5C	16.6268	16.6575	16.6768	16.4126	16.4425	16.4522	16.3676	16.3356	16.4454	16.3588	16.2796	16.432	16.3352	16.3207	16.4318
IMPA1_P29218	IMPA1	19.3468	19.4321	19.4096	19.1997	19.1719	19.1796	19.1754	19.1515	19.1346	19.2761	19.195	19.2463	19.2791	19.2207	19.2092
GNA14_O95837	GNA14	14.8832	14.9039	14.8185	14.0673	14.14	14.2289	14.2164	14.2482	14.1237	14.115	14.0832	14.043	14.1669	14.2274	13.9927
HLA-DRB1_Q9TQE0	HLA-DRB1	17.6208	17.5924	17.5687	17.1701	17.0663	17.0595	17.1004	17.0454	17.0707	17.0778	17.0787	17.0683	16.9953	16.963	17.0278
PLCD1_P51178	PLCD1	17.7906	17.8918	17.8205	17.2815	17.475	17.5644	17.4661	17.3925	17.629	17.2342	17.1502	17.2033	17.2218	17.1576	17.1518
HRAS_P01112	HRAS	16.6269	16.6181	16.5803	16.4207	16.32	16.2173	16.3641	16.3704	16.3376	16.4507	16.5218	16.5649	16.4434	16.3174	16.3097
INPP4A_Q96PE3	INPP4A	19.0488	19.0384	19.0377	18.6647	18.7917	18.8094	18.7787	18.7501	18.8113	18.6197	18.5651	18.5451	18.5353	18.592	18.5663
FAM20B_O75063	FAM20B	16.9429	16.9806	16.9745	16.6766	16.5376	16.635	16.6182	16.6491	16.6459	16.742	16.7011	16.6522	16.7228	16.7317	16.723
GNAI3_P08754	GNAI3	18.7543	18.6768	18.7028	18.6552	18.7597	18.7451	18.6309	18.7314	18.6955	18.5254	18.4418	18.5677	18.5245	18.388	18.2422
MTMR14_Q8NCE2	MTMR14	17.7937	17.8247	17.8148	17.5747	17.5939	17.5764	17.5578	17.6381	17.5837	17.6395	17.6406	17.6153	17.6875	17.6425	17.5745
CD79A_P11912	CD79A	14.2827	14.2493	14.3256	12.4323	12.5806	12.9325	12.6003	12.4599	12.7776	12.6406	12.5983	12.5932	12.5689	12.8259	12.5461
INPP5F_Q9Y2H2	INPP5F	16.098	16.5227	16.41	14.5238	14.538	14.3364	14.457	14.6106	14.4025	14.8905	14.7814	14.9343	14.8444	14.7712	14.7014
PIK3CD_O00329	PIK3CD	19.5681	19.7108	19.6273	19.3764	19.5976	19.5805	19.4915	19.5128	19.5443	19.2448	19.1689	19.2871	19.3287	19.3199	19.2336
PAK1_Q13153	PAK1	16.6636	16.7632	16.652	16.4357	16.3166	16.3629	16.3482	16.3866	16.3781	16.3644	16.3739	16.4501	16.4738	16.4169	16.4961

## Sheet: S7ABC
	Gate:	lymph_selective/Single Cells/Live/Q3: CD3+ , CD19-/Q1: CD8- , CD4+/CD276+ | Mean (Comp-BV785-A :: PD-1)	lymph_selective/Single Cells/Live/Q3: CD3+ , CD19-/Q1: CD8- , CD4+/CD276- | Mean (Comp-BV785-A :: PD-1)	lymph_selective/Single Cells/Live/Q3: CD3+ , CD19-/Q1: CD8- , CD4+/Flt-1+ | Mean (Comp-BV785-A :: PD-1)	lymph_selective/Single Cells/Live/Q3: CD3+ , CD19-/Q1: CD8- , CD4+/Flt-1- | Mean (Comp-BV785-A :: PD-1)
HIV Status	Donor	CD276+	CD276-	FLT1+	FLT1-
HIV-	A013.fcs	12500	4166	5862	4346
HIV-	A022.fcs	6595	2247	4610	2290
HIV-	A027.fcs	5985	3493	4798	3507
HIV-	A036.fcs	9687	1732	4587	1830
HIV-	A040.fcs	6819	4264	5264	4313
HIV-	Mean	8317.2	3180.4	5024.2	3257.2
HIV-	SD	2739.61	1141.54	541.591	1154.88
HIV+	A055.fcs	5709	2980	4748	3006
HIV+	A065.fcs	7251	2312	3677	2351
HIV+	A069.fcs	4906	2745	3755	2762
HIV+	A080.fcs	9257	5554	5933	5646
HIV+	A097.fcs	4373	2574	3638	2574
HIV+	Mean	6299.2	3233	4350.2	3267.8
HIV+	SD	1978.26	1320.2	997.27	1351.12
Combined	Mean	7308	3207	4687	3262
Combined	SD	2491	1164	836	1185

## Sheet: S8ABCD
	CD160	TIM3	PD1	CD137	TIGIT	LAG3
HDAC_1um_2D_1	3945	38024	11275	8420	40103	12490
HDAC_1um_2D_2	3988	30765	10551	8044	37268	10133
HDAC_1um_2D_3	4331	31927	10857	8273	37977	10255
P300_1um_2D_1	4243	14832	6981	5936	35810	7396
P300_1um_2D_2	3031	13261	6567	5037	43291	6817
P300_1um_2D_3	3664	15325	6726	5317	39163	7191
SMARCA4_10um_2D_1	3853	40218	9268	6607	25168	7495
SMARCA4_10um_2D_2	3458	33506	8801	5792	26664	5748
SMARCA4_10um_2D_3	4118	36690	8570	6259	22079	5837
DMSO_1	3546	30432	7938	5590	20227	4806
DMSO_2	3356	32634	9173	5368	29640	5461
DMSO_3	3505	31719	8788	5504	26723	5267
Rest_2D_1	3349	5046	5143	3664	2862	1272
Rest_2D_2	3349	6440	5704	3417	4876	1343
Rest_2D_3	3567	7594	5783	3581	3599	1521
NFAT_1um_2D_1	3343	37019	8634	6119	24297	5936
NFAT_1um_2D_2	3705	32420	8224	5990	22223	4885
NFAT_1um_2D_3	4154	34481	9879	5410	28585	6676
Dasat_10nm_2D_1	3129	3438	5143	3136	2234	1302
Dasat_10nm_2D_2	2181	831	3959	2562	1541	913
Dasat_10nm_2D_3	3222	1581	4869	3594	2365	1290
HDAC_1um_1D_1	3485	45145	9105	6250	30882	6278
HDAC_1um_1D_2	3458	41791	8749	6165	28201	4973
HDAC_1um_1D_3	3796	34329	9806	7287	35477	4909
SMARCA4_10um_1D_1	3492	43629	9296	5863	27084	7640
SMARCA4_10um_1D_2	3588	38798	9407	5837	25961	7341
SMARCA4_10um_1D_3	4257	37184	9519	6756	24565	6499
PKCact_10um_1D_1	3594	54905	14215	5427	61626	9214
PKCact_10um_1D_2	3588	51574	14719	5376	66277	8998
PKCact_10um_1D_3	5151	50631	14672	6412	63986	9505
NFAT_1um_1D_1	3057	34178	8801	5376	26963	5530
NFAT_1um_1D_2	3981	40582	8533	5393	23157	5854
NFAT_1um_1D_3	4520	36936	9351	6766	26664	5990
Mean	3667	29935	8758	5652	27804	5963
SD	528	15284	2589	1399	16478	2854
