# Supplementary material for: Multiomic profiling of chronically activated CD4+ T cells identifies drivers of exhaustion and metabolic reprogramming
Source: PLoS Biol. 2024 Dec 17;22(12):e3002943. doi: 10.1371/journal.pbio.3002943 (PMC11703073; doi:10.1371/journal.pbio.3002943)
Supplement: S4 Data — Proteomic data and cluster assignments for kinases. Sort by “Cluster” column to see proteins of the same cluster and use the heatmap (left-side of the sheet) to observe expression patterns. (XLSX) [file pbio.3002943.s014.xlsx]

## Sheet: Kinase_Exh1_Summary_Prot_Clust
	Normalized Log2 Intensity, Row Z Score																			Day_8-Day_6			Day_10-Day_6			Day_12-Day_6			Acute-Day_6			Day_10-Day_8			Day_12-Day_8			Acute-Day_8			Day_12-Day_10			Acute-Day_10			Acute-Day_12
FEATURE	A1	A2	A3	D10_C1	D10_C2	D10_C3	D12_C1	D12_C2	D12_C3	D6_C1	D6_C2	D6_C3	D8_C1	D8_C2	D8_C3	GENE	PROTEIN	cluster	UNIPROT	MAXFC	P.VALUE	ADJ.P.VAL	LOGFC	P.VALUE.1	ADJ.P.VAL.1	LOGFC.1	P.VALUE.2	ADJ.P.VAL.2	LOGFC.2	P.VALUE.3	ADJ.P.VAL.3	LOGFC.3	P.VALUE.4	ADJ.P.VAL.4	LOGFC.4	P.VALUE.5	ADJ.P.VAL.5	LOGFC.5	P.VALUE.6	ADJ.P.VAL.6	LOGFC.6	P.VALUE.7	ADJ.P.VAL.7	LOGFC.7	P.VALUE.8	ADJ.P.VAL.8	LOGFC.8	P.VALUE.9	ADJ.P.VAL.9
RPS6KA5_O75582	1.91463	1.93794	1.87955	-0.439253	-0.554894	-0.605431	-0.719136	-0.628385	-0.749297	-0.446609	-0.328437	-0.315212	-0.314094	-0.30249	-0.32888	RPS6KA5	Ribosomal protein S6 kinase alpha-5	1	O75582	1.0796	0.382352	0.5201	0.0288814	0.00746811	0.0115182	-0.101592	3.26e-05	9.54e-05	-0.200775	5.85e-15	2.51e-12	1.36084	0.00137086	0.00327269	-0.130474	8.49e-06	7.42e-05	-0.229657	7.64e-15	4.28e-12	1.33195	0.00861728	0.0776725	-0.0991829	2.38e-15	3.34e-12	1.46243	1.05e-15	1.47e-12
STK10_O94804	1.85203	1.91113	1.91734	-0.174549	-0.213294	-0.25522	-0.52631	-0.675254	-0.474821	-0.713389	-0.837097	-0.735618	-0.323717	-0.330305	-0.420924	STK10	Serine/threonine-protein kinase 10	1	O94804	1.05292	3.35e-05	0.00101061	0.173848	1.44e-06	8.62e-06	0.23584	0.00782774	0.0123286	0.0875182	8.79e-15	2.84e-12	1.14352	0.0440403	0.0647729	0.0619919	0.00849083	0.0157291	-0.0863297	6.84e-14	1.69e-11	0.969668	0.000147817	0.00511033	-0.148322	1.55e-13	3.76e-11	0.907676	2.37e-14	8.46e-12
CAMK2G_Q13555	1.87535	1.88879	1.90655	-0.326596	-0.228015	-0.501983	-0.79535	-0.80903	-0.725785	-0.648594	-0.571733	-0.402857	-0.202078	-0.218649	-0.240015	CAMK2G	Calcium/calmodulin-dependent protein kinase type II subunit gamma	1	Q13555	1.05918	0.0015542	0.0111597	0.123883	0.0347269	0.0473221	0.0729297	0.011555	0.0175635	-0.0910004	3.82e-13	2.65e-11	0.938845	0.122892	0.160313	-0.0509529	1.17e-05	9.19e-05	-0.214883	2.2e-12	1.31e-10	0.814962	0.000156292	0.00535923	-0.16393	1.04e-12	1.09e-10	0.865915	1.21e-13	1.95e-11
MAST4_O15021	1.83744	1.7563	1.72495	0.106318	0.179121	0.131163	-0.425964	-0.465236	-0.358592	-0.919651	-1.1526	-1.10365	-0.526402	-0.408859	-0.374343	MAST4	Microtubule-associated serine/threonine-protein kinase 4	1	O15021	1.06974	7.86e-07	0.000115793	0.284612	3.87e-10	8.14e-08	0.54786	5.55e-07	3.98e-06	0.293734	9.63e-15	3e-12	1.29543	1.83e-06	5.08e-05	0.263248	0.777632	0.814617	0.00912136	2.11e-13	3.27e-11	1.01082	2.68e-06	0.000295755	-0.254127	8.75e-12	4.43e-10	0.747574	2.36e-13	2.7e-11
STK3_Q13188	-1.86447	-1.88183	-1.82859	0.426508	0.808105	0.59705	0.762133	0.919862	0.886622	0.137546	0.206854	0.216388	0.212987	0.199333	0.201498	STK3	Serine/threonine-protein kinase 3;Serine/threonine-protein kinase 3 36kDa subunit;Serine/threonine-protein kinase 3 20kDa subunit	2	Q13188	1.04819	0.852011	0.902389	0.00544082	0.000581171	0.00114557	0.130387	8.36e-06	3.15e-05	0.205995	2.09e-11	3.99e-10	-0.629496	0.00081789	0.00215978	0.124946	1.1e-05	8.77e-05	0.200555	1.88e-11	5.57e-10	-0.634937	0.0206519	0.13674	0.0756086	2.06e-12	1.69e-10	-0.759883	6.38e-13	5.2e-11
LCK_P06239	1.7936	1.69474	1.81936	-0.641768	-0.729484	-0.560026	-0.895604	-1.04193	-1.1604	-0.108789	-0.0466381	-0.270052	0.0369174	-0.030175	0.140257	LCK	Tyrosine-protein kinase Lck	1	P06239	1.04091	0.0801887	0.168407	0.0518903	0.000267411	0.000576623	-0.136488	9.09e-07	5.75e-06	-0.242236	1.22e-10	1.49e-09	0.519665	1.29e-05	0.000133203	-0.188379	1.04e-07	3.52e-06	-0.294127	4.38e-10	5.28e-09	0.467774	0.00202427	0.0309198	-0.105748	7.06e-12	3.78e-10	0.656153	1.12e-12	8.03e-11
PTK2B_Q14289	1.74375	1.6656	1.8561	-0.655553	-0.733439	-0.707731	-0.941131	-1.05972	-1.11031	-0.00268316	0.0870849	0.021211	-0.053361	-0.135492	0.0256814	PTK2B	Protein-tyrosine kinase 2-beta	1	Q14289	1.03146	0.386499	0.52373	-0.0199415	6.84e-06	2.68e-05	-0.163395	1.09e-07	1.33e-06	-0.238658	4.18e-10	3.76e-09	0.382816	2.55e-05	0.00019712	-0.143453	2.93e-07	7.26e-06	-0.218716	2.26e-10	3.18e-09	0.402758	0.00509811	0.0560592	-0.0752634	5.46e-12	3.1e-10	0.546211	1.11e-12	8.03e-11
CHEK1_O14757	-1.82781	-1.88086	-1.7824	0.206921	0.0820806	0.282419	0.217119	0.147495	0.00633603	0.88777	1.00008	1.03944	0.543584	0.563145	0.514689	CHEK1	Serine/threonine-protein kinase Chk1	2	O14757	1.07237	3.74e-05	0.00107577	-0.202417	6.79e-08	1.32e-06	-0.365172	2.64e-08	5.18e-07	-0.396246	1.3e-14	3.42e-12	-1.30489	0.000275541	0.00092667	-0.162755	5.66e-05	0.000287603	-0.193829	1.06e-13	2.03e-11	-1.10247	0.358822	0.602531	-0.0310738	7.69e-13	9.36e-11	-0.939718	1.16e-12	8.22e-11
MAP2K3_P46734	-1.75166	-1.69147	-1.80802	0.48024	0.493218	0.543765	1.20086	1.203	0.923326	-0.129023	-0.073485	-0.207717	0.247186	0.3139	0.255889	MAP2K3	Dual specificity mitogen-activated protein kinase kinase 3	3	P46734	1.03437	0.00181408	0.0124229	0.0921672	3.86e-05	0.00010778	0.144758	3.06e-08	5.62e-07	0.280693	1.45e-09	9.62e-09	-0.363571	0.0433301	0.0638694	0.0525912	2.62e-06	3.31e-05	0.188526	9.44e-11	1.64e-09	-0.455739	7.02e-05	0.00287493	0.135934	2.49e-11	8.58e-10	-0.50833	1.35e-12	8.9e-11
MAP3K5_Q99683	1.84982	1.76586	1.9566	-0.245289	-0.460717	-0.223441	-0.629518	-0.909553	-0.753261	-0.710718	-0.78659	-0.589425	-0.16306	-0.138036	0.0373339	MAP3K5	Mitogen-activated protein kinase kinase kinase 5	1	Q99683	1.05992	3.9e-05	0.00111858	0.229633	0.00186934	0.00327584	0.145779	0.498682	0.542391	-0.0258985	2.79e-12	9.87e-11	0.964776	0.0426378	0.0629968	-0.0838537	1.36e-05	0.000101334	-0.255531	7.81e-11	1.44e-09	0.735144	0.000527309	0.0130676	-0.171677	2.09e-11	7.43e-10	0.818997	2.01e-12	1.16e-10
BUB1B_O60566	-1.97695	-1.99507	-1.6234	0.542784	0.665934	0.69172	0.748479	0.807489	0.858458	0.317046	0.281996	0.239364	0.111355	0.218905	0.111889	BUB1B	Mitotic checkpoint serine/threonine-protein kinase BUB1 beta	2	O60566	1.04307	0.212732	0.342237	-0.0397319	0.00397098	0.00643399	0.106488	0.000185057	0.000425352	0.158024	3.13e-11	5.32e-10	-0.645107	0.000362237	0.00114019	0.14622	2.25e-05	0.000146171	0.197756	6.8e-11	1.31e-09	-0.605375	0.113204	0.336171	0.0515366	4.8e-12	2.88e-10	-0.751594	2.12e-12	1.19e-10
ATM_Q13315	1.71866	1.92061	1.74365	-0.900685	-0.988473	-0.829712	-0.663805	-0.657631	-0.901855	-0.138372	0.209214	-0.00742836	-0.117975	-0.228348	-0.157851	ATM	Serine-protein kinase ATM	1	Q13315	1.04813	0.089901	0.182768	-0.0651257	7.82e-07	5.67e-06	-0.319242	6.36e-06	2.52e-05	-0.262379	4.18e-10	3.76e-09	0.610366	8.84e-06	0.000110107	-0.254116	0.000104095	0.000448234	-0.197253	1.22e-10	1.97e-09	0.675492	0.133465	0.36761	0.056863	2.44e-12	1.9e-10	0.929608	5.32e-12	2.24e-10
TNIK_Q9UKE5	2	1.90182	1.77479	-0.400444	-0.278073	-0.427835	-0.732647	-0.6958	-0.497682	-0.492443	-0.389111	-0.422092	-0.611628	-0.417167	-0.380283	TNIK	TRAF2 and NCK-interacting protein kinase	1	Q9UKE5	1.03518	0.749279	0.83114	-0.00937011	0.55188	0.592731	0.0175343	0.0766739	0.0989003	-0.0553225	2.32e-11	4.33e-10	0.626458	0.365922	0.423898	0.0269044	0.133977	0.177419	-0.0459524	1.94e-11	5.62e-10	0.635828	0.0251967	0.151798	-0.0728568	3.29e-11	1.06e-09	0.608924	8.22e-12	3.04e-10
CDK6_Q00534	-1.83467	-2	-1.64944	0.156184	0.300993	0.368589	0.722216	0.915604	0.754298	0.482183	0.828002	0.558968	0.135839	0.223033	0.139487	CDK6	Cyclin-dependent kinase 6	2	Q00534	1.05802	0.00209031	0.0136439	-0.176399	0.0118863	0.0176239	-0.134267	0.165335	0.198938	0.0672973	3.76e-11	6.09e-10	-0.959281	0.373762	0.431611	0.042132	0.000152901	0.000598288	0.243696	4.44e-10	5.35e-09	-0.782882	0.000762237	0.0163826	0.201564	2.35e-10	4.39e-09	-0.825014	1.64e-11	5.27e-10
CAMK1_Q14012	-1.96121	-1.95083	-1.82014	0.263323	0.364622	0.387308	0.7097	0.451056	0.359085	0.496619	0.693121	0.775148	0.405974	0.333733	0.492494	CAMK1	Calcium/calmodulin-dependent protein kinase type 1	3	Q14012	1.0399	0.0460317	0.112646	-0.0669265	0.0135662	0.0199074	-0.0867434	0.202517	0.239593	-0.0406523	1.08e-11	2.45e-10	-0.703081	0.523972	0.578815	-0.0198168	0.4011	0.464074	0.0262743	3.66e-11	8.55e-10	-0.636154	0.152151	0.390849	0.0460911	5.39e-11	1.49e-09	-0.616338	2.23e-11	6.72e-10
STK38_Q15208	1.64714	1.79918	1.59845	-0.427253	-0.624059	-0.824322	-1.05206	-0.937303	-1.0224	-0.697894	-0.421072	-0.218691	0.402305	0.254777	0.523198	STK38	Serine/threonine-protein kinase 38	1	Q15208	1.0525	2.12e-05	0.000739948	0.315142	0.184404	0.218317	-0.0673325	0.000821449	0.00160227	-0.209528	6.22e-10	5.09e-09	0.798816	2.9e-06	6.4e-05	-0.382474	8.79e-08	3.14e-06	-0.52467	2.21e-07	8.03e-07	0.483675	0.0112917	0.0922777	-0.142196	2.34e-10	4.38e-09	0.866149	3.68e-11	9.82e-10
MAPK13_O15264	1.72415	1.8013	1.79086	-0.953264	-0.931798	-0.72899	-0.642108	-0.62243	-0.618244	0.545095	0.104373	0.0394333	-0.503225	-0.595179	-0.409969	MAPK13	Mitogen-activated protein kinase 13	1	O15264	1.06283	2.75e-05	0.000883007	-0.286637	3.76e-07	3.53e-06	-0.430875	5.61e-06	2.28e-05	-0.33548	7.77e-09	3.7e-08	0.603651	0.0069571	0.0128964	-0.144237	0.29577	0.355984	-0.0488422	7.3e-11	1.38e-09	0.890289	0.0534998	0.230405	0.095395	1.16e-11	5.04e-10	1.03453	3.8e-11	1e-09
SMG1_Q96Q15	-1.6389	-1.31589	-1.75531	0.495946	0.670062	0.628763	1.15885	1.11253	1.52434	-0.293949	-0.581725	-0.23127	0.046507	0.0189315	0.161122	SMG1	Serine/threonine-protein kinase SMG1	3	Q96Q15	1.05287	0.00649055	0.0292999	0.16694	9.92e-06	3.57e-05	0.363263	3.1e-08	5.65e-07	0.613759	1e-06	2.46e-06	-0.451076	0.0022079	0.00485818	0.196323	1.11e-06	1.79e-05	0.446819	2.86e-08	1.43e-07	-0.618016	0.000327394	0.00951707	0.250496	1.1e-09	1.45e-08	-0.814339	4.26e-11	1.08e-09
ULK3_Q6PHR2	1.62468	1.8226	1.95427	-0.569828	-0.829335	-0.760615	-0.826938	-0.802146	-1.03578	-0.293162	0.049412	0.152881	-0.0112015	-0.194731	-0.280105	ULK3	Serine/threonine-protein kinase ULK3	1	Q6PHR2	1.06005	0.329531	0.470734	-0.0497791	0.000159087	0.000365761	-0.260619	2.02e-05	6.43e-05	-0.324244	4.58e-09	2.43e-08	0.691874	0.000939616	0.0024111	-0.21084	9.95e-05	0.000432669	-0.274464	2.01e-09	1.76e-08	0.741654	0.218104	0.468496	-0.0636248	9.81e-11	2.33e-09	0.952493	4.46e-11	1.12e-09
MINK1_Q8N4C8	1.85132	2	1.75769	-0.298829	-0.222038	-0.527366	-0.508239	-0.407161	-0.439342	-0.654235	-0.837888	-0.564591	-0.420198	-0.467278	-0.374903	MINK1	Misshapen-like kinase 1	1	Q8N4C8	1.03792	0.0441097	0.109791	0.0692516	0.0143301	0.0209406	0.0879212	0.0704254	0.0915291	0.0611992	2.24e-11	4.21e-10	0.678169	0.55716	0.610261	0.0186696	0.798974	0.833025	-0.00805241	8.34e-11	1.5e-09	0.608917	0.404181	0.64115	-0.026722	1.22e-10	2.68e-09	0.590248	7.1e-11	1.59e-09
ABR_Q12979	1.88317	1.81253	1.75055	-0.392658	-0.747219	-0.568692	-0.86618	-0.828468	-1.1168	-0.539856	-0.269508	-0.0879646	-0.0511616	-0.0576579	0.0799092	ABR	Active breakpoint cluster region-related protein	1	Q12979	1.03396	0.0575465	0.1319	0.0667515	0.0735196	0.0943968	-0.0623564	0.000537641	0.00109394	-0.14713	1.77e-09	1.13e-08	0.487603	0.00149374	0.00350528	-0.129108	1.76e-05	0.00012221	-0.213882	1.02e-08	6.13e-08	0.420852	0.0203313	0.135882	-0.0847737	4.18e-10	6.7e-09	0.54996	7.34e-11	1.62e-09
BAZ1A_Q9NRL2	-1.95055	-1.84806	-1.96294	0.407176	0.429472	0.574457	0.531705	0.547244	0.713925	0.266186	0.35532	0.53891	0.547424	0.367815	0.481926	BAZ1A	Bromodomain adjacent to zinc finger domain protein 1A	3	Q9NRL2	1.0227	0.544573	0.666709	0.0142904	0.521517	0.562783	0.0151319	0.120923	0.149086	0.0381756	2.13e-10	2.28e-09	-0.417816	0.971325	0.977491	0.000841433	0.317543	0.378823	0.0238852	1.42e-10	2.23e-09	-0.432106	0.33422	0.58012	0.0230438	1.38e-10	2.92e-09	-0.432947	7.37e-11	1.62e-09
RPS6KA4_O75676	2	1.67829	1.86021	-0.494796	-0.428498	-0.612584	-0.944827	-0.75522	-0.779679	-0.332056	-0.166837	-0.279572	-0.12897	-0.309509	-0.394897	RPS6KA4	Ribosomal protein S6 kinase alpha-4	1	O75676	1.03012	0.895619	0.932117	-0.00353889	0.088501	0.111855	-0.0488139	0.00123221	0.00231788	-0.109643	1.35e-09	9.22e-09	0.412849	0.111326	0.146614	-0.045275	0.00157592	0.00377943	-0.106104	1.22e-09	1.17e-08	0.416388	0.0392321	0.193876	-0.0608293	3.53e-10	5.97e-09	0.461663	7.86e-11	1.71e-09
CDK2_P24941	-1.81722	-1.91284	-1.71337	0.0801646	0.156666	0.0503548	0.198779	0.150106	0.0596578	0.673407	1.0041	1.13078	0.594495	0.726527	0.618381	CDK2	Cyclin-dependent kinase 2	2	P24941	1.06284	0.0145876	0.050512	-0.118389	2.13e-06	1.13e-05	-0.34351	3.59e-06	1.6e-05	-0.326974	1.8e-12	7.5e-11	-1.12433	0.000140983	0.000568295	-0.22512	0.000276134	0.000932395	-0.208585	7.1e-12	2.88e-10	-1.00594	0.699186	0.842856	0.0165355	1.57e-10	3.2e-09	-0.780815	1.22e-10	2.35e-09
GRK6_P43250	1.52727	1.59487	1.56255	-0.579673	-0.837096	-0.722877	-0.871485	-1.33738	-1.36413	-0.334419	-0.106325	0.190825	0.430905	0.352373	0.494584	GRK6	G protein-coupled receptor kinase 6	1	P43250	1.03443	0.0065525	0.0294214	0.118142	0.00154635	0.00275581	-0.146131	1.01e-05	3.68e-05	-0.25697	1.4e-07	4.31e-07	0.381589	7.59e-06	0.000102102	-0.264273	1.7e-07	5.05e-06	-0.375112	7.84e-06	1.84e-05	0.263447	0.00959158	0.0830748	-0.11084	3.2e-09	3.34e-08	0.52772	3.25e-10	5e-09
TTK_P33981	-1.7844	-2	-1.75514	0.422347	0.536865	0.356264	0.0429581	0.146295	0.398014	0.452947	0.590457	0.76035	0.709419	0.67115	0.582178	TTK	Dual specificity protein kinase TTK	3	P33981	1.04377	0.676822	0.774024	0.0170313	0.213524	0.249905	-0.0523045	0.00641424	0.010327	-0.13031	6.58e-11	9.24e-10	-0.800509	0.106824	0.141127	-0.0693359	0.00287041	0.00620065	-0.147342	5.09e-11	1.09e-09	-0.817541	0.0733102	0.268943	-0.0780058	1.5e-10	3.1e-09	-0.748205	5.68e-10	7.72e-09
PRKX_P51817	1.75537	1.58762	1.855	-0.666076	-0.887873	-0.894075	-0.941302	-0.914703	-0.921948	-0.473416	0.239233	-0.0357004	0.123965	-0.0543661	0.228275	PRKX	cAMP-dependent protein kinase catalytic subunit PRKX;Putative serine/threonine-protein kinase PRKY	1	P51817	1.0351	0.260725	0.395852	0.0452257	0.000630035	0.00123177	-0.173504	0.000190993	0.000437441	-0.199785	5.83e-08	2.02e-07	0.435553	8.41e-05	0.000410331	-0.218729	2.85e-05	0.000173512	-0.245011	2.03e-07	7.5e-07	0.390327	0.506142	0.719475	-0.0262811	1.13e-09	1.48e-08	0.609057	6.78e-10	8.87e-09
PLK1_P53350	-1.92015	-2	-1.60985	0.379041	0.468912	0.353219	0.224123	0.246717	0.527096	0.68663	0.566828	0.677794	0.775699	0.447485	0.338707	PLK1	Serine/threonine-protein kinase PLK1	3	P53350	1.04857	0.405549	0.542346	-0.0427432	0.113524	0.140232	-0.0844862	0.0494119	0.0660161	-0.108005	2.88e-10	2.84e-09	-0.882206	0.416325	0.474094	-0.041743	0.212314	0.266098	-0.0652618	5.24e-10	6.07e-09	-0.839463	0.643927	0.80734	-0.0235188	9.68e-10	1.33e-08	-0.79772	1.39e-09	1.61e-08
NEK2_P51955	-1.79213	-2	-1.61507	0.222309	0.6024	0.541961	0.33205	0.616608	0.467617	0.458834	0.338569	0.471203	0.411473	0.643969	0.597311	NEK2	Serine/threonine-protein kinase Nek2	3	P51955	1.09274	0.417931	0.554228	0.0667166	0.834125	0.855405	0.0170312	0.752772	0.780456	0.0256464	1.87e-09	1.17e-08	-1.21102	0.543951	0.597785	-0.0496854	0.615089	0.670524	-0.0410702	9.84e-10	9.95e-09	-1.27773	0.91558	0.961144	0.00861519	1.58e-09	1.94e-08	-1.22805	1.46e-09	1.65e-08
AURKA_O14965	-1.63257	-2	-1.81012	0.42531	0.579481	0.495877	0.230848	0.485753	0.613583	0.797414	0.421572	0.633465	0.319091	0.420816	0.269676	AURKA	Aurora kinase A	3	O14965	1.04694	0.086889	0.178378	-0.0952095	0.452601	0.494962	-0.039737	0.271258	0.314062	-0.0589948	6.39e-10	5.19e-09	-0.852314	0.299554	0.354681	0.0554725	0.492813	0.55453	0.0362147	2.64e-09	2.14e-08	-0.757104	0.713436	0.850575	-0.0192577	1.13e-09	1.48e-08	-0.812577	1.51e-09	1.7e-08
PRKD2_Q9BZL6	1.84759	1.92526	1.92813	-0.607961	-0.804994	-0.410366	-0.319042	-0.280027	-0.381611	-0.773955	-0.254409	-0.226827	-0.622829	-0.627755	-0.39121	PRKD2	Serine/threonine-protein kinase D2	1	Q9BZL6	1.03708	0.397754	0.534474	-0.0342354	0.221472	0.257842	-0.0503105	0.545299	0.586788	0.0243092	1.22e-09	8.51e-09	0.616002	0.687944	0.730185	-0.0160751	0.159082	0.206305	0.0585446	6.38e-10	7e-09	0.650237	0.0795026	0.279808	0.0746196	4.76e-10	7.41e-09	0.666312	1.98e-09	2.1e-08
DAPK2_Q9UIK4	-1.89681	-1.63045	-1.95012	0.410936	0.681056	0.21847	0.667448	0.946975	0.92373	-0.316261	0.175896	0.245615	0.725973	0.279521	0.518024	DAPK2	Death-associated protein kinase 2	2	Q9UIK4	1.04379	0.0213944	0.0664451	0.117646	0.044461	0.0595151	0.0999726	0.000642703	0.00128525	0.20181	1.67e-07	5.05e-07	-0.463081	0.69967	0.740666	-0.017673	0.0835495	0.117198	0.0841642	1.23e-08	7.08e-08	-0.580726	0.0412022	0.199334	0.101837	1.76e-08	1.35e-07	-0.563053	2.47e-09	2.51e-08
DAPK3_O43293	-0.726298	-1.28819	-0.803297	0.638356	0.75348	0.787565	1.32092	1.3011	1.62107	-0.964943	-1.0832	-1.13092	-0.264415	0.0614581	-0.222691	DAPK3	Death-associated protein kinase 3	4	O43293	1.02714	0.000104122	0.002039	0.180074	9.9e-08	1.59e-06	0.350445	2.19e-09	9.69e-08	0.485411	0.478631	0.50802	0.0236276	0.000171723	0.000652522	0.170371	4.67e-07	1.01e-05	0.305337	0.000359789	0.000606701	-0.156446	0.00118021	0.0218391	0.134966	2.18e-07	1.11e-06	-0.326817	3.97e-09	3.75e-08
MAP4K1_Q92918	2	1.76835	1.65304	-0.533147	-0.135984	-0.0702267	-0.207126	-0.671587	-0.643738	-0.87657	-1.02192	-0.712861	-0.27866	-0.27735	-0.099141	MAP4K1	Mitogen-activated protein kinase kinase kinase kinase 1	1	Q92918	1.04303	0.00181018	0.0124167	0.195021	0.00248099	0.00422946	0.186626	0.0478398	0.0641913	0.108556	7.59e-10	5.9e-09	0.811471	0.868056	0.888142	-0.00839495	0.105149	0.143054	-0.0864642	1.98e-08	1.05e-07	0.616451	0.139692	0.375766	-0.0780693	1.69e-08	1.31e-07	0.624846	4.22e-09	3.95e-08
ERN1_O75460	1.89388	1.82519	1.86858	-0.157626	-0.456011	-0.507862	-0.364702	0.113843	-0.349997	-1.07576	-0.560548	-0.85297	-0.441736	-0.451129	-0.483149	ERN1	Serine/threonine-protein kinase/endoribonuclease IRE1;Serine/threonine-protein kinase;Endoribonuclease	1	O75460	1.05831	0.0254318	0.0744587	0.139745	0.00852147	0.0129878	0.171694	0.00093307	0.00180159	0.237049	1.89e-10	2.04e-09	1.01387	0.572435	0.625117	0.0319486	0.101821	0.13927	0.0973034	1.13e-09	1.1e-08	0.874129	0.25772	0.508359	0.0653549	1.76e-09	2.1e-08	0.84218	4.61e-09	4.24e-08
CIT_O14578	-1.72137	-2	-1.83793	0.420619	0.309511	0.18338	0.0243363	0.17797	0.385054	0.455456	0.505782	0.849069	0.835416	0.795541	0.668902	CIT	Citron Rho-interacting kinase	3	O14578	1.02781	0.289405	0.428169	0.0339839	0.0645254	0.0837703	-0.0622545	0.0165732	0.0243838	-0.0848953	5.77e-10	4.8e-09	-0.515179	0.00824046	0.0149456	-0.0962384	0.00205946	0.00471047	-0.118879	2.67e-10	3.64e-09	-0.549163	0.474699	0.698047	-0.0226408	2.7e-09	2.92e-08	-0.452925	4.96e-09	4.49e-08
CASK_O14936	1.6891	1.80538	2	-0.181074	-0.175145	0.238684	-0.11484	-0.738471	-0.622462	-0.653967	-0.598456	-0.519131	-0.874019	-0.556786	-0.736011	CASK	Peripheral plasma membrane protein CASK	1	O14936	1.04242	0.449867	0.583248	-0.0382659	0.00642546	0.0100317	0.160128	0.569785	0.609934	0.0286351	3.54e-09	1.97e-08	0.707038	0.00149174	0.00350255	0.198394	0.196644	0.248721	0.066901	1.89e-09	1.68e-08	0.745304	0.0193816	0.131961	-0.131493	7.12e-08	4.32e-07	0.54691	5.77e-09	5.09e-08
STK17A_Q9UEE5	-1.863	-1.74273	-1.48179	0.705889	0.7596	1.046	0.549083	0.800192	0.867161	-0.0363277	-0.658737	-0.441915	0.322494	0.655876	0.518212	STK17A	Serine/threonine-protein kinase 17A	3	Q9UEE5	1.03221	0.000299824	0.0039542	0.191387	1.42e-05	4.73e-05	0.265143	3.27e-05	9.57e-05	0.243701	6.3e-06	1.29e-05	-0.287096	0.0801196	0.10948	0.0737556	0.200759	0.253507	0.0523135	2.18e-08	1.13e-07	-0.478483	0.589665	0.776941	-0.0214421	4.03e-09	4.03e-08	-0.552239	6.44e-09	5.56e-08
IRAK1_P51617	1.65299	1.78417	2	-0.18022	-0.503162	-0.207048	-0.168449	-0.0218993	-0.44836	-0.306002	-0.534924	-0.782021	-0.925872	-0.682797	-0.810483	IRAK1	Interleukin-1 receptor-associated kinase 1	1	P51617	1.08915	0.110403	0.212192	-0.137964	0.138896	0.168671	0.126928	0.0542272	0.0719522	0.170546	1.46e-09	9.69e-09	1.24659	0.00602287	0.0113841	0.264892	0.00217105	0.00491219	0.30851	4.13e-10	5.09e-09	1.38455	0.596596	0.779436	0.0436177	5.24e-09	5e-08	1.11966	8.39e-09	6.88e-08
TRIM28_Q13263	-1.22635	-1.5168	-1.52117	0.574751	0.776128	0.75185	1.21894	1.38024	1.37844	-0.234317	-0.447317	-0.875559	0.0810099	-0.11266	-0.227186	TRIM28	Transcription intermediary factor 1-beta	3	Q13263	1.0158	0.0556589	0.128813	0.0535881	5.63e-05	0.000149056	0.151059	7.99e-07	5.2e-06	0.228442	0.000783405	0.0011516	-0.111733	0.00219225	0.00483135	0.0974707	1.34e-05	0.000100827	0.174854	2.35e-05	4.96e-05	-0.165321	0.00972055	0.0838422	0.0773837	1.67e-07	8.85e-07	-0.262792	8.46e-09	6.93e-08
BUB1_O43683	-1.90867	-2	-1.66488	0.413877	0.651194	0.712709	0.418396	0.562416	1.13689	0.149799	0.410769	0.501287	0.101167	0.358882	0.177315	BUB1	Mitotic checkpoint serine/threonine-protein kinase BUB1	2	O43683	1.02655	0.475916	0.608087	-0.0263659	0.237866	0.275439	0.0444676	0.0914274	0.115867	0.0655806	4.86e-08	1.73e-07	-0.413451	0.0707724	0.0983393	0.0708335	0.0241563	0.0392148	0.0919465	1.04e-07	4.17e-07	-0.387085	0.566652	0.759478	0.0211131	1.48e-08	1.17e-07	-0.457919	8.73e-09	7.08e-08
TAOK3_Q9H2K8	1.68693	1.66309	1.64998	-0.0521227	0.210224	0.327141	-0.0258643	-0.0823295	0.0191312	-0.951772	-1.31676	-1.32153	-0.742861	-0.509662	-0.553583	TAOK3	Serine/threonine-protein kinase TAO3	1	Q9H2K8	1.03478	0.000528552	0.00562784	0.145858	1.34e-07	1.91e-06	0.333199	7.33e-07	4.9e-06	0.286244	1.87e-11	3.69e-10	0.702327	5.76e-05	0.000319568	0.187342	0.00072024	0.00199497	0.140386	3.18e-10	4.21e-09	0.55647	0.161869	0.402207	-0.0469554	4.14e-08	2.77e-07	0.369128	1.02e-08	8.05e-08
GSK3A_P49840	1.82516	1.65176	2	-0.502472	-0.704125	-0.200139	-0.55629	-0.550908	-0.932246	-0.805695	-0.394959	-0.250262	-0.526588	-0.175738	0.00256037	GSK3A	Glycogen synthase kinase-3 alpha	1	P49840	1.04557	0.222302	0.354089	0.0780769	0.940984	0.949461	0.00459229	0.333369	0.378055	-0.0611733	2.9e-08	1.11e-07	0.732568	0.249101	0.301064	-0.0734846	0.040034	0.0611279	-0.13925	1.06e-07	4.26e-07	0.654491	0.299761	0.549992	-0.0657656	3.12e-08	2.18e-07	0.727975	1.14e-08	8.78e-08
MAPK3_P27361	1.95718	1.75542	1.65865	-0.312144	0.193967	-0.222899	-0.852549	-0.593718	-1.11876	-0.808235	-0.482788	-0.920919	-0.289903	-0.0131511	0.0498423	MAPK3	Mitogen-activated protein kinase 3	1	P27361	1.02145	0.00877658	0.0356648	0.0916782	0.0114217	0.0169799	0.0875657	0.586209	0.625682	-0.0165259	3.05e-08	1.16e-07	0.354931	0.891634	0.908064	-0.00411247	0.00305649	0.00655375	-0.108204	8.93e-07	2.67e-06	0.263253	0.0039689	0.0474549	-0.104092	7.53e-07	3.22e-06	0.267365	1.79e-08	1.29e-07
STK4_Q13043	1.97685	1.78818	1.74008	-0.321658	-0.500046	-0.78084	-0.626749	-0.0654994	-0.317156	-1.10018	-0.842515	-0.673721	-0.0375512	-0.147313	-0.0918858	STK4	Serine/threonine-protein kinase 4;Serine/threonine-protein kinase 4 37kDa subunit;Serine/threonine-protein kinase 4 18kDa subunit	1	Q13043	1.02613	0.000663755	0.00664625	0.152601	0.0744715	0.0954294	0.0661282	0.009042	0.0140462	0.104815	1.39e-09	9.37e-09	0.529714	0.025021	0.0393561	-0.0864729	0.184046	0.234945	-0.0477863	7.52e-08	3.18e-07	0.377113	0.276327	0.527886	0.0386866	6.8e-09	6.24e-08	0.463586	1.89e-08	1.35e-07
EIF2AK4_Q9P2K8	-1.70992	-1.94324	-1.69874	-0.0728605	0.158519	0.156041	0.00705983	0.00198994	0.220961	0.742868	1.07007	1.15905	0.504122	0.825553	0.578512	EIF2AK4	Eukaryotic translation initiation factor 2-alpha kinase 4	2	Q9P2K8	1.02955	0.0385829	0.100489	-0.0669395	5.77e-05	0.000152218	-0.171803	5.54e-05	0.000149753	-0.172538	2.33e-10	2.43e-09	-0.523778	0.00328686	0.00675794	-0.104863	0.00313399	0.00669088	-0.105599	1.21e-09	1.16e-08	-0.456839	0.980147	0.991119	-0.000735504	2.64e-08	1.88e-07	-0.351975	2.7e-08	1.81e-07
CDK1_P06493	-1.78814	-1.84177	-1.61329	0.0519229	0.0498131	0.298018	0.175994	-0.129176	-0.278039	0.753205	1.19353	1.10534	0.645343	0.760358	0.616894	CDK1	Cyclin-dependent kinase 1	2	P06493	1.04544	0.0281393	0.0799454	-0.110834	2.8e-05	8.29e-05	-0.28555	3.17e-06	1.46e-05	-0.353481	6.85e-11	9.51e-10	-0.893074	0.00190703	0.00429171	-0.174716	0.000130032	0.000532097	-0.242647	3.42e-10	4.42e-09	-0.78224	0.153147	0.391977	-0.0679312	7.03e-09	6.42e-08	-0.607524	2.82e-08	1.87e-07
MAST3_O60307	1.67208	1.90431	2	-0.85117	-0.367019	-0.142914	-0.223648	-0.478449	-0.148429	-0.641952	-0.350053	-0.403069	-0.540215	-0.874727	-0.618772	MAST3	Microtubule-associated serine/threonine-protein kinase 3	1	O60307	1.0378	0.261891	0.397354	-0.0525377	0.951157	0.958229	0.00279462	0.335411	0.380268	0.0447973	1.26e-08	5.5e-08	0.578774	0.238638	0.289836	0.0553323	0.0492641	0.073199	0.0973349	4.52e-09	3.23e-08	0.631311	0.365347	0.608985	0.0420026	1.33e-08	1.08e-07	0.575979	3.22e-08	2.09e-07
TNK2_Q07912	1.90048	1.8598	1.61625	-0.383584	-0.295744	0.0354406	-0.24483	0.171965	0.109537	-0.837218	-1.05784	-0.97125	-0.690815	-0.558747	-0.653437	TNK2	Activated CDC42 kinase 1	1	Q07912	1.03454	0.0541758	0.12639	0.0674519	0.000321457	0.000679215	0.155616	2.76e-05	8.31e-05	0.203269	2.18e-10	2.32e-09	0.57717	0.0161789	0.0268508	0.0881639	0.000974466	0.00255588	0.135817	9.77e-10	9.91e-09	0.509718	0.158218	0.397722	0.0476533	9.35e-09	8.04e-08	0.421554	3.79e-08	2.39e-07
PASK_Q96RG2	-1.84556	-1.85212	-1.88777	0.345249	0.314612	-0.0686622	0.319998	0.577062	0.87603	0.0838093	0.734456	0.915952	0.574738	0.310538	0.601665	PASK	PAS domain-containing serine/threonine-protein kinase	3	Q96RG2	1.03005	0.703026	0.795379	-0.0177209	0.0954328	0.119715	-0.0819135	0.952071	0.95938	0.00278572	4.75e-08	1.7e-07	-0.524558	0.181982	0.228014	-0.0641926	0.659413	0.710039	0.0205067	7.06e-08	3.01e-07	-0.506837	0.0858266	0.290493	0.0846992	3.28e-07	1.59e-06	-0.442645	4.47e-08	2.74e-07
TBCK_Q8TEA7	1.95231	1.99062	1.448	-1.17553	-0.626251	-0.6227	-0.792078	-0.67509	-0.779685	-0.144038	-0.0217085	-0.143089	-0.382941	0.195408	-0.223235	TBCK	TBC domain-containing protein kinase-like protein	1	Q8TEA7	1.02071	0.882082	0.922377	-0.0045742	0.00809546	0.0123947	-0.0949391	0.0133426	0.0200377	-0.0869683	1.54e-06	3.62e-06	0.255777	0.0107852	0.0188136	-0.0903649	0.0177562	0.0299899	-0.0823941	1.27e-06	3.65e-06	0.260351	0.796226	0.899241	0.00797079	4.48e-08	2.94e-07	0.350716	5.83e-08	3.41e-07
EEF2K_O00418	1.63613	2	1.93519	-0.446063	-0.593836	0.137829	-0.634814	-0.173918	-0.428865	-0.768222	-0.845937	-0.777309	-0.578982	-0.258145	-0.211484	EEF2K	Eukaryotic elongation factor 2 kinase	1	O00418	1.02593	0.0468431	0.114043	0.0797778	0.0300985	0.041391	0.0884837	0.081502	0.10455	0.0685504	1.11e-08	4.97e-08	0.473562	0.813795	0.843716	0.00870588	0.761492	0.801465	-0.0112274	9.41e-08	3.83e-07	0.393784	0.591473	0.77743	-0.0199333	1.21e-07	6.76e-07	0.385078	6.82e-08	3.9e-07
SCYL1_Q96KG9	-1.63373	-1.88268	-1.47623	-0.343664	-0.40683	-0.251509	0.296262	0.316192	0.0054557	0.577902	1.26739	0.96553	0.893426	0.796195	0.876289	SCYL1	N-terminal kinase-like protein	2	Q96KG9	1.03133	0.635469	0.741343	-0.0184028	5.09e-06	2.13e-05	-0.286494	0.000853276	0.00165705	-0.164775	1.51e-09	9.88e-09	-0.586349	1.01e-05	0.000117126	-0.268091	0.0020804	0.00474415	-0.146372	2.21e-09	1.88e-08	-0.567946	0.00707183	0.0690017	0.121719	3.15e-06	1.12e-05	-0.299855	7.26e-08	4.11e-07
AURKB_Q96GD4	-1.91643	-1.82346	-1.59226	-0.00814997	-0.101862	0.422426	0.143407	0.101824	-0.00785841	0.811174	1.14287	1.00435	0.571903	0.911802	0.340261	AURKB	Aurora kinase B	2	Q96GD4	1.04456	0.042235	0.106586	-0.10795	0.00016946	0.000386961	-0.251787	0.000131855	0.000315049	-0.258928	6.89e-10	5.49e-09	-0.788914	0.0103431	0.0181555	-0.143837	0.00779029	0.0146314	-0.150977	4e-09	2.92e-08	-0.680963	0.883485	0.943805	-0.00714083	6.41e-08	3.95e-07	-0.537127	7.48e-08	4.22e-07
RNASEL_Q05823	-0.890243	-0.573152	-0.94029	0.399363	0.366366	0.443031	1.43794	1.77929	1.67859	-0.814767	-0.982544	-1.2611	-0.0703528	-0.466848	-0.105285	RNASEL	2-5A-dependent ribonuclease	4	Q05823	1.01406	0.00350694	0.0193065	0.084081	3.07e-05	8.93e-05	0.14851	3.69e-08	6.45e-07	0.27683	0.349662	0.377523	0.0227864	0.0170962	0.0281674	0.0644285	2.12e-06	2.89e-05	0.192749	0.0219783	0.0285643	-0.0612947	0.000121809	0.00439192	0.12832	0.000146521	0.000336042	-0.125723	9.9e-08	5.36e-07
FYN_P06241	-1.61572	-1.65321	-1.72865	-0.144226	-0.385423	-0.6372	0.204157	0.720044	0.237578	0.394177	1.11644	0.936353	0.935286	0.739425	0.880959	FYN	Tyrosine-protein kinase Fyn	2	P06241	1.0368	0.853079	0.902951	0.00965371	3.3e-05	9.51e-05	-0.320953	0.0442738	0.0598173	-0.114142	1.25e-08	5.48e-08	-0.66117	2.47e-05	0.00019353	-0.330607	0.0312669	0.0492082	-0.123795	1.06e-08	6.29e-08	-0.670824	0.00147515	0.0252913	0.206812	1.86e-05	5.36e-05	-0.340217	1.12e-07	5.96e-07
CAMK1D_Q8IU85	1.67724	2	1.7437	-0.63108	-0.628257	-0.758429	-0.923341	-0.446677	0.16487	-0.189994	-0.238151	-0.188833	-0.657843	-0.73724	-0.307234	CAMK1D	Calcium/calmodulin-dependent protein kinase type 1D	1	Q8IU85	1.09364	0.113583	0.21668	-0.189401	0.0476084	0.0633849	-0.24445	0.374024	0.419572	-0.102641	3.64e-07	1e-06	1.07483	0.629583	0.678075	-0.0550487	0.450325	0.513527	0.0867605	5.77e-08	2.54e-07	1.26423	0.225911	0.476702	0.141809	3.53e-08	2.42e-07	1.31928	1.3e-07	6.78e-07
FLT1_P17948	-1.75219	-1.54025	-1.57051	0.723154	0.721408	-0.172692	0.977974	0.863541	1.60781	-0.573649	-0.323389	0.153162	0.294495	0.37311	0.218021	FLT1	Vascular endothelial growth factor receptor 1	2	P17948	1.03092	0.0669417	0.147065	0.0955853	0.0281316	0.0388643	0.118242	0.000205024	0.000465642	0.24597	0.000239641	0.000376023	-0.241621	0.642656	0.689914	0.0226568	0.00788853	0.0147928	0.150384	1.01e-05	2.31e-05	-0.337207	0.0193834	0.131961	0.127728	5.18e-06	1.73e-05	-0.359863	1.89e-07	9.33e-07
ILK_Q13418	2	1.58532	1.96803	-0.568777	-0.252697	-0.228998	-0.19316	-0.232848	-0.391727	-0.364385	-0.881657	-0.936849	-0.612983	-0.558435	-0.40243	ILK	Integrin-linked protein kinase	1	Q13418	1.01752	0.354177	0.493522	0.0264858	0.0977908	0.122308	0.0492461	0.051081	0.068019	0.0593672	2.21e-08	8.82e-08	0.339543	0.423813	0.481657	0.0227603	0.254406	0.311737	0.0328814	5.67e-08	2.51e-07	0.313057	0.719262	0.854187	0.0101211	1.34e-07	7.36e-07	0.290297	2.01e-07	9.82e-07
KSR1_Q8IVT5	-1.80288	-0.908054	-1.38407	0.453531	0.784056	0.486396	0.914489	1.41838	1.8602	-0.49666	-0.221945	-0.140339	-0.430592	-0.28982	-0.242682	KSR1	Kinase suppressor of Ras 1	3	Q8IVT5	1.02082	0.900277	0.934281	-0.00456454	0.00765897	0.0117881	0.1132	3.75e-05	0.000107351	0.221411	0.00169987	0.00239047	-0.141825	0.00601176	0.0113698	0.117765	3.08e-05	0.00018335	0.225976	0.00215472	0.00322612	-0.137261	0.00998169	0.0853932	0.108211	9.18e-06	2.86e-05	-0.255025	2.01e-07	9.84e-07
VRK3_Q8IV63	1.81368	1.75165	1.78611	-0.0508898	-0.0694032	-0.251999	-0.259967	-0.119967	0.117035	-0.908973	-1.36181	-0.723595	-0.33968	-0.763912	-0.618275	VRK3	Inactive serine/threonine-protein kinase VRK3	1	Q8IV63	1.02586	0.0407381	0.104374	0.0700273	0.000456755	0.000923513	0.144296	0.000323931	0.00069671	0.150316	2.27e-09	1.37e-08	0.459278	0.0315815	0.0482569	0.0742684	0.0219102	0.0359577	0.0802884	1.6e-08	8.82e-08	0.38925	0.847697	0.923192	0.00602002	1.84e-07	9.57e-07	0.314982	2.28e-07	1.09e-06
ROCK1_Q13464	1.59046	1.76823	1.61983	-0.0273451	-0.01728	-0.211371	0.0411206	0.120738	0.37947	-1.204	-1.41688	-1.14124	-0.542302	-0.478008	-0.481429	ROCK1	Rho-associated protein kinase 1	4	Q13464	1.02099	0.00029267	0.00389655	0.114634	4.31e-06	1.85e-05	0.177811	4.7e-07	3.55e-06	0.218247	1.15e-10	1.41e-09	0.443277	0.0176378	0.0289744	0.0631772	0.000677704	0.00190138	0.103613	4.2e-09	3.05e-08	0.328643	0.104956	0.322981	0.0404359	5.12e-08	3.28e-07	0.265466	3.34e-07	1.52e-06
MAP3K7_O43318	-0.457384	-0.633217	-0.656987	0.912788	0.846593	1.0375	1.28465	1.10667	1.3684	-1.32392	-1.42988	-1.24683	-0.173074	-0.299229	-0.336073	MAP3K7	Mitogen-activated protein kinase kinase kinase 7	4	O43318	1.01454	9.3e-05	0.00189671	0.115614	3.05e-08	8.39e-07	0.246185	6.46e-09	1.98e-07	0.281056	0.00168868	0.00237632	0.0815983	2.93e-05	0.000212618	0.130571	2.59e-06	3.3e-05	0.165442	0.122147	0.142502	-0.0340154	0.113878	0.336924	0.0348709	2.74e-06	9.94e-06	-0.164587	3.36e-07	1.53e-06
STK35_Q8TDR2	-1.58843	-1.78559	-1.75204	-0.410276	-0.0344072	0.109818	0.292115	-0.0561138	-0.0417926	0.675927	1.28097	0.947825	0.58591	0.76461	1.01147	STK35	Serine/threonine-protein kinase 35;Serine/threonine-protein kinase PDIK1L	2	Q8TDR2	1.03698	0.351138	0.491169	-0.0396861	7.33e-05	0.000187122	-0.236885	0.000359218	0.000764192	-0.198198	3.79e-09	2.09e-08	-0.587226	0.000374869	0.00117073	-0.197199	0.00206556	0.00472185	-0.158512	8.66e-09	5.42e-08	-0.54754	0.362981	0.606364	0.038687	1.38e-06	5.44e-06	-0.350341	4.38e-07	1.91e-06
PRKCD_Q05655	1.65062	1.51514	1.69279	-0.87507	-1.37539	-1.44301	-0.240924	-0.313881	-0.582992	-0.140064	0.596593	0.407211	-0.48101	-0.30821	-0.101803	PRKCD	Protein kinase C delta type;Protein kinase C delta type regulatory subunit;Protein kinase C delta type catalytic subunit	5	Q05655	1.02642	0.0175733	0.0577821	-0.100812	9.84e-06	3.55e-05	-0.261814	0.00849516	0.0132777	-0.114989	3.65e-05	6.49e-05	0.229504	0.000832448	0.00219229	-0.161002	0.707231	0.754012	-0.0141773	8.37e-07	2.52e-06	0.330316	0.00168033	0.0271672	0.146825	9.01e-09	7.83e-08	0.491318	5.26e-07	2.23e-06
MAP2K6_P52564	1.53699	1.75624	0.810649	-0.672699	-0.672234	-0.724516	-1.13705	-1.03004	-1.1146	-0.669153	-0.351398	-0.0214717	0.162437	1.13668	0.990169	MAP2K6	Dual specificity mitogen-activated protein kinase kinase 6	5	P52564	1.04559	0.00117646	0.00936819	0.335362	0.221295	0.257705	-0.103431	0.0152993	0.0226422	-0.225467	2.58e-05	4.71e-05	0.518037	0.000123949	0.000524531	-0.438792	1.17e-05	9.16e-05	-0.560829	0.0413012	0.0514794	0.182676	0.153642	0.392542	-0.122037	4.03e-06	1.39e-05	0.621468	5.82e-07	2.45e-06
ADRBK2_P35626	-1.97825	-1.64986	-1.17567	-0.0920808	-0.525482	-0.0430257	0.697873	1.60526	0.632507	0.671569	1.06297	0.718314	-0.241138	0.273846	0.0431722	ADRBK2	Beta-adrenergic receptor kinase 2	3	P35626	1.02834	0.0148293	0.0510424	-0.143899	0.00284279	0.00478315	-0.188484	0.576615	0.616225	0.0292276	1.27e-06	3.05e-06	-0.439309	0.398308	0.45607	-0.0445851	0.00500975	0.0100016	0.173127	7.18e-05	0.000137319	-0.29541	0.000986419	0.0192719	0.217712	0.000310856	0.000658804	-0.250825	6.28e-07	2.61e-06
CLK2_P49760	-2	-1.73817	-1.70098	0.112954	0.889474	0.681762	0.386325	1.13263	0.55473	0.091472	-0.266013	0.617256	0.400443	0.619011	0.224773	CLK2	Dual specificity protein kinase CLK2	2	P49760	1.0253	0.352033	0.491839	0.0410859	0.159095	0.190774	0.0636387	0.0717223	0.0930706	0.0836043	9.79e-06	1.94e-05	-0.301798	0.604992	0.656304	0.0225528	0.336093	0.397734	0.0425184	2.58e-06	6.81e-06	-0.342884	0.646634	0.808097	0.0199656	1.3e-06	5.16e-06	-0.365437	7.28e-07	2.97e-06
GRK5_P34947	1.3757	2	1.90836	-0.312945	-0.638552	-1.04939	-0.37235	-0.303507	-0.390029	-0.648014	-0.390702	-0.196104	-0.572159	-0.506899	-0.193198	GRK5	G protein-coupled receptor kinase 5	1	P34947	1.0267	0.960143	0.975116	-0.00205439	0.316516	0.357977	-0.04204	0.821753	0.843645	0.00927077	5.68e-07	1.49e-06	0.373643	0.339817	0.396445	-0.0399856	0.783259	0.819116	0.0113252	5.35e-07	1.71e-06	0.375698	0.225993	0.476702	0.0513107	1.72e-07	9.09e-07	0.415683	7.5e-07	3.04e-06
LYN_P07948	-1.7519	-1.7033	-1.40418	0.259162	-0.175795	-0.141203	0.238114	0.806487	0.853372	-0.587697	0.00716843	0.143548	0.849794	1.40205	1.20439	LYN	Tyrosine-protein kinase Lyn	2	P07948	1.02361	0.00019794	0.00299297	0.193234	0.622546	0.660188	0.0188183	0.00863503	0.0134663	0.115892	6.18e-05	0.000105704	-0.2195	0.000475071	0.00140784	-0.174416	0.0592543	0.0861834	-0.0773419	7.73e-08	3.25e-07	-0.412734	0.0223952	0.143592	0.0970737	2.8e-05	7.67e-05	-0.238318	7.95e-07	3.2e-06
BCR_P11274	1.91329	1.38958	1.64848	0.112621	-0.0358145	-0.247068	-0.445164	0.0910092	0.176142	-1.45891	-1.32259	-1.14198	-0.371151	-0.229389	-0.0790585	BCR	Breakpoint cluster region protein	1	P11274	1.0328	8.77e-05	0.0018295	0.218848	2.17e-05	6.72e-05	0.253211	2.21e-05	6.9e-05	0.252688	1.47e-09	9.72e-09	0.59874	0.390061	0.448031	0.0343623	0.397102	0.460272	0.0338394	2.92e-07	1.02e-06	0.379892	0.989402	0.996407	-0.000522964	8.37e-07	3.52e-06	0.345529	8.23e-07	3.3e-06
CDC7_O00311	-1.54134	-1.86644	-1.74866	0.397535	0.546766	0.713582	0.114201	1.36696	1.20883	-0.221228	-0.363661	0.365855	0.142536	0.289654	0.595424	CDC7	Cell division cycle 7-related protein kinase	2	O00311	1.03229	0.1789	0.302382	0.0839658	0.0522869	0.0690447	0.126416	0.00575264	0.00934777	0.195932	9.23e-05	0.000154077	-0.332551	0.484826	0.540841	0.0424507	0.0808584	0.113803	0.111966	1.03e-05	2.35e-05	-0.416517	0.260368	0.510826	0.0695153	3.77e-06	1.31e-05	-0.458967	8.27e-07	3.32e-06
DAPK1_P53355	1.89473	1.50243	1.83698	-0.945603	-0.927078	-0.561761	0.0852311	0.312394	0.458713	-0.805221	-0.359847	-0.790604	-0.436003	-0.658358	-0.606009	DAPK1	Death-associated protein kinase 1	1	P53355	1.0391	0.614475	0.725028	0.0217408	0.351033	0.392732	-0.0407706	8.51e-05	0.000215956	0.239462	3.17e-09	1.8e-08	0.612263	0.162192	0.205858	-0.0625114	0.000201124	0.000738988	0.217722	4.86e-09	3.4e-08	0.590523	1.87e-05	0.00111546	0.280233	1.47e-09	1.83e-08	0.653034	9.41e-07	3.69e-06
ADRBK1_P25098	-1.47925	-1.37396	-1.58275	-0.264663	-0.487009	-0.357002	-0.133019	-0.171628	-0.37341	0.966182	1.32428	1.4045	0.771713	0.894209	0.861805	ADRBK1	Beta-adrenergic receptor kinase 1	2	P25098	1.02586	0.0175218	0.0577259	-0.0738179	6.41e-08	1.26e-06	-0.30379	1.87e-07	1.93e-06	-0.276557	1.24e-10	1.5e-09	-0.514213	1.44e-06	4.6e-05	-0.229972	5.49e-06	5.61e-05	-0.202739	8.06e-10	8.44e-09	-0.440395	0.332237	0.578591	0.0272329	3.72e-06	1.29e-05	-0.210423	1.01e-06	3.92e-06
ADCK4_Q96D53	-1.58809	-1.41893	-1.93327	-0.237071	-0.197842	-0.00259436	0.532312	0.799552	0.281003	-0.329939	0.287401	0.319384	1.46066	0.741798	1.28563	ADCK4	AarF domain-containing protein kinase 4	2	Q96D53	1.02385	0.000937536	0.0080948	0.155286	0.357085	0.398813	-0.0345439	0.0979131	0.123213	0.0646059	1.16e-05	2.27e-05	-0.252285	0.000175183	0.000660088	-0.18983	0.0266698	0.0428154	-0.0906798	6.22e-08	2.7e-07	-0.40757	0.0171821	0.122328	0.0991497	4.95e-05	0.000126766	-0.217741	1.05e-06	4.05e-06
SLK_Q9H2G2	1.39685	1.76256	1.70291	0.034442	0.184503	0.26983	-0.0726524	-0.0814446	0.323697	-0.950923	-1.4316	-1.30423	-0.772907	-0.495122	-0.565914	SLK	STE20-like serine/threonine-protein kinase	1	Q9H2G2	1.02381	0.00444537	0.0228685	0.106751	3.71e-06	1.67e-05	0.240576	8.49e-06	3.18e-05	0.222187	1.05e-09	7.57e-09	0.492561	0.000874968	0.00228067	0.133825	0.00262067	0.00575287	0.115436	1.89e-08	1.01e-07	0.38581	0.56188	0.756224	-0.0183895	2.27e-06	8.43e-06	0.251985	1.06e-06	4.09e-06
MAP3K8_P41279	1.39249	1.734	1.8266	-0.0307348	-0.818778	-0.47231	-0.346629	-0.986398	-1.70629	-0.312584	-0.431188	-0.422924	0.149934	-0.13658	0.561399	MAP3K8	Mitogen-activated protein kinase kinase kinase 8	1	P41279	1.02818	0.0919075	0.185917	0.0852433	0.873454	0.890196	-0.00759337	0.0722873	0.093754	-0.091664	2.71e-05	4.94e-05	0.299561	0.0691482	0.0963214	-0.0928366	0.00240046	0.00533358	-0.176907	0.000556547	0.000910172	0.214318	0.0959722	0.310495	-0.0840707	2.12e-05	5.98e-05	0.307154	1.73e-06	6.22e-06
MAP2K1_Q02750	1.40077	1.4735	1.93952	-1.00561	-0.874638	-1.26338	-0.727226	-0.954893	-0.828689	-0.402271	-0.00833045	0.411527	0.154433	0.255417	0.429866	MAP2K1	Dual specificity mitogen-activated protein kinase kinase 1	5	Q02750	1.01088	0.357315	0.496412	0.0231613	0.00352167	0.00578627	-0.0868297	0.0137677	0.0206209	-0.0693559	0.000119341	0.000196123	0.132896	0.000608388	0.00170312	-0.109991	0.00227011	0.00509517	-0.0925172	0.000619969	0.00100718	0.109735	0.484152	0.704079	0.0174738	7.29e-07	3.14e-06	0.219726	1.8e-06	6.45e-06
MAPKAPK3_Q16644	1.73484	1.42594	1.95877	0.0245599	0.535348	0.21752	-0.306318	-0.562284	-0.479137	-0.0640465	-0.945783	-1.10076	-0.897996	-0.624223	-0.916428	MAPKAPK3	MAP kinase-activated protein kinase 3	1	Q16644	1.02032	0.681731	0.777522	-0.0165961	0.00284852	0.00478992	0.146101	0.347423	0.392352	0.0385916	5.82e-07	1.52e-06	0.365763	0.00130795	0.00315025	0.162697	0.186933	0.238232	0.0551877	3.56e-07	1.21e-06	0.382359	0.0180029	0.126035	-0.107509	0.000105743	0.000250097	0.219662	1.96e-06	6.96e-06
NEK1_Q96PY6	1.48857	1.41718	1.47931	0.473857	0.278918	0.430417	0.0110749	0.107549	0.332843	-1.13687	-1.66561	-1.2569	-0.829802	-0.525503	-0.605032	NEK1	Serine/threonine-protein kinase Nek1	1	Q96PY6	1.02882	0.000771966	0.00723907	0.129741	8.27e-08	1.47e-06	0.324041	4.51e-07	3.45e-06	0.278814	2.96e-10	2.91e-09	0.521947	2.05e-05	0.00017199	0.1943	0.000243077	0.000848197	0.149072	9e-09	5.57e-08	0.392206	0.149433	0.388474	-0.0452275	1.71e-05	4.98e-05	0.197906	2.01e-06	7.11e-06
MAPK8_P45983	-1.8072	-1.66883	-1.67677	0.0112819	-0.168153	-0.287901	0.179	0.615154	0.0514868	0.355548	1.39056	1.2044	0.523756	0.561654	0.716004	MAPK8	Mitogen-activated protein kinase 8	2	P45983	1.02396	0.140117	0.252551	-0.0621996	0.000495287	0.000993293	-0.183784	0.0131693	0.0198058	-0.113935	7.43e-08	2.47e-07	-0.438625	0.00912525	0.0162728	-0.121584	0.213658	0.267478	-0.0517352	4.18e-07	1.39e-06	-0.376425	0.101225	0.316836	0.0698489	2.55e-05	7.06e-05	-0.254841	2.11e-06	7.4e-06
MARK2_Q7KZI7	1.62746	1.64228	1.61146	-0.397569	-0.110545	-0.0868334	-0.134252	0.209295	0.188505	-1.15468	-1.39432	-1.5504	-0.0737007	-0.0770354	-0.299651	MARK2	Serine/threonine-protein kinase MARK2	1	Q7KZI7	1.01842	3.6e-05	0.00106431	0.144406	5.31e-05	0.000141714	0.138685	5.98e-06	2.4e-05	0.172659	1.69e-09	1.09e-08	0.355397	0.809094	0.839458	-0.00572081	0.24541	0.302168	0.0282532	6.99e-07	2.16e-06	0.210991	0.16743	0.409032	0.033974	5.2e-07	2.35e-06	0.216712	3.3e-06	1.1e-05
SCYL3_Q8IZE3	-0.697682	-1.03582	-0.934878	0.880186	1.41691	1.42586	0.652422	0.791138	1.39708	-0.782817	-1.39206	-1.00982	-0.213849	-0.31171	-0.184957	SCYL3	Protein-associating with the carboxyl-terminal domain of ezrin	4	Q8IZE3	1.0223	0.00395439	0.0209846	0.13044	2.97e-07	3.05e-06	0.364174	1.34e-06	7.56e-06	0.317658	0.475999	0.505418	0.0272204	3.18e-05	0.000223219	0.233735	0.000246553	0.000856614	0.187219	0.0158752	0.0210027	-0.10322	0.232143	0.483209	-0.046516	7.03e-07	3.05e-06	-0.336954	3.49e-06	1.16e-05
TAOK2_Q9UL54	-0.263875	-0.940929	-0.447649	0.868293	1.37702	0.731506	1.09827	1.15175	1.1546	-1.40103	-1.41175	-1.23814	-0.191121	-0.51697	0.0300296	TAOK2	Serine/threonine-protein kinase TAO2	4	Q9UL54	1.02321	0.000184809	0.00287515	0.193697	9.39e-08	1.55e-06	0.40359	4.76e-08	7.76e-07	0.428158	0.00275377	0.00377336	0.13774	8.93e-05	0.000424493	0.209893	3.12e-05	0.000185393	0.234461	0.156134	0.179682	-0.0559575	0.519701	0.727425	0.0245679	8.88e-06	2.78e-05	-0.26585	3.54e-06	1.17e-05
STK25_O00506	1.49314	1.50948	1.31862	0.263787	0.354806	0.655162	0.262284	-0.301441	0.125849	-1.08742	-1.48791	-1.68757	-0.536136	-0.315176	-0.567479	STK25	Serine/threonine-protein kinase 25	1	O00506	1.04009	0.000192902	0.00295846	0.220663	2.15e-07	2.5e-06	0.429568	3.02e-06	1.41e-05	0.337468	1.29e-09	8.87e-09	0.66601	0.000310397	0.00101347	0.208905	0.0169627	0.0287944	0.116805	1.43e-07	5.48e-07	0.445347	0.0499226	0.22214	-0.0920997	0.000103596	0.000245502	0.236443	4.01e-06	1.31e-05
CDK5_Q00535	1.52018	2	1.67241	-0.447661	-0.87223	-1.06609	-0.641515	-0.534287	-0.710829	-0.9651	0.194786	0.44502	-0.447583	-0.229909	0.0407935	CDK5	Cyclin-dependent-like kinase 5	1	Q00535	1.03143	0.740693	0.824071	-0.0211591	0.0439688	0.0589219	-0.140018	0.114452	0.141962	-0.106088	4.84e-05	8.42e-05	0.377779	0.0805647	0.109999	-0.118859	0.198354	0.250695	-0.0849294	2.85e-05	5.92e-05	0.398938	0.596937	0.779436	0.0339295	1.95e-06	7.4e-06	0.517797	4.01e-06	1.31e-05
IKBKB_O14920	-1.37443	-1.7796	-1.24054	0.367018	0.159702	0.0203962	1.24035	1.92412	0.731124	-0.907988	0.212524	-0.379021	0.366729	0.101953	0.557664	IKBKB	Inhibitor of nuclear factor kappa-B kinase subunit beta	2	O14920	1.01319	0.0743977	0.159158	0.0650206	0.157812	0.18937	0.0501884	0.000541192	0.00110059	0.153824	0.00918306	0.0118834	-0.102756	0.664662	0.709327	-0.0148321	0.0202158	0.0335064	0.088803	0.000260541	0.000449263	-0.167777	0.0087366	0.0781825	0.103635	0.000567114	0.00113843	-0.152945	4.34e-06	1.4e-05
CDK7_P50613	-1.5033	-1.56979	-1.80542	-0.500925	-0.245384	-0.130924	-0.039776	-0.0364258	0.277181	0.552871	1.24008	1.34834	0.746591	0.82445	0.842433	CDK7	Cyclin-dependent kinase 7	2	P50613	1.02082	0.293064	0.431783	-0.0332029	4.7e-05	0.00012737	-0.183325	0.000733801	0.00144744	-0.134137	2.78e-08	1.07e-07	-0.365863	0.000288754	0.000960722	-0.150122	0.00560476	0.0109808	-0.100934	8.34e-08	3.46e-07	-0.33266	0.128834	0.360296	0.0491881	4.89e-05	0.000125579	-0.182538	4.46e-06	1.44e-05
MAP2K7_O14733	-1.16995	-1.95892	-1.82049	-0.337361	-0.276427	-0.503583	0.517174	0.666565	0.727163	0.00422117	0.55345	0.808702	0.587822	1.28221	0.919429	MAP2K7	Dual specificity mitogen-activated protein kinase kinase 7	2	O14733	1.01393	0.139915	0.252346	0.045511	0.0169816	0.0244579	-0.0794311	0.55725	0.59804	0.0174143	1.14e-05	2.23e-05	-0.20198	0.000890454	0.00231314	-0.124942	0.348985	0.410901	-0.0280968	1.35e-06	3.83e-06	-0.247491	0.0054241	0.0583456	0.0968454	0.00103506	0.00195625	-0.122549	4.86e-06	1.55e-05
TAOK1_Q7L7X3	1.86733	1.63394	1.23337	0.102589	0.37761	0.276315	-0.136671	0.105301	0.348565	-1.1812	-1.33717	-0.786555	-0.82394	-0.998285	-0.68119	TAOK1	Serine/threonine-protein kinase TAO1	1	Q7L7X3	1.03191	0.196625	0.32332	0.0563839	1.29e-05	4.39e-05	0.28571	3.99e-05	0.000113473	0.254805	6.56e-09	3.22e-08	0.565558	0.000107475	0.000477724	0.229326	0.000383458	0.00120337	0.198421	2.25e-08	1.17e-07	0.509174	0.468559	0.694122	-0.0309047	1.59e-05	4.67e-05	0.279848	5.44e-06	1.72e-05
PBK_Q96KB5	-1.57465	-2	-1.59406	0.370067	0.251676	0.52555	0.277146	-0.277985	-0.638187	0.980253	1.04608	0.932267	0.547344	0.724646	0.431463	PBK	Lymphokine-activated killer T-cell-originated protein kinase	2	Q96KB5	1.03198	0.0603413	0.136796	-0.0897689	0.0110348	0.0164339	-0.129546	5.9e-05	0.000158126	-0.257305	8.61e-09	4.03e-08	-0.581387	0.377672	0.435648	-0.0397769	0.00212794	0.00483027	-0.167536	6.07e-08	2.65e-07	-0.491618	0.0119276	0.0954318	-0.127759	1.59e-07	8.48e-07	-0.451841	5.95e-06	1.86e-05
RIOK3_O14730	-1.55339	-1.97239	-1.92677	0.447143	1.13697	0.813612	0.608857	0.140766	0.372682	0.987705	0.187584	0.319816	-0.131907	0.346648	0.222684	RIOK3	Serine/threonine-protein kinase RIO3	3	O14730	1.01407	0.255222	0.390342	-0.0342831	0.328152	0.369545	0.0292569	0.681421	0.714683	-0.0120838	3.53e-06	7.67e-06	-0.225198	0.0463794	0.0677388	0.0635401	0.454397	0.517683	0.0221993	1.92e-05	4.14e-05	-0.190915	0.17499	0.417402	-0.0413407	9.5e-07	3.93e-06	-0.254455	6.29e-06	1.95e-05
PKMYT1_Q99640	-1.57297	-2	-1.14779	0.382419	1.06231	1.3026	0.533487	0.496339	0.654773	0.387689	-0.193517	-0.0395269	0.279584	0.458597	-0.204505	PKMYT1	Membrane-associated tyrosine- and threonine-specific cdc2-inhibitory kinase	3	Q99640	1.03447	0.694184	0.788441	0.0257656	0.0169221	0.0243804	0.176244	0.129185	0.158296	0.104003	9.85e-05	0.000163584	-0.358575	0.0358718	0.0541169	0.150479	0.244247	0.300867	0.0782371	5.14e-05	0.000101041	-0.38434	0.280362	0.531795	-0.0722418	1.78e-06	6.81e-06	-0.534819	8.2e-06	2.47e-05
PAN3_Q58A45	1.5318	1.90122	1.70324	-0.0943828	0.106782	-0.0606604	-0.438242	0.262699	0.207571	-1.17066	-0.646631	-1.10661	-0.377226	-0.90138	-0.917522	PAN3	PAB-dependent poly(A)-specific ribonuclease subunit PAN3	1	Q58A45	1.02353	0.324991	0.467029	0.0356063	0.00148128	0.00265109	0.140691	0.00120381	0.00227007	0.144619	5.82e-08	2.01e-07	0.394345	0.0101365	0.0178526	0.105085	0.00818224	0.0152449	0.109013	1.71e-07	6.43e-07	0.358739	0.911808	0.960186	0.00392815	7.38e-06	2.36e-05	0.253654	8.67e-06	2.59e-05
TLK1_Q9UKI8	-1.17609	-0.562484	-0.903337	0.685384	1.05761	0.382103	0.957044	1.84189	1.32135	-1.15509	-0.963282	-1.15981	-0.296516	-0.0119434	-0.0168246	TLK1	Serine/threonine-protein kinase tousled-like 1	4	Q9UKI8	1.01066	0.00888743	0.0359304	0.0795543	8.93e-05	0.000221683	0.14557	3.95e-06	1.73e-05	0.199323	0.517228	0.546583	0.0171417	0.0239952	0.0379131	0.0660159	0.000493316	0.00146755	0.119769	0.0311484	0.0396062	-0.0624126	0.0576231	0.238469	0.0537528	0.00027379	0.000587062	-0.128428	1e-05	2.95e-05
JAK3_P52333	-1.49501	-1.65128	-1.39943	-0.11863	-0.474886	-0.45367	-0.190764	0.108491	-0.293994	0.560713	1.45026	1.32871	0.958532	0.804885	0.866076	JAK3	Tyrosine-protein kinase JAK3	2	P52333	1.05207	0.249934	0.385054	-0.0880952	5.95e-06	2.38e-05	-0.544171	3.17e-05	9.33e-05	-0.460946	8.41e-09	3.95e-08	-0.978149	3.51e-05	0.000235729	-0.456076	0.000225441	0.000800138	-0.372851	2.54e-08	1.29e-07	-0.890053	0.275717	0.527271	0.0832247	5.65e-05	0.000142865	-0.433977	1e-05	2.95e-05
BMP2K_Q9NSY1	2	1.43911	1.58003	-0.230741	0.0359058	-0.332096	0.120755	0.272319	0.251376	-0.876903	-0.757791	-0.694334	-0.786618	-0.73818	-1.35454	BMP2K	BMP-2-inducible protein kinase	1	Q9NSY1	1.02399	0.403899	0.540656	-0.0277202	0.014649	0.021362	0.0907754	0.000483453	0.00099595	0.14978	4.3e-08	1.56e-07	0.373754	0.00286493	0.0060346	0.118496	0.000110214	0.000467558	0.177501	1.87e-08	1e-07	0.401475	0.0897358	0.298681	0.0590049	9.87e-07	4.06e-06	0.282979	1.16e-05	3.37e-05
STK38L_Q9Y2H1	-2	-1.0516	-1.97922	0.465826	0.423164	0.98149	0.89092	0.411622	0.355223	0.667916	-0.0923055	0.411959	0.213131	0.319283	0.355371	STK38L	Serine/threonine-protein kinase 38-like	3	Q9Y2H1	1.015	0.923495	0.95042	-0.00358072	0.402244	0.444287	0.0316825	0.522377	0.564663	0.0240495	3.35e-05	6e-05	-0.229342	0.352808	0.409894	0.0352633	0.46357	0.526775	0.0276302	3.9e-05	7.83e-05	-0.225762	0.837903	0.919341	-0.00763308	9.2e-06	2.86e-05	-0.261025	1.25e-05	3.57e-05
TAF1_P21675	1.37162	1.53623	1.52649	-0.11759	-0.0439392	0.179788	0.459951	0.340865	0.560751	-1.2629	-1.59963	-1.28786	-0.512072	-0.591525	-0.560186	TAF1	Transcription initiation factor TFIID subunit 1	4	P21675	1.02418	9.98e-05	0.00198115	0.134783	5.04e-07	4.3e-06	0.225956	2.09e-08	4.42e-07	0.298768	1.05e-10	1.31e-09	0.465324	0.00242162	0.005246	0.091173	1.51e-05	0.000109014	0.163985	6.37e-09	4.23e-08	0.330541	0.010185	0.0866256	0.0728124	2.65e-07	1.31e-06	0.239368	1.29e-05	3.68e-05
MAPK4_P31152	1.43239	1.90088	1.68746	-0.346221	-0.554991	-1.46879	-0.910105	-0.502236	-0.201222	-1.19259	-0.32701	-0.071164	-0.0956504	0.20842	0.440827	MAPK4	Mitogen-activated protein kinase 4	1	P31152	1.09337	0.0444374	0.110123	0.453845	0.432193	0.474435	-0.164923	0.981427	0.984709	-0.00482617	1.34e-05	2.58e-05	1.3993	0.00973358	0.017244	-0.618768	0.0425514	0.0645028	-0.458671	0.000496693	0.000819304	0.945451	0.445457	0.674651	0.160096	4.24e-06	1.45e-05	1.56422	1.29e-05	3.68e-05
YES1_P07947	1.35896	1.84771	1.95895	0.208069	-0.875314	0.0720566	0.031773	-0.606654	-0.525374	0.219784	-0.239132	-0.497205	-0.659644	-1.03989	-1.2541	YES1	Tyrosine-protein kinase Yes	1	P07947	1.03339	0.0205915	0.0647287	-0.154031	0.933258	0.94291	-0.00497005	0.537327	0.5791	-0.0368918	3.92e-05	6.93e-05	0.359131	0.0241672	0.0381346	0.149061	0.0659897	0.0949118	0.117139	9.82e-07	2.91e-06	0.513162	0.592787	0.777569	-0.0319217	3.43e-05	9.18e-05	0.364101	1.5e-05	4.21e-05
TRIO_O75962	-1.8182	-1.96889	-1.4288	0.179447	0.485386	0.908154	0.0853639	0.93216	0.797002	-0.578794	0.0579426	0.780255	0.541074	0.963381	0.0645194	TRIO	Triple functional domain protein	2	O75962	1.04779	0.230704	0.363561	0.116084	0.22936	0.26636	0.11644	0.159402	0.192459	0.13785	0.00017144	0.000274599	-0.485345	0.996981	0.997694	0.000355641	0.817088	0.848554	0.0217664	2.28e-05	4.82e-05	-0.601429	0.820019	0.910234	0.0214107	2.27e-05	6.37e-05	-0.601785	1.6e-05	4.46e-05
BRD3_Q15059	1.5297	1.76056	1.75926	-0.328978	-0.363926	-0.872294	-0.0117362	0.196158	0.344086	-1.67444	-0.906528	-0.670347	-0.349146	-0.317996	-0.0943747	BRD3	Bromodomain-containing protein 3	1	Q15059	1.04459	0.00284739	0.0168249	0.246727	0.0270167	0.0374595	0.167086	9.67e-05	0.000240195	0.374562	2.24e-08	8.9e-08	0.822572	0.254949	0.307425	-0.0796407	0.0785795	0.11093	0.127835	1.25e-06	3.61e-06	0.575845	0.00863542	0.0776725	0.207476	3e-07	1.46e-06	0.655486	1.73e-05	4.78e-05
CLK3_P49761	-1.24897	-1.05036	-1.39073	-0.525473	-0.697515	-0.839188	-0.208731	-0.1003	-0.47191	1.01982	1.47432	1.5045	0.77048	0.75411	1.00994	CLK3	Dual specificity protein kinase CLK3	2	P49761	1.06155	0.00586077	0.0275525	-0.200723	6.38e-09	3.67e-07	-0.830907	1.01e-07	1.25e-06	-0.655256	3.71e-10	3.46e-09	-1.05408	1.57e-07	1.61e-05	-0.630184	5.55e-06	5.63e-05	-0.454533	4.65e-09	3.29e-08	-0.853357	0.0128332	0.100199	0.175651	0.00291663	0.00501898	-0.223174	2.1e-05	5.68e-05
CSNK2A1_P68400	-1.53169	-1.33411	-1.4661	-0.384721	-0.551243	-0.457089	-0.122877	0.049388	-0.308191	0.554704	1.43499	1.53164	0.884347	0.780476	0.920475	CSNK2A1	Casein kinase II subunit alpha;Casein kinase II subunit alpha 3	2	P68400	1.03572	0.152758	0.268421	-0.0793562	2.85e-06	1.39e-05	-0.416636	3e-05	8.92e-05	-0.330893	1.47e-08	6.24e-08	-0.665788	2.49e-05	0.000193625	-0.33728	0.000366473	0.00116442	-0.251537	6.42e-08	2.78e-07	-0.586432	0.124837	0.354429	0.085743	0.000397054	0.000825044	-0.249152	2.67e-05	7.02e-05
CDK10_Q15131	1.53102	2	1.5366	0.105444	-0.0609136	-0.3791	0.284925	-0.707272	-0.708861	-0.247029	-0.504283	-1.17792	-1.07541	-0.314751	-0.486401	CDK10	Cyclin-dependent kinase 10	1	Q15131	1.02632	0.95913	0.974669	0.00278117	0.13834	0.168117	0.0842027	0.443032	0.488247	0.0421379	9.14e-06	1.82e-05	0.380222	0.150706	0.192619	0.0814215	0.473036	0.536081	0.0393568	9.86e-06	2.26e-05	0.377441	0.443805	0.67312	-0.0420647	0.000104356	0.000247025	0.29602	2.96e-05	7.73e-05
PDK3_Q15120	-1.26345	-1.26875	-1.30246	-0.451966	-0.647946	-0.754182	-0.130446	-0.0374603	-0.476599	0.951818	1.71415	1.48814	0.769638	0.619595	0.789922	PDK3	[Pyruvate dehydrogenase (acetyl-transferring)] kinase isozyme 3, mitochondrial	2	Q15120	1.05144	0.00196245	0.0130846	-0.221522	3.52e-08	9.06e-07	-0.673911	4.52e-07	3.45e-06	-0.538238	1.22e-09	8.5e-09	-0.896063	2.99e-06	6.52e-05	-0.45239	0.000103468	0.000446679	-0.316716	3.48e-08	1.67e-07	-0.674541	0.0335704	0.179863	0.135674	0.00192254	0.00343132	-0.222152	3.26e-05	8.45e-05
ADCK3_Q8NI60	0.922601	1.17103	1.02277	-0.712848	-1.23871	-1.68292	-1.17847	-0.67978	-0.65957	0.231499	1.28815	1.33633	0.106361	-0.133519	0.207087	ADCK3	Atypical kinase ADCK3, mitochondrial	5	Q8NI60	1.02574	0.0112712	0.0420316	-0.169274	8.52e-06	3.18e-05	-0.410555	5.51e-05	0.000149221	-0.33992	0.777469	0.796235	0.0164736	0.00106164	0.00266354	-0.241281	0.0107689	0.0192735	-0.170647	0.00652152	0.00910238	0.185747	0.238312	0.48974	0.0706345	5.67e-06	1.88e-05	0.427029	3.5e-05	8.99e-05
RPS6KA1_Q15418	1.64859	1.34891	1.47791	-1.02744	-1.33596	-1.17855	-0.735347	-0.325427	-0.778139	-0.824517	0.277721	0.867349	0.00587755	0.0446756	0.534353	RPS6KA1	Ribosomal protein S6 kinase alpha-1	5	Q15418	1.02067	0.80005	0.866695	0.0127415	0.0024324	0.00416046	-0.186168	0.0552132	0.0731388	-0.104084	0.00143158	0.00203153	0.200259	0.00150562	0.00352921	-0.19891	0.0344332	0.053579	-0.116825	0.00231129	0.00344215	0.187518	0.120319	0.346402	0.0820847	3.46e-06	1.22e-05	0.386428	3.89e-05	9.89e-05
GSG2_Q8TF76	-1.52147	-1.58744	-2	-0.226016	0.146996	-0.0315401	-0.0439	0.196614	0.252846	-0.00299948	1.0785	1.22866	1.12707	0.896185	0.487307	GSG2	Serine/threonine-protein kinase haspin	2	Q8TF76	1.02163	0.82116	0.881434	0.0101496	0.0186536	0.0266648	-0.11874	0.0542318	0.0719522	-0.0933603	1.92e-06	4.4e-06	-0.364564	0.0120632	0.0207926	-0.128889	0.035591	0.0551762	-0.10351	1.43e-06	4.04e-06	-0.374714	0.574001	0.764577	0.0253792	9.99e-05	0.000237506	-0.245825	3.96e-05	0.000100444
PDPK1_O15530	1.70863	1.87382	1.66893	-0.647333	-0.670238	-0.79273	0.184151	-0.0527908	0.356931	-1.42419	-0.644575	-0.48785	-0.262437	-0.256309	-0.554011	PDPK1	3-phosphoinositide-dependent protein kinase 1	1	O15530	1.01489	0.0795187	0.16726	0.0527279	0.576164	0.616442	0.0158594	0.0018911	0.00341292	0.108199	2.34e-07	6.76e-07	0.277452	0.205849	0.254794	-0.0368685	0.0667452	0.0958343	0.0554708	2.37e-06	6.31e-06	0.224724	0.00554722	0.0591399	0.0923393	4.52e-07	2.08e-06	0.261593	4.24e-05	0.000106778
STK11_Q15831	1.1859	1.59958	1.84949	-0.258399	-0.00953332	-1.25671	-0.107394	-1.29779	-1.73285	-0.196104	0.199061	-0.00134935	-0.123515	-0.212519	0.36213	STK11	Serine/threonine-protein kinase STK11	1	Q15831	1.01738	0.985065	0.990847	0.000819595	0.256016	0.294709	-0.051083	0.0299051	0.0418233	-0.105082	0.0033254	0.00451757	0.155077	0.248858	0.300814	-0.0519026	0.0288626	0.0458364	-0.105902	0.00344682	0.00498652	0.154257	0.231263	0.482236	-0.0539994	0.000380664	0.000793932	0.20616	4.68e-05	0.000116485
RIPK3_Q9Y572	1.52827	1.70421	1.57686	-0.512201	-0.79736	-0.976492	-0.601514	0.439731	-0.32243	-1.44198	-0.706285	-0.81612	-0.0565471	0.36184	0.620014	RIPK3	Receptor-interacting serine/threonine-protein kinase 3	1	Q9Y572	1.01932	0.000741813	0.00712226	0.176259	0.454337	0.496667	0.0307381	0.0148057	0.0219835	0.112387	9.5e-07	2.35e-06	0.352261	0.00307146	0.00638539	-0.14552	0.133484	0.176905	-0.0638713	0.000750456	0.00120179	0.176002	0.0617561	0.246819	0.0816491	2.55e-06	9.31e-06	0.321523	4.96e-05	0.000122579
PRKAA1_Q13131	-1.34005	-1.71926	-1.8111	0.195329	0.126027	0.0685303	0.271392	1.57833	0.716687	-0.486848	0.311376	0.393984	0.141446	0.0306593	1.5235	PRKAA1	5-AMP-activated protein kinase catalytic subunit alpha-1	2	Q13131	1.01751	0.258384	0.393525	0.0648278	0.892925	0.90734	0.00752138	0.083246	0.106527	0.103046	0.00139861	0.00198677	-0.223347	0.31504	0.370784	-0.0573064	0.497923	0.559381	0.0382186	0.000172587	0.000307508	-0.288175	0.105489	0.323569	0.095525	0.00108763	0.00204549	-0.230868	5.49e-05	0.000134368
CLK4_Q9HAZ1	1.44086	1.37755	2	-0.719331	-0.815201	-0.483465	-0.541312	-0.365874	-0.532778	0.856098	-0.782292	0.438005	-0.98227	-0.775529	-0.285878	CLK4	Dual specificity protein kinase CLK4	1	Q9HAZ1	1.02299	0.0371742	0.0979638	-0.118622	0.0388098	0.0524942	-0.11743	0.099288	0.124756	-0.0905982	0.00138584	0.00196963	0.207862	0.981684	0.985909	0.00119199	0.591588	0.649325	0.0280233	2.71e-05	5.63e-05	0.326484	0.607276	0.786454	0.0268314	2.8e-05	7.67e-05	0.325292	6.41e-05	0.000154634
PAK1_Q13153	1.5466	2	1.459	-0.713178	-0.641129	-0.0654819	0.113337	-0.316697	0.281904	-0.174274	-1.07438	-0.724478	-0.835776	-0.545297	-0.609304	PAK1	Serine/threonine-protein kinase PAK 1	1	Q13153	1.01967	0.985068	0.990847	-0.000761012	0.551025	0.591889	0.0244213	0.0414169	0.056256	0.0905487	2.61e-06	5.8e-06	0.321202	0.53887	0.593478	0.0251823	0.0399929	0.0610763	0.0913097	2.54e-06	6.72e-06	0.321963	0.121883	0.349705	0.0661274	6e-06	1.97e-05	0.296781	7.26e-05	0.000173422
AKT3_Q9Y243	-1.79289	-1.5915	-1.14399	-0.0118735	-0.426251	-0.866364	0.0919946	1.22059	0.733574	-0.46019	0.98444	0.560433	1.06121	0.757759	0.883052	AKT3	RAC-gamma serine/threonine-protein kinase	2	Q9Y243	1.02117	0.179638	0.303359	0.0761465	0.0566219	0.0743367	-0.112486	0.414004	0.4599	0.0452677	0.000303956	0.000470177	-0.264271	0.00395682	0.00790329	-0.188632	0.574594	0.632905	-0.0308788	2.97e-05	6.13e-05	-0.340417	0.0117733	0.0946374	0.157753	0.0145347	0.0218475	-0.151785	7.37e-05	0.000175617
PAK2_Q13177	1.3851	1.28003	1.42245	0.32736	0.578495	0.543283	0.235166	0.0420544	0.127667	-0.97882	-1.78659	-1.61505	-0.636274	-0.366492	-0.558379	PAK2	Serine/threonine-protein kinase PAK 2;PAK-2p27;PAK-2p34	1	Q13177	1.01739	0.000756891	0.00720185	0.123336	6.73e-07	5.15e-06	0.255026	5.59e-06	2.28e-05	0.209343	9.43e-09	4.35e-08	0.370449	0.000444116	0.0013392	0.13169	0.00910882	0.0167154	0.0860076	9.51e-07	2.82e-06	0.247113	0.126708	0.357206	-0.0456826	0.00126645	0.00234452	0.115423	7.47e-05	0.000177862
MAP3K3_Q99759	1.0837	1.7441	1.92315	-0.194415	0.153555	0.630255	0.0788558	-0.190723	-0.526109	-0.556975	-1.13978	-1.73877	-0.526743	-0.121812	-0.618282	MAP3K3	Mitogen-activated protein kinase kinase kinase 3	1	Q99759	1.0318	0.0432717	0.108386	0.134604	0.00117996	0.00215424	0.249815	0.0128136	0.0193158	0.173636	1.5e-06	3.54e-06	0.50811	0.0773481	0.106211	0.115211	0.526297	0.587175	0.0390315	3.56e-05	7.2e-05	0.373506	0.226402	0.476932	-0.0761792	0.000911812	0.0017453	0.258295	0.000100808	0.000231643
FGFR3_P22607	-1.51077	-1.42851	-1.55262	-0.0609943	-0.391811	-0.804536	-0.0501481	0.1135	0.130703	0.273543	1.31668	1.59996	0.561123	0.657905	1.14597	FGFR3	Fibroblast growth factor receptor 3	2	P22607	1.10056	0.348833	0.48893	-0.14039	0.000177758	0.000402845	-0.756662	0.00386097	0.00651718	-0.509734	7.34e-07	1.86e-06	-1.30696	0.000982425	0.00250177	-0.616272	0.0242653	0.039369	-0.369345	2.51e-06	6.65e-06	-1.16657	0.111525	0.332777	0.246927	0.00228014	0.00401077	-0.550298	0.000111069	0.000253006
MKNK1_Q9BUB5	-1.61008	-1.92275	-1.57462	0.112668	0.232879	0.141907	0.392984	0.180633	-0.383465	0.481996	-0.104077	0.774455	0.98724	1.5752	0.71502	MKNK1	MAP kinase-interacting serine/threonine-protein kinase 1	2	Q9BUB5	1.01481	0.0468605	0.114043	0.0664213	0.502985	0.544252	-0.0207826	0.33715	0.382033	-0.030075	2.4e-05	4.42e-05	-0.195656	0.0129568	0.0221195	-0.0872039	0.00722451	0.0136974	-0.0964963	1.15e-06	3.34e-06	-0.262077	0.762877	0.881234	-0.00929241	7.07e-05	0.000174332	-0.174873	0.000117141	0.000265543
RPS6KB2_Q9UBS0	1.24533	1.74735	1.27612	0.27496	0.0290214	0.288064	0.562414	0.21988	0.208941	-1.24463	-1.64005	-1.43119	-0.266638	-0.768038	-0.501537	RPS6KB2	Ribosomal protein S6 kinase beta-2	4	Q9UBS0	1.02669	0.000500137	0.00545669	0.147388	2.15e-06	1.13e-05	0.260236	9.2e-07	5.8e-06	0.281402	3.7e-09	2.05e-08	0.455191	0.00368101	0.00744444	0.112848	0.00106749	0.00274194	0.134015	3.41e-07	1.16e-06	0.307804	0.516513	0.725744	0.0211665	4.08e-05	0.000107189	0.194955	0.000119792	0.000270896
IRAK2_O43187	-1.45878	-1.29575	-2	-0.371812	0.809209	1.03434	0.434649	1.05456	0.75172	0.72661	0.0726975	-0.995405	0.262038	0.169428	0.840312	IRAK2	Interleukin-1 receptor-associated kinase-like 2	3	O43187	1.05188	0.27739	0.414876	0.136535	0.220258	0.256669	0.155134	0.0827686	0.105981	0.226681	0.00372686	0.00503123	-0.427149	0.879534	0.898026	0.0185991	0.467257	0.530535	0.090146	0.000466277	0.000772318	-0.563684	0.562405	0.756689	0.0715469	0.000355328	0.000744602	-0.582283	0.000128736	0.000288864
PXK_Q7Z7A4	-1.91623	-1.86725	-1.37167	0.048317	0.151447	0.241665	0.56135	-0.219526	-0.360028	0.94484	0.930112	0.767982	0.0844546	0.903576	1.10097	PXK	PX domain-containing protein kinase-like protein	2	Q7Z7A4	1.01552	0.569901	0.689379	-0.0195496	0.0379764	0.0514414	-0.0776959	0.0153748	0.022744	-0.0939174	2.13e-06	4.83e-06	-0.275212	0.107128	0.141485	-0.0581463	0.0455484	0.0683613	-0.0743678	4.64e-06	1.15e-05	-0.255662	0.636612	0.80334	-0.0162215	6.1e-05	0.000152857	-0.197516	0.000134561	0.000300093
SCYL2_Q6P3W7	1.68012	1.38477	1.72453	1.41819	-0.221275	-0.35929	-0.446721	-0.394645	-0.269658	-0.693221	-0.967475	-1.04464	-0.778712	-0.412143	-0.619829	SCYL2	SCY1-like protein 2	1	Q6P3W7	1.01847	0.427509	0.562715	0.0433906	0.00662945	0.0103252	0.171833	0.168518	0.202462	0.077324	1.37e-05	2.63e-05	0.363496	0.0310866	0.0476341	0.128443	0.532872	0.593721	0.0339335	4.77e-05	9.44e-05	0.320105	0.0982569	0.314027	-0.0945095	0.00326923	0.00557096	0.191662	0.000135201	0.000301193
FES_P07332	-0.873498	-1.99714	-2	0.119152	0.159733	0.667936	0.0252226	0.207732	0.138223	0.425208	1.15832	0.797084	0.13344	0.224162	1.10589	FES	Tyrosine-protein kinase Fes/Fps	2	P07332	1.09369	0.388394	0.525582	-0.136516	0.18666	0.220708	-0.213424	0.0728776	0.0944823	-0.299111	6.87e-06	1.4e-05	-1.12276	0.623418	0.672402	-0.0769082	0.307285	0.368259	-0.162595	2.54e-05	5.32e-05	-0.986241	0.584787	0.77292	-0.0856864	5.57e-05	0.000141136	-0.909333	0.000139167	0.00030946
SRPK1_Q96SB4	-1.74339	-1.88199	-1.43274	0.566884	0.416479	0.867645	0.225574	-0.360222	-0.894646	0.874393	0.65063	0.699482	0.412597	0.873832	0.725476	SRPK1	SRSF protein kinase 1	2	Q96SB4	1.02208	0.783767	0.85601	-0.0121738	0.630839	0.66797	-0.0213871	0.000949535	0.0018317	-0.186318	3.85e-07	1.05e-06	-0.417015	0.835372	0.861522	-0.00921328	0.00158625	0.00380202	-0.174144	5.35e-07	1.71e-06	-0.404841	0.0023511	0.0346519	-0.164931	6.89e-07	2.99e-06	-0.395628	0.000158599	0.000349067
CDK9_P50750	-1.40028	-1.47103	-1.5447	-0.591924	-0.362749	-0.819355	-0.0352322	0.241255	0.773035	0.171738	1.51178	1.28163	0.909779	0.644784	0.691269	CDK9	Cyclin-dependent kinase 9	2	P50750	1.01394	0.492127	0.622175	-0.0243647	0.000488149	0.000980851	-0.160525	0.0733922	0.0950907	-0.0672729	7.77e-06	1.57e-05	-0.250015	0.0017597	0.00400847	-0.136161	0.235477	0.2914	-0.0429081	2.19e-05	4.65e-05	-0.22565	0.0183868	0.12787	0.0932525	0.0225761	0.0326721	-0.0894892	0.00016015	0.000352297
PIM2_Q9P1W9	0.318716	0.624287	0.746619	-1.4239	-0.239804	-0.209454	-1.12676	-1.07654	-1.65222	0.614973	1.61432	1.51279	0.590117	-0.14152	-0.151618	PIM2	Serine/threonine-protein kinase pim-2	5	Q9P1W9	1.06223	0.00610908	0.0282284	-0.365396	0.00014573	0.000338666	-0.595566	7.82e-06	2.99e-05	-0.80582	0.0725353	0.0849295	-0.217689	0.0593918	0.0841684	-0.23017	0.00172151	0.00407277	-0.440424	0.207132	0.234138	0.147707	0.0815855	0.283133	-0.210254	0.00493948	0.00815577	0.377877	0.000163082	0.000358089
NEK4_P51957	-1.02233	-0.675032	-0.206331	0.630944	1.50723	0.853295	0.684117	1.01996	1.55551	-0.61689	-1.62062	-1.34819	-0.103123	-0.130935	-0.527603	NEK4	Serine/threonine-protein kinase Nek4	4	P51957	1.02424	0.0131888	0.0468693	0.164743	1.71e-05	5.51e-05	0.383687	1.14e-05	4.04e-05	0.399327	0.110376	0.126434	0.0981214	0.00220339	0.00485082	0.218944	0.00132823	0.00328189	0.234584	0.265144	0.294951	-0.0666219	0.788673	0.894631	0.0156403	0.00027054	0.000581132	-0.285565	0.000169528	0.000370984
PKN1_Q16512	1.25656	1.48581	1.3026	0.221091	0.202136	0.383517	0.411839	0.112136	0.421356	-1.42601	-1.91695	-1.33204	-0.476145	-0.356702	-0.289189	PKN1	Serine/threonine-protein kinase N1	4	Q16512	1.01817	5.35e-05	0.00136079	0.150132	6.03e-07	4.79e-06	0.231633	4.58e-07	3.48e-06	0.237489	2.86e-09	1.65e-08	0.368465	0.00666105	0.0124244	0.0815012	0.00428713	0.00874178	0.0873573	1.15e-06	3.35e-06	0.218333	0.819402	0.909947	0.00585607	0.000126565	0.000294945	0.136832	0.000187253	0.000404399
MAP2K4_P45985	1.27694	2	1.36247	-0.423579	-0.462147	-0.361617	-0.166774	-1.06214	-1.45294	-0.265274	-0.185424	0.922521	-0.81025	-0.360704	-0.23071	MAP2K4	Dual specificity mitogen-activated protein kinase kinase 4	1	P45985	1.00791	0.218927	0.350059	-0.0369068	0.257007	0.295769	-0.0338667	0.0490894	0.065627	-0.0621258	0.00999833	0.0128887	0.0864258	0.916791	0.930976	0.00304005	0.393157	0.456352	-0.025219	0.000893125	0.00140984	0.123333	0.340453	0.58624	-0.0282591	0.00108404	0.0020401	0.120293	0.000189061	0.000408094
MAP4K4_O95819	1.33266	1.43231	1.34759	0.0825232	0.165561	-0.00657557	0.185204	0.391734	0.915317	-1.40734	-1.68077	-1.32432	-0.576704	-0.565174	-0.292008	MAP4K4	Mitogen-activated protein kinase kinase kinase kinase 4	4	O95819	1.03453	7.12e-05	0.00163601	0.227388	7.33e-07	5.46e-06	0.355291	5e-08	7.99e-07	0.450775	6.53e-10	5.26e-09	0.650814	0.00645296	0.0120792	0.127903	8.4e-05	0.000383211	0.223387	1.03e-07	4.14e-07	0.423426	0.0306534	0.169198	0.0954843	5.29e-06	1.77e-05	0.295523	0.000227203	0.000481273
IKBKE_Q14164	1.90608	1.71198	1.50293	-0.991969	-0.625086	-0.742968	-0.676903	0.0760966	0.043484	-1.44666	0.1408	-0.631482	0.272655	-0.105737	-0.433211	IKBKE	Inhibitor of nuclear factor kappa-B kinase subunit epsilon	1	Q14164	1.01437	0.161217	0.279484	0.0580402	0.712759	0.744762	-0.0146809	0.241413	0.281683	0.0479319	3.28e-05	5.89e-05	0.245155	0.0856611	0.116146	-0.0727211	0.799606	0.833435	-0.0101083	0.00038282	0.000642701	0.187115	0.133094	0.36732	0.0626128	1.85e-05	5.34e-05	0.259836	0.000244123	0.000513234
TTN_Q8WZ42	1.14519	1.6054	1.36981	-0.0658275	-0.46125	-1.1427	-0.354571	-1.02274	-0.842503	0.12108	-1.05972	-1.12397	1.01468	1.13865	-0.321544	TTN	Titin	1	Q8WZ42	1.03191	0.00908849	0.0364451	0.320132	0.761077	0.789651	0.0322918	0.902988	0.9153	-0.0129237	0.000326313	0.000502633	0.508264	0.0163631	0.0271137	-0.28784	0.00718012	0.0136163	-0.333056	0.0942087	0.11144	0.188132	0.670847	0.823584	-0.0452155	0.000563953	0.00113235	0.475973	0.000263081	0.000550335
CSNK1A1_P48729	-1.3894	-1.72105	-1.63915	-0.17503	-0.0995893	-0.207858	-0.261142	0.319834	-0.151859	-0.00602648	1.07238	1.51431	0.673973	0.809118	1.26148	CSNK1A1	Casein kinase I isoform alpha	2	P48729	1.03109	0.862794	0.909795	0.0120466	0.00603979	0.00947178	-0.22513	0.013356	0.0200508	-0.196517	3.27e-06	7.15e-06	-0.538747	0.00432801	0.00854715	-0.237176	0.00956328	0.0173899	-0.208564	2.59e-06	6.82e-06	-0.550794	0.682312	0.831745	0.0286128	0.000552366	0.00111068	-0.313617	0.000265129	0.000554481
ULK4_Q96C45	2	1.50535	1.36807	-0.106111	0.040521	0.160011	0.236941	-0.408736	0.0952726	-0.531057	-1.29244	-0.942672	-1.13164	0.189198	-1.18824	ULK4	Serine/threonine-protein kinase ULK4	1	Q96C45	1.06198	0.53428	0.658715	0.064565	0.0133812	0.01966	0.290632	0.0185089	0.0269813	0.273264	4.29e-06	9.14e-06	0.776733	0.0440836	0.0648252	0.226067	0.0601549	0.0873207	0.208699	1.05e-05	2.39e-05	0.712168	0.866256	0.935401	-0.0173676	0.000375277	0.000783279	0.486101	0.000278291	0.000579698
IRAK4_Q9NWZ3	1.63792	1.63405	1.34768	0.0990634	0.0471578	-0.288793	0.165657	0.321474	0.446962	-1.17261	-1.59458	-1.36579	-0.640766	-0.382082	-0.255333	IRAK4	Interleukin-1 receptor-associated kinase 4	4	Q9NWZ3	1.01392	0.00218264	0.0140293	0.0862619	0.000145303	0.000337767	0.120576	1.49e-05	4.99e-05	0.153109	3.82e-08	1.41e-07	0.264473	0.151609	0.193655	0.0343141	0.0111202	0.0198388	0.066847	3.1e-06	8.04e-06	0.178211	0.172255	0.414097	0.0325329	2.75e-05	7.56e-05	0.143897	0.000292106	0.000605922
MAPK9_P45984	1.78959	2	1.00454	-0.611565	0.139804	-0.649083	-0.521582	0.199981	0.0832239	-0.823073	-0.886487	-1.21155	-0.163232	-0.559134	-0.1092	MAPK9	Mitogen-activated protein kinase 9	1	P45984	1.01405	0.0854054	0.176201	0.0618031	0.132539	0.1614	0.053247	0.0328693	0.0455819	0.079348	8.75e-06	1.75e-05	0.237595	0.800215	0.831491	-0.00855604	0.605316	0.662316	0.0175449	0.000159117	0.00028575	0.175792	0.445008	0.674276	0.026101	0.000103471	0.000245276	0.184348	0.000395801	0.000799308
VRK2_Q86Y07	-1.56196	-1.83389	-1.6926	-0.291351	0.435702	0.122019	-0.526716	0.554745	0.473266	0.36166	1.01123	1.2387	1.00453	0.73206	-0.0273989	VRK2	Serine/threonine-protein kinase VRK2	2	Q86Y07	1.01238	0.456939	0.590395	-0.02617	0.0682474	0.0882071	-0.0680126	0.0967621	0.12191	-0.0611997	2.2e-05	4.08e-05	-0.223305	0.242252	0.293547	-0.0418426	0.323614	0.385083	-0.0350297	7.31e-05	0.000139662	-0.197135	0.844818	0.921984	0.00681293	0.000590565	0.00117931	-0.155293	0.000414545	0.000834554
NRBP1_Q9UHY1	-1.07147	-1.57245	-1.59066	-0.463436	-0.437479	-0.765379	-0.17093	0.509554	-0.00761755	0.0834845	1.31449	1.53605	1.16602	0.604226	0.865591	NRBP1	Nuclear receptor-binding protein	2	Q9UHY1	1.02741	0.767539	0.845267	-0.0200855	0.000489626	0.000983348	-0.309865	0.0210235	0.0302635	-0.175333	7.76e-06	1.57e-05	-0.482858	0.000840592	0.0022082	-0.28978	0.036882	0.0568838	-0.155247	1.2e-05	2.69e-05	-0.462772	0.0648783	0.253391	0.134533	0.0224578	0.0325289	-0.172993	0.000521143	0.00102773
ACVR1_Q04771	1.41179	1.24374	1.041	0.359591	1.04267	1.20867	0.460448	-0.992053	-1.21689	-0.67324	-0.57249	-1.36957	-0.5402	-0.491354	-0.912119	ACVR1	Activin receptor type-1	4	Q04771	1.01832	0.580263	0.698995	0.0326119	0.000755385	0.0014472	0.253769	0.477229	0.521352	0.0420891	0.000152824	0.000247088	0.306482	0.00213659	0.0047223	0.221157	0.871592	0.896126	0.00947724	0.000405374	0.000677317	0.27387	0.0029069	0.0390734	-0.21168	0.37613	0.425916	0.0527131	0.000542588	0.00106676
NEK5_Q6P3R8	-1.42927	-1.34455	-1.59528	0.245427	0.896041	0.508636	-0.195711	1.22487	1.37555	-0.879014	0.49044	0.917751	-0.477325	-0.552211	0.814642	NEK5	Serine/threonine-protein kinase Nek5	2	Q6P3R8	1.10426	0.628654	0.735573	-0.150628	0.468944	0.511703	0.226918	0.234269	0.27407	0.379679	0.00643135	0.00847393	-0.991598	0.23676	0.287763	0.377547	0.105357	0.143313	0.530308	0.0164384	0.0217102	-0.840969	0.62385	0.795367	0.152761	0.00158721	0.00288182	-1.21852	0.000636383	0.0012367
MAP3K2_Q9Y2U5	0.400379	-0.0858026	0.322186	0.550723	0.140621	0.414474	1.45555	1.08005	1.83982	-1.09434	-0.734164	-0.760883	-0.946496	-1.38735	-1.19477	MAP3K2	Mitogen-activated protein kinase kinase kinase 2	4	Q9Y2U5	1.01426	0.278138	0.415402	-0.0295307	0.000699583	0.0013486	0.116183	1.66e-06	8.93e-06	0.218985	0.00196809	0.00274741	0.101436	9.94e-05	0.000455796	0.145714	4.14e-07	9.38e-06	0.248516	0.000257784	0.000445056	0.130966	0.00178579	0.0283796	0.102802	0.581275	0.628804	-0.0147479	0.000636823	0.00123727
CDK12_Q9NYV4	-0.709095	-0.197752	-0.919098	0.877193	1.2597	0.840596	0.892366	1.05311	1.57096	-1.16519	-1.52723	-0.38179	-1.10231	-0.297866	-0.193587	CDK12	Cyclin-dependent kinase 12	4	Q9NYV4	1.00877	0.235622	0.368889	0.037651	0.000230703	0.000508296	0.153908	0.000107607	0.000263558	0.167615	0.31336	0.340605	0.0317462	0.00214949	0.00474583	0.116257	0.000933964	0.00246504	0.129964	0.848232	0.862607	-0.0059048	0.657928	0.815469	0.0137067	0.00149722	0.00273378	-0.122162	0.000656718	0.00127122
AKT2_P31751	-1.60458	-1.15149	-1.24905	-0.305685	-0.702973	-0.910967	0.158697	0.246893	-0.212828	0.369809	1.39997	1.83635	0.698259	0.627393	0.80019	AKT2	RAC-beta serine/threonine-protein kinase	2	P31751	1.0217	0.140158	0.252567	-0.0764102	6.26e-05	0.000163488	-0.28523	0.00321281	0.00552637	-0.176193	2.48e-06	5.54e-06	-0.39288	0.000927469	0.00238715	-0.20882	0.0611437	0.0885635	-0.0997823	2.29e-05	4.85e-05	-0.31647	0.0433062	0.204736	0.109038	0.0456267	0.0622077	-0.107649	0.000692232	0.0013329
MELK_Q14680	-1.36853	-1.78315	-1.63468	0.176655	-0.195233	-0.174091	-0.0159471	0.139565	0.397495	-0.706051	0.88522	1.2955	0.993563	0.80648	1.18319	MELK	Maternal embryonic leucine zipper kinase	2	Q14680	1.01869	0.227627	0.359927	0.0657248	0.185144	0.2191	-0.0726422	0.43756	0.482787	-0.0415444	0.000171979	0.00027541	-0.272779	0.0197343	0.0319636	-0.138367	0.0596458	0.0866778	-0.107269	2.26e-05	4.78e-05	-0.338503	0.559042	0.754063	0.0310978	0.00208519	0.00369728	-0.200136	0.000695892	0.00133933
ACVR2A_P27037	1.1025	1.10715	1.68662	-0.344586	0.207652	-1.22152	-0.150363	-0.760178	-1.75493	-1.24214	-0.679229	0.499146	0.875595	0.0798285	0.594458	ACVR2A	Activin receptor type-2A	1	P27037	1.05345	0.0664903	0.146418	0.264731	0.966291	0.970681	0.00567945	0.416302	0.461941	-0.110739	0.00343364	0.00465558	0.473729	0.0717683	0.0995583	-0.259052	0.0140686	0.0244447	-0.37547	0.137502	0.15931	0.208997	0.393468	0.632273	-0.116418	0.0037235	0.00627504	0.468049	0.0007298	0.00139778
PKN2_Q16513	1.47996	1.3353	1.67353	0.0452846	0.587058	-0.241135	0.308658	-0.32818	0.617377	-1.60204	-1.02602	-1.20116	-0.142837	-0.8551	-0.650705	PKN2	Serine/threonine-protein kinase N2	4	Q16513	1.02707	0.0279301	0.0796277	0.109819	0.000376397	0.000780383	0.212551	0.000250131	0.000554299	0.222958	4.45e-07	1.2e-06	0.418916	0.0375828	0.0563709	0.102732	0.0242771	0.0393806	0.113139	1.14e-05	2.57e-05	0.309097	0.817622	0.909427	0.0104073	0.000481563	0.000984094	0.206365	0.000733004	0.00140304
PIK3R4_Q99570	-1.57695	-0.914983	-1.39505	-0.55686	-0.766812	-0.796596	-0.159725	0.22136	-0.282403	0.429217	1.3992	1.30177	1.09552	0.973046	1.02926	PIK3R4	Phosphoinositide 3-kinase regulatory subunit 4	2	Q99570	1.01497	0.96951	0.981192	-0.00130039	3.1e-05	8.99e-05	-0.210999	0.00150833	0.00277519	-0.134664	1.56e-06	3.66e-06	-0.281997	3.29e-05	0.000227289	-0.209698	0.00162078	0.00387373	-0.133364	1.64e-06	4.55e-06	-0.280697	0.040134	0.196943	0.0763348	0.053696	0.0720492	-0.0709985	0.000754969	0.00144148
PRKCA_P17252	0.530234	0.824135	0.650462	0.242649	0.289968	0.530359	1.32985	1.13458	1.19246	-1.1211	-1.29195	-1.38269	-1.06915	-0.97561	-0.884199	PRKCA	Protein kinase C alpha type	4	P17252	1.02851	0.0387184	0.100579	0.0649773	1.26e-08	5.35e-07	0.364228	7.48e-11	9.74e-09	0.558678	1.54e-09	1.01e-08	0.434832	1.22e-07	1.39e-05	0.29925	3.35e-10	5.22e-08	0.4937	1.05e-08	6.28e-08	0.369855	1.29e-05	0.000843939	0.19445	0.0267402	0.0382178	0.0706049	0.000779726	0.00148485
SNRK_Q9NRH2	-1.33634	-1.20607	-1.22668	0.235914	0.295804	-0.0624252	-0.164669	2	1.54971	-1.18819	0.282468	0.247308	0.15388	-0.336613	0.605996	SNRK	SNF-related serine/threonine-protein kinase	2	Q9NRH2	1.01085	0.531019	0.656236	0.0283349	0.513978	0.555504	0.0295407	0.0272855	0.0384091	0.109847	0.0875851	0.101504	-0.0814853	0.97856	0.983359	0.00120578	0.0874935	0.122038	0.0815119	0.0273162	0.0350516	-0.10982	0.0917481	0.302265	0.0803061	0.025955	0.0371969	-0.111026	0.000852761	0.00161352
JAK1_P23458	0.935874	0.681059	0.746472	-0.705886	-1.28895	-1.54332	-1.29519	-0.522003	-0.498918	-0.81765	0.161183	0.637361	0.9616	1.06189	1.48647	JAK1	Tyrosine-protein kinase JAK1	5	P23458	1.01377	0.00737694	0.0318631	0.137191	0.0075047	0.0115725	-0.136801	0.0589508	0.0776856	-0.0892949	0.051288	0.0612119	0.0926189	2.88e-05	0.000210993	-0.273992	0.000171106	0.000653743	-0.226486	0.319432	0.351296	-0.0445719	0.289908	0.541508	0.0475063	0.000152527	0.000347883	0.22942	0.0010584	0.00195678
MAST2_Q6P0Q8	0.442721	1.00875	0.97625	-0.274925	-1.08885	-0.737334	-0.650332	-1.27234	-1.75035	-0.924697	1.09549	0.828359	1.23543	0.419311	0.692519	MAST2	Microtubule-associated serine/threonine-protein kinase 2	5	Q6P0Q8	1.01615	0.36978	0.508349	0.0520552	0.0526889	0.0695208	-0.119712	0.00692875	0.0110683	-0.180409	0.342859	0.370703	0.0551621	0.00928438	0.0165285	-0.171767	0.00121789	0.00305054	-0.232464	0.956596	0.961173	0.00310686	0.298448	0.548276	-0.0606972	0.00835704	0.0131401	0.174874	0.0011004	0.00202818
MAPKAPK2_P49137	-0.634679	-0.821636	-0.576893	0.0930446	0.085982	-0.139202	0.387151	2	1.52833	-1.8318	-0.82513	-0.929932	0.326002	0.856037	0.452047	MAPKAPK2	MAP kinase-activated protein kinase 2	4	P49137	1.00758	0.00312285	0.0179195	0.0993318	0.0255377	0.0355615	0.069	0.000173009	0.000401726	0.14332	0.298267	0.325041	0.0295592	0.286368	0.341197	-0.0303318	0.131194	0.17442	0.0439886	0.0242197	0.0313417	-0.0697725	0.0177032	0.124488	0.0743204	0.172168	0.210536	-0.0394407	0.00117007	0.00214509
RIOK1_Q9BRS2	-1.48757	-1.54521	-1.82074	-0.33627	0.446127	0.401893	-0.110667	0.315686	0.416105	-0.354389	0.988329	1.93916	0.440421	0.256018	0.451101	RIOK1	Serine/threonine-protein kinase RIO1	2	Q9BRS2	1.01928	0.301621	0.441365	-0.0631235	0.144142	0.174335	-0.0912762	0.164827	0.198439	-0.0864332	9.64e-05	0.000160563	-0.32885	0.63916	0.686736	-0.0281527	0.69745	0.744981	-0.0233097	0.00061177	0.000995058	-0.265726	0.93543	0.9711	0.00484304	0.00146268	0.00267537	-0.237573	0.00125671	0.00229066
BRD4_O60885	1.0803	1.36816	1.1711	0.391301	0.470308	0.6103	0.116906	0.399703	0.703974	-1.36015	-1.69281	-1.5838	-0.481251	-0.545244	-0.648794	BRD4	Bromodomain-containing protein 4	4	O60885	1.01757	0.000226949	0.00324252	0.128284	1.37e-07	1.93e-06	0.264612	2.21e-07	2.14e-06	0.253726	4.13e-09	2.23e-08	0.357643	0.000132172	0.000547523	0.136329	0.000275621	0.000931038	0.125442	6.81e-07	2.11e-06	0.22936	0.672386	0.82463	-0.0108868	0.0028262	0.00487935	0.0930306	0.00126695	0.00230881
SRPK2_P78362	-1.29796	-1.62343	-1.67063	-0.0100399	0.10634	0.123506	-0.671935	-0.287108	0.00767489	0.246286	0.920912	0.328918	1.72265	1.30595	0.798873	SRPK2	SRSF protein kinase 2;SRSF protein kinase 2 N-terminal;SRSF protein kinase 2 C-terminal	2	P78362	1.0154	0.0213457	0.0663432	0.0803098	0.174579	0.20768	-0.043966	0.0166849	0.0245353	-0.0843103	1.38e-05	2.65e-05	-0.209723	0.00142694	0.00338108	-0.124276	0.000139697	0.000560064	-0.16462	4.37e-07	1.44e-06	-0.290032	0.210208	0.45881	-0.0403444	0.000131285	0.000305012	-0.165757	0.00133267	0.00241965
TRIM24_O15164	-1.51539	-1.12577	-2	0.0849185	-0.310496	-0.130797	-0.00532661	0.303068	0.697404	-0.396995	0.368326	1.242	1.63035	0.460884	0.795138	TRIM24	Transcription intermediary factor 1-alpha	2	O15164	1.00959	0.259079	0.394267	0.0396186	0.28819	0.328406	-0.0371717	0.879931	0.895711	-0.00516686	0.00110953	0.00159227	-0.140943	0.0399625	0.0594835	-0.0767903	0.205187	0.258437	-0.0447854	0.000139971	0.000253535	-0.180561	0.357644	0.601395	0.0320049	0.00882781	0.0138002	-0.103771	0.00147181	0.00264541
CDK4_P11802	-1.03475	-1.2213	-1.5111	-0.401799	-0.397591	-0.315624	-0.318667	-0.265419	-0.34646	0.837846	1.85715	1.92967	0.641537	0.211587	0.334918	CDK4	Cyclin-dependent kinase 4	2	P11802	1.05317	0.000341128	0.00434215	-0.337744	2.38e-06	1.22e-05	-0.564083	3.37e-06	1.53e-05	-0.545954	3.41e-08	1.28e-07	-0.824729	0.00646182	0.0120924	-0.226339	0.0105995	0.0189945	-0.20821	1.1e-05	2.5e-05	-0.486985	0.798183	0.900605	0.0181291	0.00254833	0.00443515	-0.260646	0.00156929	0.00280323
ZAP70_P43403	-0.195207	-0.05289	-0.13948	-0.630533	-1.10787	-0.92137	-1.17452	-0.857428	-1.32248	0.319085	1.37202	1.3281	1.13677	0.981536	1.26427	ZAP70	Tyrosine-protein kinase ZAP-70	5	P43403	1.02191	0.633586	0.739682	0.0240496	4.61e-06	1.96e-05	-0.375878	1.35e-06	7.59e-06	-0.421856	0.00056401	0.000842505	-0.225487	2.39e-06	5.83e-05	-0.399927	7.35e-07	1.34e-05	-0.445905	0.000240018	0.000416782	-0.249537	0.367924	0.611428	-0.0459779	0.00954396	0.0148177	0.150391	0.00165032	0.00293611
NEK3_P51956	-1.51836	-1.40833	-0.911029	-0.868962	-0.795156	-0.0923972	-0.265705	-0.0266854	-0.17972	1.34903	1.3727	1.15918	0.629827	1.38079	0.174823	NEK3	Serine/threonine-protein kinase Nek3	2	P51956	1.04868	0.0665591	0.146454	-0.136232	1.81e-05	5.79e-05	-0.452969	0.000206239	0.000468021	-0.349767	6.61e-07	1.7e-06	-0.620195	0.000480596	0.00142115	-0.316738	0.00798925	0.0149382	-0.213535	9.28e-06	2.14e-05	-0.483963	0.152833	0.391557	0.103203	0.028935	0.0410544	-0.167226	0.00165401	0.00294081
RIPK1_Q13546	-1.25898	-1.41899	-1.57091	0.0591908	-0.689471	-0.733529	0.0919341	0.772761	-0.198132	-0.498396	1.24773	0.995343	0.97724	0.958218	1.266	RIPK1	Receptor-interacting serine/threonine-protein kinase 1	2	Q13546	1.01606	0.262314	0.397852	0.0597109	0.0269377	0.0373685	-0.127411	0.40137	0.447084	-0.0441898	0.000363949	0.000557944	-0.245665	0.00294339	0.00617105	-0.187122	0.0627207	0.0906083	-0.103901	5.14e-05	0.000100979	-0.305376	0.126699	0.357206	0.0832213	0.0375969	0.0521465	-0.118254	0.00174067	0.00308576
PRKCE_Q02156	1.93133	1.16306	1.65436	-0.45166	-0.482167	0.564617	0.226613	0.270711	-0.247927	-0.461285	-0.793973	-0.524116	0.01748	-1.36006	-1.50699	PRKCE	Protein kinase C epsilon type	1	Q02156	1.06099	0.366225	0.505281	-0.109433	0.23937	0.277143	0.144197	0.0997803	0.125318	0.207454	8.11e-05	0.000136126	0.667539	0.0496061	0.0719014	0.253631	0.0181695	0.0305589	0.316887	1.88e-05	4.05e-05	0.776972	0.597396	0.779436	0.0632562	0.000671331	0.00132267	0.523341	0.00180303	0.00318554
JAK2_O60674	0.285902	0.500283	0.440514	-0.411155	-1.46339	-1.32352	-1.03776	-0.64727	-1.47041	0.0200317	1.34977	1.31667	0.470353	1.11938	0.850594	JAK2	Tyrosine-protein kinase JAK2	5	O60674	1.02146	0.829139	0.886659	-0.0139379	0.000171072	0.000389902	-0.333215	0.000182474	0.000420461	-0.330802	0.214709	0.237839	-0.0826605	0.000249029	0.000858472	-0.319277	0.000265934	0.000905598	-0.316865	0.297693	0.329112	-0.0687227	0.970171	0.987223	0.00241282	0.00173759	0.00312982	0.250555	0.00186473	0.00328419
MAPK14_Q16539	-1.38734	-1.55213	-1.3283	-0.40636	-0.282069	-0.325338	0.078908	-0.167775	-0.506322	0.211606	1.71481	1.47875	0.75373	0.709048	1.00878	MAPK14	Mitogen-activated protein kinase 14	2	Q16539	1.02078	0.339134	0.480774	-0.0479722	0.000453608	0.000917432	-0.227062	0.00100811	0.00193271	-0.205554	2.26e-06	5.11e-06	-0.394266	0.00277405	0.0058791	-0.17909	0.00642127	0.0123841	-0.157582	8.81e-06	2.04e-05	-0.346294	0.663523	0.818685	0.0215082	0.00440581	0.00733371	-0.167204	0.0019137	0.00336127
EIF2AK2_P19525	1.43457	1.38216	1.47761	0.121954	0.128185	0.480429	0.762209	0.0797911	-0.00579225	-0.43683	-1.49221	-1.64428	-0.913357	-0.464831	-0.909607	EIF2AK2	Interferon-induced, double-stranded RNA-activated protein kinase	1	P19525	1.02351	0.173357	0.29535	0.0748444	0.000361292	0.000751996	0.250577	0.000293909	0.000639506	0.256727	9.67e-07	2.39e-06	0.458063	0.00506704	0.00978355	0.175732	0.00405098	0.00831881	0.181883	6.47e-06	1.55e-05	0.383218	0.907448	0.957241	0.00615045	0.00161165	0.00292114	0.207486	0.00200745	0.00351638
CHEK2_O96017	-1.617	-1.62635	-1.43298	1.1757	-0.461548	-0.684914	-0.315708	0.194205	0.441368	-0.223276	0.729841	0.887364	1.08924	0.792484	1.05158	CHEK2	Serine/threonine-protein kinase Chk2	2	O96017	1.01979	0.254507	0.389818	0.0744833	0.309721	0.351	-0.0660309	0.420317	0.466074	-0.0519689	0.000449308	0.000679992	-0.293712	0.0428761	0.0633155	-0.140514	0.0644177	0.0928733	-0.126452	6.02e-05	0.000116823	-0.368195	0.82526	0.912918	0.0140621	0.00310112	0.00530817	-0.227681	0.00203596	0.0035641
CHUK_O15111	-1.36225	-1.12235	-1.10026	-0.632542	-0.78233	-0.866816	-0.454036	0.254754	-0.244634	0.364518	1.46501	1.51084	0.945207	0.819626	1.20526	CHUK	Inhibitor of nuclear factor kappa-B kinase subunit alpha	2	O15111	1.02852	0.657806	0.75941	-0.027095	1.33e-05	4.49e-05	-0.411401	0.000510468	0.00104545	-0.27692	1.5e-06	3.54e-06	-0.506762	2.62e-05	0.000199183	-0.384306	0.00115559	0.00292767	-0.249825	2.7e-06	7.11e-06	-0.479667	0.0429561	0.203999	0.134481	0.135192	0.168935	-0.0953611	0.00214164	0.00374363
AAK1_Q2M2I8	1.21475	1.96352	1.3239	-0.91699	-0.947183	-1.08382	-0.875202	0.102065	0.155264	-1.37477	-0.565419	-0.198894	0.439183	-0.102652	0.866256	AAK1	AP2-associated protein kinase 1	1	Q2M2I8	1.00845	0.0273452	0.0784052	0.0731839	0.55644	0.596866	-0.0177145	0.277051	0.320108	0.0333131	0.000289205	0.000449013	0.145437	0.00875478	0.0157089	-0.0908983	0.197755	0.250014	-0.0398708	0.029009	0.0370823	0.0722534	0.1062	0.323751	0.0510276	0.000104202	0.00024673	0.163152	0.00223872	0.00389873
STK32C_Q86UX6	1.94764	0.807503	0.881519	-0.534215	-0.616278	-0.598553	-0.406515	-1.48397	-0.506754	-0.42707	2	0.195452	-0.244569	-0.189278	-0.848293	STK32C	Serine/threonine-protein kinase 32C	5	Q86UX6	1.0228	0.0757823	0.161627	-0.171709	0.0447344	0.0598429	-0.197791	0.0209944	0.0302321	-0.233999	0.266987	0.292815	0.103057	0.773567	0.807397	-0.0260815	0.495408	0.556928	-0.0622898	0.00881154	0.0120583	0.274766	0.690044	0.837362	-0.0362083	0.00505041	0.00832585	0.300848	0.00234674	0.00406515
CSNK1E_P49674	-0.936431	-2	-1.08921	0.0307255	0.992817	0.891459	-0.257768	-0.00493983	0.486368	1.44043	0.434743	0.88723	-0.32571	-0.164754	0.190288	CSNK1E	Casein kinase I isoform epsilon	3	P49674	1.02678	0.0320856	0.0882329	-0.167961	0.516899	0.558301	-0.0464739	0.0678611	0.0885388	-0.139232	7.16e-05	0.000121295	-0.403824	0.105697	0.139858	0.121487	0.687098	0.735527	0.0287287	0.00511252	0.00723434	-0.235864	0.206831	0.455342	-0.092758	0.000216969	0.000477661	-0.35735	0.00235703	0.00408193
BAZ1B_Q9UIG0	-0.868271	0.00169359	-0.39943	0.879716	0.678467	1.0047	1.30137	0.595421	0.657973	-1.55549	-1.95284	-1.31139	0.0860679	0.520491	0.361519	BAZ1B	Tyrosine-protein kinase BAZ1B	4	Q9UIG0	1.00913	7.84e-05	0.00172717	0.151033	7.14e-06	2.77e-05	0.192649	7.22e-06	2.79e-05	0.192438	0.00393138	0.00529118	0.0927343	0.138637	0.17888	0.0416165	0.140485	0.185015	0.0414047	0.0459003	0.0568325	-0.0582986	0.993706	0.997351	-0.000211767	0.00235756	0.00413829	-0.0999151	0.0023932	0.00413773
STK17B_O94768	-1.50907	-1.36162	-2	0.381808	-0.22672	0.595471	-0.477145	0.487693	0.320869	0.330887	-0.144885	1.60788	1.13151	0.359721	0.575318	STK17B	Serine/threonine-protein kinase 17B	2	O94768	1.01173	0.849613	0.900871	0.00735422	0.472526	0.515076	-0.0281405	0.318758	0.363103	-0.0394456	0.000394953	0.000602178	-0.181691	0.367812	0.425677	-0.0354947	0.240612	0.296695	-0.0467999	0.000281918	0.000483345	-0.189045	0.770911	0.886574	-0.0113051	0.00149824	0.00273505	-0.153551	0.00260232	0.00446347
TGFBR2_P37173	1.33361	1.52397	1.86279	-0.162865	-0.663325	-0.301142	0.317015	0.410773	0.608919	-1.10177	-0.329183	-1.18798	-0.169082	-0.774074	-1.36765	TGFBR2	TGF-beta receptor type-2	1	P37173	1.0264	0.739617	0.823419	0.0173611	0.124769	0.152752	0.0840441	0.00083406	0.00162499	0.22288	2.49e-06	5.56e-06	0.413532	0.215249	0.264643	0.0666831	0.0015511	0.00372522	0.205519	3.92e-06	9.93e-06	0.396171	0.0180694	0.126289	0.138836	2.57e-05	7.1e-05	0.329488	0.00266264	0.00455594
PRPF4B_Q13523	1.27593	2	1.37547	0.0890798	-0.352435	-0.234048	0.515859	-0.49889	-0.300769	-1.1021	-1.0667	-1.17353	-0.656214	0.0836204	-0.28721	PRPF4B	Serine/threonine-protein kinase PRP4 homolog	1	Q13523	1.00704	0.102969	0.202189	0.0424055	0.0657934	0.0852453	0.0485959	0.0501393	0.0668922	0.0522446	6.07e-05	0.000103799	0.142216	0.801542	0.832767	0.00619037	0.690104	0.738167	0.00983905	0.00125145	0.00193333	0.0998101	0.882125	0.942961	0.00364868	0.00200947	0.00357584	0.0936197	0.00266391	0.00455701
RPS6KA3_P51812	0.730205	0.663659	0.537009	-1.01683	-1.57598	-1.28198	-0.745073	-0.534608	-1.11399	-0.592144	1.26525	1.1606	0.741711	0.664571	1.09759	RPS6KA3	Ribosomal protein S6 kinase alpha-3	5	P51812	1.0194	0.575234	0.694307	0.0401537	0.000321075	0.000678678	-0.342031	0.00322607	0.00554578	-0.253288	0.934834	0.941194	0.00582193	0.000120758	0.000516542	-0.382184	0.00111116	0.00283647	-0.293442	0.631269	0.659695	-0.0343318	0.226601	0.477112	0.0887426	0.00027785	0.000595009	0.347853	0.00275931	0.00470584
PRKCH_P24723	-0.823883	-0.757208	-0.662952	-1.21419	-1.35043	-1.48383	0.596691	0.931008	0.132064	0.0609057	1.66292	1.41501	0.333568	0.50042	0.659904	PRKCH	Protein kinase C eta type	2	P24723	1.01625	0.144354	0.257477	-0.0686717	1.51e-05	4.97e-05	-0.300049	0.185784	0.221606	-0.0617471	0.000229743	0.000361436	-0.22472	0.00017769	0.000665524	-0.231377	0.87775	0.900473	0.00692464	0.0038306	0.00550289	-0.156048	0.000136474	0.00477534	0.238302	0.112277	0.142225	0.0753288	0.00285289	0.00484871
COL4A3BP_Q9Y5P4	0.490087	0.469921	0.387347	0.2446	0.677675	0.521162	1.48838	1.29443	0.976008	-1.10752	-1.39558	-1.58575	-0.913853	-0.642291	-0.904612	COL4A3BP	Collagen type IV alpha-3-binding protein	4	Q9Y5P4	1.01586	0.027643	0.0789895	0.0628505	1.54e-06	9e-06	0.213566	3.03e-08	5.59e-07	0.302948	1.86e-06	4.28e-06	0.209857	5.39e-05	0.000305799	0.150716	4.27e-07	9.57e-06	0.240098	6.82e-05	0.000131153	0.147007	0.00380115	0.0462134	0.089382	0.885483	0.9023	-0.00370912	0.00288462	0.00489768
TYK2_P29597	1.49805	0.980022	2	0.0531292	-1.151	-0.357769	0.119166	-1.1886	-0.610437	-1.31288	0.784916	-0.181464	-0.164296	-0.677115	0.0449547	TYK2	Non-receptor tyrosine-protein kinase TYK2	1	P29597	1.00784	0.960294	0.975152	-0.0020348	0.67061	0.704753	-0.0174475	0.581154	0.620601	-0.0226902	0.0083967	0.0109207	0.125109	0.706905	0.746538	-0.0154127	0.615132	0.670524	-0.0206554	0.00762622	0.0105438	0.127144	0.897964	0.951758	-0.0052427	0.00368684	0.00622325	0.142557	0.00288405	0.00489768
LMTK2_Q8IWU2	-0.0165838	0.486994	1.23328	-0.28466	-0.995697	-1.60043	-0.992088	-0.779837	-1.43296	-0.128577	1.42395	1.19154	1.06681	0.506345	0.321907	LMTK2	Serine/threonine-protein kinase LMTK2	5	Q8IWU2	1.01841	0.672109	0.770733	-0.0285393	0.00184012	0.00322597	-0.25883	0.00118885	0.00224337	-0.274458	0.57645	0.603685	-0.0377674	0.00413752	0.00822511	-0.230291	0.00265028	0.00580389	-0.245919	0.890785	0.901733	-0.00922809	0.816249	0.908635	-0.0156281	0.00539024	0.00884095	0.221063	0.00344611	0.00576365
MAP3K4_Q9Y6R4	0.531723	1.44372	1.30938	-0.834921	-0.892579	-1.80676	-0.959866	-0.67851	-0.359384	-0.443755	0.976315	1.43383	0.557439	-0.355617	0.0789853	MAP3K4	Mitogen-activated protein kinase kinase kinase 4	5	Q9Y6R4	1.01027	0.27386	0.411059	-0.0470981	0.00265002	0.00449209	-0.153698	0.0189876	0.0276173	-0.110765	0.387609	0.41678	0.0368392	0.0229601	0.0364903	-0.1066	0.146739	0.19228	-0.0636671	0.0630527	0.0764697	0.0839374	0.316588	0.564626	0.0429325	0.000517268	0.00104839	0.190537	0.00349741	0.00583898
SIK2_Q9H0K1	1.3359	1.4746	1.45774	0.246385	0.162189	-0.0448486	0.652142	-0.165688	0.514126	-0.680352	-2	-1.02693	-0.26828	-0.740044	-0.859111	SIK2	Serine/threonine-protein kinase SIK2	4	Q9H0K1	1.04357	0.060427	0.136869	0.157161	0.000664449	0.00129035	0.341939	0.000198189	0.000451828	0.394682	1.1e-06	2.67e-06	0.665301	0.0311827	0.047743	0.184779	0.00846963	0.0157071	0.237522	1.84e-05	3.97e-05	0.508141	0.501307	0.716847	0.0527427	0.00103221	0.00195131	0.323362	0.00372552	0.00618173
CSK_P41240	0.745862	0.391237	0.295458	-0.145396	-1.01422	-0.623293	-0.880456	-0.572971	-1.73444	-0.870569	-0.33886	0.449177	0.910115	1.76488	1.62347	CSK	Tyrosine-protein kinase CSK	5	P41240	1.00977	0.00199943	0.013247	0.135434	0.446754	0.489205	-0.0273788	0.0857947	0.109472	-0.0649929	0.11683	0.133482	0.0587065	0.000480473	0.00142115	-0.162812	7.7e-05	0.000357767	-0.200426	0.0471006	0.05819	-0.0767271	0.300843	0.550968	-0.0376141	0.0287364	0.0407864	0.0860853	0.00375204	0.00621224
WEE1_P30291	-0.26316	-1.19468	-0.721372	0.121157	0.372995	0.951229	0.69451	1.46205	1.84098	0.250767	-1.92335	-0.32698	-0.186746	-0.0745001	-1.0029	WEE1	Wee1-like protein kinase	4	P30291	1.00714	0.679779	0.776474	0.0148503	0.0701488	0.0904143	0.0695638	0.00455672	0.00755795	0.1211	0.919418	0.927254	-0.00362776	0.144375	0.185535	0.0547135	0.0101393	0.0182829	0.106249	0.608218	0.638182	-0.0184781	0.167156	0.409032	0.0515359	0.0583622	0.0779989	-0.0731916	0.00375135	0.00621224
MAP2K2_P36507	1.50288	0.695965	1.82365	-0.0467693	-0.0289376	-0.140827	-0.837553	-0.316399	-0.0876035	-1.99725	-1.29017	-0.687263	0.0551767	0.516241	0.838867	MAP2K2	Dual specificity mitogen-activated protein kinase kinase 2	1	P36507	1.00749	0.00324271	0.0183819	0.0931179	0.02564	0.035698	0.0649867	0.0894412	0.113521	0.0472618	0.000140399	0.000228053	0.138289	0.293851	0.348826	-0.0281312	0.0982952	0.135086	-0.0458561	0.10289	0.12113	0.0451707	0.502578	0.717689	-0.0177248	0.0139466	0.02102	0.073302	0.00377892	0.00625181
VRK1_Q99986	0.864359	2	1.3104	-1.06759	-1.05872	-0.151609	0.440535	-0.595319	-1.07449	-1.00252	-0.218046	0.455848	0.194744	-0.524603	-0.0174304	VRK1	Serine/threonine-protein kinase VRK1	1	Q99986	1.00826	0.805531	0.869828	0.00977328	0.379191	0.421095	-0.0354283	0.78416	0.808806	-0.0108764	0.00668195	0.00878621	0.126053	0.266472	0.319941	-0.0452016	0.60449	0.661584	-0.0206497	0.0107605	0.0145266	0.11628	0.538922	0.739181	0.0245519	0.00121697	0.0022619	0.161481	0.00393839	0.00649136
CAMK4_Q16566	0.971608	0.99212	0.839681	0.443923	0.606617	0.535187	0.382411	0.458052	0.358406	-1.66882	-2	-1.68516	-0.32143	0.0276431	0.129782	CAMK4	Calcium/calmodulin-dependent protein kinase type IV	4	Q16566	1.02631	5.34e-08	2.14e-05	0.322906	1.83e-09	2.02e-07	0.43032	3.6e-09	1.37e-07	0.406571	2.66e-10	2.69e-09	0.505072	0.00233503	0.00509466	0.107414	0.0113969	0.0203022	0.0836654	2.57e-05	5.37e-05	0.182166	0.416295	0.649451	-0.0237487	0.0206714	0.0301336	0.0747523	0.00421882	0.00692773
ULK1_O75385	-0.703568	-1.40297	-2	0.656676	-0.32076	-0.160458	0.182762	-0.267682	0.922966	-0.516865	1.01689	1.08301	0.6292	0.161028	1.13534	ULK1	Serine/threonine-protein kinase ULK1	2	O75385	1.02511	0.830308	0.887457	0.0183688	0.385476	0.427283	-0.0754828	0.64231	0.678491	-0.0399508	0.00194569	0.00271877	-0.327395	0.284505	0.339218	-0.0938516	0.499879	0.560978	-0.0583196	0.00129946	0.00200087	-0.345764	0.679254	0.829903	0.0355321	0.0105751	0.0162922	-0.251912	0.00474516	0.0077286
STK24_Q9Y6E0	-0.898337	-0.991012	-0.761667	-0.152039	-0.532113	-1.71936	-0.292423	1.71568	1.59005	-0.802707	0.351468	1.18099	0.395561	0.267634	0.648265	STK24	Serine/threonine-protein kinase 24;Serine/threonine-protein kinase 24 36 kDa subunit;Serine/threonine-protein kinase 24 12 kDa subunit	2	Q9Y6E0	1.01192	0.74613	0.828804	0.0222022	0.0988297	0.123442	-0.119588	0.217223	0.255385	0.0871574	0.0774	0.0903484	-0.129035	0.055188	0.0788225	-0.141791	0.351196	0.41299	0.0649552	0.0427425	0.0531497	-0.151237	0.00907027	0.0805489	0.206746	0.890247	0.906212	-0.00944664	0.00694594	0.0109255
ITK_Q08881	-0.962229	-1.38866	-0.940657	-0.868414	-0.617935	-1.13716	-0.193867	0.396326	-0.495233	0.213499	1.4539	1.32189	1.1617	0.92786	1.12898	ITK	Tyrosine-protein kinase ITK/TSK	2	Q08881	1.02116	0.811758	0.873857	0.0131563	5.54e-05	0.000147025	-0.322101	0.0042542	0.00711092	-0.188348	1.86e-05	3.49e-05	-0.360438	3.78e-05	0.000247018	-0.335258	0.0026944	0.00588703	-0.201504	1.29e-05	2.89e-05	-0.373594	0.0285712	0.162975	0.133754	0.491431	0.541871	-0.0383367	0.0075098	0.0117289
PAK4_O96013	-1.29182	-1.28856	-0.958317	0.31308	0.331044	2	0.558831	0.397072	0.588275	0.242385	-0.364904	-0.081589	-0.615727	-0.73222	0.146837	PAK4	Serine/threonine-protein kinase PAK 4	3	O96013	1.01294	0.544742	0.666819	-0.0328084	0.0430757	0.0578821	0.118592	0.295514	0.339011	0.057531	0.058408	0.0692863	-0.109732	0.0134793	0.0229044	0.1514	0.111075	0.150289	0.0903394	0.168983	0.193384	-0.0769231	0.268191	0.51974	-0.061061	0.000880823	0.00169177	-0.228324	0.00762203	0.0118865
AKT1_P31749	1.2118	1.13265	0.798892	-1.06714	-1.60345	-1.31629	-0.0177253	-0.68262	-0.885663	-0.861118	1.36969	0.983353	0.155298	0.355491	0.426832	AKT1	RAC-alpha serine/threonine-protein kinase	5	P31749	1.00951	0.716744	0.806339	-0.0141467	0.00299913	0.00501606	-0.139828	0.060692	0.079855	-0.0785536	0.28963	0.316327	0.0421468	0.00603528	0.0114015	-0.125681	0.115782	0.155878	-0.0644069	0.164395	0.188569	0.0562936	0.132824	0.366701	0.0612741	0.000400847	0.000832306	0.181975	0.00772966	0.012032
CAMK2D_Q13557	-1.31007	-0.644102	-0.567767	0.364598	-0.620722	-1.55784	-0.159562	1.73255	1.95355	0.771183	0.0277535	0.916845	-0.345593	-0.13027	-0.430551	CAMK2D	Calcium/calmodulin-dependent protein kinase type II subunit delta	2	Q13557	1.00497	0.208615	0.337617	-0.0425215	0.0985525	0.12315	-0.0572384	0.377258	0.422804	0.0293632	0.0524169	0.0624793	-0.0687189	0.654237	0.700159	-0.0147168	0.0438152	0.0661797	0.0718847	0.429349	0.462402	-0.0261974	0.0186848	0.129478	0.0866015	0.726373	0.762782	-0.0114805	0.00949887	0.0145435
ABL1_P00519	1.27372	1.20206	0.849469	0.855083	0.7011	0.407593	0.578375	-0.110646	0.377728	-1.48806	-1.26498	-1.7499	-1.15637	-0.292669	-0.182512	ABL1	Tyrosine-protein kinase ABL1	4	P00519	1.02245	0.00468485	0.0235532	0.137692	4.07e-06	1.78e-05	0.3101	2.81e-05	8.42e-05	0.256473	5.16e-07	1.37e-06	0.375388	0.000940745	0.00241245	0.172408	0.011433	0.0203623	0.118781	5.83e-05	0.000113573	0.237695	0.205188	0.452864	-0.0536271	0.128611	0.161335	0.0652875	0.011361	0.0171046
GSK3B_P49841	-0.920551	-1.42836	-1.562	0.00997255	-0.0966813	-0.363646	0.473366	0.301655	0.254323	-1.49387	-0.0168817	1.14947	1.05421	1.2726	1.36639	GSK3B	Glycogen synthase kinase-3 beta	2	P49841	1.00744	0.0351756	0.0942615	0.0728939	0.959458	0.965087	-0.00160135	0.433232	0.478704	0.0250015	0.0600512	0.071095	-0.0638172	0.0319599	0.0487464	-0.0744953	0.145765	0.19128	-0.0478924	0.000742234	0.00118952	-0.136711	0.405126	0.641799	0.0266029	0.0658734	0.0873563	-0.0622158	0.0133901	0.0199487
STK39_Q9UEW8	1.52738	1.46782	0.931838	0.226731	0.537488	-0.874354	-0.738452	0.197195	0.708234	-1.73837	-1.58679	-0.811073	-0.000836427	-0.272905	0.426095	STK39	STE20/SPS1-related proline-alanine-rich protein kinase	1	Q9UEW8	1.01547	0.00702166	0.0309816	0.152739	0.0101974	0.0152788	0.143391	0.00687728	0.0110029	0.15326	4.78e-05	8.32e-05	0.287176	0.847056	0.870793	-0.00934862	0.99142	0.993194	0.000520812	0.0145715	0.0193603	0.134436	0.838663	0.919672	0.00986944	0.0100381	0.0155276	0.143785	0.0148766	0.0219916
PRKACB_P22694	0.819025	0.714535	1.18044	0.018177	-0.658322	-0.502902	0.0259149	0.127308	-0.592874	-2	-1.16851	-0.953493	0.847424	0.725176	1.53694	PRKACB	cAMP-dependent protein kinase catalytic subunit beta	1	P22694	1.01219	2.21e-05	0.00076627	0.221908	0.0166868	0.024087	0.0935222	0.00509687	0.00837123	0.114758	3.79e-05	6.72e-05	0.209966	0.00239472	0.00519713	-0.128385	0.00779543	0.0146373	-0.10715	0.730404	0.753269	-0.0119413	0.542131	0.741765	0.0212355	0.00463975	0.00769415	0.116444	0.0151912	0.0224251
MAP3K1_Q13233	0.950087	1.93799	1.01182	0.0839651	0.270488	0.515231	-0.0715124	0.47075	0.793008	-1.3733	-1.55333	-1.32559	-0.547863	-0.78767	-0.374065	MAP3K1	Mitogen-activated protein kinase kinase kinase 1	4	Q13233	1.01425	0.0215618	0.0668168	0.0790818	0.000166318	0.000380511	0.159304	9.56e-05	0.000237947	0.169336	1.65e-06	3.85e-06	0.253551	0.020084	0.0324631	0.0802219	0.0107129	0.0191814	0.0902543	7.25e-05	0.000138456	0.174469	0.744766	0.870206	0.0100325	0.00833497	0.0131103	0.0942468	0.0156499	0.0230658
STRADA_Q7RTN6	-1.63977	-1.12496	-1.4507	-0.0528099	-1.22324	0.754336	0.540581	-0.810243	-0.12482	0.83801	1.42175	0.664123	0.981456	0.493082	0.733199	STRADA	STE20-related kinase adapter protein alpha	2	Q7RTN6	1.01631	0.614158	0.724858	-0.0261355	0.027808	0.0384551	-0.125745	0.0329766	0.0457155	-0.121102	0.00020766	0.000328726	-0.260546	0.0712683	0.0989137	-0.09961	0.0837375	0.117403	-0.0949667	0.000510377	0.000839897	-0.23441	0.928269	0.968022	0.00464327	0.0198894	0.0290947	-0.1348	0.0167313	0.0245476
MAP3K11_Q16584	-0.410755	-0.556539	-0.141711	0.833636	0.506845	2	1.17533	0.754115	0.372119	-1.49338	-1.55359	-0.62928	-0.593911	-0.441918	-0.0283168	MAP3K11	Mitogen-activated protein kinase kinase kinase 11	4	Q16584	1.01908	0.0555914	0.128759	0.104545	6.72e-05	0.000173822	0.289132	0.000364578	0.000775005	0.239252	0.0593287	0.0702892	0.10275	0.00269726	0.00573228	0.184587	0.0180433	0.0303954	0.134707	0.971669	0.974802	-0.00179543	0.333175	0.579248	-0.0498801	0.00252074	0.00439077	-0.186383	0.0168527	0.0247128
MAPK11_Q15759	-1.2301	-0.725296	-1.24673	1.62958	0.0172944	0.524075	2	-0.568211	0.666314	-0.419332	-0.675912	0.638519	-0.955134	0.259	-0.0781631	MAPK11	Mitogen-activated protein kinase 11	4	Q15759	1.00868	0.875626	0.91791	-0.00777488	0.209841	0.245799	0.0643314	0.195419	0.23211	0.0665651	0.191388	0.213328	-0.0672135	0.163145	0.206911	0.0721063	0.15147	0.197594	0.07434	0.24445	0.273415	-0.0594386	0.964117	0.983693	0.00223369	0.0185785	0.0273725	-0.131545	0.0170401	0.0249483
MAP4K2_Q12851	0.274017	0.327714	0.239756	0.684304	0.986643	0.889824	0.95338	0.671268	1.5075	-0.610035	-1.49996	-1.5432	-0.675816	-1.13667	-1.06872	MAP4K2	Mitogen-activated protein kinase kinase kinase kinase 2	4	Q12851	1.01564	0.382528	0.520255	0.0319676	7.52e-06	2.88e-05	0.257316	3e-06	1.4e-05	0.280976	0.000170826	0.000273719	0.186122	2.85e-05	0.000209716	0.225348	1.05e-05	8.52e-05	0.249009	0.000831905	0.00132114	0.154154	0.515122	0.725002	0.0236603	0.0657959	0.0872673	-0.0711943	0.0192	0.027892
BCKDK_O14874	-0.814456	-1.19691	-0.977805	-0.876596	-0.559485	-0.448442	-0.134524	-0.324502	-0.824964	1.27013	1.9516	1.6762	0.224119	0.370633	0.665003	BCKDK	[3-methyl-2-oxobutanoate dehydrogenase [lipoamide]] kinase, mitochondrial	2	O14874	1.03777	9.39e-05	0.00191023	-0.296361	1.42e-07	1.95e-06	-0.552489	4.03e-07	3.2e-06	-0.503571	2.51e-08	9.81e-08	-0.642472	0.000342012	0.00109166	-0.256128	0.00182265	0.00426996	-0.20721	2.12e-05	4.53e-05	-0.346112	0.370378	0.612934	0.0489185	0.112051	0.141982	-0.0899833	0.0209794	0.0302468
RIOK2_Q9BVS4	-0.942373	-1.3245	-1.13083	-0.316429	-0.555544	-0.78019	-0.704906	-0.22807	-0.144202	0.564257	1.87715	1.88286	0.490714	0.617799	0.694262	RIOK2	Serine/threonine-protein kinase RIO2	2	Q9BVS4	1.03044	0.0150035	0.0513944	-0.184401	1.83e-05	5.82e-05	-0.437066	4.9e-05	0.000134752	-0.395017	1.26e-06	3.02e-06	-0.564721	0.00210181	0.00465155	-0.252666	0.00702995	0.013392	-0.210616	7.01e-05	0.000134377	-0.38032	0.532325	0.734955	0.0420497	0.0739466	0.097112	-0.127654	0.0228876	0.0327673
CSNK1G1_Q9HCP0	-1.55003	-1.17425	-1.17985	-0.951906	-0.872694	0.503366	-0.304081	-0.304573	0.409238	0.0194243	1.68035	1.08817	0.554119	0.85593	1.22678	CSNK1G1	Casein kinase I isoform gamma-1	2	Q9HCP0	1.01124	0.917672	0.946515	-0.00437725	0.0136073	0.0199549	-0.119022	0.0581213	0.0766887	-0.0865287	0.000480982	0.000724405	-0.193835	0.0166063	0.0274572	-0.114645	0.0701413	0.100095	-0.0821515	0.00058005	0.000946398	-0.189458	0.448205	0.676738	0.0324934	0.0955117	0.122578	-0.0748131	0.0231526	0.033096
MYLK_Q15746	-0.77092	-1.43769	-0.654289	-0.459949	-0.93961	-1.07175	-0.00800949	-0.49026	-0.571337	1.20308	1.74186	1.44596	0.744824	0.925314	0.342772	MYLK	Myosin light chain kinase, smooth muscle;Myosin light chain kinase, smooth muscle, deglutamylated form	2	Q15746	1.10243	0.00632083	0.0287783	-0.368948	4.64e-07	4.06e-06	-1.06468	5.45e-06	2.23e-05	-0.847204	2.5e-07	7.15e-07	-1.12544	3.94e-05	0.000252278	-0.695732	0.00103757	0.00267956	-0.478256	1.73e-05	3.76e-05	-0.756488	0.0766573	0.275111	0.217475	0.599382	0.645483	-0.0607559	0.0288324	0.0405662
EPHA4_P54764	1.17127	1.15589	1.11435	-0.520957	-0.515725	-0.450472	-0.675775	-0.605996	0.197883	-0.757507	2	-0.659946	-0.820724	-0.482596	-0.627148	EPHA4	Ephrin type-A receptor 4	5	P54764	1.07705	0.134957	0.245141	-0.591075	0.197481	0.232256	-0.503453	0.273396	0.31632	-0.423746	0.226298	0.25005	0.470713	0.816589	0.845472	0.0876225	0.658758	0.709425	0.167329	0.0135448	0.0180763	1.06179	0.83287	0.916763	0.0797068	0.0211663	0.030807	0.974166	0.0316388	0.0441451
SIK3_Q9Y2K2	1.23991	1.06462	1.24787	0.235294	0.162852	0.417343	0.207434	0.619816	1.28071	-1.38563	-1.30241	-1.35951	-0.919045	-0.77035	-0.738902	SIK3	Serine/threonine-protein kinase SIK3	4	Q9Y2K2	1.02854	0.0235136	0.0704653	0.109429	4e-06	1.75e-05	0.328645	3.08e-07	2.68e-06	0.415991	2.77e-08	1.07e-07	0.513606	0.000204493	0.000740176	0.219216	8.24e-06	7.29e-05	0.306561	4.25e-07	1.4e-06	0.404177	0.0610835	0.245885	0.0873453	0.000843779	0.00162881	0.184961	0.0393961	0.0539649
CDK8_P49336	-1.38093	-1.34736	-1.16737	-0.607677	-0.368361	0.277238	0.34762	-0.727975	-0.895246	0.117033	1.40341	1.40238	0.854587	1.12056	0.972086	CDK8	Cyclin-dependent kinase 8	2	P49336	1.02095	0.983447	0.989809	0.00123117	0.0081334	0.0124506	-0.182623	0.00316446	0.00545103	-0.211709	5.95e-05	0.000101931	-0.343827	0.00781363	0.0142608	-0.183855	0.00304135	0.00652794	-0.21294	5.75e-05	0.000112103	-0.345059	0.62572	0.795742	-0.0290857	0.0163281	0.024343	-0.161204	0.041452	0.0565506
ARAF_P10398	-0.995538	-1.02811	-1.23523	-0.465384	-0.813998	-0.875203	-0.462499	-0.190018	-0.157097	-0.0912692	1.55311	1.65613	1.10969	0.752006	1.24341	ARAF	Serine/threonine-protein kinase A-Raf	2	P10398	1.01839	0.990758	0.994546	-0.000713347	0.000355407	0.000742175	-0.292331	0.00336214	0.00575378	-0.217761	6.49e-05	0.000110436	-0.353558	0.000362822	0.0011416	-0.291618	0.00343759	0.00723427	-0.217048	6.61e-05	0.000127429	-0.352844	0.239365	0.490153	0.0745704	0.329639	0.378267	-0.0612264	0.0431362	0.0586861
EPHA2_P29317	-0.561319	1.3063	0.888119	0.791212	-1.49836	-1.15599	-1.55957	-0.459126	-0.6497	0.459775	0.275693	-0.246124	-0.221251	1.14066	1.48968	EPHA2	Ephrin type-A receptor 2	5	P29317	1.0328	0.334845	0.476139	0.168474	0.24162	0.279439	-0.206451	0.1238	0.152253	-0.277119	0.56078	0.588301	0.100375	0.0445393	0.0653694	-0.374925	0.0204138	0.0337925	-0.445592	0.692014	0.717641	-0.068099	0.681099	0.830949	-0.0706677	0.091645	0.118066	0.306826	0.0433133	0.0588986
MAPK1_P28482	-0.0437846	-0.124222	-0.00370944	-0.647498	-1.45006	-1.16701	-0.626915	-0.630085	-1.29431	-0.0193992	1.51314	1.56701	0.846009	0.979663	1.10116	MAPK1	Mitogen-activated protein kinase 1	5	P28482	1.03041	0.902159	0.935436	-0.0118912	5.81e-05	0.000153231	-0.561653	0.000174316	0.000404204	-0.49832	0.0100481	0.0129489	-0.287026	7.11e-05	0.000365558	-0.549762	0.000215724	0.00077515	-0.486429	0.0127425	0.0170569	-0.275134	0.516158	0.725604	0.063333	0.0128719	0.0195122	0.274628	0.0447766	0.0607311
STK19_P49842	-1.06166	-0.520872	-1.37662	-0.72087	-0.964737	-0.742699	-0.291957	-0.329467	-0.738384	0.782462	1.48653	1.35218	1.02832	0.879546	1.21822	STK19	Serine/threonine-protein kinase 19	2	P49842	1.0255	0.506403	0.634116	-0.0283408	1.77e-06	9.93e-06	-0.346294	1.34e-05	4.6e-05	-0.28513	7.06e-07	1.8e-06	-0.376682	4.37e-06	7.69e-05	-0.317953	3.78e-05	0.000213571	-0.256789	1.66e-06	4.6e-06	-0.348341	0.164534	0.405219	0.0611647	0.47679	0.527318	-0.0303873	0.0463862	0.0627723
STK40_Q8N2I9	-0.901318	-1.70429	-0.33261	-1.34746	-0.570498	0.408108	-0.315721	0.434285	0.745708	0.412226	2	0.955011	1.08804	-0.533362	-0.411871	STK40	Serine/threonine-protein kinase 40	2	Q8N2I9	1.03196	0.0814753	0.170394	-0.211043	0.0142494	0.0208371	-0.316793	0.163574	0.196988	-0.164878	0.00302389	0.00412733	-0.408191	0.360464	0.418095	-0.10575	0.68561	0.734389	0.046165	0.101089	0.11921	-0.197148	0.196685	0.443066	0.151915	0.427328	0.477201	-0.0913983	0.0486109	0.0655506
MASTL_Q96GX5	-1.90653	0.995525	-2	-0.265456	-0.0755236	-0.339808	-0.184024	0.0397873	1.31134	0.154504	0.526352	1.20097	-0.00264775	0.410166	0.441983	MASTL	Serine/threonine-protein kinase greatwall	2	Q96GX5	1.01424	0.62406	0.731713	-0.0504647	0.235086	0.272371	-0.125272	0.733711	0.763048	-0.0349389	0.0280897	0.0345204	-0.249285	0.470111	0.526773	-0.0748076	0.879612	0.902053	0.0155258	0.0701267	0.0844153	-0.198821	0.385384	0.625625	0.0903334	0.239563	0.282943	-0.124013	0.0531933	0.0712381
MKNK2_Q9HBH9	-1.32781	-1.09069	-0.621995	-1.20762	0.321787	-1.5471	-0.701209	0.193008	0.083197	0.978369	0.726791	1.4105	1.20173	0.801539	0.779494	MKNK2	MAP kinase-interacting serine/threonine-protein kinase 2	2	Q9HBH9	1.03404	0.792409	0.86164	-0.0243443	0.000673579	0.00130566	-0.405765	0.0138198	0.0206952	-0.258926	0.000283787	0.000441172	-0.450195	0.00109537	0.00273468	-0.38142	0.022927	0.0374145	-0.234582	0.000453949	0.000753383	-0.425851	0.129717	0.361684	0.146838	0.632115	0.676054	-0.0444305	0.0553176	0.0737889
CDK16_Q00536	0.531667	2	-0.260456	-0.325492	0.156732	-0.620106	-1.48042	0.464255	-0.753843	0.730674	-0.262638	1.59569	-1.07272	-1.06842	0.202532	CDK16	Cyclin-dependent kinase 16	5	Q00536	1.00812	0.0787699	0.166047	-0.106152	0.196589	0.231309	-0.0756581	0.0906412	0.114888	-0.101681	0.862399	0.874896	0.00981434	0.592179	0.643999	0.0304943	0.937025	0.947856	0.00447173	0.0575426	0.0701415	0.115967	0.647054	0.808245	-0.0260225	0.148213	0.183784	0.0854725	0.0664559	0.0874661
CDK13_Q14004	-0.0721649	0.552779	-0.849823	-0.499908	0.199748	-0.723747	0.19981	1.57998	1.64031	-2	-1.14867	-0.192288	0.331868	-0.145136	1.1539	CDK13	Cyclin-dependent kinase 13	4	Q14004	1.00642	0.027612	0.0789277	0.0872801	0.237639	0.275214	0.0434471	0.00346333	0.0059089	0.125829	0.1375	0.155826	0.0555836	0.233727	0.284488	-0.043833	0.291881	0.351656	0.0385485	0.382674	0.415032	-0.0316965	0.0357794	0.184607	0.0823815	0.734779	0.770262	0.0121365	0.067035	0.0881592
PEAK1_Q9H792	0.481597	0.291439	0.649434	0.693251	0.818657	0.818228	0.879359	1.44814	0.653057	-1.11297	-0.784287	-1.38265	-0.972064	-0.818935	-1.66226	PEAK1	Pseudopodium-enriched atypical kinase 1	4	Q9H792	1.02266	0.827324	0.885722	-0.00900208	8.38e-06	3.14e-05	0.291333	2.66e-06	1.28e-05	0.32511	4.83e-05	8.4e-05	0.244197	6.12e-06	9.11e-05	0.300335	1.99e-06	2.76e-05	0.334112	3.41e-05	6.93e-05	0.253199	0.418933	0.652638	0.0337768	0.265195	0.31025	-0.0471356	0.0673855	0.0885924
CDC42BPA_Q5VT25	0.348795	0.724163	0.974035	0.373435	-0.169504	0.182169	1.26614	1.02247	1.30828	-0.805496	-1.64361	-1.7973	-0.2273	-0.792734	-0.763543	CDC42BPA	Serine/threonine-protein kinase MRCK alpha	4	Q5VT25	1.04938	0.0080939	0.0337789	0.197284	5.95e-05	0.00015611	0.371086	2.43e-07	2.26e-06	0.628285	2.71e-06	6.02e-06	0.504131	0.0164273	0.0272093	0.173802	1.38e-05	0.000102372	0.431001	0.000328853	0.000557557	0.306847	0.00135471	0.0238593	0.257199	0.0546659	0.0732804	0.133045	0.0703965	0.0921116
BMPR2_Q13873	1.00459	1.37203	1.24466	0.0340406	0.188878	0.330768	0.473732	0.256183	1.2776	-0.759113	-1.94448	-1.12766	-0.856006	-0.673048	-0.822186	BMPR2	Bone morphogenetic protein receptor type-2	4	Q13873	1.04965	0.107826	0.209058	0.142095	0.000216084	0.000479736	0.420997	1.45e-05	4.87e-05	0.56058	1.12e-06	2.71e-06	0.715517	0.00497795	0.00964477	0.278902	0.000227701	0.000806117	0.418484	1.15e-05	2.59e-05	0.573422	0.113568	0.336537	0.139582	0.0034778	0.00590122	0.29452	0.0823424	0.106523
MAP4K5_Q9Y4K4	-0.370282	-1.6299	-1.27971	-0.386963	-0.518882	-0.70602	-0.39729	0.771733	-0.888827	0.234526	1.91333	1.51307	0.821744	0.48313	0.440339	MAP4K5	Mitogen-activated protein kinase kinase kinase kinase 5	2	Q9Y4K4	1.01457	0.218274	0.349414	-0.067609	0.00362345	0.00593218	-0.186086	0.0147569	0.0219227	-0.147354	0.000459747	0.000694665	-0.244954	0.0414503	0.0614645	-0.118477	0.151135	0.197218	-0.0797452	0.00496928	0.00704589	-0.177345	0.471448	0.695878	0.038732	0.280214	0.326502	-0.0588676	0.0848378	0.109414
CDK11B_P21127	-0.764871	-0.407926	-1.08855	-0.454514	-0.936882	-1.45215	-0.0202879	0.563402	1.2087	-0.778645	2	0.43671	-0.145963	0.615018	1.02484	CDK11B	Cyclin-dependent kinase 11B	2	P21127	1.00373	0.867708	0.912342	-0.00574997	0.0481786	0.0640526	-0.0740249	0.960931	0.966727	-0.00169009	0.0781794	0.0911695	-0.0648607	0.065408	0.0915822	-0.0682749	0.90635	0.923947	0.00405988	0.104907	0.123382	-0.0591107	0.0527421	0.228867	0.0723348	0.790822	0.82067	0.00916418	0.0853114	0.10994
GAK_O14976	-1.07466	-0.860182	-0.764159	-0.746066	-1.10253	-0.982044	-0.175064	0.374252	-0.869448	-0.0516149	1.19317	1.28078	1.11194	1.30027	1.36535	GAK	Cyclin-G-associated kinase	2	O14976	1.01294	0.239158	0.372827	0.0533033	0.000389452	0.000803286	-0.206608	0.014889	0.0220838	-0.121637	0.000481152	0.00072444	-0.20143	4.95e-05	0.000288642	-0.259911	0.00145891	0.00354843	-0.17494	5.99e-05	0.000116304	-0.254734	0.0713093	0.267084	0.0849713	0.906348	0.919263	0.00517774	0.0879958	0.113139
TRPM7_Q96QT4	1.17587	1.36612	0.551353	-0.0625731	0.901395	1.31243	0.233433	-0.342655	0.702799	-1.47479	-1.00797	-0.810833	-1.51411	-1.04926	0.0188031	TRPM7	Transient receptor potential cation channel subfamily M member 7	4	Q96QT4	1.01322	0.596114	0.711054	0.0264336	0.00176435	0.00311001	0.192152	0.0148344	0.0220183	0.137181	0.000510327	0.000765581	0.225399	0.0048821	0.00948312	0.165718	0.0409206	0.0621766	0.110747	0.00136261	0.00208853	0.198965	0.279261	0.530785	-0.0549713	0.50644	0.556667	0.0332467	0.0935175	0.119453
WNK1_Q9H4A3	0.467819	0.15687	0.316416	0.780537	0.770861	0.500293	0.639189	0.788846	1.70401	-1.10841	-2	-1.26639	-0.805463	-0.455622	-0.38365	WNK1	Serine/threonine-protein kinase WNK1	4	Q9H4A3	1.00779	0.0367943	0.0970819	0.0600694	0.000141308	0.000330034	0.138381	3.37e-05	9.8e-05	0.161269	0.000691352	0.0010223	0.114852	0.00971683	0.0172181	0.0783115	0.00182142	0.00426946	0.1012	0.0535322	0.0655384	0.054783	0.390137	0.629812	0.0228881	0.377414	0.427254	-0.0235286	0.0950826	0.121318
NEK7_Q8TDX7	1.03	0.841416	0.789709	-0.39194	-1.17804	-0.758223	1.26532	1.52438	1.30805	-1.31249	-0.735203	-0.632957	-0.786381	-0.715205	-0.248439	NEK7	Serine/threonine-protein kinase Nek7	4	Q8TDX7	1.01288	0.277735	0.415021	0.0329504	0.674693	0.708512	0.0124789	1.99e-06	1.04e-05	0.240002	2.33e-05	4.29e-05	0.189136	0.493728	0.54967	-0.0204715	9.37e-06	7.91e-05	0.207052	0.00014215	0.000257094	0.156185	3.52e-06	0.000339587	0.227523	4.52e-05	0.00011719	0.176657	0.104232	0.131875
ROCK2_O75116	0.513063	0.756839	0.591146	0.460567	0.70973	0.531868	0.825285	0.728131	1.43722	-1.19506	-1.8377	-1.56974	-0.659452	-0.654254	-0.637638	ROCK2	Rho-associated protein kinase 2	4	O75116	1.01783	0.00139808	0.0105056	0.128153	3.44e-07	3.35e-06	0.304758	4.15e-08	7.01e-07	0.36704	2.6e-07	7.43e-07	0.312438	9.5e-05	0.000443504	0.176605	4.82e-06	5.13e-05	0.238887	6.39e-05	0.000123435	0.184285	0.0697607	0.264274	0.0622826	0.810826	0.837647	0.00768016	0.10667	0.134737
PRKCI_P41743	-1.22768	-1.94424	-0.502331	0.197402	-0.869278	0.234521	0.0663959	-0.318326	-0.969606	1.32093	1.63383	1.18117	0.0723923	0.319884	0.804935	PRKCI	Protein kinase C iota type	2	P41743	1.00989	0.0633275	0.141457	-0.0631735	0.00767818	0.011814	-0.0983117	0.00275529	0.00481231	-0.115169	0.000134025	0.000218672	-0.167895	0.278415	0.332901	-0.0351382	0.11836	0.159044	-0.0519957	0.00519238	0.00733993	-0.104722	0.596284	0.779427	-0.0168575	0.0436026	0.0596783	-0.0695835	0.113758	0.142889
CAMK2A_Q9UQM7	1.08798	0.979409	1.45152	1.33062	-1.42189	-0.483717	-0.60558	0.233398	0.759907	-0.0682098	-1.91387	-0.81582	-0.26406	0.243288	-0.512983	CAMK2A	Calcium/calmodulin-dependent protein kinase type II subunit alpha	1	Q9UQM7	1.02524	0.244972	0.379287	0.138483	0.253211	0.29164	0.135961	0.110683	0.137735	0.194844	0.00493773	0.00657503	0.386358	0.982629	0.986386	-0.00252158	0.628162	0.681632	0.056361	0.0486545	0.0599511	0.247875	0.613024	0.789386	0.0588825	0.0467302	0.0635963	0.250397	0.116304	0.145897
HIPK2_Q9H2X6	-1.31522	0.0539633	-0.491695	-1.38072	-1.20837	-0.87371	0.369494	0.347598	0.167606	-1.0301	0.761643	1.79706	0.694926	0.919993	1.18753	HIPK2	Homeodomain-interacting protein kinase 2;Homeodomain-interacting protein kinase 1	2	Q9H2X6	1.02146	0.450727	0.584255	0.0655217	0.00963105	0.0145079	-0.256737	0.700557	0.733198	-0.0331198	0.0669818	0.0787949	-0.168789	0.00222171	0.00488475	-0.322259	0.262985	0.321452	-0.0986414	0.0159447	0.0210881	-0.234311	0.0202542	0.135694	0.223618	0.315778	0.363802	0.0879479	0.131841	0.163821
SGK223_Q86YV5	0.724147	1.30677	1.15629	0.189805	0.293359	1.10624	0.975185	0.36035	0.422912	-0.615612	-1.03802	-1.54598	-1.33626	-0.687373	-1.3118	SGK223	Tyrosine-protein kinase SgK223	4	Q86YV5	1.03592	0.882695	0.922705	-0.0129542	0.000159516	0.000366345	0.456754	0.000116648	0.000282734	0.472877	1.01e-05	1.99e-05	0.609144	0.000123999	0.000524531	0.469708	9.1e-05	0.000405719	0.485831	8.11e-06	1.9e-05	0.622099	0.85433	0.927524	0.0161225	0.10075	0.128828	0.15239	0.138051	0.171082
PHKG2_P15735	-1.54166	-1.06867	-0.506911	-0.481965	-1.14741	-0.199283	-0.110094	-0.619643	-0.756974	0.672094	1.33665	1.72638	0.778597	0.942307	0.976584	PHKG2	Phosphorylase b kinase gamma catalytic chain, liver/testis isoform	2	P15735	1.01744	0.336386	0.478007	-0.0434685	0.000146585	0.000340372	-0.233076	0.000256528	0.000566979	-0.218752	2.04e-05	3.81e-05	-0.287057	0.000837447	0.002202	-0.189608	0.00152797	0.00368123	-0.175283	9.82e-05	0.000182401	-0.243589	0.747274	0.871318	0.0143248	0.237179	0.280521	-0.053981	0.141099	0.174576
PRKDC_P78527	-0.49002	-0.233744	-0.420973	-0.883676	-1.2053	-0.924712	-0.691855	-0.662954	-0.960409	0.629103	1.75363	1.86172	0.714446	0.712006	0.802732	PRKDC	DNA-dependent protein kinase catalytic subunit	2	P78527	1.0314	0.0187509	0.0605636	-0.194093	3.38e-07	3.32e-06	-0.699039	1.03e-06	6.3e-06	-0.631769	8.31e-06	1.67e-05	-0.519039	1.1e-05	0.000122616	-0.504946	4.52e-05	0.000243942	-0.437676	0.000632222	0.00102574	-0.324946	0.367419	0.611292	0.06727	0.0270629	0.0386461	0.18	0.141997	0.17561
PRKACA_P17612	-0.978319	-1.06097	-0.837498	-0.669813	-0.830149	-0.677179	-0.461032	-0.340109	-0.772327	0.119909	1.33987	1.39771	1.0425	1.11333	1.61407	PRKACA	cAMP-dependent protein kinase catalytic subunit alpha	2	P17612	1.01866	0.321336	0.463282	0.0489356	8.39e-05	0.000209756	-0.270027	0.000263852	0.000581179	-0.23765	2.41e-05	4.44e-05	-0.307552	1.68e-05	0.000154556	-0.318963	4.79e-05	0.000254655	-0.286585	5.4e-06	1.32e-05	-0.356487	0.506946	0.71955	0.0323773	0.443232	0.493517	-0.0375246	0.164899	0.201471
ADCK5_Q3MIX3	-0.210477	2	0.242345	-0.718266	-0.674233	-0.566586	0.363764	0.195253	-0.0357275	-0.490349	0.0157345	-0.33384	-0.52829	-0.481152	-0.175274	ADCK5	Uncharacterized aarF domain-containing protein kinase 5	5	Q3MIX3	1.02519	0.851926	0.902389	-0.0284265	0.570409	0.610913	-0.0869299	0.512269	0.554941	0.100613	0.0520647	0.0620684	0.320136	0.701516	0.742247	-0.0585034	0.40328	0.46634	0.129039	0.0367708	0.0462996	0.348563	0.231596	0.482438	0.187543	0.0176928	0.0261732	0.407066	0.165781	0.202461
STK26_Q9P289	1.14918	1.42892	0.267679	-1.81938	-0.862904	1.32483	0.611828	-0.30907	-1.13029	-0.45245	0.385385	0.131433	-1.26313	0.939036	-0.401069	STK26	Serine/threonine-protein kinase 26	5	Q9P289	1.00326	0.763164	0.84271	-0.0115136	0.588921	0.628417	-0.0207343	0.733688	0.763048	-0.0130065	0.298366	0.325107	0.0405611	0.809181	0.839458	-0.00922073	0.968777	0.974927	-0.00149286	0.187846	0.213574	0.0520747	0.839559	0.919742	0.00772787	0.125924	0.158106	0.0612955	0.176356	0.214192
PRKCB_P05771	0.483787	0.773806	0.439591	0.639412	0.0943469	1.02409	1.58738	0.682196	0.827094	-1.5416	-0.701392	-1.13569	-1.42665	-1.11782	-0.628544	PRKCB	Protein kinase C beta type	4	P05771	1.01376	0.838467	0.89205	0.00894062	0.000192612	0.0004337	0.223292	2.19e-05	6.85e-05	0.281493	0.000213834	0.000337928	0.220655	0.000275106	0.000925576	0.214352	3.01e-05	0.000180775	0.272552	0.000305949	0.000521355	0.211715	0.199354	0.445708	0.0582006	0.952018	0.957489	-0.00263697	0.181047	0.219446
PRKCQ_Q04759	0.740757	0.663287	0.621733	-0.319968	-0.972642	-0.660973	0.505288	0.160713	-0.345046	-2	-0.66579	-0.816053	1.07482	1.03779	1.34191	PRKCQ	Protein kinase C theta type	1	Q04759	1.01232	4.99e-05	0.00130172	0.243294	0.143233	0.173437	0.0631071	0.00463268	0.00767708	0.13889	0.000355361	0.000545254	0.195692	0.000701178	0.00190943	-0.180187	0.0232365	0.0378827	-0.104404	0.26067	0.290282	-0.0476027	0.0842085	0.288396	0.0757832	0.00622199	0.0100676	0.132585	0.184121	0.222753
MTOR_P42345	-0.925739	-0.830105	-0.885392	-0.502645	-1.07771	-0.940062	-0.600445	0.0913403	-0.592201	0.100126	1.76598	1.74954	1.12659	0.623382	0.897337	MTOR	Serine/threonine-protein kinase mTOR	2	P42345	1.01618	0.415457	0.55157	-0.0475471	0.000152422	0.000351883	-0.301294	0.00133959	0.00249312	-0.231613	0.000127863	0.000209351	-0.307227	0.000657843	0.00181575	-0.253747	0.00647038	0.0124731	-0.184066	0.000545354	0.000893432	-0.25968	0.239738	0.490154	0.0696814	0.917972	0.928898	-0.0059327	0.204229	0.245069
BLVRA_P53004	0.93408	1.04054	0.711963	-0.121916	-0.688392	-0.987932	1.25236	1.66379	0.929696	-1.57966	-0.878165	-0.924596	-0.740841	-0.217787	-0.393135	BLVRA	Biliverdin reductase A	4	P53004	1.01551	0.0379289	0.099234	0.0831548	0.0943573	0.118507	0.0648717	2.01e-06	1.04e-05	0.295995	1.25e-05	2.42e-05	0.248524	0.61889	0.668634	-0.0182831	5.7e-05	0.000289012	0.21284	0.000532381	0.0008732	0.165369	2.57e-05	0.00140054	0.231123	0.000218848	0.000480916	0.183652	0.209036	0.250408
MARK3_P27448	1.49219	0.925945	1.19947	-0.426994	-0.270936	-0.947262	-0.703723	0.826009	1.31404	-2	-0.843148	-0.0439274	-0.023378	-0.721513	0.253441	MARK3	MAP/microtubule affinity-regulating kinase 3	1	P27448	1.00829	0.189712	0.31485	0.0584111	0.4805	0.522683	0.0306306	0.0277504	0.0390112	0.104829	0.00264496	0.00363374	0.157352	0.521518	0.57671	-0.0277805	0.291195	0.35098	0.0464183	0.0359552	0.0453271	0.0989406	0.102507	0.318707	0.0741989	0.0104318	0.016098	0.126721	0.235247	0.27851
CDK19_Q9BWU1	-0.409311	-0.573213	-0.60106	2	-0.401165	0.238504	0.024062	0.283315	0.47897	-0.970709	-1.15311	-0.339702	0.00952765	-0.114142	0.35147	CDK19	Cyclin-dependent kinase 19	4	Q9BWU1	1.02769	0.190028	0.315126	0.216452	0.0154658	0.0224596	0.437429	0.121418	0.149655	0.259536	0.660515	0.685314	0.070272	0.181551	0.227507	0.220977	0.787204	0.822652	0.043084	0.367085	0.39926	-0.14618	0.2761	0.527762	-0.177893	0.0358554	0.0499289	-0.367157	0.248031	0.29245
CAMKK2_Q96RR4	0.362852	-0.640867	-1.22171	-0.0879552	-0.348285	-0.821983	-1.30724	-0.392013	-1.51971	0.671218	1.04522	1.3936	1.55207	0.318382	0.996422	CAMKK2	Calcium/calmodulin-dependent protein kinase kinase 2	2	Q96RR4	1.01032	0.866961	0.911899	-0.00686395	0.00924871	0.0139947	-0.123307	0.000711885	0.00140984	-0.178655	0.00670403	0.00881386	-0.130124	0.0127859	0.0218543	-0.116443	0.000969526	0.0025469	-0.171791	0.00926922	0.0126352	-0.12326	0.192054	0.439339	-0.0553479	0.867861	0.887465	-0.00681703	0.248974	0.293398
ATR_Q13535	-0.741619	-0.865634	-1.24261	-0.960529	-0.655849	-0.194919	-0.440263	-0.767246	-0.759106	0.878871	1.6922	1.70924	0.867346	0.771731	0.708391	ATR	Serine/threonine-protein kinase ATR	2	Q13535	1.02471	0.0228724	0.0693829	-0.118266	2.26e-06	1.17e-05	-0.37273	1.72e-06	9.19e-06	-0.382234	4.04e-07	1.1e-06	-0.436277	0.000102203	0.000462862	-0.254465	7.28e-05	0.000342846	-0.263968	1.18e-05	2.66e-05	-0.318012	0.838348	0.919447	-0.00950353	0.187883	0.2276	-0.0635473	0.258182	0.303312
RPS6KB1_P23443	-0.717498	-0.277636	-0.257727	-0.608299	-0.872135	-1.27752	-1.30754	-0.355458	-0.802394	0.234191	1.3244	1.55899	1.23917	0.86195	1.2575	RPS6KB1	Ribosomal protein S6 kinase beta-1	2	P23443	1.0147	0.821671	0.881792	0.0106411	9.67e-05	0.000236877	-0.259391	0.0001538	0.000361519	-0.246475	0.00117622	0.00168395	-0.192944	6.65e-05	0.000348108	-0.270032	0.000104863	0.000450387	-0.257116	0.000774518	0.00123796	-0.203586	0.784513	0.892564	0.0129158	0.175119	0.213802	0.0664461	0.268485	0.314318
TRIM33_Q9UPN9	-0.213749	2	-0.517537	-0.128846	-0.155154	-0.171197	-0.133821	0.202788	0.208975	-0.540611	-0.399697	-0.581876	-0.354026	-0.364707	-0.362446	TRIM33	E3 ubiquitin-protein ligase TRIM33	5	Q9UPN9	1.01988	0.845425	0.898017	0.0377681	0.638414	0.675056	0.0913777	0.431689	0.477313	0.154164	0.0749352	0.087654	0.368496	0.782153	0.815042	0.0536096	0.550572	0.609964	0.116396	0.105785	0.124346	0.330728	0.746196	0.870904	0.0627867	0.168768	0.20677	0.277118	0.279816	0.325993
CSNK1G3_Q9Y6M4	-0.525838	-0.568518	-1.26508	-0.777024	-0.588612	-1.29159	-0.734329	0.177988	-0.533359	0.00175103	1.67108	1.57399	1.2682	0.494373	1.09698	CSNK1G3	Casein kinase I isoform gamma-3	2	Q9Y6M4	1.02169	0.765841	0.844334	-0.0219107	0.000507355	0.00101459	-0.334043	0.00489078	0.00806358	-0.245354	0.00077091	0.00113383	-0.317194	0.000875281	0.00228078	-0.312133	0.00870135	0.0160518	-0.223444	0.00134107	0.00205891	-0.295284	0.240545	0.490638	0.0886889	0.818721	0.844661	0.016849	0.337169	0.38554
SRC_P12931	0.476178	-0.350943	0.493233	-0.532003	-1.6819	-0.700705	-1.03268	-0.11626	-0.0464485	0.511709	1.82213	0.86748	-1.43148	1.51512	0.206571	SRC	Proto-oncogene tyrosine-protein kinase Src	2	P12931	1.06893	0.141256	0.253699	-0.302365	0.00601692	0.00943942	-0.635236	0.0344825	0.047599	-0.456668	0.187793	0.209542	-0.26827	0.108405	0.143058	-0.332871	0.437894	0.501602	-0.154303	0.862298	0.875451	0.0340948	0.371285	0.613269	0.178568	0.0798761	0.10415	0.366966	0.346412	0.395086
UHMK1_Q8TAS1	0.678254	1.2554	0.876809	0.20556	0.475266	1.10611	0.347115	0.661346	1.03774	-0.990824	-1.60336	-1.30948	-0.541564	-0.884921	-1.31345	UHMK1	Serine/threonine-protein kinase Kist	4	Q8TAS1	1.04034	0.182542	0.306603	0.101272	1.31e-05	4.44e-05	0.495212	8.31e-06	3.14e-05	0.517774	2.34e-06	5.27e-06	0.584282	0.000118227	0.000508302	0.39394	7.07e-05	0.000334952	0.416502	1.68e-05	3.66e-05	0.483011	0.758415	0.878618	0.0225617	0.237292	0.280615	0.0890706	0.371572	0.419905
BRD2_P25440	-0.894289	-0.653247	0.0111961	0.788807	1.02715	1.86286	-0.171672	-0.0829779	0.423756	-0.274515	-2	-0.90626	0.260161	0.68815	0.340785	BRD2	Bromodomain-containing protein 2	4	P25440	1.00536	0.0236101	0.070662	0.0687669	0.00220221	0.00380596	0.102374	0.06942	0.0903762	0.053016	0.297428	0.324169	0.0290316	0.231136	0.281784	0.0336076	0.565791	0.624601	-0.0157509	0.161468	0.185363	-0.0397352	0.0882614	0.294942	-0.0493585	0.0171122	0.0254216	-0.0733429	0.386033	0.434785
NEK9_Q8TD19	0.807951	0.437548	0.794299	0.230824	1.36201	1.27754	0.687618	0.311315	-0.0141679	-2	-1.03319	-1.06972	-1.19855	-0.781631	0.215192	NEK9	Serine/threonine-protein kinase Nek9	4	Q8TD19	1.0143	0.0827743	0.172467	0.093472	0.000101683	0.00024739	0.276679	0.0014034	0.00259977	0.202153	0.000311563	0.000481236	0.243852	0.00285204	0.00601404	0.183207	0.0479063	0.0714089	0.108681	0.00995403	0.0135095	0.15038	0.157567	0.39747	-0.0745265	0.519898	0.569596	-0.0328276	0.416091	0.465519
POMK_Q9H5K3	1.47006	-0.0341197	0.134822	0.2842	0.293873	0.136564	0.0594355	1.89104	1.06492	-1.9843	-0.551838	-1.06344	-1.18679	-0.200354	-0.314091	POMK	Protein O-mannose kinase	4	Q9H5K3	1.00854	0.295072	0.433677	0.0404867	0.0280227	0.0387202	0.0920108	0.00231129	0.0041051	0.14108	0.0110866	0.0142392	0.11027	0.188532	0.235517	0.0515241	0.0181591	0.0305476	0.100593	0.0830383	0.0989511	0.0697831	0.209018	0.45764	0.0490693	0.630677	0.674858	0.018259	0.421221	0.470568
BRAF_P15056	0.381891	0.455636	0.945248	0.0520663	0.495162	0.249035	1.1117	0.118946	1.70012	-2	-1.05244	-1.19686	-0.0902234	-0.953025	-0.0159112	BRAF	Serine/threonine-protein kinase B-raf	4	P15056	1.01006	0.0333169	0.0907278	0.080059	0.00283871	0.00477725	0.123858	0.000191439	0.000438223	0.174245	0.000789896	0.00116053	0.147145	0.214493	0.263906	0.0437988	0.0151287	0.0260444	0.0941857	0.0673031	0.0812609	0.0670862	0.157285	0.397398	0.0503869	0.499609	0.549949	0.0232874	0.433594	0.483235
PDK1_Q15118	-0.129654	-0.329802	-0.547845	-1.30057	-1.80243	-0.903467	-0.322876	0.945648	-0.454269	0.67883	1.39704	1.52106	-0.396366	0.38808	1.25662	PDK1	[Pyruvate dehydrogenase (acetyl-transferring)] kinase isozyme 1, mitochondrial	2	Q15118	1.01253	0.137016	0.24784	-0.0607457	0.000211531	0.000470375	-0.196659	0.0379734	0.0519652	-0.0886751	0.0085302	0.0110795	-0.119087	0.00371297	0.00749644	-0.135913	0.478558	0.541464	-0.0279294	0.151881	0.175148	-0.0583411	0.0147812	0.110219	0.107984	0.0642653	0.0853855	0.0775723	0.44121	0.490486
DSTYK_Q6XUX3	0.0337452	0.724541	0.140899	0.3117	-0.17101	0.64481	1.87205	0.423134	-0.00348142	-0.563728	-2	-1.09821	0.902	0.2746	-1.14484	DSTYK	Dual serine/threonine and tyrosine protein kinase	4	Q6XUX3	1.03231	0.0410862	0.104784	0.266583	0.0186481	0.0266615	0.31632	0.00374842	0.0063503	0.41571	0.0165284	0.0208366	0.323822	0.678277	0.72151	0.0497372	0.226012	0.280669	0.149127	0.633479	0.661922	0.0572389	0.412003	0.646597	0.0993903	0.94994	0.955742	0.00750173	0.447279	0.496356
OXSR1_O95747	0.923465	0.608331	0.676734	0.220779	0.83705	0.529043	0.6668	0.834806	1.2681	-0.995331	-1.63327	-1.81146	-0.583305	-0.960468	-0.581274	OXSR1	Serine/threonine-protein kinase OSR1	4	O95747	1.01716	0.0102152	0.0394926	0.10962	3.4e-06	1.57e-05	0.285387	4.87e-07	3.63e-06	0.341396	1.19e-06	2.87e-06	0.314824	0.000356282	0.0011265	0.175766	2.84e-05	0.000172878	0.231776	9.04e-05	0.0001693	0.205203	0.147753	0.385847	0.0560096	0.432613	0.482653	0.0294366	0.477686	0.526024
CDK17_Q00537	-1.67245	-0.379034	0.159956	-0.508068	-1.20634	-1.10078	-0.714632	0.89812	-0.872344	0.435074	1.01288	1.75492	0.673568	0.506861	1.01227	CDK17	Cyclin-dependent kinase 17	2	Q00537	1.01138	0.550935	0.672444	-0.0328449	0.00309755	0.00516893	-0.195671	0.0351518	0.0484354	-0.126536	0.00892372	0.0115602	-0.16564	0.00985706	0.0174262	-0.162826	0.10485	0.14274	-0.0936909	0.0283116	0.0362736	-0.132795	0.220336	0.470545	0.0691355	0.585113	0.632061	0.0300317	0.479028	0.527364
CLK1_P49759	-0.464874	1.70151	0.0736652	-0.293231	0.0475729	0.985573	2	0.22015	0.253524	0.0120154	-0.955069	-0.437004	-1.49472	-0.526493	-1.2512	CLK1	Dual specificity protein kinase CLK1	4	P49759	1.01028	0.341344	0.482902	-0.0549933	0.288657	0.32886	0.0616081	0.0584928	0.0771668	0.115729	0.183976	0.205448	0.0781842	0.0568681	0.0809744	0.116601	0.00927239	0.0169646	0.170722	0.0330015	0.0418106	0.133177	0.348781	0.594042	0.0541209	0.770499	0.802599	0.016576	0.511788	0.559689
TRRAP_Q9Y4A5	-0.692124	-0.790659	-0.564235	-0.774444	-1.08028	-1.11658	-0.525267	-0.10582	-0.714123	0.272467	2	1.5341	1.12466	0.720447	0.693294	TRRAP	Transformation/transcription domain-associated protein	2	Q9Y4A5	1.01851	0.242359	0.376489	-0.067491	2.45e-05	7.39e-05	-0.356483	0.000305064	0.000660697	-0.271192	9.85e-05	0.000163619	-0.308003	0.000175248	0.000660088	-0.288992	0.00280826	0.00608989	-0.203701	0.00081924	0.00130251	-0.240512	0.145852	0.383348	0.0852909	0.394695	0.44478	0.04848	0.515485	0.562925
TBK1_Q9UHD2	0.132095	0.20659	-0.00496911	-0.66433	-1.71402	-1.69333	0.528557	1.33812	-0.261145	-1.55517	0.438504	0.98629	1.01766	0.339128	0.906032	TBK1	Serine/threonine-protein kinase TBK1	2	Q9UHD2	1.00599	0.245589	0.379961	0.0437202	0.0668975	0.0865823	-0.072002	0.393547	0.439127	0.0317124	0.817074	0.832938	0.00847827	0.00692699	0.0128499	-0.115722	0.743485	0.785169	-0.0120078	0.344703	0.377015	-0.0352419	0.0130554	0.101366	0.103714	0.0437035	0.059797	0.0804803	0.529075	0.576119
EIF2AK3_Q9NZJ5	1.21974	0.699729	1.08911	-0.0224357	0.489897	0.655427	0.802572	0.946296	0.875681	-1.42701	-0.799007	-1.29722	-1.18886	-1.0323	-1.01162	EIF2AK3	Eukaryotic translation initiation factor 2-alpha kinase 3	4	Q9NZJ5	1.02079	0.664924	0.76479	0.0157107	9.86e-06	3.55e-05	0.251299	4.96e-07	3.67e-06	0.33252	2.52e-07	7.21e-07	0.353291	1.89e-05	0.000163433	0.235588	8.45e-07	1.48e-05	0.316809	4.19e-07	1.39e-06	0.337581	0.0398295	0.195677	0.0812215	0.01331	0.0201256	0.101993	0.567998	0.61307
TP53RK_Q96S44	-0.616626	-0.496294	-0.532471	-0.799237	-1.02335	-1.16371	-0.539142	-0.449605	-1.02457	0.739447	1.79011	1.65293	0.81222	0.792044	0.858264	TP53RK	TP53-regulating kinase	2	Q96S44	1.04286	0.0270464	0.077734	-0.180781	1.52e-07	2.03e-06	-0.753497	7.76e-07	5.1e-06	-0.651228	1.51e-06	3.56e-06	-0.612556	3.11e-06	6.56e-05	-0.572716	2.33e-05	0.000149731	-0.470447	5.36e-05	0.000104947	-0.431775	0.181248	0.42639	0.102269	0.0737713	0.0969576	0.140941	0.601816	0.644798
CSNK1G2_P78368	-1.02127	-0.61273	-1.00034	-0.00706592	-0.506638	-1.18369	-0.988471	-0.271116	-0.817186	0.0865921	1.15269	1.62166	1.19842	1.02753	1.32162	CSNK1G2	Casein kinase I isoform gamma-2	2	P78368	1.03716	0.537477	0.661589	0.062977	0.00110253	0.00203077	-0.418084	0.000586042	0.00118094	-0.452881	0.000238066	0.000373831	-0.50402	0.000355193	0.00112349	-0.481061	0.000194238	0.00071917	-0.515858	8.25e-05	0.000155814	-0.566997	0.731929	0.861798	-0.0347964	0.403216	0.452863	-0.0859358	0.615629	0.658422
MAPKAPK5_Q8IW41	-0.384519	-0.617116	-0.517316	-0.865057	-1.11876	-1.01314	-0.673726	-0.575503	-0.621032	0.773174	1.97496	1.83568	0.679706	0.409046	0.713598	MAPKAPK5	MAP kinase-activated protein kinase 5	2	Q8IW41	1.03243	0.00257208	0.0157321	-0.185352	1.91e-07	2.32e-06	-0.505169	1.14e-06	6.73e-06	-0.430088	2.09e-06	4.75e-06	-0.406678	2.48e-05	0.000193625	-0.319817	0.000293878	0.000979985	-0.244736	0.000677415	0.00109148	-0.221326	0.153525	0.392502	0.0750806	0.0684982	0.0905224	0.0984913	0.643872	0.685225
LIMK1_P53667	-0.511974	0.257569	1.97691	-0.407703	-1.38915	-1.21432	0.522814	0.196264	0.0035423	-0.465264	0.0899067	1.78054	-1.14707	-0.595334	0.90327	LIMK1	LIM domain kinase 1	2	P53667	1.00909	0.320445	0.462473	-0.0634578	0.0634743	0.0825205	-0.124872	0.758227	0.785434	-0.0192993	0.886038	0.897036	0.00897227	0.335673	0.392101	-0.0614138	0.484807	0.547281	0.0441585	0.259609	0.289182	0.0724301	0.109795	0.329569	0.105572	0.0487863	0.0661055	0.133844	0.652776	0.69391
ABL2_P42684	-0.7519	1.4149	0.856538	0.346832	0.20126	0.801244	0.733054	0.458488	1.0634	-1.78138	-1.6341	-0.602214	-0.767666	-0.932446	0.593984	ABL2	Abelson tyrosine-protein kinase 2	4	P42684	1.02801	0.0930376	0.187481	0.166735	0.00545078	0.00862374	0.30735	0.00188843	0.00340882	0.359211	0.00445965	0.0059725	0.317097	0.150084	0.191969	0.140615	0.0567193	0.0829126	0.192476	0.125965	0.14661	0.150362	0.581764	0.770477	0.051861	0.917052	0.928099	0.00974698	0.653983	0.695017
DYRK2_Q92630	0.514294	0.0209593	0.462342	0.597515	1.82962	0.0203067	0.0998819	0.525989	-0.573143	-0.690821	-2	0.266148	-1.39544	-0.219645	0.943534	DYRK2	Dual specificity tyrosine-phosphorylation-regulated kinase 2	4	Q92630	1.04256	0.31723	0.458859	0.195351	0.0247655	0.0346181	0.478131	0.188167	0.224066	0.261016	0.0882149	0.102149	0.346682	0.156356	0.199052	0.28278	0.732039	0.775421	0.0656657	0.434737	0.467755	0.151331	0.268551	0.519816	-0.217114	0.496152	0.546431	-0.131449	0.655632	0.696506
ZAK_Q9NYL2	0.804772	-0.172086	0.00695306	-1.64854	-1.02266	-1.12628	0.261482	-0.242486	0.00711244	-0.107743	2	1.80617	0.0506823	-0.481432	-0.275833	ZAK	Mitogen-activated protein kinase kinase kinase MLT	2	Q9NYL2	1.01304	0.0106823	0.0406072	-0.135028	0.000255461	0.000555129	-0.226859	0.0265259	0.0374214	-0.11326	0.0557232	0.0662231	-0.0950324	0.0632872	0.0889112	-0.0918302	0.637462	0.690239	0.0217682	0.391598	0.424219	0.0399961	0.0261575	0.154753	0.113598	0.0122205	0.0185852	0.131826	0.692735	0.730563
CSNK1D_P48730	-0.0177434	-0.883265	-0.168866	-1.39628	-1.11273	-0.781094	-0.566074	-0.430683	-0.482351	0.0676025	1.68805	2	0.784689	0.31956	0.921772	CSNK1D	Casein kinase I isoform delta	2	P48730	1.01685	0.188616	0.313776	-0.0777708	0.000111165	0.000266981	-0.309125	0.00130379	0.00243294	-0.230311	0.00234928	0.0032477	-0.212502	0.00126001	0.00304877	-0.231354	0.0177524	0.0299895	-0.152541	0.0321923	0.0408346	-0.134731	0.183161	0.42826	0.0788131	0.108633	0.138025	0.0966227	0.755439	0.787693
LIMK2_P53671	-0.674811	-0.726701	-0.634899	-0.534016	-0.926636	-0.637867	-0.894965	-0.372801	-1.003	0.765356	1.79301	2	0.751333	0.352209	0.714861	LIMK2	LIM domain kinase 2	2	P53671	1.02915	0.00587064	0.0275681	-0.19562	2.83e-06	1.39e-05	-0.472348	2.16e-06	1.1e-05	-0.484518	3.13e-06	6.87e-06	-0.467961	0.000468947	0.00139555	-0.276728	0.000326747	0.00106685	-0.288897	0.000534919	0.000877021	-0.27234	0.840089	0.920035	-0.0121691	0.941958	0.948961	0.00438787	0.783823	0.813352
LATS1_O95835	1.31503	0.579023	-0.352874	0.954723	0.578293	-0.0713873	-0.0717224	1.10544	0.999583	-1.15292	-0.848346	0.264748	-0.759004	-2	-0.172289	LATS1	Serine/threonine-protein kinase LATS1	4	O95835	1.00821	0.427247	0.562675	-0.0403479	0.117905	0.145195	0.0825549	0.070205	0.0912849	0.0973116	0.109879	0.125916	0.0846084	0.0271972	0.0422883	0.122903	0.0154845	0.026575	0.13766	0.025159	0.032472	0.124956	0.769026	0.885375	0.0147567	0.967348	0.970931	0.00205348	0.800343	0.828448
TLK2_Q86UE8	0.766378	1.17802	0.555401	0.322197	0.774956	0.634839	0.586997	0.490578	1.30659	-1.14169	-1.63369	-1.59903	-0.898401	-0.869338	-0.47381	TLK2	Serine/threonine-protein kinase tousled-like 2	4	Q86UE8	1.02083	0.0164057	0.0549318	0.110997	3.11e-06	1.47e-05	0.317785	1.04e-06	6.34e-06	0.351725	8.67e-07	2.17e-06	0.357742	0.00020612	0.0007435	0.206788	5.12e-05	0.000266506	0.240728	4.04e-05	8.08e-05	0.246745	0.413064	0.647064	0.0339401	0.337736	0.386767	0.0399575	0.883072	0.900217
PLK4_O00444	-1.03445	-0.618985	0.331667	-1.76223	-0.951401	-0.340519	-0.47258	-0.553628	-0.481827	0.453671	2	1.14953	0.636309	0.555135	1.02697	PLK4	Serine/threonine-protein kinase PLK4	2	O00444	1.04842	0.286177	0.424861	-0.125535	0.000201108	0.000449935	-0.582917	0.00167058	0.003047	-0.448795	0.00217932	0.00302319	-0.432637	0.00145161	0.00342935	-0.457382	0.0135877	0.0237072	-0.32326	0.0178107	0.0234196	-0.307102	0.256013	0.506322	0.134122	0.206056	0.247438	0.15028	0.888265	0.904742
MLKL_Q8NB16	-0.856831	0.502231	-0.431818	0.546796	1.15982	2	1.00265	-1.07184	-0.469313	0.00398263	-1.38056	-0.988633	-0.312966	-0.28398	0.190862	MLKL	Mixed lineage kinase domain-like protein	4	Q8NB16	1.00579	0.353998	0.493488	0.0337609	0.00761369	0.0117255	0.111347	0.386395	0.432008	0.0314789	0.452346	0.482437	0.0272067	0.0461988	0.0675338	0.0775865	0.949155	0.958562	-0.00228198	0.854767	0.868727	-0.00655415	0.0410241	0.199331	-0.0798685	0.0327824	0.0460189	-0.0841407	0.904992	0.918772
RAF1_P04049	-0.685249	-0.742823	0.0434671	-0.0302913	0.214236	2	0.0320663	-0.417839	-0.740344	2	-0.719026	-0.340472	0.157798	-0.385582	-0.952053	RAF1	RAF proto-oncogene serine/threonine-protein kinase	3	P04049	1.00657	0.343121	0.4843	-0.066106	0.486588	0.528211	0.0480987	0.354519	0.399667	-0.0645051	0.302096	0.328829	-0.0722086	0.113362	0.148968	0.114205	0.981339	0.984856	0.00160097	0.928966	0.93576	-0.00610257	0.118013	0.342226	-0.112604	0.0970873	0.124429	-0.120307	0.910409	0.923714
CSNK2A2_P19784	-0.925329	-0.455718	-0.387158	-0.958725	-1.19127	-0.867595	-0.350253	-0.641949	-0.868385	0.472953	1.51274	1.67143	0.812058	0.900136	1.27707	CSNK2A2	Casein kinase II subunit alpha	2	P19784	1.02282	0.447146	0.581137	-0.0424135	3.48e-06	1.59e-05	-0.423886	2.43e-05	7.47e-05	-0.350409	2.87e-05	5.21e-05	-0.344542	1.04e-05	0.00011906	-0.381473	8.37e-05	0.000382038	-0.307996	0.0001	0.00018548	-0.302129	0.197902	0.444488	0.0734771	0.166692	0.204495	0.079344	0.915272	0.928087
DYRK1A_Q13627	0.59276	1.03416	0.775954	0.215663	0.555022	0.330804	0.489422	0.90382	1.08671	-1.86103	-1.92142	-1.30037	-0.194598	-0.61964	-0.0872551	DYRK1A	Dual specificity tyrosine-phosphorylation-regulated kinase 1A	4	Q13627	1.01392	0.000214606	0.00314095	0.140911	4.88e-06	2.06e-05	0.208411	5.59e-07	3.99e-06	0.254865	6.25e-07	1.62e-06	0.252268	0.0292814	0.0451198	0.0675005	0.00122244	0.0030601	0.113955	0.00145437	0.00221906	0.111357	0.115173	0.338651	0.0464543	0.134896	0.168614	0.0438565	0.92608	0.937575
[truncated: 28 more columns]
