# Supplementary material for: Multiomic profiling of chronically activated CD4+ T cells identifies drivers of exhaustion and metabolic reprogramming
Source: PLoS Biol. 2024 Dec 17;22(12):e3002943. doi: 10.1371/journal.pbio.3002943 (PMC11703073; doi:10.1371/journal.pbio.3002943)
Supplement: S5 Data — Integrative analysis results from eXpression2Kinases tool. Contains proteins used in the search, as well as all results received and used here. Protein results discussed in this manuscript have been highlighted. (XLSX) [file pbio.3002943.s015.xlsx]

## Sheet: Geneset used (cluster 3 kinases
MAP2K3
CAMK1
SMG1
BAZ1A
TTK
PLK1
NEK2
AURKA
CIT
STK17A
TRIM28
PASK
KSR1
ADRBK2
RIOK3
PKMYT1
STK38L
IRAK2
CSNK1E
PAK4
RAF1

## Sheet: TFE
Results
Rank	Transcription Factor	Hypergeometric p-value	Z-score	Combined score
1	E2F4	2.799e-05	0	0
2	NANOG	0.001014	0	0
3	UBTF	0.00431	0	0
4	NFYB	0.004434	0	0
5	NFYA	0.006703	0	0
6	FOXM1	0.007456	0	0
7	TCF3	0.009673	0	0
8	NR2C2	0.01133	0	0
9	SALL4	0.01176	0	0
10	SIN3A	0.01554	0	0
11	HNF4A	0.02495	0	0
12	SRF	0.06137	0	0
13	BHLHE40	0.07983	0	0
14	GATA2	0.08374	0	0
15	SOX2	0.0845	0	0
16	PBX3	0.0869	0	0
17	RUNX1	0.09189	0	0
18	VDR	0.09886	0	0
19	TP63	0.1144	0	0
20	RELA	0.1383	0	0
21	TAF1	0.1464	0	0
22	ZKSCAN1	0.1511	0	0
23	PPARG	0.1622	0	0
24	PML	0.1627	0	0
25	TCF7L2	0.1854	0	0
26	ESR1	0.1895	0	0
27	ELF1	0.2356	0	0
28	NRF1	0.2443	0	0
29	GATA1	0.2982	0	0
30	E2F1	0.3246	0	0
31	SPI1	0.3457	0	0
32	CREB1	0.3575	0	0
33	KLF4	0.3886	0	0
34	SP2	0.3921	0	0
35	EGR1	0.5221	0	0
36	YY1	0.5237	0	0
37	RFX5	0.5366	0	0
38	MYC	0.5455	0	0
39	SMAD4	0.5525	0	0
40	ATF2	0.5541	0	0
41	TAF7	0.5863	0	0
42	CHD1	0.595	0	0
43	IRF3	0.5995	0	0
44	MYC	0.6202	0	0
45	ZBTB33	0.6209	0	0
46	RCOR1	0.6209	0	0
47	SP1	0.6236	0	0
48	STAT3	0.6331	0	0
49	CEBPD	0.6377	0	0
50	NFE2L2	0.7599	0	0
51	SPI1	0.7715	0	0
52	SIX5	0.7837	0	0
53	AR	0.784	0	0
54	MAX	0.79	0	0
55	ZBTB7A	0.815	0	0
56	RAD21	0.8315	0	0
57	REST	0.8351	0	0
58	BRCA1	0.8399	0	0
59	E2F6	0.8445	0	0
60	USF1	0.8665	0	0
61	CREB1	0.8706	0	0
62	CTCF	0.9231	0	0
63	GABPA	0.951	0	0

## Sheet: eXpression2Kinases Network
eXpression2Kinases Network Results
Name	Simple name	P-value	Z-score	Combined score	Targets
E2F4_ENCODE	E2F4	{}	2.79869e-05	0	0	PASK	PLK1	CIT	NEK2	PKMYT1	TTK	AURKA
NANOG_CHEA	NANOG	{}	0.0010136	0	0	ADRBK2	PKMYT1	CSNK1E	PAK4	AURKA
UBTF_ENCODE	UBTF	{}	0.00431017	0	0	BAZ1A	CSNK1E	RAF1	IRAK2	SMG1	MAP2K3	KSR1
NFYB_ENCODE	NFYB	{}	0.0044336	0	0	NEK2	PLK1	SMG1	CIT	MAP2K3	TTK	RIOK3	BAZ1A	PAK4	AURKA	PASK
NFYA_ENCODE	NFYA	{}	0.00670343	0	0	NEK2	SMG1	CIT	MAP2K3	TTK	PAK4	AURKA	PASK
FOXM1_ENCODE	FOXM1	{}	0.00745624	0	0	NEK2	PLK1
TCF3_CHEA	TCF3	{}	0.00967285	0	0	PKMYT1	TRIM28	STK38L	RAF1	AURKA
NR2C2_ENCODE	NR2C2	{}	0.011325177732503662	0	0	PAK4	RAF1	AURKA
SALL4_CHEA	SALL4	{}	0.011763760696903929	0	0	TRIM28	STK38L	TTK
SIN3A_ENCODE	SIN3A	{}	0.0155359	0	0	NEK2	AURKA	PASK	PLK1	RIOK3
HNF4A_ENCODE	HNF4A	{}	0.0249452	0	0	NEK2	PAK4	AURKA	ADRBK2	CAMK1
SRF_ENCODE	SRF	{}	0.0613653	0	0	RAF1	AURKA
BHLHE40_ENCODE	BHLHE40	{}	0.0798276	0	0	SMG1	NEK2
GATA2_CHEA	GATA2	{}	0.083738	0	0	KSR1	CIT	MAP2K3
SOX2_CHEA	SOX2	{}	0.0844981	0	0	NEK2	TRIM28	CSNK1E
PBX3_ENCODE	PBX3	{}	0.0869007	0	0	STK17A	PASK	CIT	MAP2K3
RUNX1_CHEA	RUNX1	{}	0.0918891	0	0	STK38L	STK17A	SMG1	RIOK3
VDR_CHEA	VDR	{}	0.0988568	0	0	IRAK2
TP63_CHEA	TP63	{}	0.11436757887076292	0	0	BAZ1A	CSNK1E	ADRBK2	RIOK3
RELA_ENCODE	RELA	{}	0.13829945767022164	0	0	BAZ1A	KSR1
TAF1_ENCODE	TAF1	{}	0.14638045168803254	0	0	TRIM28	RAF1	BAZ1A	PAK4	STK17A	AURKA	PASK
ZKSCAN1_ENCODE	ZKSCAN1	{}	0.1510918119901771	0	0	MAP2K3
PPARG_CHEA	PPARG	{}	0.16223434391592986	0	0	RAF1	IRAK2
PML_ENCODE	PML	{}	0.16268063809089975	0	0	BAZ1A	PKMYT1	TRIM28	RAF1
TCF7L2_ENCODE	TCF7L2	{}	0.18544731470363923	0	0	NEK2	AURKA
ESR1_CHEA	ESR1	{}	0.1894666320623092	0	0	ADRBK2
ELF1_ENCODE	ELF1	{}	0.2356330262958959	0	0	BAZ1A	TTK	AURKA	PASK	RIOK3
NRF1_ENCODE	NRF1	{}	0.24433644712935088	0	0	PKMYT1	RAF1	AURKA	PASK
GATA1_CHEA	GATA1	{}	0.29821363866356215	0	0	KSR1	CIT
E2F1_CHEA	E2F1	{}	0.3246012111647191	0	0	PKMYT1	AURKA
SPI1_ENCODE	SPI1	{}	0.3457075614809695	0	0	BAZ1A	ADRBK2	PASK
CREB1_ENCODE	CREB1	{}	0.3574750524753253	0	0	TRIM28	STK38L	TTK	AURKA
KLF4_CHEA	KLF4	{}	0.3886127721805348	0	0	NEK2	TRIM28
SP2_ENCODE	SP2	{}	0.3920562647872009	0	0	PASK	CIT
EGR1_ENCODE	EGR1	{}	0.5220812433800434	0	0	PAK4
YY1_ENCODE	YY1	{}	0.5236859470179008	0	0	RAF1	PAK4	AURKA	PASK
RFX5_ENCODE	RFX5	{}	0.5365539674398574	0	0	CIT
MYC_CHEA	MYC	{}	0.5455455103297492	0	0	MAP2K3
SMAD4_CHEA	SMAD4	{}	0.5524934849406818	0	0	KSR1
ATF2_ENCODE	ATF2	{}	0.5540776461276659	0	0	TRIM28	CSNK1E	STK38L	RAF1
TAF7_ENCODE	TAF7	{}	0.5863247001834936	0	0	TRIM28
CHD1_ENCODE	CHD1	{}	0.5949643345222209	0	0	BAZ1A
IRF3_ENCODE	IRF3	{}	0.5995015945836049	0	0	AURKA
MYC_ENCODE	MYC	{}	0.6201894608151345	0	0	BAZ1A	AURKA
ZBTB33_ENCODE	ZBTB33	{}	0.6209361958821858	0	0	STK38L
RCOR1_ENCODE	RCOR1	{}	0.6209361958821858	0	0	PAK4
SP1_ENCODE	SP1	{}	0.6236038595453689	0	0	STK17A
STAT3_ENCODE	STAT3	{}	0.6330601707869808	0	0	SMG1
CEBPD_ENCODE	CEBPD	{}	0.6377030515686285	0	0	AURKA
NFE2L2_CHEA	NFE2L2	{}	0.759948	0	0	RAF1
SPI1_CHEA	SPI1	{}	0.7714569123389599	0	0	STK38L
SIX5_ENCODE	SIX5	{}	0.783697	0	0	PASK
AR_CHEA	AR	{}	0.7840108185766745	0	0	CIT
MAX_ENCODE	MAX	{}	0.789987	0	0	BAZ1A	PLK1
ZBTB7A_ENCODE	ZBTB7A	{}	0.8150297950092892	0	0	BAZ1A	PAK4
RAD21_ENCODE	RAD21	{}	0.8314603695901132	0	0	STK17A
REST_CHEA	REST	{}	0.8351324920559975	0	0	RAF1
BRCA1_ENCODE	BRCA1	{}	0.8399450455990892	0	0	STK38L	RAF1	AURKA
E2F6_ENCODE	E2F6	{}	0.8444659546214299	0	0	SMG1	BAZ1A	PASK
USF1_ENCODE	USF1	{}	0.8665180393784906	0	0	RIOK3
CREB1_CHEA	CREB1	{}	0.8706172710448031	0	0	MAP2K3
CTCF_ENCODE	CTCF	{}	0.9231331629542271	0	0	IRAK2
GABPA_ENCODE	GABPA	{}	0.9509732890976031	0	0	STK38L
CDK4	3.092827601901491e-11	0	0	RB1	CCNE1	SMAD3	SP1	CDK2	TCF3	FOXM1	SUMO1	UBTF	CCNA2
CK2ALPHA	5.538439511991281e-9	0	0	RB1	SPI1	NCOR2	TLE1	SP1	SUMO1	SIN3A	UBTF	HDAC2	PML
CSNK2A1	6.254344645022141e-9	0	0	SPI1	FOXM1	SUMO1	ID2	CCNE1	BHLHE40	TCF3	CCNA2	RB1	HCFC1	NCOR2	TLE1	CDK2	SIN3A	UBTF	HDAC2	PML	SMAD3
MAPK1	2.0217233566522793e-8	0	0	RB1	NCOR2	TLE1	BCL6	SP1	CDK2	UBTF	PML	ID2	CCNE1	SMAD3	BHLHE40	TCF3
CDK1	2.9608873951778954e-8	0	0	SP1	FOXM1	E2F4	ID2	CCNE1	BHLHE40	TCF3	CCNA2	RB1	NCOR2	MEN1	CDK2	SIN3A	HDAC2	PML	NFYA	SMAD3	NR2C2
CDK2	3.0141584667408235e-8	0	0	SP1	E2F4	BHLHE40	TCF3	HCFC1	NCOR2	TLE1	UBTF	HDAC2	PML	NR2C2	FOXM1	SUMO1	ID2	CCNE1	CCNA2	RB1	MEN1	CDK2	SIN3A	SMAD3
MAPK14	6.039946036209346e-7	0	0	SP1	FOXM1	ID2	CCNE1	BHLHE40	TCF3	CCNA2	RB1	NCOR2	TLE1	CDK2	SIN3A	SMAD3
MAPK3	7.627005897257127e-7	0	0	TAL1	SMAD3	BCL6	SP1	BHLHE40	CDK2	UBTF	E2F4	PML
CDK3	5.76103e-06	0	0	RB1	CCNA2	CCNE1	CDK2
ERK2	1.55133e-05	0	0	RB1	SMAD3	SP1	TCF3	UBTF	NCOR2
ERK1	2.04538e-05	0	0	SMAD3	SP1	TCF3	UBTF	NCOR2	TAL1
GSK3B	2.9983e-05	0	0	SP1	BHLHE40	TCF3	NCOR2	TLE1	BCL6	PML	NR2C2	FOXM1	ID2	CCNE1	CCNA2	RB1	CDK2	SIN3A	SMAD3
RPS6KA3	5.24864e-05	0	0	ID2	NCOR2	KAT2B	SMAD3	BHLHE40	SIN3A	CCNA2
AKT1	9.67964e-05	0	0	ACTN4	TAL1	SMAD3	BCL6	SP1	CDK2	TCF3
CHEK1	9.70495e-05	0	0	RB1	CCNE1	FOXM1	SIN3A	CCNA2	E2F4
HIPK2	0.000118238	0	0	TLE1	SMAD3	SUMO1	SIN3A	PML
CDK7	0.000148772	0	0	UBTF	CCNA2	CCNE1	CDK2
CDC2	0.000413951	0	0	RB1	NFYA	CCNE1	FOXM1	UBTF	CCNA2
TRRAP	0.000633131	0	0	NCOR2	HCFC1
CHEK2	0.000749603	0	0	RB1	FOXM1	PML
ATM	0.00153855	0	0	RB1	MEN1	SP1	CDK2	CCNA2
CK2-A	0.0017804	0	0	SPI1	TLE1	HDAC2
TGFBR2	0.00217079	0	0	SMAD3	PML	SP1
ABL1	0.00273155	0	0	RB1	SPI1	ACTN4	HDAC2
PRKCA	0.00330647	0	0	SPI1	ID2	CCNE1	BHLHE40	CCNA2	RB1	NCOR2	BCL6	SMAD3
PBK	0.00362216	0	0	E2F4	CCNA2
JNK1	0.00364711	0	0	FOXM1	SMAD3	SP1
CDK6	0.005127	0	0	RB1	FOXM1
PRKAA1	0.00623561	0	0	RB1	ACTN4	NR2C2
CDK9	0.00687197	0	0	RB1	SMAD3
CDKN1B	0.00696559	0	0	CDK2
PCNA	0.00696559	0	0	CDK2
PRKACA	0.00760212	0	0	SPI1	CCNE1	BHLHE40	CCNA2	RB1	NCOR2	TAL1	TLE1	SMAD3
MAPK8	0.00844029	0	0	TLE1	SP1	BHLHE40	SIN3A
PTK2	0.011991137971534338	0	0	SUMO1	NANOG
NEK2	0.012474620123810279	0	0	FOXM1	CCNA2
AURKB	0.016812866994751204	0	0	RB1	FOXM1	CCNA2
IKK-A	0.020756666669152976	0	0	NCOR2
AURORAB	0.030651784389431662	0	0	RB1	FOXM1
AURORAA	0.034313466484651334	0	0	CCNA2	CCNE1
AURKA	0.035065546090272945	0	0	FOXM1	CCNA2
PKBALPHA	0.0393069	0	0	NCOR2	TAL1	SMAD3
MAPK9	0.039711951848294756	0	0	CCNA2	BHLHE40
BRD2	0.0444479	0	0	RB1
MAP3K7	0.0470942	0	0	SMAD3	E2F4
ACTR2B	0.051114628861617016	0	0	SMAD3
TTK	0.0513981	0	0	CDK2	E2F4
DNAPK	0.0558395	0	0	SP1	TCF3
CDC42BPG	0.0610307	0	0	ACTN4
RIPK4	0.0643139	0	0	ACTN4
TNK1	0.0643139	0	0	ACTN4
CDC42BPB	0.0643139	0	0	ACTN4
SCYL2	0.0643139	0	0	NFYA
TRIO	0.0675859	0	0	ACTN4
RNASEL	0.0675859	0	0	ACTN4
ATR	0.0689583	0	0	SP1	PML
CDK20	0.0708469	0	0	CDK2
DMPK	0.0708469	0	0	SP1
TAOK2	0.0708469	0	0	ACTN4
MST1R	0.0708469	0	0	ACTN4
SCYL1	0.0708469	0	0	ACTN4
PIM3	0.0740969	0	0	PML
TRIB3	0.0740969	0	0	ACTN4
MAP3K6	0.0773359	0	0	ACTN4
STK24	0.0773359	0	0	ACTN4
MAP3K10	0.0773359	0	0	TCF3
SIK1	0.0773359	0	0	NCOR2
WEE1	0.0773359	0	0	CDK2
CDK16	0.0805641	0	0	ACTN4
IKKALPHA	0.0805641	0	0	NCOR2
EPHB4	0.0805641	0	0	ACTN4
OXSR1	0.0805641	0	0	ACTN4
SRC	0.081007	0	0	RB1	SPI1	E2F4	SMAD3
RPS6KA4	0.0837813	0	0	ACTN4
PAK5	0.0837813	0	0	TCF3
CSNK2A2	0.0871535	0	0	CDK2	CCNA2
MELK	0.0933679	0	0	SMAD3
GSK3BETA	0.093514	0	0	CCNE1	SMAD3
CDK8	0.0965419	0	0	SMAD3
GSK-3-B	0.0965419	0	0	CCNE1
IRAK1	0.0965419	0	0	ACTN4
DYRK1B	0.0997052	0	0	ID2
MAPK7	0.0997052	0	0	PML
PRKCH	0.10285784339655847	0	0	CCNE1
LATS2	0.10285784339655847	0	0	ACTN4
JNK2	0.10599980467002773	0	0	RB1
PLK2	0.10913115386465673	0	0	ACTN4
DAPK3	0.11536215399073514	0	0	ACTN4
CSK	0.11536215399073514	0	0	PML
PKG1CGKI	0.12155111863628501	0	0	SP1
HCK	0.1338040323500644	0	0	SPI1
DYRK1A	0.13684141332548722	0	0	ID2
EPHA2	0.13986852259536814	0	0	ACTN4
RIPK1	0.13986852259536814	0	0	PML
CDK5	0.1401721627063878	0	0	RB1	CCNA2
MET	0.14288539361969066	0	0	ACTN4
PRKCI	0.15781733855492402	0	0	SP1
MAP2K3	0.15781733855492402	0	0	SMAD3
PAK4	0.15781733855492402	0	0	ACTN4
GSK3A	0.16371960798896515	0	0	CCNE1
PRKCB	0.16451389173839828	0	0	BHLHE40	CCNA2
PLK4	0.17830129759102387	0	0	CCNA2
MAPK10	0.17830129759102387	0	0	BHLHE40
ABL	0.1840650585369131	0	0	CDK2
AKT2	0.1926376629664926	0	0	ACTN4
CK2A2	0.1983044112706563	0	0	HDAC2
PRKCQ	0.20952306865307627	0	0	SPI1
MAP2K1	0.22606768552501094	0	0	TAL1
PRKCE	0.24760849695940965	0	0	NANOG
PKCEPSILON	0.2502600969699236	0	0	SP1
PLK1	0.2554857811634792	0	0	FOXM1	CCNA2
PRKCZ	0.25553628978949133	0	0	SP1
CHUK	0.25816094149685254	0	0	NCOR2
CK1ALPHA	0.263384	0	0	RB1
ERBB2	0.32335343924151766	0	0	ACTN4
RIPK3	0.3257471352190217	0	0	ACTN4
MAPK11	0.3492393363615193	0	0	PML
CAMK2A	0.3584134890573874	0	0	NCOR2
RAF1	0.37194127255032783	0	0	RB1
LYN	0.42744950943414706	0	0	SPI1
LCK	0.44553761071487724	0	0	SPI1
MAP3K3	0.4837819426139948	0	0	ACTN4
EGFR	0.49111940115438485	0	0	ACTN4
FYN	0.49655639012599273	0	0	SPI1
