# Supplementary material for: Multiomic profiling of chronically activated CD4+ T cells identifies drivers of exhaustion and metabolic reprogramming
Source: PLoS Biol. 2024 Dec 17;22(12):e3002943. doi: 10.1371/journal.pbio.3002943 (PMC11703073; doi:10.1371/journal.pbio.3002943)
Supplement: S6 Data — Proteomic data and cluster assignments for cell surface proteins. Sort by “Cluster” column to see proteins of the same cluster and use the heatmap (left-side of the sheet) to observe expression patterns. (XLSX) [file pbio.3002943.s016.xlsx]

## Sheet: Surface_Exh1_Summary_Prot_Clust
	Normalized Log2 Intensity, Row Z Score																				Day_8-Day_6			Day_10-Day_6			Day_12-Day_6			Acute-Day_6			Day_10-Day_8			Day_12-Day_8			Acute-Day_8			Day_12-Day_10				Acute-Day_10			Acute-Day_12
FEATURE	A1	A2	A3	D10_C1	D10_C2	D10_C3	D12_C1	D12_C2	D12_C3	D6_C1	D6_C2	D6_C3	D8_C1	D8_C2	D8_C3	GENE	PROTEIN	UNIPROT	cluster	MAXFC	P.VALUE	ADJ.P.VAL	LOGFC	P.VALUE.1	ADJ.P.VAL.1	LOGFC.1	P.VALUE.2	ADJ.P.VAL.2	LOGFC.2	P.VALUE.3	ADJ.P.VAL.3	LOGFC.3	P.VALUE.4	ADJ.P.VAL.4	LOGFC.4	P.VALUE.5	ADJ.P.VAL.5	LOGFC.5	P.VALUE.6	ADJ.P.VAL.6	LOGFC.6	P.VALUE.7	ADJ.P.VAL.7	LOGFC.7		P.VALUE.8	ADJ.P.VAL.8	LOGFC.8	P.VALUE.9
IGF2R_P11717	-1.27475	-1.20797	-1.2265	0.544481	0.502697	0.57473	1.31255	1.54095	1.73617	-0.705844	-0.548687	-0.715565	-0.1407	-0.116218	-0.27534	IGF2R	Cation-independent mannose-6-phosphate receptor	P11717	3	1.04217	0.000426	0.00492812	0.152573	3.56e-08	9.13e-07	0.381158	2.63e-11	4.71e-09	0.696075	7.94e-05	0.000134	-0.184544	9.79e-06	0.000115	0.228585	5.33e-10	7.34e-08	0.543502	1.46e-07	5.59e-07	-0.337117	3.14e-07	7.11e-05	0.314918		3.29e-10	5.69e-09	-0.565701	1.46e-12
FASLG_P48023	-1.07952	-1.32848	-1.04964	0.681963	0.59916	0.5664	1.38508	1.42412	1.60848	-0.72524	-0.71403	-1.10219	-0.147377	0.0112869	-0.130005	FASLG	Tumor necrosis factor ligand superfamily member 6;Tumor necrosis factor ligand superfamily member 6, membrane form;Tumor necrosis factor ligand superfamily member 6, soluble form;ADAM10-processed FasL form;FasL intracellular domain	P48023	3	1.10095	1.02e-05	0.000495	0.422815	6.79e-09	3.75e-07	0.815574	2.62e-11	4.71e-09	1.29317	0.0141506	0.0179684	-0.170247	2.14e-05	0.000177	0.392759	3.14e-09	2.87e-07	0.870352	2.68e-07	9.44e-07	-0.593063	2.87e-06	0.000302	0.477593		7.08e-10	1.02e-08	-0.985821	5.75e-12
ICAM1_P05362	-1.16798	-1.29334	-1.20884	0.620993	0.851201	0.764254	1.36097	1.39896	1.55373	-0.34344	-0.667443	-0.794799	-0.309842	-0.362129	-0.402294	ICAM1	Intercellular adhesion molecule 1	P05362	3	1.0646	0.0350942	0.0940838	0.111153	1.14e-08	5.07e-07	0.614277	7.89e-11	9.9e-09	0.929949	4.99e-05	8.66e-05	-0.283343	1.15e-07	1.34e-05	0.503125	3.7e-10	5.65e-08	0.818797	1.71e-06	4.73e-06	-0.394495	1.74e-05	0.00106829	0.315672		1.21e-10	2.68e-09	-0.89762	3.03e-12
ADAM19_Q9H013	-1.17213	-1.18607	-1.06211	1.00025	1.34825	1.429	0.789957	1.02412	1.04309	-0.755866	-0.895081	-0.98656	-0.254541	-0.0998007	-0.222517	ADAM19	Disintegrin and metalloproteinase domain-containing protein 19	Q9H013	3	1.03822	8.25e-05	0.0017555	0.198393	2.87e-10	6.51e-08	0.617617	1.85e-09	8.57e-08	0.52901	0.0500117	0.059731	-0.0753651	2.87e-08	6.55e-06	0.419224	4.28e-07	9.57e-06	0.330617	3.33e-06	8.59e-06	-0.273758	0.0247809	0.150967	-0.0886071		7.08e-11	1.83e-09	-0.692982	3.73e-10
SLAMF7_Q9NQ25	-0.831241	-0.980876	-1.01321	0.508231	0.354099	0.919613	1.46905	1.42703	1.65698	-0.750631	-1.31193	-0.812747	-0.427096	-0.0736538	-0.133608	SLAMF7	SLAM family member 7	Q9NQ25	3	1.06589	0.000683	0.00674487	0.28976	5.52e-07	4.51e-06	0.602193	2.52e-09	1.06e-07	0.960505	0.922107	0.92952	0.00646194	0.000367	0.00115144	0.312433	1.65e-07	5e-06	0.670745	0.000817	0.00130009	-0.283298	0.00011	0.00403902	0.358311		6.22e-07	2.74e-06	-0.595731	2.73e-09
CRTAM_O95727	-0.677268	-0.743408	-0.555857	0.81014	0.522148	0.507643	1.37516	1.66174	1.76032	-0.715846	-0.968001	-0.921602	-0.735423	-0.534703	-0.785039	CRTAM	Cytotoxic and regulatory T-cell molecule	O95727	5	1.10844	0.131388	0.240509	0.119762	1.15e-08	5.1e-07	0.967476	2.5e-11	4.71e-09	1.61109	0.0888261	0.1028	0.136875	5.37e-08	8.36e-06	0.847714	6.42e-11	1.97e-08	1.49133	0.821324	0.837575	0.0171131	1.18e-06	0.000163	0.643613		6.79e-08	4.15e-07	-0.830601	7.39e-11
ITGA1_P56199	-0.674176	-0.557418	-0.607914	1.07477	1.01398	1.1378	0.559671	0.771524	1.0415	-1.21404	-1.47409	-1.87565	0.18211	0.274069	0.347858	ITGA1	Integrin alpha-1	P56199	3	1.02673	1.44e-07	4.03e-05	0.342171	1.86e-09	2.03e-07	0.496594	7.37e-09	2.16e-07	0.442165	0.000157	0.000253	0.173658	0.000432	0.00130979	0.154423	0.00939868	0.0171574	0.0999939	0.000205	0.00036	-0.168513	0.120191	0.346277	-0.054429		2.76e-07	1.36e-06	-0.322936	2.1e-06
ENTPD1_P49961	-1.88273	-1.77768	-1.87512	0.54398	0.480698	0.424358	0.79925	0.960891	0.938362	0.0473988	-0.0345624	0.0124273	0.517343	0.44283	0.402558	ENTPD1	Ectonucleoside triphosphate diphosphohydrolase 1	P49961	3	1.0562	1.97e-05	0.000703	0.169747	1.05e-05	3.71e-05	0.180701	9.63e-09	2.61e-07	0.33928	1.34e-12	6.24e-11	-0.70576	0.676285	0.719629	0.0109534	1.99e-05	0.000134	0.169532	9.26e-14	1.85e-11	-0.875507	3.83e-05	0.00183024	0.158579		7.93e-14	2.78e-11	-0.886461	1.02e-14
CD8A_P01732	-0.728099	-0.511098	-0.267004	0.330684	0.426219	0.422124	1.5727	1.74339	1.76796	-0.907016	-0.942586	-1.11899	-0.596791	-0.610282	-0.581206	CD8A	T-cell surface glycoprotein CD8 alpha chain	P01732	5	1.12341	0.00150038	0.0109037	0.24321	4.22e-09	2.95e-07	0.854639	1.32e-12	5.81e-10	1.65929	0.000267	0.000417	0.301334	2.05e-07	1.83e-05	0.611429	9.33e-12	4.9e-09	1.41608	0.352448	0.384634	0.0581237	8.6e-09	5.16e-06	0.80465		6.25e-07	2.75e-06	-0.553305	1.56e-11
TIGIT_Q495A1	-1.46046	-1.49361	-1.6885	0.338726	0.830795	0.84131	1.1998	1.36186	1.24212	-0.195334	-0.246566	-0.529767	-0.152983	-0.148584	0.101203	TIGIT	T-cell immunoreceptor with Ig and ITIM domains	Q495A1	3	1.08783	0.0828925	0.172551	0.114041	7.5e-06	2.88e-05	0.440978	4.22e-08	7.06e-07	0.706074	8.2e-07	2.06e-06	-0.542763	0.000137	0.000558	0.326937	3.13e-07	7.57e-06	0.592033	9.68e-08	3.93e-07	-0.656804	0.000808	0.0168848	0.265096		8.39e-10	1.17e-08	-0.983741	4.65e-11
CD2_P06729	-1.18031	-1.12097	-1.30024	0.791617	0.888194	1.0857	1.28432	1.09749	1.33796	-0.398663	-0.900657	-1.10417	-0.434869	0.121906	-0.167303	CD2	T-cell surface antigen CD2	P06729	3	1.03747	0.00321119	0.0182402	0.191655	3.21e-07	3.22e-06	0.515107	4.68e-08	7.68e-07	0.610202	0.0421389	0.0507685	-0.119387	4.21e-05	0.000262	0.323452	3.09e-06	3.75e-05	0.418547	6.11e-05	0.000118	-0.311043	0.095615	0.31002	0.0950948		2.98e-08	2.09e-07	-0.634494	5.79e-09
PECAM1_P16284	-0.383664	-0.330098	-0.450483	0.376981	0.506505	0.433795	1.52238	1.7129	1.70076	-1.20063	-1.01105	-1.14354	-0.661846	-0.422543	-0.649464	PECAM1	Platelet endothelial cell adhesion molecule	P16284	5	1.10805	1.07e-05	0.000496	0.334393	5.75e-11	2.41e-08	0.963662	4.86e-14	8.16e-11	1.71	4.29e-07	1.16e-06	0.451869	9.61e-09	4.79e-06	0.629269	7.22e-13	1.01e-09	1.37561	0.0285951	0.0366033	0.117476	1.27e-09	1.52e-06	0.746336		1.06e-07	6.04e-07	-0.511792	2.18e-12
KIAA1324_Q6UXG2	-1.2968	-1.29911	-1.29068	0.434982	0.565208	0.558611	1.21674	1.48362	1.83864	-0.144956	-0.0540513	-0.54858	-0.332259	-0.508058	-0.623303	KIAA1324	UPF0577 protein KIAA1324	Q6UXG2	3	1.05701	0.142863	0.255633	-0.0854348	0.000254	0.000553	0.275191	4.78e-08	7.76e-07	0.630779	1.4e-05	2.69e-05	-0.374536	2.05e-05	0.000172	0.360626	1.09e-08	7.14e-07	0.716213	0.000165	0.000295	-0.289101	2.35e-05	0.00133527	0.355587		3.39e-08	2.34e-07	-0.649727	1.89e-10
PHEX_P78562	-1.51493	-1.25766	-1.14629	0.494921	0.841345	0.726686	1.13695	1.46241	1.58089	-0.310281	-0.393002	-0.959622	-0.00411602	-0.256967	-0.400347	PHEX	Phosphate-regulating neutral endopeptidase	P78562	3	1.08854	0.0842046	0.174495	0.166825	1.17e-05	4.05e-05	0.620649	8.82e-08	1.14e-06	0.973346	0.00107153	0.00154275	-0.375796	0.000227	0.000799	0.453824	7.28e-07	1.33e-05	0.806522	4.41e-05	8.77e-05	-0.54262	0.00172611	0.02772	0.352698		6.74e-08	4.13e-07	-0.996445	1.93e-09
CSF1_P09603	-1.50323	-1.10509	-1.77594	0.655226	0.591976	0.868534	1.04959	1.38383	1.4691	-0.474722	-0.565009	-0.224722	-0.195915	-0.0251397	-0.148493	CSF1	Macrophage colony-stimulating factor 1;Processed macrophage colony-stimulating factor 1	P09603	3	1.08855	0.082968	0.172657	0.149883	9.57e-06	3.47e-05	0.56613	9.44e-08	1.19e-06	0.865389	2.14e-05	3.99e-05	-0.522519	0.000182	0.000677	0.416247	7.96e-07	1.42e-05	0.715506	1.57e-06	4.38e-06	-0.672402	0.00251958	0.0363161	0.299259		6.54e-09	6.06e-08	-1.08865	3.58e-10
TGFBR3_Q03167	-0.601667	-0.439962	-0.480183	1.24527	1.10917	0.647727	0.800971	0.795474	1.10852	-1.30979	-1.67257	-1.57633	0.68176	-0.151525	-0.156871	TGFBR3	Transforming growth factor beta receptor type 3	Q03167	3	1.02975	1.03e-05	0.000495	0.293878	9.88e-08	1.59e-06	0.450516	1.56e-07	1.7e-06	0.432807	0.000851	0.00124255	0.180953	0.00249393	0.00537222	0.156638	0.00555445	0.0109076	0.138929	0.0181355	0.023802	-0.112925	0.677422	0.828396	-0.0177092		2.44e-05	6.8e-05	-0.269563	4.72e-05
CD9_P21926	-0.554993	-0.160441	-0.388478	0.50149	0.14216	0.271564	1.62762	1.81972	1.64067	-1.1403	-1.03687	-1.09892	-0.518086	-0.386031	-0.719101	CD9	CD9 antigen	P21926	5	1.10559	0.00041	0.00479909	0.298683	2.83e-08	8.09e-07	0.757391	6.96e-12	1.83e-09	1.51144	3.45e-05	6.16e-05	0.392525	7.23e-06	9.95e-05	0.458708	1.03e-10	2.54e-08	1.21275	0.159383	0.18317	0.0938414	2.98e-08	1.14e-05	0.754046		6.92e-05	0.000171	-0.364867	2.74e-10
HAVCR2_Q8TDQ0	-1.48011	-1.80443	-1.25482	0.595807	0.994106	0.821449	1.05003	1.10532	1.41211	-0.386089	-0.288753	-0.585675	-0.0693069	0.112661	-0.222307	HAVCR2	Hepatitis A virus cellular receptor 2	Q8TDQ0	3	1.06616	0.0380965	0.0995796	0.138466	3.37e-06	1.55e-05	0.470087	1.67e-07	1.79e-06	0.618095	1.09e-05	2.14e-05	-0.419769	0.000107	0.000476	0.331621	2.72e-06	3.41e-05	0.479629	5.23e-07	1.67e-06	-0.558234	0.0283519	0.162577	0.148008		2.39e-09	2.65e-08	-0.889856	3.78e-10
CLEC2D_Q9UHP7	-1.82805	-2	-1.77035	0.538578	0.531985	0.632354	0.439372	0.422327	0.453551	0.438249	0.574229	0.799315	0.368161	0.326955	0.201746	CLEC2D	C-type lectin domain family 2 member D	Q9UHP7	1	1.08318	0.0102212	0.039493	-0.143775	0.725378	0.756537	-0.0171093	0.126156	0.155015	-0.0780282	4.7e-12	1.4e-10	-1.18464	0.0201459	0.032543	0.126665	0.191527	0.243422	0.0657463	2.3e-11	6.11e-10	-1.04086	0.223995	0.474335	-0.0609189		5.63e-12	3.17e-10	-1.16753	1.09e-11
CD200_P41217	-1.34965	-1.23286	-1.60209	0.524818	0.63418	0.0817274	1.31151	1.47359	1.71872	-0.113585	-0.463635	-0.200189	-0.0914768	-0.192472	-0.498585	CD200	OX-2 membrane glycoprotein	P41217	3	1.0537	0.992306	0.995268	-0.000478	0.00204454	0.00355835	0.18803	2.1e-07	2.07e-06	0.492054	2.24e-05	4.14e-05	-0.31745	0.00200753	0.0044771	0.188507	2.08e-07	5.9e-06	0.492531	2.27e-05	4.8e-05	-0.316972	3.42e-05	0.0017048	0.304024		1.55e-07	8.31e-07	-0.50548	6.17e-10
IL17RB_Q9NRM6	-0.63235	-1.57093	-0.587714	0.99816	0.898023	0.949561	1.10848	1.22166	1.46993	-1.09562	-0.616169	-1.07561	-0.197832	-0.282524	-0.58707	IL17RB	Interleukin-17 receptor B	Q9NRM6	3	1.04053	0.0274228	0.0785473	0.172734	2.25e-06	1.17e-05	0.565729	4.07e-07	3.2e-06	0.661571	0.995913	0.99615	-0.000362	8.69e-05	0.000417	0.392995	1.04e-05	8.48e-05	0.488837	0.0271572	0.034869	-0.173096	0.1904	0.437339	0.095842		2.23e-06	8.32e-06	-0.566091	4.05e-07
GPR56_Q9Y653	-1.54878	-1.3935	-1.75892	0.830508	1.23037	1.09868	0.898333	0.780728	1.00535	-0.284068	-0.549541	-0.503237	-0.110579	0.281085	0.0235851	GPR56	G-protein coupled receptor 56;GPR56 N-terminal fragment;GPR56 C-terminal fragment	Q9Y653	3	1.04197	0.0035686	0.0195054	0.139763	1.41e-07	1.95e-06	0.410486	4.93e-07	3.66e-06	0.367109	3.41e-06	7.44e-06	-0.307139	1.26e-05	0.000132	0.270723	6.92e-05	0.000331	0.227346	5.33e-08	2.38e-07	-0.446902	0.287944	0.539548	-0.0433771		1.93e-10	3.77e-09	-0.717625	4.1e-10
SLC3A2_P08195	-1.89231	-1.97937	-1.8527	0.378378	0.319126	0.400962	0.263827	0.378491	0.350527	0.707199	0.7759	0.762307	0.478311	0.425116	0.484233	SLC3A2	4F2 cell-surface antigen heavy chain	P08195	1	1.06252	0.000187	0.00289472	-0.128759	1.17e-05	4.07e-05	-0.172172	4.74e-06	2e-05	-0.188027	1.19e-15	1.25e-12	-1.19637	0.103039	0.136773	-0.0434121	0.0326736	0.0511633	-0.0592672	4.93e-15	3.19e-12	-1.06761	0.532314	0.734955	-0.0158551		8.28e-15	6.32e-12	-1.0242	1.01e-14
SIGLEC10_Q96LC7	-1.36962	-1.76692	-1.19085	0.581659	0.748048	0.847683	1.1931	1.15723	1.54582	-0.190227	-0.24074	-0.544593	-0.00480698	-0.126594	-0.639185	SIGLEC10	Sialic acid-binding Ig-like lectin 10	Q96LC7	3	1.18338	0.712113	0.802907	0.0468155	7.03e-05	0.00018	0.720126	8.17e-07	5.29e-06	1.11269	3.93e-05	6.93e-05	-0.76555	0.000131	0.000543	0.673311	1.31e-06	2.02e-05	1.06587	2.2e-05	4.67e-05	-0.812365	0.00774356	0.0731259	0.39256		3.1e-08	2.17e-07	-1.48568	1.96e-09
SLC29A1_Q99808	-1.63057	-1.56467	-1.70938	0.108588	-0.0461145	-0.0507857	-0.0168664	-0.150551	-0.52473	1.00271	1.21157	1.33953	0.726327	0.721866	0.583068	SLC29A1	Equilibrative nucleoside transporter 1	Q99808	1	1.12406	0.000777	0.00726063	-0.354737	1.87e-07	2.3e-06	-0.825275	2.34e-08	4.77e-07	-0.989261	5.8e-12	1.64e-10	-1.97072	6.68e-05	0.000349	-0.470538	3.34e-06	3.95e-05	-0.634523	6.6e-11	1.3e-09	-1.61598	0.0635683	0.250369	-0.163986		4.17e-09	4.15e-08	-1.14544	2.56e-08
IL4R_P24394	-0.104615	-1.21728	-0.367261	1.01671	0.962207	1.28439	0.811185	1.1639	1.055	-0.837379	-1.41564	-1.65728	-0.157587	-0.175818	-0.360518	IL4R	Interleukin-4 receptor subunit alpha;Soluble interleukin-4 receptor subunit alpha	P24394	3	1.03535	0.00136217	0.0103601	0.26354	6.75e-07	5.15e-06	0.587783	9.69e-07	6.03e-06	0.568673	0.0147051	0.0186415	0.181994	0.000254	0.000871	0.324243	0.000426	0.00131244	0.305133	0.228315	0.256325	-0.0815463	0.771469	0.886851	-0.0191095		3.21e-05	8.66e-05	-0.405789	5.11e-05
LMBRD1_Q9NUN5	-0.775674	-1.15354	-1.08171	0.4939	0.830811	1.25536	0.479678	1.3787	1.50061	-1.10163	-1.32533	-0.967911	0.28083	0.121563	0.0643488	LMBRD1	Probable lysosomal cobalamin transporter	Q9NUN5	3	1.02198	0.000405	0.00476877	0.19541	6.59e-06	2.6e-05	0.302352	1.81e-06	9.57e-06	0.341767	0.643571	0.669222	0.0194293	0.0221341	0.0353312	0.106941	0.00359676	0.00752213	0.146357	0.000944	0.00148644	-0.175981	0.35432	0.598897	0.0394158		1.3e-05	3.91e-05	-0.282922	3.37e-06
SLC38A1_Q9H2H9	-1.53287	-1.55298	-1.84599	0.131957	0.686754	0.37904	1.04604	1.26611	1.51092	-0.278959	-0.147511	0.0420324	0.26146	-0.137661	0.171655	SLC38A1	Sodium-coupled neutral amino acid transporter 1	Q9H2H9	3	1.0336	0.248089	0.38286	0.0417918	0.0149236	0.021736	0.0972545	5.59e-06	2.28e-05	0.258628	2.46e-06	5.52e-06	-0.27952	0.132787	0.171886	0.0554627	3.3e-05	0.000193	0.216836	5.41e-07	1.72e-06	-0.321312	0.000475	0.01213	0.161373		9.01e-08	5.29e-07	-0.376775	1.38e-09
TCIRG1_Q13488	-1.18488	-0.673809	-0.484298	1.5145	1.12631	1.00304	0.857136	0.470224	1.43356	-1.17788	-1.32006	-1.05012	-0.215804	-0.101173	-0.196759	TCIRG1	V-type proton ATPase 116 kDa subunit a isoform 3	Q13488	3	1.01501	0.00339459	0.018974	0.109574	1.4e-06	8.49e-06	0.259711	5.64e-06	2.29e-05	0.227827	0.176985	0.198009	0.0435171	0.000302	0.000995	0.150137	0.00199232	0.00458309	0.118253	0.0497104	0.0611267	-0.0660569	0.314342	0.562707	-0.0318841		9.69e-06	3e-05	-0.216194	4.7e-05
IL18R1_Q13478	-1.58026	-1.68737	-1.43259	0.384872	1.00742	0.853805	1.36617	0.893404	0.741509	-0.343686	-0.417692	-0.845392	0.087827	0.417268	0.554709	IL18R1	Interleukin-18 receptor 1	Q13478	3	1.04803	0.000909	0.00795176	0.253725	3.57e-05	0.000101	0.366601	5.9e-06	2.37e-05	0.438438	0.000268	0.000417	-0.294342	0.0779181	0.106889	0.112876	0.00810271	0.0151201	0.184713	5.36e-07	1.71e-06	-0.548067	0.244258	0.49458	0.071837		6.47e-08	3.99e-07	-0.660944	1.96e-08
BST2_Q10589	-1.78315	-2	-1.63171	0.67344	0.808604	0.803933	0.560827	0.487576	0.383248	0.595591	0.279735	0.268541	0.165614	0.401095	0.214988	BST2	Bone marrow stromal antigen 2	Q10589	1	1.05761	0.406531	0.543573	-0.043102	0.0183812	0.0263337	0.135923	0.507357	0.550476	0.0342493	9.45e-10	6.99e-09	-0.807731	0.00362423	0.00735084	0.179025	0.148077	0.193729	0.0773513	1.82e-09	1.64e-08	-0.764629	0.0645762	0.253034	-0.101674		1.44e-10	3.01e-09	-0.943654	5.73e-10
SLC12A4_Q9UP95	-1.90545	-1.53976	-1.4559	0.711295	0.757223	0.835586	1.30542	0.965468	0.937316	-0.306808	-0.623893	-0.134009	0.246023	0.14262	0.0648618	SLC12A4	Solute carrier family 12 member 4	Q9UP95	3	1.02071	0.0225391	0.0688549	0.0680096	7.47e-05	0.00019	0.150909	7.18e-06	2.78e-05	0.191409	2.14e-05	3.97e-05	-0.171854	0.00769068	0.0140823	0.0828991	0.000443	0.00135087	0.123399	6.43e-07	2e-06	-0.239864	0.146415	0.384506	0.0405001		2.2e-08	1.63e-07	-0.322763	5.49e-09
IL21R_Q9HBE5	-1.62827	-0.422146	-1.61574	0.553221	0.712308	0.596141	0.94214	1.41127	1.59373	-0.813122	-0.770218	-0.708043	-0.157922	-0.115108	0.421757	IL21R	Interleukin-21 receptor	Q9HBE5	3	1.03416	0.0146498	0.0506429	0.175487	0.000373	0.000774	0.298679	8.1e-06	3.08e-05	0.448661	0.135867	0.154079	-0.0988709	0.0693575	0.0965808	0.123191	0.000775	0.00211278	0.273174	0.000749	0.00119912	-0.274358	0.0316554	0.172687	0.149983		2.73e-05	7.5e-05	-0.39755	9.78e-07
F2R_P25116	-1.94878	-1.88883	-1.62651	0.50006	0.88589	0.793277	0.691089	0.914415	0.841808	0.235693	-0.118804	-0.0944957	0.232547	0.298611	0.284024	F2R	Proteinase-activated receptor 1	P25116	3	1.13635	0.0433401	0.108525	0.184139	4.32e-05	0.000119	0.500963	1.36e-05	4.63e-05	0.56323	1.43e-09	9.55e-09	-1.27434	0.00207336	0.00459828	0.316824	0.000521	0.00153501	0.379091	2.81e-10	3.8e-09	-1.45848	0.461414	0.689372	0.0622674		2.57e-11	8.7e-10	-1.7753	1.68e-11
FGFR3_P22607	-1.51077	-1.42851	-1.55262	-0.0609943	-0.391811	-0.804536	-0.0501481	0.1135	0.130703	0.273543	1.31668	1.59996	0.561123	0.657905	1.14597	FGFR3	Fibroblast growth factor receptor 3	P22607	1	1.10056	0.348833	0.48893	-0.14039	0.000178	0.000403	-0.756662	0.00386097	0.00651718	-0.509734	7.34e-07	1.86e-06	-1.30696	0.000982	0.00250177	-0.616272	0.0242653	0.039369	-0.369345	2.51e-06	6.65e-06	-1.16657	0.111525	0.332777	0.246927		0.00228014	0.00401077	-0.550298	0.000111
ATP2B2_Q01814	-1.38366	-1.73455	-1.61584	-0.405409	-0.169825	-0.354667	-0.0258038	0.116893	-0.29112	0.661962	1.15063	1.37185	0.913113	0.953113	0.813317	ATP2B2	Plasma membrane calcium-transporting ATPase 2	Q01814	1	1.09714	0.311089	0.452077	-0.0884094	1.29e-06	8.06e-06	-0.720431	1.01e-05	3.68e-05	-0.592629	6.74e-10	5.39e-09	-1.38655	5.22e-06	8.4e-05	-0.632022	5e-05	0.000262	-0.50422	1.49e-09	1.39e-08	-1.29814	0.151858	0.390799	0.127802		3e-06	1.08e-05	-0.666116	4.45e-07
SERINC3_Q13530	-1.74172	-1.20644	-1.19833	-0.513529	-0.830717	-0.299117	0.0772886	0.236868	-0.392159	0.978419	1.54591	1.54553	0.638943	0.576096	0.582962	SERINC3	Serine incorporator 3	Q13530	1	1.13279	0.00280985	0.0166942	-0.443163	5.42e-07	4.45e-06	-1.11446	1.61e-05	5.32e-05	-0.80911	8.43e-09	3.95e-08	-1.60274	9.7e-05	0.000449	-0.671296	0.00949643	0.0173001	-0.365946	3.49e-07	1.19e-06	-1.15957	0.0246767	0.150661	0.30535		0.00139613	0.00256313	-0.488278	1.95e-05
EVI2A_P22794	-1.4762	-1.62089	-1.40724	0.552869	1.08668	0.708881	0.584878	1.02954	1.77586	-0.393869	-0.612226	-0.358128	0.00523136	0.0272461	0.097369	EVI2A	Protein EVI2A	P22794	3	1.0486	0.0516733	0.122361	0.15505	0.000151	0.000349	0.385287	1.42e-05	4.81e-05	0.493406	0.00063	0.000934	-0.32587	0.00735185	0.0135267	0.230237	0.000463	0.00140062	0.338357	1.84e-05	3.97e-05	-0.48092	0.158521	0.398247	0.108119		2.86e-07	1.4e-06	-0.711157	5.73e-08
IGFLR1_Q9H665	-1.55831	-1.68007	-1.2087	0.251773	0.586466	0.404455	1.13343	1.4687	1.59116	-0.495279	0.480343	-0.329849	-0.327676	-0.132039	-0.184409	IGFLR1	IGF-like family receptor 1	Q9H665	3	1.03296	0.679796	0.776474	-0.0183646	0.0438303	0.0587563	0.0973924	2.74e-05	8.25e-05	0.278412	7.22e-05	0.000122	-0.251677	0.0200104	0.0323532	0.115757	1.45e-05	0.000106	0.296777	0.000145	0.000261	-0.233312	0.0011949	0.0219658	0.18102		2.7e-06	9.82e-06	-0.349069	2.52e-08
CD83_Q01151	-0.964707	-1.01458	-1.26372	0.376196	0.337197	0.921895	0.845173	1.64182	1.90804	-0.369529	0.167254	-0.0660742	-0.817386	-0.814233	-0.88735	CD83	CD83 antigen	Q01151	3	1.03753	0.0101028	0.0391304	-0.167851	0.0243433	0.0340677	0.141973	3.39e-05	9.86e-05	0.347794	0.00162272	0.00228887	-0.221849	0.000101	0.000459	0.309824	5.54e-07	1.11e-05	0.515645	0.348855	0.381258	-0.0539982	0.00277616	0.0382539	0.205821		2.18e-05	6.13e-05	-0.363822	1.82e-07
CD244_Q9BZW8	-1.02498	-0.950112	-0.892913	-0.325994	0.117972	0.31969	0.511593	1.57233	2	-0.65941	-0.666317	-1.04093	0.575935	0.0298901	-0.01581	CD244	Natural killer cell receptor 2B4	Q9BZW8	3	1.03465	0.0198409	0.0628521	0.209346	0.0441969	0.0591898	0.175477	3.62e-05	0.000104	0.488526	0.658727	0.683896	-0.035498	0.67335	0.71705	-0.0338691	0.00368995	0.00768259	0.27918	0.00843703	0.0115892	-0.244844	0.0016497	0.0270158	0.313049		0.0190816	0.0280399	-0.210975	1.82e-05
CD86_P42081	-1.87826	-1.742	-2	0.299127	0.558094	0.595782	-0.014499	0.196733	0.449755	0.490709	0.529249	0.673824	0.632465	0.474843	0.788162	CD86	T-lymphocyte activation antigen CD86	P42081	1	1.05122	0.621601	0.729945	0.023274	0.556527	0.596883	-0.027785	0.0199794	0.0288844	-0.122527	1.77e-10	1.96e-09	-0.850241	0.287751	0.342796	-0.0510589	0.00767466	0.014441	-0.145801	1.28e-10	2.04e-09	-0.873515	0.0607738	0.24558	-0.0947419		2.65e-10	4.86e-09	-0.822456	1.16e-09
PTGFRN_Q9P2B2	-1.71931	-1.43228	-1.58687	0.762642	1.08847	1.05225	0.762162	0.805079	1.23921	0.0668213	-0.668694	-0.429012	0.0934688	-0.326106	0.292169	PTGFRN	Prostaglandin F2 receptor negative regulator	Q9P2B2	3	1.0363	0.111914	0.214118	0.0835125	3.96e-05	0.00011	0.301314	5.02e-05	0.000138	0.293893	6.96e-05	0.000118	-0.283954	0.000701	0.00190943	0.217802	0.000922	0.00243863	0.21038	5.38e-06	1.31e-05	-0.367467	0.881647	0.942822	-0.00742186		3.1e-08	2.17e-07	-0.585269	3.59e-08
PPAP2A_O14494	0.0899947	-0.444351	-0.205874	0.0886992	0.586647	1.85912	1.57521	1.00821	0.809565	-0.396611	-0.964199	-1.53948	-0.535409	-0.664534	-1.26699	PPAP2A	Lipid phosphate phosphohydrolase 1	O14494	5	1.09903	0.72814	0.815398	0.0766537	0.000702	0.00135274	0.96133	0.000205	0.000465	1.11319	0.0779464	0.0909356	0.413923	0.00133915	0.00321159	0.884677	0.000378	0.0011899	1.03654	0.142668	0.165022	0.337269	0.494153	0.711574	0.151859		0.0252773	0.0362937	-0.547408	0.00668791
CD109_Q6YHK3	-1.76418	-2	-1.77276	0.39403	0.227343	0.198285	0.225568	0.524694	0.320565	0.421237	0.465228	0.541376	0.75915	0.823149	0.767143	CD109	CD109 antigen	Q6YHK3	1	1.04472	0.0174078	0.0575056	0.0941186	0.0948863	0.119136	-0.0621107	0.308954	0.35294	-0.0364601	3.6e-11	5.9e-10	-0.724639	0.000602	0.00169311	-0.156229	0.00235412	0.00525146	-0.130579	8.05e-12	3.13e-10	-0.818758	0.469409	0.694645	0.0256506		1.07e-10	2.48e-09	-0.662529	6.75e-11
TM9SF1_O15321	-2	-1.7771	-1.75731	0.505612	0.111364	-0.101014	0.414883	0.494111	0.362746	0.407742	1.02293	0.786362	0.56901	0.53245	0.48967	TM9SF1	Transmembrane 9 superfamily member 1	O15321	1	1.05054	0.234856	0.368101	-0.0623783	0.00504775	0.0080467	-0.16953	0.0828452	0.106063	-0.0942089	1.4e-09	9.41e-09	-0.77864	0.0522869	0.075229	-0.107152	0.535713	0.596254	-0.0318306	3.79e-09	2.8e-08	-0.716262	0.156612	0.396533	0.0753215		2.55e-08	1.83e-07	-0.60911	6.49e-09
LMBR1_Q8WVP7	-1.38936	-0.506685	-1.49027	-0.354264	-0.516456	-0.663414	-0.108817	0.236034	-0.0987146	0.887453	1.9691	1.79458	0.142158	-0.571909	0.670567	LMBR1	Limb region 1 protein homolog	Q8WVP7	1	1.16369	0.000903	0.00791252	-0.880757	4.72e-05	0.000128	-1.23522	0.000621	0.00124619	-0.923156	3.35e-06	7.32e-06	-1.60511	0.106668	0.140966	-0.354464	0.838647	0.867349	-0.0423995	0.00373214	0.00536879	-0.724351	0.150801	0.390235	0.312064		0.0937087	0.120356	-0.369888	0.00552437
SLC6A6_P31641	-1.27901	-1.41949	-1.41734	-0.293099	-0.303746	-0.419039	-0.536082	-0.169118	-0.474185	0.86622	1.37685	1.7137	0.818869	0.685351	0.850116	SLC6A6	Sodium- and chloride-dependent taurine transporter	P31641	1	1.12837	0.00600028	0.0279891	-0.371666	1.87e-07	2.3e-06	-1.15335	1.3e-07	1.5e-06	-1.19127	6.4e-10	5.19e-09	-1.87235	1.23e-05	0.000131	-0.781686	7.6e-06	6.91e-05	-0.819609	8.94e-09	5.54e-08	-1.50069	0.741894	0.868134	-0.0379224		2.83e-05	7.73e-05	-0.719	4.79e-05
CD27_P26842	-0.391151	-0.606321	-0.542079	0.499422	0.637017	0.47	1.36251	1.49781	1.957	-0.871311	-0.946034	-1.27993	-0.719245	-0.537078	-0.530605	CD27	CD27 antigen	P26842	5	1.052	0.0119689	0.0439279	0.139974	1.35e-07	1.92e-06	0.502458	2.94e-10	2.35e-08	0.845449	0.00419339	0.00562668	0.166399	4.83e-06	8.12e-05	0.362484	2.59e-09	2.62e-07	0.705475	0.589185	0.620036	0.0264251	8.56e-06	0.000639	0.342991		1.05e-05	3.25e-05	-0.336059	4.07e-09
TSPAN5_P62079	-1.65041	-0.941493	-1.45649	0.608276	0.572187	1.15215	1.47397	0.735394	1.55956	0.1219	-0.347872	-0.763315	-0.355509	-0.386886	-0.321462	TSPAN5	Tetraspanin-5	P62079	3	1.08091	0.926843	0.952816	-0.0100836	0.00117669	0.00214992	0.4492	5.35e-05	0.000146	0.643423	0.00216349	0.00300322	-0.413664	0.000992	0.00251689	0.459284	4.61e-05	0.000248	0.653506	0.00257626	0.00380305	-0.40358	0.0952172	0.309207	0.194222		2.76e-06	9.99e-06	-0.862864	3e-07
SPN_P16150	-1.30565	-1.4659	-1.21708	0.604549	1.11798	0.788877	0.337878	0.734449	1.12846	-0.316531	-1.08138	-1.28063	1.10692	0.478752	0.369312	SPN	Leukosialin	P16150	3	1.02399	0.000121	0.00223834	0.294653	4.17e-05	0.000115	0.330037	7.49e-05	0.000193	0.310284	0.14633	0.165386	-0.083311	0.522611	0.577691	0.0353837	0.77614	0.814004	0.0156314	1.09e-05	2.47e-05	-0.377964	0.719623	0.854254	-0.0197523		4.32e-06	1.47e-05	-0.413348	7.19e-06
SEMA7A_O75326	-1.58948	-1.08467	-1.29508	0.529313	1.19886	1.26	1.22972	0.95951	1.05035	0.0121629	-0.230855	-1.16773	-0.552482	-0.211404	-0.108217	SEMA7A	Semaphorin-7A	O75326	3	1.05634	0.546525	0.668612	0.05661	0.00017	0.000388	0.481501	0.000103	0.000253	0.509171	0.00856595	0.0111208	-0.284282	0.000497	0.00145435	0.424891	0.000293	0.000976	0.452562	0.00266183	0.00392041	-0.340892	0.766913	0.883782	0.0276707		1.71e-06	6.57e-06	-0.765783	1.16e-06
CD276_Q5ZPR3	-1.56767	-1.32523	-1.69297	0.752993	1.19457	0.889148	0.981441	1.07013	0.884655	-0.15441	-0.103659	-0.877411	0.523294	-0.266236	-0.308644	CD276	CD276 antigen	Q5ZPR3	3	1.03635	0.172745	0.294486	0.0708981	0.000163	0.000373	0.259823	0.00013	0.000312	0.266332	0.000543	0.000812	-0.225692	0.00212498	0.00469787	0.188925	0.00166155	0.00395655	0.195434	4.78e-05	9.45e-05	-0.29659	0.896507	0.950851	0.00650903		2.74e-07	1.35e-06	-0.485515	2.36e-07
GRAMD1B_Q3KR37	-0.0485158	-1.04648	0.174761	-0.16564	0.0692636	-0.00552889	1.60422	2	1.57696	-0.772085	-0.726657	-0.996779	-0.735839	-0.522741	-0.539414	GRAMD1B	GRAM domain-containing protein 1B	Q3KR37	5	1.04506	0.377118	0.515066	0.0707938	0.00809344	0.0123939	0.242934	1.85e-07	1.91e-06	0.792776	0.0599196	0.0709592	0.159879	0.044988	0.0659588	0.17214	5.26e-07	1.07e-05	0.721982	0.27071	0.300785	0.0890857	9.62e-06	0.000685	0.549842		0.302949	0.350514	-0.0830545	2.21e-06
CADM1_Q9BY67	0.195396	0.122279	0.0532443	-0.0281255	0.284445	0.47593	1.3352	1.53619	1.80651	-1.54326	-1.26398	-0.859371	-0.786856	-0.58808	-0.739527	CADM1	Cell adhesion molecule 1	Q9BY67	5	1.08295	0.00978323	0.0383424	0.225409	1.26e-06	7.93e-06	0.638821	7.8e-10	4.65e-08	1.21183	3.17e-06	6.95e-06	0.586347	0.000102	0.000462	0.413411	9.04e-09	6.12e-07	0.986416	0.000338	0.000572	0.360937	4.04e-06	0.000381	0.573004		0.491789	0.542123	-0.0524738	1.59e-06
SLC26A6_Q9BXS9	0.307375	-1.01823	-0.253705	0.435956	1.44014	1.24621	0.0988646	0.842348	1.09729	-0.76937	-2	-1.4716	-0.153104	0.0258704	0.228644	SLC26A6	Solute carrier family 26 member 6	Q9BXS9	3	1.02971	0.00326177	0.0184775	0.275858	4.33e-05	0.000119	0.465294	0.000186	0.000427	0.39733	0.0171458	0.0215728	0.209013	0.0277645	0.0430509	0.189436	0.135465	0.179162	0.121472	0.396442	0.429023	-0.0668456	0.388821	0.628654	-0.0679638		0.00529484	0.00870318	-0.256281	0.0285339
SLC37A4_O43826	-1.39322	-1.16468	-1.6651	-0.267973	-0.356823	-0.453421	-0.297173	-0.238297	-0.464725	0.796354	1.32464	1.59655	0.861232	0.840669	0.881963	SLC37A4	Glucose-6-phosphate translocase	O43826	1	1.09879	0.0420125	0.106277	-0.207046	3.97e-07	3.65e-06	-0.87586	4.76e-07	3.58e-06	-0.86161	1.13e-09	8.01e-09	-1.4502	7.22e-06	9.95e-05	-0.668814	9.01e-06	7.7e-05	-0.654564	7.07e-09	4.6e-08	-1.24315	0.878663	0.941536	0.0142494		3.33e-05	8.92e-05	-0.574337	2.62e-05
TPCN1_Q9ULQ1	-1.24338	-1.66894	-1.698	-0.275678	-0.502449	-0.175329	-0.122253	0.277578	-0.124522	0.965847	1.59768	1.26443	0.862458	0.681764	0.160792	TPCN1	Two pore calcium channel protein 1	Q9ULQ1	1	1.08516	0.00476038	0.0238189	-0.267445	4.17e-06	1.81e-05	-0.602353	4.26e-05	0.00012	-0.478358	7e-09	3.39e-08	-1.06304	0.000958	0.00244691	-0.334908	0.018706	0.0313483	-0.210914	2e-07	7.37e-07	-0.795593	0.137431	0.372498	0.123995		6.09e-05	0.000153	-0.460685	5.7e-06
FLT1_P17948	-1.75219	-1.54025	-1.57051	0.723154	0.721408	-0.172692	0.977974	0.863541	1.60781	-0.573649	-0.323389	0.153162	0.294495	0.37311	0.218021	FLT1	Vascular endothelial growth factor receptor 1	P17948	3	1.03092	0.0669417	0.147065	0.0955853	0.0281316	0.0388643	0.118242	0.000205	0.000466	0.24597	0.00024	0.000376	-0.241621	0.642656	0.689914	0.0226568	0.00788853	0.0147928	0.150384	1.01e-05	2.31e-05	-0.337207	0.0193834	0.131961	0.127728		5.18e-06	1.73e-05	-0.359863	1.89e-07
CPM_P14384	-1.73503	-2	-1.83907	0.371238	0.546097	0.596452	0.71084	0.892428	0.70107	0.304651	0.270927	0.185635	0.275643	0.365971	0.452471	CPM	Carboxypeptidase M	P14384	3	1.06044	0.295859	0.434606	0.0404092	0.0289264	0.0399098	0.0913593	0.000245	0.000544	0.187329	3.57e-11	5.88e-10	-0.781138	0.19308	0.240626	0.0509501	0.00172238	0.00407367	0.14692	1.93e-11	5.62e-10	-0.821547	0.0229312	0.145283	0.0959696		9.21e-12	4.52e-10	-0.872497	2.55e-12
CEACAM5_P06731	-1.69154	0.253062	-0.74451	0.174718	-0.0540284	-1.38579	-0.607663	-0.656782	1.4443	-0.493384	-0.147785	0.271527	0.614278	1.95478	1.06881	CEACAM5	Carcinoembryonic antigen-related cell adhesion molecule 5	P06731	4	1.11031	0.0538877	0.125928	0.930123	0.642778	0.679157	-0.207831	0.775331	0.801077	0.127536	0.354034	0.381949	-0.420867	0.0224415	0.0357744	-1.13795	0.0902729	0.125353	-0.802587	0.00894504	0.012233	-1.35099	0.45734	0.685019	0.335367		0.634554	0.67823	-0.213036	0.232693
TMEM245_Q9H330	-0.599102	-0.694367	-1.47156	-0.12667	0.278297	-0.271788	1.07168	1.36755	1.85365	-1.69359	-0.861427	0.192894	0.846282	0.084365	0.0237862	TMEM245	Transmembrane protein 245	Q9H330	3	1.01199	0.0336792	0.0915364	0.0945333	0.131897	0.160752	0.0639036	0.000394	0.00083	0.189691	0.776829	0.795774	-0.0114842	0.454138	0.511011	-0.0306297	0.0327132	0.0512158	0.0951572	0.0196196	0.0256217	-0.106018	0.00764261	0.0724667	0.125787		0.0804779	0.104886	-0.0753878	0.000238
BTLA_Q7Z6A9	-1.78948	-1.63417	-1.7893	-0.502686	0.140946	-0.0716207	0.459233	0.341723	0.146292	0.873955	1.24916	1.02644	0.763776	0.513518	0.272212	BTLA	B- and T-lymphocyte attenuator	Q7Z6A9	1	1.05142	0.00920283	0.0367632	-0.142177	1.34e-05	4.51e-05	-0.318371	0.00105794	0.00201921	-0.195693	9.64e-10	7.1e-09	-0.743076	0.00230134	0.00503086	-0.176194	0.268757	0.327459	-0.0535157	1.2e-08	6.98e-08	-0.600899	0.0204117	0.13631	0.122678		6.32e-07	2.77e-06	-0.424705	3.57e-08
SLC1A4_P43007	-1.66332	-1.73489	-1.76415	0.158409	0.0138694	-0.224276	-0.239241	0.249625	-0.0874431	0.623866	0.788472	1.28806	0.866316	0.881517	0.843188	SLC1A4	Neutral amino acid transporter A	P43007	1	1.04734	0.828154	0.88584	-0.0117447	0.000102	0.000248	-0.295562	9.39e-05	0.000235	-0.298253	1.07e-09	7.68e-09	-0.844331	0.000147	0.000587	-0.283817	0.000135	0.000547	-0.286508	1.26e-09	1.2e-08	-0.832586	0.960293	0.981319	-0.00269123		1.65e-07	8.75e-07	-0.548769	1.74e-07
SLC5A3_P53794	-1.77191	-1.9479	-1.75078	0.305776	0.219753	0.797924	0.500353	0.138581	0.0464276	1.20597	0.726267	0.890382	0.149674	0.374713	0.114765	SLC5A3	Sodium/myo-inositol cotransporter	P53794	1	1.0466	0.00129453	0.0100512	-0.192101	0.0146278	0.0213414	-0.131896	0.00151962	0.00279412	-0.188035	1.32e-09	9.03e-09	-0.729633	0.219802	0.269728	0.0602045	0.931877	0.944126	0.0040655	4.82e-08	2.2e-07	-0.537532	0.250691	0.50216	-0.056139		1.4e-08	1.12e-07	-0.597737	4.42e-08
ANTXR2_P58335	-1.72098	-1.92549	-1.94374	0.453961	0.439026	0.311814	0.0254804	0.0902705	0.087606	0.742052	0.735	0.781278	0.378089	0.747012	0.798626	ANTXR2	Anthrax toxin receptor 2	P58335	1	1.04165	0.338353	0.480072	-0.0312631	0.00821672	0.0125735	-0.0984351	4.31e-05	0.000121	-0.192004	1.02e-11	2.38e-10	-0.733319	0.0527516	0.075729	-0.067172	0.000221	0.000789	-0.160741	1.75e-11	5.38e-10	-0.702056	0.0110207	0.090859	-0.0935688		5.98e-11	1.63e-09	-0.634884	4.14e-10
TSPAN13_O95857	-1.59727	-1.90529	-1.51532	0.745062	0.928732	0.78077	1.11218	0.915374	0.874564	0.501274	0.254948	-0.31262	-0.164974	-0.200092	-0.417334	TSPAN13	Tetraspanin-13	O95857	3	1.07968	0.0337461	0.0916588	-0.186317	0.0019147	0.00334903	0.305609	0.000397	0.000837	0.373624	1.25e-07	3.89e-07	-0.829989	3.27e-05	0.000227	0.491926	8.95e-06	7.68e-05	0.559941	2.08e-06	5.61e-06	-0.643672	0.400676	0.638362	0.0680149		3.22e-09	3.36e-08	-1.1356	1.61e-09
TNFRSF4_P43489	-1.68966	-1.57868	-1.46391	0.506836	0.888015	1.19513	1.1366	0.896306	0.981251	0.584312	0.100282	-0.278844	-0.433959	-0.374511	-0.469163	TNFRSF4	Tumor necrosis factor receptor superfamily member 4	P43489	3	1.07902	0.0125168	0.0452469	-0.278249	0.00244079	0.00416854	0.361035	0.000637	0.00127597	0.431147	9.06e-07	2.25e-06	-0.849268	1.78e-05	0.000161	0.639284	6.18e-06	6.09e-05	0.709396	5.36e-05	0.000105	-0.571019	0.476593	0.69851	0.0701126		1.62e-08	1.26e-07	-1.2103	8.37e-09
SLC20A2_Q08357	-0.753507	-0.290923	-1.25591	0.579642	1.61875	0.539406	-0.126472	1.13994	1.32302	-1.58735	-1.36863	-0.673263	-0.158994	0.31827	0.696022	SLC20A2	Sodium-dependent phosphate transporter 2	Q08357	3	1.01265	0.00634992	0.0288199	0.15106	0.000505	0.00101027	0.214472	0.000853	0.00165645	0.200954	0.350832	0.378738	0.0447636	0.193874	0.241509	0.0634113	0.300425	0.360913	0.0498934	0.0392438	0.0491776	-0.106297	0.774582	0.888028	-0.0135179		0.00296714	0.00509962	-0.169708	0.00514692
GPR174_Q9BXC1	-1.9927	-1.30757	-1.94306	-0.52926	0.270358	0.323515	0.617128	0.774087	0.628391	0.643821	0.572307	1.23531	0.603356	0.243977	-0.139656	GPR174	Probable G-protein coupled receptor 174	Q9BXC1	1	1.03803	0.0565463	0.1304	-0.127879	0.0134315	0.0197269	-0.175038	0.612052	0.649621	-0.0316686	5.72e-07	1.5e-06	-0.564298	0.452987	0.50999	-0.0471591	0.138961	0.183238	0.0962107	8.88e-06	2.06e-05	-0.436419	0.0355683	0.184237	0.14337		2.8e-05	7.65e-05	-0.38926	1.08e-06
ITGAX_P20702	-1.90702	-1.7179	-1.86958	0.690609	0.569335	0.60402	0.189461	0.575035	0.616294	-0.249009	0.00330345	0.112596	0.780574	0.665431	0.936849	ITGAX	Integrin alpha-X	P20702	3	1.07415	1.19e-05	0.000524	0.406003	0.000111	0.000266	0.322269	0.00113959	0.00216012	0.244299	2.49e-09	1.48e-08	-0.865171	0.175359	0.2211	-0.0837337	0.0162479	0.0277154	-0.161704	2.37e-11	6.2e-10	-1.27117	0.204799	0.452649	-0.07797		5.45e-11	1.5e-09	-1.18744	1.25e-10
RNF167_Q9H6Y7	-1.70673	-1.37134	-1.60759	0.902851	0.770131	0.139877	0.394754	1.3401	1.46753	-0.446034	0.0073454	-0.584272	-0.0902976	0.0502323	0.733445	RNF167	E3 ubiquitin-protein ligase RNF167	Q9H6Y7	3	1.01792	0.1159	0.219865	0.0658115	0.0157424	0.0228256	0.108737	0.00120981	0.00227986	0.162017	0.00338037	0.00458855	-0.140443	0.291303	0.346095	0.0429254	0.0287737	0.0457212	0.0962055	0.000164	0.000293	-0.206254	0.195502	0.44241	0.0532801		2.79e-05	7.64e-05	-0.24918	3.88e-06
THY1_P04216	-1.83542	-1.41035	-1.26775	-0.86275	-0.0103426	0.147438	0.112337	-0.241145	-0.215392	0.839885	1.53743	1.35045	0.676231	0.819904	0.359479	THY1	Thy-1 membrane glycoprotein	P04216	1	1.08108	0.0321641	0.0883617	-0.230715	7.95e-05	0.000201	-0.548818	0.00018	0.000415	-0.501809	1.26e-07	3.93e-07	-1.01562	0.00576256	0.0109553	-0.318103	0.0145975	0.0252091	-0.271094	2.18e-06	5.85e-06	-0.784901	0.632015	0.800151	0.0470084		0.000336	0.000709	-0.466799	0.000145
PVR_P15151	-1.43534	-2	-1.69382	0.148674	0.638816	0.62179	0.833121	0.893571	1.25114	0.121679	-0.204971	-0.127163	0.836804	-0.28079	0.434835	PVR	Poliovirus receptor	P15151	3	1.04527	0.145395	0.258634	0.0969704	0.0572534	0.0750954	0.130747	0.00129621	0.0024215	0.257362	2.74e-05	4.98e-05	-0.400139	0.598146	0.649732	0.0337762	0.0239294	0.0388842	0.160392	2.98e-06	7.76e-06	-0.497109	0.0644444	0.252871	0.126615		1.47e-06	5.76e-06	-0.530885	1.37e-07
FZD6_O60353	-1.32108	-1.51088	-1.68834	0.285425	0.784948	1.64763	0.850738	0.879794	1.21288	0.392075	-0.276692	-0.523557	-0.0681693	-0.260455	-0.40432	FZD6	Frizzled-6	O60353	3	1.06026	0.720772	0.809412	-0.0409052	0.0039693	0.00643251	0.393744	0.00246663	0.00435705	0.422135	0.000518	0.000776	-0.517925	0.00200306	0.00446951	0.43465	0.00125441	0.0031234	0.46304	0.000999	0.00156446	-0.47702	0.803815	0.902618	0.0283905		2.32e-06	8.57e-06	-0.911669	1.67e-06
STT3B_Q8TCJ2	-1.63645	-1.52491	-1.64998	-0.155004	-0.504462	-0.270917	0.283698	0.170378	-0.387641	0.656778	1.33846	1.08863	0.940964	0.76534	0.885128	STT3B	Dolichyl-diphosphooligosaccharide--protein glycosyltransferase subunit STT3B	Q8TCJ2	1	1.04131	0.396144	0.532891	-0.0498533	8.95e-06	3.3e-05	-0.4064	0.000141	0.000334	-0.305482	4.64e-09	2.45e-08	-0.799306	3.31e-05	0.000228	-0.356546	0.000646	0.00183085	-0.255629	9.92e-09	6.01e-08	-0.749453	0.0995461	0.315794	0.100917		1.26e-05	3.81e-05	-0.392906	1.14e-06
FURIN_P09958	-1.39471	-1.82798	-1.50042	0.776172	1.11256	1.42536	0.707269	0.448798	1.23613	-0.0357785	0.0443765	-0.325044	-0.46028	-0.19914	-0.00731139	FURIN	Furin	P09958	3	1.02097	0.645011	0.748599	-0.0163589	0.000326	0.000687	0.169551	0.00310257	0.00535539	0.126498	5.69e-05	9.78e-05	-0.205798	0.000145	0.000581	0.18591	0.00129215	0.00320407	0.142857	0.000123	0.000224	-0.189439	0.236849	0.487711	-0.0430535		9.91e-08	5.74e-07	-0.375349	3.92e-07
TNFRSF18_Q9Y5U5	-0.516248	-0.373404	-0.481116	0.738666	0.988552	0.94482	1.51195	1.12005	1.40864	-0.335942	-0.683547	-1.35788	-1.11282	-0.774976	-1.07674	TNFRSF18	Tumor necrosis factor receptor superfamily member 18	Q9Y5U5	5	1.03819	0.368488	0.507569	-0.0529925	2.74e-06	1.35e-05	0.455715	1.96e-07	1.98e-06	0.579233	0.134626	0.152713	0.0908473	8.34e-07	3.71e-05	0.508708	7.26e-08	2.75e-06	0.632226	0.0255806	0.0329808	0.14384	0.0494519	0.221335	0.123518		2.67e-05	7.36e-05	-0.364868	1.3e-06
LAG3_P18627	-1.74711	-1.82255	-1.86597	0.55154	0.874167	1.05575	0.715238	0.58331	0.71112	0.469451	-0.0675103	-0.304481	0.108828	0.340807	0.397415	LAG3	Lymphocyte activation gene 3 protein	P18627	3	1.04824	0.178924	0.302382	0.0771491	0.00062	0.00121336	0.245365	0.00321013	0.0055229	0.196808	1.4e-07	4.31e-07	-0.569476	0.00869544	0.0156224	0.168216	0.046511	0.0695885	0.119659	3.25e-08	1.59e-07	-0.646625	0.387087	0.627298	-0.0485571		2.13e-09	2.43e-08	-0.814841	4.43e-09
SSR1_P43307	-1.90331	-1.59555	-1.89816	0.471864	0.125061	-0.0757619	0.156559	0.413366	-0.188751	0.618879	0.56993	0.490873	0.648089	1.2195	0.947408	SSR1	Translocon-associated protein subunit alpha	P43307	1	1.04206	0.0675585	0.147956	0.0957408	0.0628169	0.0817924	-0.0976974	0.04019	0.0547222	-0.109503	1.95e-08	7.89e-08	-0.596775	0.0014969	0.00351173	-0.193438	0.000953	0.0025116	-0.205243	3.37e-09	2.57e-08	-0.692516	0.809148	0.904948	-0.0118052		1.52e-07	8.18e-07	-0.499078	2e-07
SLC1A5_Q15758	-1.63938	-2	-1.87645	0.440669	0.875132	0.732869	0.19984	0.437363	0.25169	0.722177	0.714278	0.670436	0.132926	0.289531	0.145529	SLC1A5	Neutral amino acid transporter B(0)	Q15758	1	1.03146	0.00372226	0.0200325	-0.110942	0.895201	0.909161	-0.00419726	0.0151154	0.0223919	-0.0878077	2.76e-10	2.78e-09	-0.5565	0.00479551	0.00935169	0.106745	0.472382	0.535497	0.0231347	3.98e-09	2.91e-08	-0.445558	0.0194733	0.132398	-0.0836105		3.03e-10	5.32e-09	-0.552303	2.18e-09
SLC19A1_P41440	-1.63804	-1.61619	-1.57813	0.0134737	0.0881619	0.350062	-0.356503	-0.42321	-0.278383	1.09227	1.35828	1.29972	0.660279	0.44982	0.578376	SLC19A1	Folate transporter 1	P41440	1	1.06781	1.22e-05	0.000527	-0.255802	7.39e-08	1.39e-06	-0.409246	8.75e-10	5e-08	-0.596562	7.34e-13	4.14e-11	-1.06482	0.00119125	0.00291431	-0.153444	5.82e-07	1.14e-05	-0.34076	2.16e-11	5.9e-10	-0.809023	0.000233	0.00736249	-0.187316		2.81e-10	5.05e-09	-0.655579	1.55e-08
EBP_Q15125	-0.982254	-1.00205	-1.5781	1.08993	1.5938	0.37944	1.47285	0.129674	1.12148	-0.287891	-0.406639	-1.06876	-0.780114	-0.136404	0.455045	EBP	3-beta-hydroxysteroid-Delta(8),Delta(7)-isomerase	Q15125	3	1.0164	0.332968	0.473872	0.0536492	0.0026544	0.0044982	0.198903	0.00434435	0.00724433	0.184926	0.188207	0.209946	-0.0741433	0.0177695	0.0291736	0.145254	0.0290419	0.0460863	0.131277	0.0327869	0.0415574	-0.127793	0.797306	0.900092	-0.0139775		0.000218	0.00048	-0.273047	0.000343
SIRPG_Q9P1W8	-1.51798	-1.62765	-1.81711	0.671846	0.477132	1.43179	0.539344	0.495269	0.830322	0.130349	-0.695012	-0.433738	0.505622	0.0948644	0.914952	SIRPG	Signal-regulatory protein gamma	Q9P1W8	3	1.02979	0.0107812	0.0408907	0.168353	0.0010077	0.00187129	0.239699	0.00490616	0.00808169	0.191759	0.000443	0.000672	-0.265494	0.228017	0.278426	0.0713454	0.684578	0.733377	0.023406	4.18e-06	1.05e-05	-0.433847	0.410377	0.645372	-0.0479395		8.14e-07	3.44e-06	-0.505193	2.4e-06
IL2RG_P31785	-1.80861	-1.94528	-1.15264	0.301497	0.256349	0.858405	0.969945	1.1628	1.29041	0.3598	0.495669	0.176722	-0.450976	-0.150242	-0.363841	IL2RG	Cytokine receptor common subunit gamma	P31785	3	1.02268	0.0145146	0.0503603	-0.0983467	0.595381	0.634262	0.0189116	0.00504107	0.00828606	0.117733	1.62e-06	3.78e-06	-0.292429	0.00517317	0.00996486	0.117258	3.62e-05	0.000207	0.21608	9.97e-05	0.000185	-0.194083	0.0141439	0.106963	0.0988219		8.18e-07	3.45e-06	-0.311341	3.63e-08
CXCR4_P61073	0.732533	-0.647671	-0.0146211	0.232109	0.85917	1.08074	0.916298	1.40643	1.34801	-0.571364	-1.50752	-0.742759	-0.772092	-1.08063	-1.23864	CXCR4	C-X-C chemokine receptor type 4	P61073	5	1.06223	0.794174	0.862619	-0.0338003	0.000303	0.000645	0.625773	2.7e-05	8.16e-05	0.813583	0.013876	0.0176358	0.362391	0.000192	0.000704	0.659573	1.81e-05	0.000124	0.847383	0.00837652	0.0115174	0.396192	0.163312	0.40401	0.18781		0.058974	0.0787289	-0.263381	0.00369061
CXADR_P78310	-1.92304	-1.85813	-1.83102	0.588251	0.822124	0.935931	0.261549	0.411474	0.453692	0.193956	0.0466315	0.0754766	0.64044	0.581622	0.601043	CXADR	Coxsackievirus and adenovirus receptor	P78310	3	1.09511	3.99e-05	0.00112668	0.267654	1.9e-06	1.04e-05	0.360576	0.0058323	0.00946439	0.143974	6.45e-12	1.77e-10	-1.05287	0.052668	0.0756349	0.0929218	0.0141301	0.0245162	-0.123681	3.93e-13	4.55e-11	-1.32053	0.000276	0.00841241	-0.216603		1.69e-13	3.84e-11	-1.41345	1.33e-12
ATP13A3_Q9H7F0	-1.64821	-1.53387	-1.69603	-0.00332491	-0.0276222	-0.0290741	-0.155091	0.0809585	0.647452	0.0777503	2	0.568349	0.466806	0.531784	0.627436	ATP13A3	Probable cation-transporting ATPase 13A3	Q9H7F0	1	1.0332	0.345339	0.486288	-0.0881726	0.0289189	0.039906	-0.221772	0.0795064	0.102193	-0.171587	1.73e-05	3.26e-05	-0.603549	0.162033	0.205687	-0.1336	0.37109	0.433171	-0.0834149	7.94e-05	0.000151	-0.515377	0.586595	0.774476	0.0501849		0.00103087	0.00194921	-0.381777	0.00038
PTGER4_P35408	-1.4232	-1.43661	-2	1.46138	-0.0912373	0.110384	0.305393	0.313722	-0.285598	0.564656	1.10281	0.358586	0.612202	0.82424	-0.248362	PTGER4	Prostaglandin E2 receptor EP4 subtype	P35408	1	1.03735	0.502568	0.631102	-0.0669221	0.660807	0.695844	-0.043567	0.187429	0.223219	-0.135169	6.98e-05	0.000118	-0.563363	0.813515	0.843538	0.0233551	0.494305	0.555911	-0.0682469	0.00022	0.000384	-0.496441	0.362556	0.605895	-0.091602		0.000146	0.000335	-0.519796	0.000756
ADAM15_Q13444	-1.68829	-1.78599	-0.793812	0.830968	0.659869	0.929453	0.318574	0.820868	1.6501	-0.0670395	-0.988787	-0.284211	0.444155	-0.561683	0.51583	ADAM15	Disintegrin and metalloproteinase domain-containing protein 15	Q13444	3	1.01611	0.188881	0.313843	0.0639833	0.010485	0.0156762	0.138407	0.00599447	0.00970132	0.151998	0.0365173	0.0443326	-0.107773	0.130927	0.169662	0.0744235	0.0790894	0.111496	0.0880145	0.00267291	0.00393535	-0.171757	0.772725	0.887931	0.013591		0.00015	0.000343	-0.24618	9.2e-05
NOTCH3_Q9UM47	-1.95804	-1.60626	-1.55901	-0.339761	0.4521	1.37084	0.431304	1.07594	-0.219391	0.424832	0.4769	0.23434	0.690144	0.756561	-0.230501	NOTCH3	Neurogenic locus notch homolog protein 3;Notch 3 extracellular truncation;Notch 3 intracellular domain	Q9UM47	1	1.03489	0.949475	0.968145	0.00524277	0.784026	0.810678	0.02271	0.904486	0.916707	0.00993048	0.000248	0.000389	-0.409527	0.832936	0.859221	0.0174672	0.954818	0.963187	0.0046877	0.000222	0.000388	-0.41477	0.8773	0.941156	-0.0127795		0.000154	0.000351	-0.432237	0.000201
HLA-B_P01889	-0.513553	-0.806562	-0.632036	0.874651	1.08268	1.3753	1.19336	1.27256	1.14763	-0.368006	-0.985796	-1.1061	-0.974316	-0.796293	-0.763521	HLA-B	HLA class I histocompatibility antigen, B-7 alpha chain	P01889	5	1.023	0.896008	0.932117	-0.00557949	1.56e-07	2.06e-06	0.435393	9.09e-08	1.17e-06	0.456509	0.378782	0.407655	0.0381647	1.35e-07	1.49e-05	0.440973	7.91e-08	2.9e-06	0.462088	0.315415	0.347015	0.0437442	0.622458	0.794963	0.0211159		4.36e-07	2.02e-06	-0.397228	2.45e-07
SLC7A5_Q01650	-1.75514	-2	-1.69193	0.704549	0.967744	0.881659	0.816642	0.481706	0.7024	0.559126	0.114912	-0.112137	0.0667069	0.150118	0.131472	SLC7A5	Large neutral amino acids transporter small subunit 1	Q01650	3	1.08549	0.637358	0.742745	-0.0430625	0.000645	0.00125831	0.401596	0.00654652	0.0105198	0.290071	6.85e-09	3.33e-08	-1.215	0.000276	0.000927	0.444659	0.00263579	0.00577853	0.333133	1.05e-08	6.27e-08	-1.17194	0.23372	0.485051	-0.111526		2.24e-10	4.25e-09	-1.61659	5.31e-10
CD53_P19397	-1.39592	-1.38458	-1.57515	-0.0321626	-0.324671	-0.516147	-0.576733	-0.100998	-0.278017	0.652456	1.17732	1.47553	0.972558	0.7208	1.18571	CD53	Leukocyte surface antigen CD53	P19397	1	1.05918	0.493687	0.62321	-0.0510126	1.29e-05	4.39e-05	-0.500074	1.05e-05	3.8e-05	-0.50998	1.61e-08	6.74e-08	-0.916894	3.73e-05	0.000246	-0.449061	3.02e-05	0.000181	-0.458967	3.14e-08	1.54e-07	-0.865881	0.893282	0.948971	-0.00990575		7.57e-05	0.000185	-0.41682	9.47e-05
QSOX2_Q6ZRP7	-1.66652	-1.48999	-1.82247	-0.0732787	-0.275396	-0.180507	0.0539564	0.241278	-0.271821	0.974996	1.07776	1.38425	0.61867	0.704849	0.72424	QSOX2	Sulfhydryl oxidase 2	Q6ZRP7	1	1.0387	0.00873203	0.0355415	-0.11274	9.42e-07	6.46e-06	-0.321864	4.7e-06	1.98e-05	-0.27702	1.45e-10	1.7e-09	-0.682975	7.65e-05	0.000385	-0.209124	0.000628	0.00179111	-0.16428	1.28e-09	1.22e-08	-0.570235	0.239861	0.490165	0.0448443		2.63e-07	1.3e-06	-0.361111	6.96e-08
NRP2_O60462	-0.696354	0.0141043	-0.304772	0.68703	-0.27703	0.374494	0.928014	1.98646	1.7373	-1.46211	-1.23428	-0.65656	0.160261	-0.620092	-0.636465	NRP2	Neuropilin-2	O60462	5	1.04298	0.0494148	0.118576	0.162293	0.00165551	0.00293439	0.297555	4.14e-06	1.8e-05	0.575681	0.0407833	0.04922	0.170152	0.0938796	0.125988	0.135262	0.000109	0.000464	0.413388	0.917794	0.926506	0.00785873	0.00268599	0.0376711	0.278126		0.112377	0.142288	-0.127403	0.000129
SCARB1_Q8WTV0	-1.77976	-1.16636	-1.59084	0.306812	0.253191	0.188768	-0.663845	-0.275509	-0.670973	0.953824	1.08431	1.46145	0.15303	0.796219	0.949676	SCARB1	Scavenger receptor class B member 1	Q8WTV0	1	1.0799	0.0261372	0.0759	-0.216602	0.000882	0.00165937	-0.37224	2.65e-06	1.28e-05	-0.691473	1.64e-08	6.82e-08	-1.0875	0.0941078	0.126274	-0.155638	0.000111	0.00047	-0.474871	2.1e-07	7.7e-07	-0.870902	0.00274743	0.0382139	-0.319233		1.84e-06	7.04e-06	-0.715264	0.000537
KCNK5_O95279	-1.05138	-1.26178	-1.01263	0.614562	0.48766	0.331586	1.10709	0.746539	1.35033	0.645424	-1.02104	-1.42664	0.51488	1.03304	-1.05764	KCNK5	Potassium channel subfamily K member 5	O95279	3	1.05369	0.166284	0.285741	0.292083	0.0592118	0.0775068	0.412295	0.00712606	0.011334	0.637824	0.34719	0.375144	-0.194107	0.556055	0.609368	0.120212	0.106377	0.144467	0.345741	0.0300142	0.0382566	-0.48619	0.277687	0.528965	0.225529		0.00961541	0.0149176	-0.606402	0.0011496
SORT1_Q99523	-0.788003	-2	-0.846727	-0.676204	0.727642	-0.547928	1.26582	1.55246	1.35864	0.175787	0.313979	-0.578823	0.0955682	0.670883	-0.696158	SORT1	Sortilin	Q99523	3	1.05032	0.907041	0.938892	0.0129604	0.765623	0.793976	-0.0331377	0.00739307	0.0117143	0.346964	0.0197068	0.0246401	-0.290571	0.678881	0.722025	-0.0460981	0.00926596	0.0169593	0.334004	0.0157449	0.0208435	-0.303531	0.00415619	0.0488338	0.380102		0.0347782	0.0485981	-0.257433	6.44e-05
UBAC2_Q8NBM4	-1.6761	-0.429639	-1.5605	-0.700073	0.036422	1.11913	0.759477	1.61324	1.70163	-0.399597	-0.541037	0.411842	-0.32017	-0.124657	0.110038	UBAC2	Ubiquitin-associated domain-containing protein 2	Q8NBM4	3	1.01476	0.89784	0.933132	0.00589083	0.518269	0.559494	0.0298869	0.00862311	0.0134502	0.139772	0.0546797	0.0650013	-0.0952672	0.602883	0.654369	0.0239961	0.0110531	0.0197316	0.133881	0.0431086	0.0535654	-0.101158	0.0301469	0.167782	0.109885		0.0159551	0.0238418	-0.125154	0.000183
ENG_P17813	-2	-1.27392	-1.92521	0.403543	0.322862	0.748686	0.840733	1.14152	0.126731	0.793744	0.504617	-0.151736	0.401193	0.402136	-0.202855	ENG	Endoglin	P17813	1	1.02479	0.591161	0.707456	-0.0273829	0.745725	0.775543	0.0164687	0.349753	0.394771	0.0482506	2.24e-05	4.14e-05	-0.324784	0.393973	0.451969	0.0438516	0.152676	0.19895	0.0756335	5.27e-05	0.000103	-0.297401	0.533825	0.735311	0.031782		1.37e-05	4.1e-05	-0.341253	5.49e-06
MEGF8_Q7Z7M0	-0.648625	-0.386339	-0.596071	1.24673	0.406892	1.41647	1.25499	-0.033542	1.6156	0.131048	-1.40668	-0.0721327	-0.713767	-0.791554	-1.42303	MEGF8	Multiple epidermal growth factor-like domains protein 8	Q7Z7M0	5	1.04648	0.270436	0.406937	-0.131922	0.00694984	0.0107802	0.368732	0.00959121	0.0148226	0.349281	0.839616	0.853225	-0.0236433	0.000815	0.00215414	0.500654	0.00110943	0.00283379	0.481203	0.361869	0.393994	0.108279	0.867727	0.935988	-0.0194513		0.00470172	0.0077923	-0.392375	0.00648402
SLC16A1_P53985	-1.79992	-1.66846	-1.94889	0.265224	0.722722	0.565859	-0.101026	0.0472675	-0.311215	0.856511	0.447539	0.879015	0.490406	0.786312	0.768658	SLC16A1	Monocarboxylate transporter 1	P53985	1	1.03093	0.7883	0.858988	-0.00993754	0.232809	0.269993	-0.045416	0.000237	0.000527	-0.183901	1.96e-09	1.21e-08	-0.548543	0.345903	0.402706	-0.0354784	0.000381	0.00119805	-0.173963	2.44e-09	2.02e-08	-0.538606	0.00224636	0.0335198	-0.138485		5.48e-09	5.19e-08	-0.503127	2.27e-07
SLAMF6_Q96DU3	-0.7721	-1.29028	-1.15979	0.507703	1.09384	-0.0321204	-0.808519	1.21792	1.3855	-0.831966	-0.932068	-0.955826	1.20441	0.770037	0.603257	SLAMF6	SLAM family member 6	Q96DU3	3	1.01221	0.00350556	0.0193065	0.185174	0.0127386	0.0187881	0.14993	0.00954152	0.0147513	0.157812	0.739538	0.760447	-0.017558	0.507437	0.562769	-0.0352439	0.605539	0.662473	-0.0273627	0.00185848	0.00280105	-0.202732	0.881154	0.942716	0.00788129		0.00669038	0.0107619	-0.167488	0.00501306
SLC39A14_Q15043	-0.155127	-2	-0.472178	0.909602	1.16937	0.470969	0.545146	0.801866	0.20756	-0.957676	-1.59028	-0.578507	0.12944	0.709474	1.03988	SLC39A14	Zinc transporter ZIP14	Q15043	3	1.00855	0.00650854	0.0293552	0.131523	0.00285795	0.00480288	0.149159	0.00970736	0.0149856	0.123003	0.863524	0.875826	0.00708477	0.66972	0.713909	0.0176357	0.836287	0.865014	-0.00851961	0.00907517	0.0123928	-0.124438	0.528836	0.73349	-0.0261553		0.00397314	0.00665836	-0.142074	0.0135325
SLC43A3_Q8NBI5	-1.34854	-1.35976	-1.46983	0.0138379	-0.123013	0.12683	-0.161809	-0.634644	-0.982987	1.17532	1.34941	1.53046	0.553423	0.730568	0.600739	SLC43A3	Solute carrier family 43 member 3	Q8NBI5	1	1.07496	0.000686	0.00674654	-0.325121	1.86e-06	1.03e-05	-0.604797	2.99e-08	5.55e-07	-0.873991	5.03e-10	4.36e-09	-1.2333	0.00215064	0.00474711	-0.279676	5.2e-06	5.42e-05	-0.54887	1.91e-08	1.02e-07	-0.908179	0.00281432	0.0383816	-0.269194		1.23e-06	4.9e-06	-0.628503	0.000299
NOTCH1_P46531	-0.104725	-0.0226394	-0.232423	0.723587	0.959361	0.672252	0.902974	1.3147	1.79184	-1.07822	-1.2159	-1.30936	-0.750435	-0.789144	-0.861863	NOTCH1	Neurogenic locus notch homolog protein 1;Notch 1 extracellular truncation;Notch 1 intracellular domain	P46531	5	1.03365	0.0458797	0.112372	0.0953458	8.44e-08	1.48e-06	0.47264	4.85e-09	1.64e-07	0.603859	5.33e-05	9.21e-05	0.257289	1.05e-06	3.92e-05	0.377294	3.64e-08	1.7e-06	0.508514	0.00251022	0.00371208	0.161943	0.00964917	0.0834837	0.131219		0.000268	0.000577	-0.215351	2.63e-06
CD63_P08962	-1.75305	-1.70095	-1.84973	0.352663	-0.0537337	0.743544	0.598266	0.119766	-0.617748	1.0481	0.482344	0.457957	0.519564	0.849391	0.803616	CD63	CD63 antigen	P08962	1	1.028	0.83429	0.890016	0.0115268	0.293219	0.333695	-0.0592026	0.048089	0.0644845	-0.118171	1.55e-06	3.65e-06	-0.456392	0.213453	0.262781	-0.0707293	0.0324986	0.0509324	-0.129698	1.19e-06	3.43e-06	-0.467919	0.295046	0.545761	-0.0589687		6.76e-06	2.19e-05	-0.397189	3.39e-05
C1orf159_Q96HA4	0.677862	-0.155586	0.609406	-0.293011	0.862133	0.975043	1.49178	1.19468	0.842053	-0.947938	-0.99101	-1.3498	-0.490608	-1.45717	-0.967818	C1orf159	Uncharacterized protein C1orf159	Q96HA4	5	1.07229	0.723682	0.811595	0.0520359	0.00047	0.000949	0.673944	2.02e-05	6.44e-05	0.950658	0.000963	0.0013933	0.616424	0.000898	0.00232783	0.621908	3.52e-05	0.000202	0.898622	0.0018694	0.00281651	0.564388	0.0775004	0.27682	0.276714		0.696108	0.735043	-0.0575201	0.0377333
PSEN1_P49768	-1.31694	-1.81243	-1.41894	-0.351765	-0.37862	-0.249182	-0.564119	0.222722	-0.103352	0.679188	1.33848	1.21056	1.05708	0.828622	0.858699	PSEN1	Presenilin-1;Presenilin-1 NTF subunit;Presenilin-1 CTF subunit;Presenilin-1 CTF12	P49768	1	1.04086	0.460699	0.593395	-0.0394005	1.98e-05	6.24e-05	-0.342668	7.37e-05	0.00019	-0.299114	2.43e-08	9.59e-08	-0.633294	6.48e-05	0.000343	-0.303267	0.000263	0.000899	-0.259713	5.12e-08	2.3e-07	-0.593893	0.415948	0.649393	0.0435537		9.62e-05	0.00023	-0.290626	2.54e-05
GLMP_Q8WWB7	-1.21204	-0.925056	-1.79969	0.760797	-0.39909	0.859381	0.610875	1.93692	1.35335	0.262199	0.174788	-0.452712	-0.742917	-0.0458993	-0.380899	GLMP	Glycosylated lysosomal membrane protein	Q8WWB7	3	1.02016	0.388314	0.525572	-0.0380041	0.356247	0.397983	0.0407317	0.00994609	0.015326	0.128993	0.00988501	0.0127524	-0.129131	0.0877689	0.118563	0.0787358	0.00185125	0.0043189	0.166997	0.0523547	0.0641809	-0.0911273	0.0591055	0.241981	0.0882615		0.00163431	0.00295965	-0.169863	4.62e-05
PIGO_Q8TEQ8	-1.47254	-1.49521	-1.57616	-0.40145	-0.582808	0.00475603	0.0313934	-0.125663	-0.247741	1.07942	1.47271	1.3943	0.67789	0.508953	0.732142	PIGO	GPI ethanolamine phosphate transferase 3	Q8TEQ8	1	1.04338	0.000896	0.00787256	-0.15879	1.41e-07	1.95e-06	-0.385801	6.63e-07	4.55e-06	-0.335872	2.29e-10	2.4e-09	-0.664966	3.88e-05	0.000251	-0.227011	0.000369	0.00117025	-0.177082	6.01e-09	4.05e-08	-0.506176	0.197985	0.444488	0.0499286		4.84e-06	1.63e-05	-0.279165	8.29e-07
GPR15_P49685	-0.0898439	0.168846	-0.799942	1.22691	2	1.4676	0.0615295	0.305048	-0.169391	-1.8566	-0.416164	-0.85367	-0.680846	-0.407822	-0.0892202	GPR15	G-protein coupled receptor 15	P49685	3	1.02678	0.11019	0.211881	0.0876156	1.1e-05	3.87e-05	0.357672	0.0120529	0.0182608	0.149445	0.0543686	0.0646635	0.108162	0.000163	0.00063	0.270056	0.247471	0.304261	0.0618298	0.693665	0.719176	0.0205465	0.00138289	0.0241031	-0.208226		0.000324	0.000686	-0.24951	0.433082
M6PR_P20645	-1.41808	-1.42996	-2	0.00834509	-0.478038	-0.442128	0.0321938	0.768547	0.111771	0.206205	0.463861	0.921883	1.19055	0.911473	1.18943	M6PR	Cation-dependent mannose-6-phosphate receptor	P20645	1	1.02304	0.0495993	0.118883	0.0938448	0.00723857	0.0111929	-0.138256	0.401354	0.447084	-0.0375178	1.95e-06	4.47e-06	-0.3576	0.000143	0.000575	-0.2321	0.00979485	0.0177457	-0.131363	1.49e-07	5.68e-07	-0.451445	0.0370534	0.187258	0.100738		0.000236	0.000515	-0.219345	6.3e-06
CD82_P27701	-0.694007	-1.0557	-0.627103	1.38345	0.18907	0.113275	0.489125	2	1.28683	-1.11402	-0.320054	-0.575595	-0.831823	-0.0817951	-0.510809	CD82	CD82 antigen	P27701	5	1.01977	0.671368	0.770303	0.0280492	0.0172209	0.0247684	0.177113	0.000592	0.00119165	0.294023	0.789658	0.807856	-0.0175959	0.0387064	0.0578496	0.149064	0.00129883	0.00321776	0.265974	0.492533	0.524699	-0.0456451	0.0941975	0.306964	0.116909		0.0102867	0.0158858	-0.194709	0.000366
CD38_P28907	-0.499916	0.299086	-0.605399	0.705033	0.910758	1.09278	1.02384	0.964986	1.53766	-0.917872	-1.38295	-1.71885	-0.275173	-0.540812	-0.593182	CD38	ADP-ribosyl cyclase/cyclic ADP-ribose hydrolase 1	P28907	5	1.02897	0.00579111	0.0273545	0.183456	1.37e-06	8.37e-06	0.472834	3.89e-07	3.14e-06	0.530314	0.00138215	0.00196544	0.225828	0.000181	0.000675	0.289378	3.35e-05	0.000196	0.346858	0.457536	0.490088	0.0423721	0.318034	0.566515	0.0574798		0.000689	0.00135367	-0.247006	0.000114
SLC39A8_Q9C0K1	-0.88698	-2	-1.62523	1.37048	0.63233	0.745216	1.16157	0.878965	0.559995	0.300649	0.009985	-0.332579	-0.147142	-0.0526976	-0.396361	SLC39A8	Zinc transporter ZIP8	Q9C0K1	3	1.02439	0.558431	0.679517	-0.0307315	0.0128074	0.0188796	0.148236	0.0171443	0.0251624	0.140343	0.000306	0.000473	-0.251976	0.00410583	0.00816598	0.178968	0.00549523	0.0108217	0.171074	0.000888	0.00140201	-0.221244	0.879742	0.941972	-0.00789336		3.54e-06	1.24e-05	-0.400212	4.37e-06
MYOF_Q9NZM1	-1.4572	-1.38774	-1.1913	-0.044405	-0.401302	-0.369882	-0.509656	-0.344152	-0.484355	1.12928	1.66512	1.56471	0.598501	0.666989	0.565396	MYOF	Myoferlin	Q9NZM1	1	1.04537	4.45e-05	0.00121901	-0.279227	1.94e-08	6.57e-07	-0.571514	6.28e-09	1.95e-07	-0.629229	5.92e-11	8.53e-10	-0.927215	2.86e-05	0.00021	-0.292287	4.6e-06	4.95e-05	-0.350002	4.43e-09	3.18e-08	-0.647988	0.230811	0.481847	-0.0577153		3.88e-06	1.34e-05	-0.355701	2.37e-05
CD74_P04233	-1.10532	-1.61636	-1.30771	-0.438965	-0.354529	-0.438192	-0.387374	0.562053	0.241917	1.06413	1.75485	1.76986	0.0540037	-0.0621707	0.263813	CD74	HLA class II histocompatibility antigen gamma chain	P04233	1	1.02956	6.56e-05	0.0015527	-0.290377	3.41e-06	1.57e-05	-0.390047	9.33e-05	0.000234	-0.279592	4.36e-08	1.58e-07	-0.577528	0.0666966	0.0932154	-0.0996696	0.831491	0.860901	0.0107856	7.29e-05	0.000139	-0.287151	0.0451012	0.210264	0.110455		0.00244802	0.0042792	-0.187481	5.14e-05
CD40LG_P29965	-0.857192	-1.90716	-1.6197	-0.461509	-0.34781	-0.481567	0.151449	0.411313	-0.234823	0.809011	1.73879	1.11738	0.743298	0.838113	0.100413	CD40LG	CD40 ligand;CD40 ligand, membrane form;CD40 ligand, soluble form	P29965	1	1.03229	0.0509931	0.121289	-0.124847	0.000139	0.000326	-0.311972	0.00322011	0.00553781	-0.210071	1.07e-06	2.61e-06	-0.50668	0.00680404	0.0126574	-0.187125	0.165459	0.213455	-0.0852239	2.05e-05	4.38e-05	-0.381832	0.102581	0.318707	0.101901		0.00530997	0.00872463	-0.194707	0.000218
ZFYVE27_Q5T4F4	0.560871	-0.583166	0.0578419	-0.0619342	0.801881	1.38206	1.68227	0.384683	1.04679	-0.709844	-1.24662	-0.957396	-1.78788	-0.719536	0.149989	ZFYVE27	Protrudin	Q5T4F4	5	1.04816	0.715716	0.805564	0.0529273	0.00524284	0.00832453	0.479	0.0015153	0.0027874	0.573331	0.0707408	0.0830135	0.280541	0.0106162	0.0185573	0.426073	0.00302888	0.00650616	0.520403	0.134007	0.155411	0.227614	0.518739	0.726806	0.0943308		0.186675	0.226267	-0.198459	0.0606822
SYPL1_Q16563	-1.08212	-0.938416	-0.696944	-0.180653	-1.21127	-0.926783	-0.613838	-0.175825	-0.627923	0.856266	1.77958	1.69962	0.671543	0.811695	0.635064	SYPL1	Synaptophysin-like protein 1	Q16563	1	1.12145	0.016056	0.0540248	-0.497168	1.8e-06	1e-05	-1.4921	8.31e-06	3.14e-05	-1.29004	9.56e-07	2.36e-06	-1.58152	0.000104	0.00047	-0.994937	0.000734	0.00202514	-0.792873	4.66e-05	9.26e-05	-1.08436	0.279638	0.531141	0.202064		0.625708	0.669969	-0.0894184	0.12794
SLC38A5_Q8WUX1	-2	-1.52413	-1.53992	0.402073	0.519976	0.601751	-0.14847	0.0610878	0.44947	0.541516	-0.0574986	0.983401	1.16139	0.462734	0.389909	SLC38A5	Sodium-coupled neutral amino acid transporter 5	Q8WUX1	1	1.02328	0.566645	0.686661	0.0273371	0.952553	0.959406	0.00281974	0.256069	0.297461	-0.0552798	6.78e-06	1.38e-05	-0.341819	0.606852	0.657997	-0.0245174	0.0995425	0.136509	-0.0826169	3.03e-06	7.87e-06	-0.369157	0.233857	0.485215	-0.0580995		6.22e-06	2.03e-05	-0.344639	3.96e-05
IL27RA_Q6UWB1	-1.63094	-0.928118	-0.868005	0.807597	1.75208	0.85933	0.807066	0.415147	1.36616	0.418716	-0.0645463	-0.895593	-0.583703	-0.416464	-1.03873	IL27RA	Interleukin-27 receptor subunit alpha	Q6UWB1	3	1.01982	0.220931	0.352391	-0.0683109	0.00490294	0.00783518	0.180665	0.0189443	0.0275634	0.142773	0.0280695	0.0345007	-0.131635	0.00046	0.00137694	0.248975	0.0016766	0.00398785	0.211084	0.254506	0.283968	-0.0633245	0.487974	0.707225	-0.0378913		6.16e-05	0.000154	-0.3123	0.0002
TM9SF4_Q92544	-1.60556	-1.41427	-1.17446	-0.261866	-0.837058	-0.54068	0.355461	0.0586008	-0.212654	0.532396	1.68651	1.56388	0.4086	0.603836	0.837272	TM9SF4	Transmembrane 9 superfamily member 4	Q92544	1	1.02796	0.0405005	0.104019	-0.122978	2.74e-05	8.14e-05	-0.344962	0.00105809	0.00201921	-0.22784	4.74e-07	1.27e-06	-0.507486	0.00129081	0.00311434	-0.221983	0.074209	0.105256	-0.104862	9.22e-06	2.13e-05	-0.384508	0.0493848	0.221152	0.117122		0.0102319	0.0158127	-0.162525	0.000194
TTYH3_Q9C0H2	-1.19195	-0.613487	-2	-0.444306	0.274124	-0.195051	1.47211	1.38387	1.22757	-0.418061	1.11203	0.348838	-0.392344	-0.233725	-0.203565	TTYH3	Protein tweety homolog 3	Q9C0H2	3	1.03943	0.133313	0.242984	-0.115839	0.249667	0.287756	-0.0871086	0.0222484	0.0318631	0.188117	0.000997	0.00143944	-0.307736	0.697232	0.738924	0.0287304	0.00109626	0.00280271	0.303956	0.0201656	0.0263143	-0.191897	0.00228436	0.0339062	0.275225		0.0095049	0.0147653	-0.220627	1.36e-05
TMEM87B_Q96K49	-0.403437	-1.20033	-0.939297	-0.660433	-1.21441	-1.11927	-0.511247	-0.0491613	-0.277396	0.581034	1.62336	1.7458	0.817245	0.683314	0.92423	TMEM87B	Transmembrane protein 87B	Q96K49	1	1.08842	0.0947869	0.19014	-0.241931	2.09e-06	1.12e-05	-1.10138	8.75e-05	0.000221	-0.759383	4.27e-06	9.09e-06	-1.02984	2.69e-05	0.000202	-0.859446	0.00207731	0.00473838	-0.517453	6.2e-05	0.00012	-0.787909	0.0245399	0.150372	0.341994		0.602463	0.648241	0.0715366	0.0652564
HLA-A_P01891	-1.38475	-2	-1.80814	0.798485	0.460479	0.151016	0.80954	1.18043	0.807595	0.327295	0.573901	0.371773	-0.191279	-0.0411575	0.0937511	HLA-A	HLA class I histocompatibility antigen, A-68 alpha chain;HLA class I histocompatibility antigen, A-66 alpha chain	P01891	3	1.02122	0.0519274	0.122851	-0.0792963	0.838244	0.858791	0.00769628	0.037959	0.051954	0.0856404	2.28e-07	6.63e-07	-0.37157	0.0354838	0.053615	0.0869925	0.000691	0.00193244	0.164937	3.16e-06	8.18e-06	-0.292274	0.0554733	0.233629	0.0779441		1.81e-07	9.47e-07	-0.379266	2.11e-08
GPR107_Q5VW38	-0.709231	0.063657	-0.275162	0.849854	0.942283	1.04831	1.36491	0.836145	1.51603	-0.796232	-1.54675	-0.966053	-0.542685	-0.881848	-0.903228	GPR107	Protein GPR107	Q5VW38	5	1.02304	0.2185	0.349641	0.0551113	2.41e-06	1.23e-05	0.345374	5.66e-07	4.02e-06	0.394608	0.00792904	0.0103338	0.134134	1.47e-05	0.000143	0.290262	2.89e-06	3.57e-05	0.339497	0.0868614	0.103229	0.0790228	0.268709	0.519816	0.0492348		0.000287	0.000613	-0.21124	4.25e-05
PDCD1_Q15116	-0.655553	-1.36411	-2	-0.0327715	1.34421	1.14405	0.713802	0.6945	1.02015	0.242417	-0.0230604	-0.808408	-0.265411	0.210417	0.168127	PDCD1	Programmed cell death protein 1	Q15116	3	1.03618	0.600193	0.713792	0.0511763	0.0371216	0.050381	0.221891	0.0385623	0.052711	0.219921	0.0122254	0.0156302	-0.278333	0.0969884	0.129665	0.170715	0.100495	0.137613	0.168744	0.00441821	0.00630177	-0.32951	0.983806	0.993026	-0.0019707		0.000175	0.000394	-0.500224	0.000181
FLVCR1_Q9Y5Y0	-1.12017	-1.9167	-1.60034	1.86429	1.06218	0.985644	0.0502218	-0.388691	-0.350358	0.433051	0.0720923	0.66546	0.128759	0.0551083	0.0594613	FLVCR1	Feline leukemia virus subgroup C receptor-related protein 1	Q9Y5Y0	3	1.02661	0.275678	0.413271	-0.0468687	0.00525985	0.00834838	0.138568	0.0403828	0.0549758	-0.0939841	9.26e-06	1.84e-05	-0.293554	0.00064	0.00177611	0.185437	0.273279	0.332005	-0.0471154	5.17e-05	0.000102	-0.246685	8.99e-05	0.00348042	-0.232553		1.4e-07	7.6e-07	-0.432122	0.000349
HM13_Q8TCT9	-1.48986	-1.15307	-1.49033	-0.286264	-0.584831	-0.48592	-0.031371	0.0165684	-0.55236	0.893303	1.76439	1.3665	0.692237	0.901307	0.439697	HM13	Minor histocompatibility antigen H13	Q8TCT9	1	1.03284	0.0115072	0.042643	-0.14436	2.85e-06	1.39e-05	-0.390181	1.48e-05	4.96e-05	-0.33291	2.73e-08	1.06e-07	-0.591481	0.000255	0.000873	-0.245821	0.00209111	0.00476211	-0.18855	6.53e-07	2.03e-06	-0.447121	0.262641	0.513327	0.0572708		0.00129126	0.00238624	-0.2013	0.000163
ADAM9_Q13443	-1.46225	-1.82161	-1.24579	1.12328	1.41669	1.34903	0.672231	-0.329031	0.69132	0.110337	-0.46141	-0.664133	-0.00868808	0.323511	0.3065	ADAM9	Disintegrin and metalloproteinase domain-containing protein 9	Q13443	3	1.02171	0.102299	0.201158	0.0620373	0.000167	0.000382	0.185908	0.0465618	0.0625865	0.0777007	0.00241018	0.00332588	-0.133225	0.00396644	0.00791874	0.123871	0.663889	0.714493	0.0156634	0.000107	0.000198	-0.195262	0.00920295	0.0812122	-0.108208		7.28e-07	3.14e-06	-0.319133	5.22e-05
SLC2A1_P11166	-1.50906	-1.09548	-1.47468	-0.183993	-0.378954	-0.0241214	-0.165673	-0.43481	-0.462445	1.83305	1.29084	1.51684	0.26475	0.372589	0.451141	SLC2A1	Solute carrier family 2, facilitated glucose transporter member 1	P11166	1	1.04232	6.94e-06	0.000378	-0.302646	1.02e-07	1.61e-06	-0.4454	3.74e-08	6.51e-07	-0.485943	2.42e-10	2.5e-09	-0.742925	0.0044114	0.0086914	-0.142754	0.000717	0.00198763	-0.183296	1.16e-07	4.6e-07	-0.440279	0.343962	0.59008	-0.0405424		8.27e-06	2.62e-05	-0.297525	3.57e-05
SUCO_Q9UBS9	-1.71017	-1.4559	-2	0.24482	0.507031	0.197463	0.864434	0.747688	0.865035	0.634949	0.256971	0.439784	0.50606	0.287854	-0.0317626	SUCO	SUN domain-containing ossification factor	Q9UBS9	3	1.17719	0.352224	0.492024	-0.124859	0.528253	0.569686	-0.0838284	0.0747875	0.096645	0.251108	4.4e-08	1.59e-07	-1.50211	0.756094	0.791683	0.0410302	0.0125816	0.0221589	0.375967	1.19e-07	4.7e-07	-1.37726	0.0228844	0.145205	0.334937		8.52e-08	5.04e-07	-1.41829	7.23e-09
SLC12A2_P55011	-2	-2	-1.3151	0.542233	0.600729	0.976643	0.180218	0.0885061	0.00690757	0.51169	0.291692	0.295157	0.471656	0.790551	0.748896	SLC12A2	Solute carrier family 12 member 2	P55011	1	1.01696	0.222032	0.35381	0.0377952	0.174988	0.208108	0.0422889	0.268162	0.310821	-0.0340819	5.51e-07	1.45e-06	-0.27349	0.881006	0.899202	0.00449374	0.0301644	0.0476785	-0.0718771	1.29e-07	5.04e-07	-0.311286	0.0226849	0.144649	-0.0763709		1.1e-07	6.23e-07	-0.315779	2.35e-06
SV2A_Q7L0J3	-1.51718	-1.20103	-1.13285	-0.0699982	-0.410438	-0.648561	-0.549086	0.288597	-0.00624657	2	0.30183	1.40666	0.443468	0.0708112	0.753819	SV2A	Synaptic vesicle glycoprotein 2A	Q7L0J3	1	1.03739	0.0409905	0.104733	-0.179865	0.000949	0.00177253	-0.338927	0.00362677	0.00615898	-0.281711	2.11e-05	3.93e-05	-0.519553	0.0659682	0.0922896	-0.159062	0.22048	0.274937	-0.101846	0.000932	0.00146849	-0.339688	0.482082	0.702388	0.0572164		0.0402731	0.0555375	-0.180626	0.0103669
TM9SF3_Q9HD45	-1.03111	-0.998688	-0.955458	-0.461335	-0.701808	-0.768045	-0.383743	-0.369928	-0.848312	0.728589	1.95077	1.68042	0.814902	0.656149	0.687592	TM9SF3	Transmembrane 9 superfamily member 3	Q9HD45	1	1.07391	0.00907371	0.0364445	-0.376827	1e-06	6.7e-06	-1.07699	1.79e-06	9.5e-06	-1.02063	1.79e-07	5.33e-07	-1.25744	8.01e-05	0.000398	-0.700165	0.000172	0.000655	-0.643806	8.46e-06	1.97e-05	-0.880617	0.652748	0.812405	0.0563589		0.164656	0.202144	-0.180452	0.0756311
CXCR6_O00574	-0.896734	-1.17129	-1.61731	-1.39303	-0.705459	-0.226934	-0.0281705	0.0586756	0.374671	0.795356	1.29234	1.70457	0.859364	0.183618	0.770333	CXCR6	C-X-C chemokine receptor type 6	O00574	1	1.03168	0.0616822	0.138814	-0.114538	3.02e-05	8.8e-05	-0.35408	0.004025	0.00677364	-0.196038	3.93e-06	8.43e-06	-0.432789	0.00095	0.00242965	-0.239542	0.168907	0.217402	-0.0815003	8.35e-05	0.000157	-0.318251	0.014589	0.109333	0.158042		0.182881	0.222181	-0.078709	0.00104014
SLC38A2_Q96QD8	-2	-1.94244	-1.50071	0.395335	0.568021	0.241808	0.498285	0.660571	0.824316	0.615712	-0.0162445	0.482328	0.491544	0.497387	0.381126	SLC38A2	Sodium-coupled neutral amino acid transporter 2	Q96QD8	3	1.19646	0.598589	0.71259	0.0763166	0.820928	0.843829	0.0326616	0.11593	0.143647	0.238638	1.73e-08	7.14e-08	-1.77963	0.762432	0.796963	-0.0436551	0.27209	0.330848	0.162321	1.06e-08	6.29e-08	-1.85595	0.169497	0.410832	0.205976		1.4e-08	1.12e-07	-1.81229	3.93e-09
CD37_P11049	-2	-1.14521	-1.46106	0.377274	-0.351172	-0.148919	-0.162648	0.19439	-0.486153	0.183987	0.311968	0.924535	1.41991	1.47461	0.874504	CD37	Leukocyte antigen CD37	P11049	1	1.02959	0.021871	0.0674765	0.125428	0.110169	0.136367	-0.0824234	0.0577594	0.0762831	-0.100133	1.71e-05	3.23e-05	-0.322192	0.000877	0.00228401	-0.207851	0.000453	0.00137648	-0.22556	5.27e-07	1.69e-06	-0.44762	0.71803	0.853314	-0.0177094		0.00027	0.000581	-0.239769	0.000516
HLA-DRB1_Q29974	-0.344589	-1.44153	-0.608397	-0.992956	-0.435239	-1.08385	-0.943595	0.470678	0.471126	1.45776	1.72328	1.61138	0.220943	-0.0941379	-0.0108758	HLA-DRB1	HLA class II histocompatibility antigen, DRB1-16 beta chain;HLA class II histocompatibility antigen, DRB1-1 beta chain	Q29974	1	1.03388	0.000847	0.00760887	-0.429761	1.51e-05	4.98e-05	-0.671267	0.000695	0.0013802	-0.440579	1.78e-05	3.35e-05	-0.660466	0.0299859	0.0461038	-0.241506	0.914455	0.930291	-0.0108184	0.036712	0.0462325	-0.230705	0.0367239	0.186474	0.230688		0.914592	0.926175	0.010801	0.0448787
TMED7_Q9Y3B3	-1.07869	-1.08457	-1.3343	-0.247373	-0.828009	-0.535709	0.0189042	-0.114841	-1.04373	0.294261	1.69021	1.408	0.751033	0.914524	1.19029	TMED7	Transmembrane emp24 domain-containing protein 7	Q9Y3B3	1	1.03577	0.606604	0.718061	-0.048685	0.000308	0.000654	-0.45394	0.000699	0.00138697	-0.411171	1.56e-05	2.96e-05	-0.625087	0.000785	0.00208679	-0.405255	0.00183269	0.00428654	-0.362486	3.47e-05	7.05e-05	-0.576402	0.650611	0.810346	0.0427687		0.0869817	0.112542	-0.171147	0.037859
HLA-B_Q31610	0.241275	-0.0335569	-0.318329	0.471071	0.810179	1.52307	0.888085	0.957368	1.50196	-1.03788	-1.57529	-1.00449	-1.12205	-0.593161	-0.708264	HLA-B	HLA class I histocompatibility antigen, B-81 alpha chain	Q31610	5	1.03044	0.18455	0.308969	0.0737098	5.18e-06	2.16e-05	0.396391	2.2e-06	1.11e-05	0.429913	0.00128855	0.00183851	0.216469	4.09e-05	0.000258	0.322681	1.55e-05	0.000111	0.356203	0.0180027	0.0236535	0.142759	0.534583	0.735974	0.0335222		0.00471717	0.00781482	-0.179922	0.0014324
ITFG1_Q8TB96	-1.8396	-1.21037	-1.62313	0.217402	-0.303258	-0.652001	0.115479	0.812073	-0.107376	-0.311177	1.41696	0.892275	0.956295	1.05635	0.580089	ITFG1	T-cell immunomodulatory protein	Q8TB96	1	1.01813	0.640786	0.745223	0.0230217	0.0472307	0.0629119	-0.105917	0.361503	0.406994	-0.0456001	0.000146	0.000236	-0.258265	0.0194692	0.0315816	-0.128939	0.17851	0.228537	-0.0686218	6.64e-05	0.000128	-0.281286	0.233166	0.484259	0.060317		0.00776415	0.0123185	-0.152348	0.000756
HLA-G_P17693	-1.25618	-2	-1.73324	0.387983	0.0631341	-0.337513	0.193288	1.4948	0.888448	0.28541	0.404057	0.445613	0.210208	0.798058	0.355394	HLA-G	HLA class I histocompatibility antigen, alpha chain G	P17693	3	1.02845	0.819229	0.880095	0.0124744	0.316656	0.358087	-0.0557458	0.165723	0.199376	0.0786658	2.54e-05	4.64e-05	-0.345123	0.224962	0.275255	-0.0682202	0.238251	0.294302	0.0661914	1.78e-05	3.86e-05	-0.357597	0.0264281	0.155369	0.134412		0.000134	0.000311	-0.289377	3.1e-06
DSC2_Q02487	-1.6856	-1.09651	-1.42645	0.247171	-0.0157983	0.202873	-0.720018	-0.366842	-0.442283	0.840969	-0.00945783	0.564985	0.55003	1.61929	1.73764	DSC2	Desmocollin-2;Desmocollin-3	Q02487	1	1.04575	0.014381	0.050027	0.196533	0.297056	0.337741	-0.0753305	0.00591163	0.00958202	-0.229036	3.04e-05	5.49e-05	-0.438795	0.00185293	0.0041879	-0.271864	4.1e-05	0.000227	-0.425569	6.38e-07	1.99e-06	-0.635329	0.0455231	0.211225	-0.153705		0.000177	0.000397	-0.363465	0.0100174
PCNX_Q96RV3	-0.190445	-0.0890055	-1.40222	1.75208	1.38366	1.04511	0.548903	0.680571	-0.921803	-0.435456	-0.641289	-1.00471	-0.68139	-1.07634	1.03233	PCNX	Pecanex-like protein 1	Q96RV3	3	1.17951	0.422373	0.558181	0.365429	0.00221565	0.00382603	1.68757	0.168529	0.202462	0.643822	0.81078	0.827525	0.107734	0.0105776	0.0184975	1.32214	0.538819	0.599156	0.278393	0.568994	0.600593	-0.257695	0.034635	0.183047	-1.04375		0.00350066	0.00593643	-1.57983	0.246093
QSOX1_O00391	-1.624	-1.41904	-1.70098	-0.230062	0.0643987	-0.183505	0.0136773	0.101634	0.193134	-0.23543	0.209088	0.843667	0.957764	1.67772	1.33194	QSOX1	Sulfhydryl oxidase 1	O00391	1	1.02184	0.00220049	0.0141117	0.126667	0.180055	0.21359	-0.0469053	0.546768	0.588068	-0.0204623	1.59e-05	3.02e-05	-0.223624	0.000175	0.00066	-0.173572	0.000708	0.00197024	-0.147129	1.26e-07	4.95e-07	-0.350291	0.438388	0.668524	0.026443		0.000149	0.000342	-0.176719	4.08e-05
TXNDC15_Q96J42	-0.598026	-1.81859	-1.66667	-0.0260632	1.87564	1.62385	0.3556	0.332564	0.396119	0.147247	-0.169582	-0.887393	0.200773	0.343131	-0.108597	TXNDC15	Thioredoxin domain-containing protein 15	Q96J42	3	1.02942	0.345338	0.486288	0.0737715	0.00731534	0.0113033	0.240404	0.170586	0.204699	0.109366	0.0383536	0.0464278	-0.174061	0.0459471	0.0671891	0.166633	0.644252	0.695945	0.0355946	0.00606781	0.00851155	-0.247833	0.105994	0.323751	-0.131038		0.000114	0.000269	-0.414465	0.00249147
HLA-B_P30685	0.40384	0.0961229	0.232573	0.603689	0.84707	0.95226	0.880911	1.29975	1.34689	-1.05328	-1.01586	-1.19173	-1.30752	-1.18921	-0.905499	HLA-B	HLA class I histocompatibility antigen, B-35 alpha chain;HLA class I histocompatibility antigen, B-53 alpha chain;HLA class I histocompatibility antigen, B-51 alpha chain;HLA class I histocompatibility antigen, B-58 alpha chain;HLA class I histocompatibility antigen, B-78 alpha chain;HLA class I histocompatibility antigen, B-52 alpha chain	P30685	5	1.02766	0.774819	0.850772	-0.0101306	4.03e-08	9.66e-07	0.405911	4.83e-09	1.64e-07	0.486502	2.01e-06	4.58e-06	0.286194	3.03e-08	6.69e-06	0.416042	3.78e-09	3.25e-07	0.496633	1.38e-06	3.91e-06	0.296324	0.0375262	0.189006	0.080591		0.004482	0.00745315	-0.119718	7.34e-05
SLC9A7_Q96T83	-1.88338	-1.85078	-1.6284	0.0633657	0.403284	0.538701	1.35524	0.891512	0.398947	0.610585	0.727145	0.469087	0.00650357	-0.0235213	-0.0782963	SLC9A7	Sodium/hydrogen exchanger 7	Q96T83	3	1.05487	0.00657414	0.0294871	-0.206382	0.194654	0.229289	-0.0869595	0.175984	0.210544	0.0910195	2.38e-08	9.4e-08	-0.77788	0.0832816	0.113248	0.119423	0.000468	0.00141292	0.297402	7.85e-07	2.38e-06	-0.571498	0.0153412	0.112955	0.177979		9.34e-08	5.45e-07	-0.690921	6.5e-09
IFNAR2_P48551	-1.05488	-1.26867	-0.548617	-1.01565	-0.123674	-0.32744	-0.803881	-0.634795	-0.0152535	0.843671	1.42106	1.83938	1.09038	-0.504167	1.10254	IFNAR2	Interferon alpha/beta receptor 2	P48551	1	1.0912	0.0775286	0.164431	-0.339583	0.000733	0.00140687	-0.783227	0.000746	0.00146958	-0.781423	0.000106	0.000176	-0.980818	0.0265741	0.0414806	-0.443644	0.0270849	0.0434044	-0.441839	0.0032189	0.00467855	-0.641235	0.99201	0.997107	0.00180439		0.284238	0.33064	-0.197591	0.280065
APLP2_Q06481	-0.452678	0.00885019	-0.814873	-0.105181	0.382541	1.12653	1.14803	1.48725	1.72482	-1.48701	-0.902778	0.334334	-0.625137	-0.967592	-0.857097	APLP2	Amyloid-like protein 2	Q06481	5	1.01602	0.770397	0.847023	-0.0139683	0.0218594	0.0308122	0.122528	0.00035	0.000746	0.227235	0.557537	0.584972	0.0282206	0.0124581	0.0213702	0.136496	0.000209	0.000759	0.241203	0.384657	0.417022	0.0421889	0.0442372	0.207631	0.104707		0.0660105	0.0874829	-0.094307	0.00102419
TM9SF2_Q99805	-0.902511	-1.22964	-1.38465	-0.36295	-0.605441	-0.418618	-0.294136	0.0476867	-0.426112	0.222576	2	1.98126	0.382406	0.237259	0.726161	TM9SF2	Transmembrane 9 superfamily member 2	Q99805	1	1.02991	0.0245834	0.0727201	-0.200009	0.000284	0.000609	-0.389488	0.000869	0.00168501	-0.339953	1.39e-05	2.68e-05	-0.537155	0.0315738	0.0482538	-0.189479	0.0981722	0.134961	-0.139943	0.000927	0.0014602	-0.337146	0.538478	0.739055	0.0495357		0.0827688	0.107638	-0.147667	0.0262843
TRAT1_Q6PIZ9	-1.63858	-0.900489	-1.45065	-0.231421	0.121722	-0.823661	-0.00243067	0.143637	0.242625	-0.876533	0.407022	1.32622	1.184	0.826495	1.67205	TRAT1	T-cell receptor-associated transmembrane adapter 1	Q6PIZ9	1	1.02108	0.0612896	0.138264	0.127155	0.216341	0.252638	-0.0805484	0.736601	0.765296	-0.0212781	0.00392567	0.00528518	-0.218077	0.00538641	0.0103243	-0.207704	0.0327558	0.0512633	-0.148433	0.000102	0.000188	-0.345232	0.356162	0.600225	0.0592703		0.0452807	0.0617939	-0.137528	0.00751979
SLC7A1_P30825	-0.974799	-1.95368	-1.55192	0.77328	0.636693	-0.212252	0.179396	-0.410113	-1.03524	0.743534	0.717241	1.59911	0.326723	0.360072	0.801948	SLC7A1	High affinity cationic amino acid transporter 1	P30825	1	1.03086	0.187016	0.311731	-0.0922912	0.122868	0.150711	-0.109386	0.00216462	0.00386339	-0.254106	1.76e-05	3.32e-05	-0.442926	0.800196	0.831491	-0.017095	0.0299716	0.0474273	-0.161814	0.000161	0.000289	-0.350635	0.0481992	0.217817	-0.144719		0.000251	0.000543	-0.33354	0.0139274
HLA-DRB5_Q30154	-1.86627	-2	-1.21417	-0.0488658	0.840196	0.699549	0.60746	0.398696	1.19328	0.407979	-0.3227	0.592636	0.907774	-0.270916	0.160596	HLA-DRB5	HLA class II histocompatibility antigen, DR beta 5 chain	Q30154	3	1.03147	0.915103	0.944677	0.00870427	0.473069	0.515601	0.0591962	0.190338	0.226427	0.11079	0.000157	0.000254	-0.425502	0.539382	0.593964	0.0504919	0.225169	0.279954	0.102085	0.000131	0.000239	-0.434207	0.530708	0.734268	0.0515936		4.71e-05	0.000122	-0.484699	1.75e-05
ABCC1_P33527	-1.6313	-1.65021	-2	0.243024	0.130462	-0.390788	0.460396	1.32501	0.674476	0.195096	0.475595	0.757573	0.513538	0.523395	0.464783	ABCC1	Multidrug resistance-associated protein 1	P33527	3	1.02312	0.923278	0.950314	0.00407909	0.0760154	0.0972002	-0.0802784	0.191669	0.227946	0.0572901	7.01e-07	1.79e-06	-0.377679	0.0638777	0.0896936	-0.0843575	0.223099	0.277791	0.053211	6.23e-07	1.95e-06	-0.381758	0.00584607	0.0611048	0.137569		8.93e-06	2.79e-05	-0.2974	1.44e-07
KCNA3_P22001	-1.40491	-2	-1.90186	0.00670992	0.557741	0.266818	-0.0314387	0.115903	0.542665	0.513196	0.177894	0.64117	1.04093	0.832557	0.789968	KCNA3	Potassium voltage-gated channel subfamily A member 3	P22001	1	1.01395	0.149969	0.265094	0.0401566	0.574059	0.614431	-0.0151128	0.431762	0.477331	-0.0212708	3.6e-06	7.79e-06	-0.204716	0.055489	0.0791987	-0.0552694	0.0361462	0.0559028	-0.0614274	5.17e-07	1.66e-06	-0.244873	0.817875	0.909427	-0.00615803		8e-06	2.54e-05	-0.189604	1.12e-05
HLA-E_P13747	-0.0856693	-0.795279	-0.246282	0.0375433	1.12691	0.31544	1.53966	1.9571	1.00513	-0.320319	-1.41616	-0.925613	-0.951641	-0.817067	-0.423748	HLA-E	HLA class I histocompatibility antigen, alpha chain E	P13747	5	1.01277	0.695638	0.789631	0.0147022	0.00388119	0.00630431	0.129668	4.36e-05	0.000122	0.224274	0.214199	0.237306	0.0480501	0.00827289	0.0149883	0.114966	8.27e-05	0.000378	0.209572	0.380958	0.413225	0.0333478	0.0235627	0.146947	0.094606		0.0453163	0.0618324	-0.0816181	0.000384
IL12RB1_P42701	-0.352656	-1.09859	-0.97723	0.34375	0.833502	2	1.04991	-0.515501	0.300884	-0.812696	-0.64357	-0.308945	1.19845	-0.476307	-0.935542	IL12RB1	Interleukin-12 receptor subunit beta-1	P42701	3	1.00788	0.443149	0.57782	0.0339851	0.0178693	0.0256353	0.116882	0.208149	0.245657	0.0569519	0.740617	0.761323	-0.0145256	0.0763184	0.105072	0.0828967	0.601911	0.659105	0.0229667	0.279483	0.309836	-0.0485108	0.186807	0.432691	-0.05993		0.00942236	0.0146452	-0.131407	0.120575
ABCC4_O15439	-2	-0.972772	-1.0786	-0.700755	-0.668439	0.10688	1.02082	0.290152	-0.0483565	1.33987	1.27499	0.819424	0.429394	0.466189	0.0272079	ABCC4	Multidrug resistance-associated protein 4	O15439	1	1.01532	0.0627202	0.140545	-0.0777172	0.00226161	0.003895	-0.145334	0.101702	0.127541	-0.0672015	3.05e-05	5.5e-05	-0.24111	0.0998186	0.13296	-0.0676171	0.786787	0.822319	0.0105157	0.000945	0.00148729	-0.163393	0.0615086	0.246416	0.0781328		0.0263209	0.0376602	-0.0957754	0.000575
ATRAID_Q6UW56	-1.66354	-1.72723	-1.21578	-0.660724	1.35678	0.0568366	0.552694	0.541126	0.981593	-0.882283	0.209773	1.07455	0.307846	0.155899	0.912451	ATRAID	All-trans retinoic acid-induced differentiation factor	Q6UW56	3	1.01259	0.566266	0.686366	0.0251821	0.835387	0.856386	0.00906968	0.330705	0.375338	0.043257	0.0100333	0.0129319	-0.129473	0.712537	0.751824	-0.0161124	0.679583	0.728676	0.0180749	0.00329604	0.00478074	-0.154655	0.438746	0.668856	0.0341873		0.00671194	0.0107918	-0.138543	0.00150079
HLA-A_P30447	2	-0.487302	-1.18467	-0.810227	1.06428	-0.727289	1.24258	-0.441177	0.0393222	-0.284148	1.53509	-0.470965	-0.454395	-0.684177	-0.507161	HLA-A	HLA class I histocompatibility antigen, A-23 alpha chain;HLA class I histocompatibility antigen, A-24 alpha chain;HLA class I histocompatibility antigen, A-36 alpha chain;HLA class I histocompatibility antigen, A-1 alpha chain	P30447	6	1.15137	0.339957	0.481778	-1.20796	0.61721	0.655025	-0.62408	0.980571	0.984085	0.030253	0.91011	0.919192	-0.140283	0.639846	0.687209	0.583882	0.328449	0.390338	1.23822	0.397088	0.429667	1.06768	0.600437	0.781678	0.654333		0.697828	0.736397	0.483797	0.890849
KCT2_Q8NC54	-0.325984	-1.90733	-0.674237	-0.462678	0.275808	-0.596643	-0.512974	-0.0898957	0.158151	-0.203539	-0.147337	-0.158947	0.870502	2	1.2216	KCT2	Keratinocyte-associated transmembrane protein 2	Q8NC54	4	1.03897	0.00221168	0.0141439	0.3547	0.842091	0.862102	-0.0188302	0.962174	0.967819	0.00447924	0.0989751	0.114028	-0.164967	0.00151751	0.00355214	-0.37353	0.00242031	0.00536632	-0.35022	9.63e-05	0.000179	-0.519666	0.805294	0.903121	0.0233095		0.139329	0.173562	-0.146136	0.0910633
OSTM1_Q86WC4	-0.319193	0.717582	0.0570596	0.509116	0.361623	0.536415	1.25452	1.33391	1.37207	-1.5393	-1.46747	-1.45615	-0.205111	-0.338746	-0.816328	OSTM1	Osteopetrosis-associated transmembrane protein 1	Q86WC4	5	1.02452	0.0010944	0.00892226	0.142754	2.93e-06	1.42e-05	0.270077	5.3e-08	8.23e-07	0.387555	1.82e-05	3.42e-05	0.22629	0.00253749	0.00544647	0.127323	8.19e-06	7.26e-05	0.244801	0.0289756	0.0370509	0.0835358	0.00437793	0.0509404	0.117478		0.219573	0.262059	-0.0437872	0.000411
HLA-B_P18463	-0.139114	-0.208786	-0.935304	0.952225	-0.467059	0.53576	1.67997	0.479327	1.36656	-0.528076	0.150319	0.110733	-1.1826	-2	0.391738	HLA-B	HLA class I histocompatibility antigen, B-37 alpha chain;HLA class I histocompatibility antigen, B-18 alpha chain	P18463	5	1.01539	0.149512	0.264376	-0.0907752	0.482059	0.524107	0.042833	0.0532466	0.0707233	0.126139	0.577682	0.604899	-0.0337948	0.0423238	0.0625659	0.133608	0.0029946	0.00643583	0.216914	0.353365	0.385435	0.0569805	0.183119	0.42826	0.0833057		0.218276	0.260622	-0.0766278	0.0184944
SLC33A1_O00400	-0.560227	-1.77619	-1.32912	0.720139	0.603173	1.72022	0.0147842	0.388355	0.423544	1.40402	-1.24339	-0.57555	-0.0440146	-0.468651	0.722911	SLC33A1	Acetyl-coenzyme A transporter 1	O00400	3	1.00872	0.750782	0.83221	0.0133297	0.0965869	0.120982	0.0737403	0.530669	0.572365	0.0264732	0.116067	0.132736	-0.0693088	0.165813	0.210074	0.0604107	0.754135	0.794519	0.0131435	0.0661056	0.0799185	-0.0826384	0.271087	0.522101	-0.0472671		0.00423763	0.00707057	-0.143049	0.0370139
RNF149_Q8NC42	-1.25956	-2	-1.09864	-0.0825103	0.243063	-0.153808	-0.0305391	-0.693996	-0.565597	0.518878	1.1568	1.24044	0.775976	0.630457	1.38244	RNF149	E3 ubiquitin-protein ligase RNF149	Q8NC42	1	1.02427	0.893101	0.930309	-0.00631056	0.00819739	0.0125462	-0.144281	0.000614	0.00123238	-0.208596	3.19e-06	7e-06	-0.363892	0.0106301	0.0185717	-0.137971	0.000785	0.00213812	-0.202285	3.84e-06	9.73e-06	-0.357581	0.186453	0.432228	-0.0643146		0.000402	0.000833	-0.21961	0.00521067
TMEM63B_Q5T3F8	-1.33348	0.633853	0.734451	-0.198823	-0.0783882	0.550851	1.95138	0.644354	1.27465	-0.707375	-1.06765	-0.0348386	-0.673842	0.0331695	-1.72831	TMEM63B	CSC1-like protein 2	Q5T3F8	5	1.02031	0.756183	0.837238	-0.0220945	0.25888	0.297803	0.0823324	0.00692711	0.0110678	0.224463	0.314817	0.3421	0.0728952	0.158351	0.201378	0.104427	0.0038036	0.00787239	0.246557	0.1964	0.222637	0.0949896	0.0628023	0.249457	0.14213		0.894321	0.909257	-0.00943728	0.0492075
SPPL2B_Q8TCT7	0.0159159	-0.581526	-0.935943	1.10082	0.332527	0.0183288	0.182275	1.06685	2	-1.33216	-0.819291	-0.243614	0.357211	-0.379641	-1.23105	SPPL2B	Signal peptide peptidase-like 2B	Q8TCT7	5	1.01122	0.526512	0.652699	0.0331956	0.047626	0.0633981	0.111857	0.00429376	0.00716991	0.177189	0.618985	0.645253	0.0259819	0.147502	0.189127	0.0786615	0.0147313	0.0254278	0.143993	0.889672	0.900932	-0.00721367	0.222993	0.473416	0.0653314		0.116631	0.147253	-0.0858752	0.0112702
LDLR_P01130	-1.30041	-1.32243	-1.12672	0.322603	-0.242123	0.178911	-0.409003	-0.12848	0.0620928	1.66966	1.80207	1.40367	0.308803	-0.429254	-0.789392	LDLR	Low-density lipoprotein receptor	P01130	1	1.01973	1.21e-05	0.000525	-0.239474	0.000107	0.000258	-0.191075	2.63e-05	7.96e-05	-0.221491	1.62e-07	4.92e-07	-0.357022	0.184054	0.230398	0.0483993	0.610517	0.666422	0.0179838	0.0048349	0.00686462	-0.117547	0.393601	0.632366	-0.0304155		0.00037	0.000772	-0.165947	0.00181835
GRIA1_P42261	-1.40499	-1.16273	-1.38461	1.23042	1.37709	-0.0272282	0.29884	-0.707385	-0.988344	1.7405	0.7133	0.285309	-0.309327	0.227211	0.111948	GRIA1	Glutamate receptor 1	P42261	1	1.02748	0.0629127	0.140866	-0.143085	0.906672	0.919145	-0.00838821	0.0085167	0.0133072	-0.218435	0.000252	0.000395	-0.353396	0.0777481	0.106691	0.134697	0.302789	0.363235	-0.0753497	0.0106079	0.0143391	-0.21031	0.0106838	0.0896646	-0.210047		0.00031	0.000658	-0.345008	0.0772368
SUSD6_Q92537	-0.0438461	-0.00621989	-0.816622	1.3145	0.654323	0.566348	0.585598	0.187476	1.35693	-0.390069	0.825634	-1.02236	0.287346	-2	-1.22427	SUSD6	Sushi domain-containing protein 6	Q92537	5	1.01888	0.173308	0.295327	-0.117048	0.110513	0.136754	0.139212	0.159814	0.192902	0.121146	0.880097	0.891344	-0.012481	0.00780963	0.0142566	0.25626	0.0119126	0.0211269	0.238194	0.220383	0.248149	0.104567	0.827239	0.913963	-0.0180668		0.0848279	0.110026	-0.151693	0.124098
RNFT1_Q5M7Z0	0.381414	0.0359944	0.350425	0.234508	1.17194	1.05373	0.756523	1.14151	1.26288	-1.24521	-1.66473	-1.3558	-0.514334	-0.840297	-0.768569	RNFT1	RING finger and transmembrane domain-containing protein 1	Q5M7Z0	5	1.02411	0.0131527	0.0467805	0.112869	7.35e-07	5.46e-06	0.354321	2.44e-07	2.26e-06	0.391236	1.56e-05	2.97e-05	0.265168	3.93e-05	0.000252	0.241452	9.55e-06	8e-05	0.278367	0.00196849	0.00296261	0.1523	0.363087	0.60642	0.0369148		0.0408384	0.0562617	-0.0891529	0.00694037
NCSTN_Q92542	-1.10158	-1.27202	-1.27761	0.253807	0.148131	-0.22946	0.546948	-0.11237	-0.356852	-0.19842	0.334038	-1.24837	1.46465	2	1.0476	NCSTN	Nicastrin	Q92542	4	1.01796	0.000451	0.00506812	0.189638	0.302574	0.343597	0.0433177	0.338151	0.382858	0.0401242	0.0542274	0.0645275	-0.0855572	0.00321247	0.00663259	-0.14632	0.00276918	0.00602066	-0.149514	1.45e-05	3.2e-05	-0.275195	0.938076	0.972215	-0.00319356		0.00727278	0.0116179	-0.128875	0.0084514
HLA-DRB1_Q30134	-0.579248	-0.588371	-0.925921	-0.904054	-0.684553	-0.655448	-1.11498	-0.305188	0.415155	1.3874	1.4968	2	0.590189	-0.248001	-0.0424423	HLA-DRB1	HLA class II histocompatibility antigen, DRB1-8 beta chain	Q30134	1	1.06013	0.000409	0.00479584	-0.540117	7.18e-06	2.78e-05	-0.829789	4.6e-05	0.000128	-0.688695	8.9e-06	1.78e-05	-0.812649	0.024538	0.0386471	-0.289672	0.213605	0.267475	-0.148578	0.0325062	0.0412079	-0.272533	0.236161	0.487267	0.141094		0.882265	0.899831	0.0171398	0.294904
DAGLB_Q8NCG7	-1.23846	-1.24907	-1.28716	0.0439032	-1.06207	-0.386525	-0.170863	-0.404727	-0.610695	0.875562	1.51205	1.48503	0.626356	0.858473	1.00821	DAGLB	Sn1-specific diacylglycerol lipase beta	Q8NCG7	1	1.02116	0.11364	0.21668	-0.0658526	2.36e-05	7.17e-05	-0.251903	3.56e-05	0.000103	-0.241478	4.73e-07	1.27e-06	-0.36503	0.00038	0.00118138	-0.18605	0.000611	0.00174933	-0.175625	4.07e-06	1.03e-05	-0.299177	0.792125	0.897291	0.0104253		0.0122914	0.0186896	-0.113127	0.00738019
CD151_P48509	0.781119	-0.0686348	-0.62496	0.880807	1.00937	-0.538975	-0.437301	1.85631	1.69236	-1.15096	-0.978009	-0.34082	-0.834515	-1.14176	-0.104036	CD151	CD151 antigen	P48509	5	1.01399	0.836837	0.891319	0.0151173	0.0604652	0.0790285	0.148309	0.0103356	0.0158767	0.216628	0.191504	0.213428	0.0992601	0.0876109	0.118388	0.133192	0.0153853	0.0264319	0.201511	0.263619	0.293371	0.0841428	0.359934	0.603554	0.0683195		0.507505	0.557619	-0.0490487	0.127413
IL2RA_P01589	-1.58591	-1.78137	-1.56901	0.622802	0.857976	1.39309	0.938129	0.246587	0.228146	0.889987	0.687381	0.250394	-0.421464	-0.399982	-0.356762	IL2RA	Interleukin-2 receptor subunit alpha	P01589	3	1.04948	0.00068	0.00674487	-0.332114	0.14419	0.174343	0.115579	0.547788	0.588863	-0.04584	2.26e-07	6.56e-07	-0.747324	4.89e-05	0.000286	0.447693	0.00210454	0.00478491	0.286274	9.91e-05	0.000184	-0.415211	0.0493695	0.221152	-0.161419		4.38e-08	2.9e-07	-0.862904	4.59e-07
SLC7A6_Q92536	-1.01531	-0.641104	-1.14088	-1.56327	-1.36867	1.46957	0.26011	0.112028	-0.695941	1.10613	1.34113	0.714596	0.529353	0.400306	0.491955	SLC7A6	Y+L amino acid transporter 2	Q92536	1	1.0174	0.358962	0.498127	-0.0802547	0.0256682	0.0357313	-0.213256	0.0796323	0.102339	-0.160748	0.00646383	0.00851406	-0.274818	0.139415	0.179774	-0.133001	0.357582	0.419735	-0.0804935	0.0387129	0.0485776	-0.194563	0.544434	0.743223	0.0525076		0.478535	0.52897	-0.0615622	0.19979
TMEM161A_Q9NX61	-0.826923	-0.398392	-2	-0.564166	-0.660924	-0.36634	-0.133328	0.0809992	-0.593437	0.83053	0.917685	1.21506	0.904013	1.86565	-0.1332	TMEM161A	Transmembrane protein 161A	Q9NX61	1	1.01603	0.827685	0.885781	-0.01233	0.00880596	0.0133729	-0.171836	0.0295643	0.0413743	-0.136159	0.000931	0.00135134	-0.238655	0.013415	0.0228091	-0.159506	0.0445205	0.0671604	-0.123829	0.00139639	0.00213525	-0.226325	0.53172	0.734821	0.0356772		0.250627	0.294901	-0.0668189	0.0883609
TMEM30A_Q9NV96	-0.469354	-1.43075	-0.51137	-0.731719	-0.462359	-0.883044	-1.0585	1.7694	1.10841	-0.272097	-0.0255161	1.5584	0.892877	-0.459464	0.975085	TMEM30A	Cell cycle control protein 50A	Q9NV96	4	1.0054	0.946553	0.966275	0.00335739	0.147069	0.177518	-0.0758706	0.800139	0.823367	0.012695	0.11371	0.130112	-0.0834704	0.131408	0.170233	-0.079228	0.852189	0.879283	0.0093376	0.101231	0.119361	-0.0868278	0.0952646	0.309242	0.0885656		0.879436	0.897381	-0.00759973	0.072729
PIGR_P01833	-0.208335	-0.704475	0.0313952	2	1.44809	1.03634	-1.32882	-0.755203	-0.583458	-1.02922	-0.883396	-0.355619	-0.335114	0.726553	0.887536	PIGR	Polymeric immunoglobulin receptor;Secretory component	P01833	3	1.09433	0.00486506	0.0242272	0.729322	2.22e-05	6.84e-05	1.39942	0.707471	0.739421	-0.0820853	0.206047	0.228847	0.285137	0.00821761	0.0149106	0.670101	0.00236625	0.0052757	-0.811407	0.0588999	0.071692	-0.444185	1.25e-05	0.000836	-1.48151		0.000188	0.000421	-1.11429	0.110451
SLC30A1_Q9Y6M5	0.0201425	-0.25432	0.617878	0.893538	1.1975	1.38751	0.707656	0.341125	1.32266	-0.615981	-1.15905	-1.1954	-0.682655	-1.08857	-1.49203	SLC30A1	Zinc transporter 1	Q9Y6M5	5	1.01805	0.764586	0.843393	-0.0132066	1.65e-05	5.36e-05	0.290867	0.000101	0.00025	0.240933	0.00406896	0.00546845	0.151281	1.06e-05	0.000121	0.304073	6.15e-05	0.000305	0.25414	0.00229298	0.00341912	0.164487	0.268765	0.519816	-0.0499334		0.00679024	0.0109093	-0.139586	0.0588836
BTN3A2_P78410	-0.285798	-0.766522	-0.823353	0.0870959	-0.647962	-1.61036	-1.04286	0.219379	0.799083	-0.877313	0.164211	0.69996	1.1094	0.811091	2	BTN3A2	Butyrophilin subfamily 3 member A2	P78410	4	1.01812	0.0317809	0.0877106	0.195642	0.226388	0.263273	-0.103039	0.99481	0.99564	-0.000537	0.292856	0.319642	-0.0889277	0.00289152	0.00608051	-0.298681	0.0313925	0.0493781	-0.196179	0.00401082	0.00574998	-0.28457	0.228679	0.4795	0.102502		0.864467	0.88447	0.0141116	0.295654
TGOLN2_O43493	0.221496	1.05487	-0.0318012	0.33124	0.760792	0.869302	0.740181	1.18141	1.35007	-0.933585	-1.54793	-1.51499	-0.915359	-0.793392	-0.772306	TGOLN2	Trans-Golgi network integral membrane protein 2	O43493	5	1.01514	0.119053	0.224554	0.060756	2.11e-05	6.57e-05	0.238856	2.73e-06	1.31e-05	0.291389	7.27e-05	0.000123	0.21012	0.000319	0.00103335	0.1781	2.98e-05	0.000179	0.230633	0.00131372	0.00202024	0.149364	0.17253	0.414097	0.0525325		0.443469	0.493716	-0.0287361	0.0440588
TM7SF3_Q9NS93	-0.833671	0.718573	-2	-0.694833	-0.6908	-0.429028	0.097978	0.283246	0.8424	-1.52035	1.02824	1.07826	0.387537	1.22701	0.58335	TM7SF3	Transmembrane 7 superfamily member 3	Q9NS93	4	1.00669	0.484066	0.615318	0.0373503	0.302984	0.344016	-0.055636	0.780137	0.805436	0.0147727	0.236448	0.260922	-0.0644038	0.0967252	0.129372	-0.0929864	0.670319	0.720397	-0.0225776	0.0720108	0.0865345	-0.101754	0.197967	0.444488	0.0704088		0.868279	0.887722	-0.00876775	0.151169
ITM2C_Q9NQX7	-1.19121	-0.8349	-1.31115	0.0698768	-0.205665	-0.247618	-0.195417	-0.715777	-0.867602	-0.729117	0.646479	1.42094	1.47639	1.36171	1.32306	ITM2C	Integral membrane protein 2C;CT-BRI3	Q9NQX7	1	1.02204	0.0390057	0.101138	0.134828	0.184149	0.218045	-0.0822333	0.024992	0.0354719	-0.148881	0.00227155	0.00314554	-0.223318	0.00277334	0.00587909	-0.217061	0.000351	0.0011266	-0.283709	4.26e-05	8.5e-05	-0.358146	0.275936	0.527569	-0.0666478		0.0320239	0.0450415	-0.141084	0.226361
CD70_P32970	0.615694	0.174795	0.307344	-0.639611	0.552167	-0.117988	1.79173	1.50122	0.931081	-0.511142	-0.599427	-1.5784	-0.308449	-0.35775	-1.76126	CD70	CD70 antigen	P32970	5	1.00907	0.863051	0.909952	0.0061057	0.119242	0.146584	0.0579852	0.000495	0.00101768	0.161403	0.0247635	0.0306119	0.0884135	0.159372	0.202529	0.0518795	0.000677	0.00190138	0.155298	0.0343487	0.0434322	0.0823078	0.0109573	0.0906877	0.103418		0.396736	0.446493	0.0304283	0.0560794
TCTN3_Q6NUS6	-1.37679	-1.70889	-0.899578	0.051157	-0.0256306	0.056588	0.0110184	1.09689	1.22033	-0.3374	2	0.123516	0.384243	0.40748	-1.04032	TCTN3	Tectonic-3	Q6NUS6	3	1.02663	0.243502	0.377776	-0.118084	0.323132	0.364429	-0.0992373	0.770497	0.796768	0.0287639	0.0046868	0.00625478	-0.331027	0.848267	0.87193	0.0188462	0.15282	0.199077	0.146847	0.0466123	0.0576631	-0.212944	0.208275	0.456886	0.128001		0.0325659	0.0457273	-0.23179	0.00267663
TNFRSF11A_Q9Y6Q6	0.490243	0.258546	0.661391	0.462206	1.12834	1.33014	0.901908	0.416894	1.01758	-0.951114	-1.53827	-1.53447	-0.95399	-0.761111	-0.928295	TNFRSF11A	Tumor necrosis factor receptor superfamily member 11A	Q9Y6Q6	5	1.03302	0.0768964	0.163257	0.105913	3.46e-07	3.36e-06	0.532807	9.15e-07	5.77e-06	0.487978	4.93e-06	1.04e-05	0.416916	3.85e-06	7.2e-05	0.426894	1.21e-05	9.42e-05	0.382065	8.93e-05	0.000167	0.311003	0.429861	0.661646	-0.0448298		0.0556736	0.0745717	-0.115891	0.219291
ENPP1_P22413	0.918383	0.807533	0.373891	0.395093	0.489053	-0.0972165	0.433666	1.02949	1.72354	-1.61475	-1.71101	-1.16161	-0.625878	-0.527113	-0.433081	ENPP1	Ectonucleotide pyrophosphatase/phosphodiesterase family member 1;Alkaline phosphodiesterase I;Nucleotide pyrophosphatase	P22413	5	1.03117	0.00537804	0.0259661	0.189349	4.37e-05	0.00012	0.344219	9.12e-07	5.76e-06	0.500836	4.68e-06	9.91e-06	0.429902	0.017108	0.0281813	0.15487	0.000112	0.000471	0.311488	0.000993	0.00155735	0.240553	0.0161372	0.116769	0.156617		0.153421	0.189709	0.0856829	0.23131
SLC45A4_Q5BKX6	0.768754	0.559424	1.09631	0.3097	0.502897	0.561446	0.728064	1.13268	1.14662	-1.02389	-1.30278	-1.58346	-0.799568	-1.12907	-0.967134	SLC45A4	Solute carrier family 45 member 4	Q5BKX6	5	1.0529	0.0728277	0.15673	0.116217	1.96e-07	2.36e-06	0.605422	8.72e-09	2.43e-07	0.792556	2.44e-08	9.62e-08	0.725775	2.05e-06	5.46e-05	0.489205	5.53e-08	2.29e-06	0.676339	1.81e-07	6.77e-07	0.609558	0.00792771	0.0740008	0.187134		0.0643634	0.0854888	0.120353	0.281572
CD320_Q9NPF0	-1.1363	-1.36773	-0.413726	-0.0701342	1.06299	1.3884	0.513357	-0.781391	-0.641226	1.55989	0.857058	1.2025	-0.539711	-0.618016	-1.01595	CD320	CD320 antigen	Q9NPF0	1	1.01263	0.000955	0.00819671	-0.18002	0.376722	0.418629	-0.0384769	0.00544086	0.00888236	-0.140729	0.000358	0.000549	-0.203143	0.00524491	0.0100933	0.141544	0.367024	0.42896	0.0392916	0.5915	0.622004	-0.0231222	0.030628	0.169169	-0.102252		0.00186868	0.00334942	-0.164666	0.161826
PLXDC2_Q6UX71	0.699905	1.6207	-0.841487	-0.504127	-0.0169224	-1.41657	-0.425118	1.106	1.41648	0.129086	0.532216	-0.0333323	0.487355	-1.67083	-1.08336	PLXDC2	Plexin domain-containing protein 2	Q6UX71	5	1.03439	0.182471	0.306587	-0.262837	0.233831	0.271066	-0.232946	0.486882	0.531001	0.133416	0.685181	0.708923	0.0772808	0.875041	0.893983	0.0298914	0.0538135	0.0792718	0.396253	0.0916913	0.108676	0.340118	0.0716745	0.267611	0.366361		0.120516	0.151702	0.310226	0.768036
HLA-B_Q29940	0.827679	0.349627	0.596921	0.391689	0.675598	1.3881	1.18565	0.744016	0.608617	-0.728953	-0.906385	-1.21406	-1.41836	-1.1951	-1.30504	HLA-B	HLA class I histocompatibility antigen, B-59 alpha chain;HLA class I histocompatibility antigen, B-15 alpha chain	Q29940	5	1.02375	0.1723	0.294027	-0.0699589	8.7e-06	3.23e-05	0.34713	7.42e-06	2.85e-05	0.352555	3.43e-05	6.14e-05	0.302557	1.25e-06	4.26e-05	0.417089	1.09e-06	1.75e-05	0.422514	4.18e-06	1.05e-05	0.372516	0.912411	0.960186	0.0054248		0.373819	0.423528	-0.044573	0.320461
ABCB1_P08183	1.05531	0.394344	0.491429	0.569882	0.693621	0.983612	0.750735	0.696855	0.976118	-1.12145	-1.8666	-1.60664	-0.735011	-0.760513	-0.521682	ABCB1	Multidrug resistance protein 1	P08183	5	1.03729	0.00111586	0.00905027	0.251433	7.07e-08	1.36e-06	0.667415	5.27e-08	8.22e-07	0.684641	1.19e-07	3.75e-07	0.637561	1.21e-05	0.00013	0.415982	8.01e-06	7.17e-05	0.433209	2.55e-05	5.33e-05	0.386129	0.778116	0.889051	0.0172265		0.626449	0.670591	-0.0298535	0.445974
DCBLD1_Q8N8Z6	-0.0592412	1.09728	0.732103	-0.00122985	0.432383	0.590969	1.71079	0.584062	0.234546	-1.47586	-2	-0.764936	-1.13871	-0.311424	0.391028	DCBLD1	Discoidin, CUB and LCCL domain-containing protein 1	Q8N8Z6	6	1.03148	0.0437023	0.109171	0.183846	0.00282982	0.0047642	0.303289	0.000415	0.00087	0.389791	0.0010749	0.00154627	0.346218	0.169735	0.214621	0.119442	0.026567	0.042683	0.205945	0.0700151	0.0842931	0.162371	0.311293	0.559634	0.0865027		0.609682	0.65498	0.0429291	0.604383
PIGT_Q969N2	-0.836388	-0.593717	-0.974782	-0.11542	-1.07432	-0.917217	-0.11794	-0.273786	-0.875482	-0.270896	1.76182	1.9136	0.9969	0.269483	1.10815	PIGT	GPI transamidase component PIG-T	Q969N2	1	1.01225	0.510408	0.637612	-0.0387798	0.00325095	0.00539748	-0.20751	0.00922928	0.0143065	-0.175893	0.00225371	0.00312381	-0.218728	0.0116984	0.0202052	-0.168731	0.0329886	0.0515797	-0.137114	0.0080699	0.0111121	-0.179948	0.590422	0.777105	0.0316169		0.847776	0.869936	-0.0112174	0.468075
ADCY3_O60266	-0.962752	-2	-1.56366	0.361691	0.900453	1.02266	0.51477	0.328942	-0.127787	0.195333	-0.50655	1.4341	0.546423	-0.0466578	0.255413	ADCY3	Adenylate cyclase type 3	O60266	3	1.01787	0.796973	0.865034	-0.0134604	0.421828	0.464036	0.0425332	0.775917	0.801573	-0.0148973	0.000952	0.00137911	-0.219698	0.294849	0.349763	0.0559936	0.97806	0.982504	-0.00143694	0.00154022	0.0023407	-0.206238	0.283179	0.534778	-0.0574305		0.00022	0.000483	-0.262231	0.00162202
HLA-C_Q29963	0.148865	-0.480494	-0.0943775	0.921469	0.762127	2	0.375258	0.436997	1.01584	-1.05179	-1.60142	-0.162947	-1.37771	-0.344658	-0.718363	HLA-C	HLA class I histocompatibility antigen, Cw-6 alpha chain	Q29963	5	1.00656	0.821209	0.881434	0.00673105	0.00134364	0.00242595	0.119607	0.0139425	0.0208456	0.0832692	0.166384	0.18677	0.0428542	0.0020578	0.00457185	0.112876	0.0215356	0.0354261	0.0765381	0.238205	0.266857	0.0361232	0.235579	0.486863	-0.036338		0.0212401	0.0308984	-0.076753	0.189995
HLA-B_P30462	-1.07325	-0.847394	-1.11113	-0.478678	-0.525711	0.39328	-0.466672	-0.590182	-1.37319	1.54198	0.872036	1.47257	-0.00608368	0.904491	1.28793	HLA-B	HLA class I histocompatibility antigen, B-14 alpha chain	P30462	1	1.03079	0.138672	0.25048	-0.102463	0.00115554	0.00211681	-0.271046	6.3e-05	0.000167	-0.380661	2.62e-05	4.79e-05	-0.416923	0.022457	0.0357924	-0.168583	0.000945	0.00249138	-0.278198	0.000349	0.00059	-0.31446	0.115369	0.338651	-0.109615		0.0429886	0.0589148	-0.145877	0.585576
SLC26A2_P50443	1.13891	-0.215126	-1.07149	0.27967	1.46625	1.1277	-0.677389	-0.118529	1.236	-1.98239	-0.251592	0.837683	-0.704689	-0.885724	-0.179287	SLC26A2	Sulfate transporter	P50443	5	1.01477	0.866386	0.911721	-0.0159367	0.0721014	0.092675	0.182239	0.414158	0.459926	0.0783762	0.57595	0.603236	0.0532896	0.0530547	0.076099	0.198175	0.328676	0.390553	0.0943129	0.469424	0.502117	0.0692263	0.284015	0.535923	-0.103862		0.188829	0.228619	-0.128949	0.791299
CD3D_P04234	-1.10651	-0.88955	-0.908158	-0.253876	-0.672889	-0.291532	-0.646507	-0.991178	-0.969056	0.430984	1.16393	1.52528	1.21686	1.12954	1.26265	CD3D	T-cell surface glycoprotein CD3 delta chain	P04234	1	1.02519	0.491984	0.622089	0.0336249	3.32e-05	9.55e-05	-0.298415	1.92e-06	1.01e-05	-0.393916	1.11e-06	2.7e-06	-0.414378	1.15e-05	0.000126	-0.33204	7.89e-07	1.41e-05	-0.427541	4.71e-07	1.53e-06	-0.448003	0.0663875	0.256706	-0.0955013		0.030303	0.0428579	-0.115963	0.673966
CD274_Q9NZQ7	0.769992	0.307713	1.00606	0.137732	1.11066	1.06977	0.972296	0.338092	0.982553	-1.30304	-1.07165	-1.39459	-1.30153	-0.619307	-1.00476	CD274	Programmed cell death 1 ligand 1	Q9NZQ7	5	1.03531	0.343628	0.484472	0.0670156	9.77e-06	3.53e-05	0.48354	1.02e-05	3.7e-05	0.481537	1.45e-05	2.79e-05	0.464921	4.29e-05	0.000265	0.416524	4.49e-05	0.000243	0.414521	6.62e-05	0.000128	0.397906	0.976996	0.989719	-0.00200303		0.788975	0.819002	-0.0186184	0.811168
CPD_O75976	-1.68679	-1.24912	-0.410586	0.257874	-0.173092	0.208471	-1.21577	-0.708332	-0.913088	0.707023	0.93335	1.44295	0.663524	0.696645	1.44695	CPD	Carboxypeptidase D	O75976	1	1.00929	0.815621	0.876891	-0.00730203	0.032372	0.0443577	-0.0737612	0.000226	0.000506	-0.156521	0.000108	0.000178	-0.169986	0.0500855	0.0724464	-0.0664592	0.000341	0.00109978	-0.149219	0.000161	0.000288	-0.162684	0.0187102	0.129478	-0.0827599		0.00815492	0.0128632	-0.0962244	0.668051
CNNM4_Q6P4Q7	-0.470877	-0.743544	-0.671396	-0.871226	-1.26319	-0.841154	-0.518368	-0.0256393	-1.11689	0.623128	1.78482	1.42153	1.20838	0.881913	0.602516	CNNM4	Metal transporter CNNM4	Q6P4Q7	1	1.0259	0.249464	0.384683	-0.066629	8.13e-06	3.06e-05	-0.398896	6.74e-05	0.000176	-0.321833	4.6e-05	8.05e-05	-0.335017	4.98e-05	0.00029	-0.332267	0.000521	0.00153502	-0.255204	0.000342	0.000579	-0.268388	0.18671	0.432584	0.077063		0.268519	0.31392	0.0638789	0.814999
MRC2_Q9UBG0	-1.26931	-0.643019	-1.42838	-0.0788023	0.693757	0.604906	-0.816827	-1.03536	-1.30636	1.55262	1.04752	0.980825	0.748459	0.753009	0.196964	MRC2	C-type mannose receptor 2	Q9UBG0	1	1.01741	0.0543826	0.126767	-0.0784889	0.0200863	0.028538	-0.0984421	4.87e-06	2.04e-05	-0.280992	3.68e-06	7.94e-06	-0.288587	0.599049	0.650628	-0.0199532	0.000121	0.000503	-0.202503	8.64e-05	0.000162	-0.210099	0.000303	0.00899907	-0.18255		0.000213	0.000469	-0.190145	0.840613
PRRT3_Q5FWE3	1.33362	0.0399237	-0.0260775	-0.616381	0.870819	-0.825416	-0.446278	1.02781	0.841969	-0.167147	0.371559	-2	-0.521967	1.12204	-0.447661	PRRT3	Proline-rich transmembrane protein 3	Q5FWE3	6	1.03013	0.292349	0.431215	0.213234	0.448885	0.491346	0.151652	0.122315	0.150581	0.321441	0.129316	0.146987	0.314967	0.756135	0.791683	-0.0615819	0.586816	0.644508	0.108207	0.60914	0.638954	0.101734	0.397909	0.636301	0.169789		0.415638	0.464768	0.163316	0.973906
TMX3_Q96JJ7	-0.559845	-0.594598	-0.822191	-0.201174	-1.28554	-0.830889	-0.418422	-0.472158	-0.933233	-0.27951	1.19942	2	0.908781	1.09918	1.16779	TMX3	Protein disulfide-isomerase TMX3	Q96JJ7	1	1.0101	0.871996	0.915476	0.00778151	0.00279674	0.00471417	-0.175335	0.00538203	0.00879829	-0.158875	0.00439198	0.00588563	-0.163969	0.00205818	0.00457185	-0.183117	0.00394623	0.0081231	-0.166657	0.00322327	0.00468341	-0.171751	0.73371	0.863101	0.0164602		0.814052	0.840464	0.011366	0.915969
HLA-C_P10321	1.14224	0.685148	0.304762	-0.544494	0.401612	1.42319	0.0620534	0.554034	1.59239	-1.65653	-1.06896	-0.312316	-1.48764	-0.601469	-0.494019	HLA-C	HLA class I histocompatibility antigen, Cw-7 alpha chain	P10321	5	1.00951	0.789505	0.859556	0.0137933	0.0229556	0.0322491	0.130997	0.00802171	0.0125916	0.159154	0.00874874	0.0113388	0.156839	0.0380913	0.0570438	0.117203	0.0134465	0.0234852	0.145361	0.0146619	0.019473	0.143045	0.587509	0.775316	0.0281573		0.61826	0.662861	0.0258419	0.964207
ECE1_P42892	0.795565	0.468728	0.541522	1.23411	0.782503	0.365344	0.150992	0.772209	0.896506	-2	-1.06508	0.0107651	-0.493395	-1.465	-0.737779	ECE1	Endothelin-converting enzyme 1	P42892	5	1.00792	0.703799	0.795776	0.0141634	0.00340591	0.00562142	0.131088	0.00666266	0.0106955	0.118142	0.00677443	0.00890363	0.117823	0.00709829	0.0131176	0.116925	0.0139197	0.024211	0.103979	0.0141528	0.0188367	0.103659	0.728078	0.860521	-0.0129459		0.721669	0.758316	-0.0132658	0.993129
PTPRJ_Q12913	0.839844	0.222931	0.653709	0.609831	0.611944	0.3527	0.0724443	0.449432	1.09153	-1.89259	-1.97674	-1.67959	0.0515817	0.124331	0.468647	PTPRJ	Receptor-type tyrosine-protein phosphatase eta	Q12913	5	1.00917	4.5e-05	0.0012275	0.150726	1.13e-05	3.95e-05	0.173357	1.07e-05	3.84e-05	0.174304	9.24e-06	1.84e-05	0.176813	0.378021	0.435991	0.0226307	0.359022	0.421073	0.0235781	0.312018	0.343501	0.0260867	0.970082	0.987223	0.000947		0.891225	0.90694	0.003456	0.920915
SLC44A2_Q8IWA5	-0.54782	0.0401851	-0.466838	0.0318193	-1.37567	-1.70406	-0.931213	-0.0697225	-0.0672651	-0.596862	1.59219	0.371042	1.21431	0.978246	1.53166	SLC44A2	Choline transporter-like protein 2	Q8IWA5	4	1.01256	0.174534	0.296995	0.0793181	0.018863	0.0269365	-0.148496	0.161926	0.195143	-0.0818986	0.177441	0.198466	-0.0787456	0.00126418	0.00305539	-0.227814	0.0121996	0.0215494	-0.161217	0.0135943	0.0181394	-0.158064	0.249138	0.50036	0.0665974		0.228613	0.271345	0.0697504	0.955275
ATP13A1_Q9HD20	-0.689578	-0.319254	-0.491788	-1.03778	-1.25588	-0.757209	-0.465742	-0.187089	-0.937189	0.440784	2	1.60709	0.606196	0.618781	0.665931	ATP13A1	Manganese-transporting ATPase 13A1	Q9HD20	1	1.01541	0.0520987	0.123152	-0.0965814	1.93e-05	6.09e-05	-0.298846	0.000159	0.000373	-0.239054	0.000183	0.000292	-0.235395	0.000659	0.00181712	-0.202265	0.00774786	0.0145647	-0.142473	0.00903831	0.0123465	-0.138814	0.207731	0.456287	0.059792		0.182961	0.222246	0.0634511	0.936495
PTPRC_P08575	-0.306078	0.122048	0.0709204	-0.253016	-0.645971	-0.377899	-0.179882	0.00288677	-0.285129	-2	-0.863455	0.217923	1.13075	1.62196	1.92353	PTPRC	Receptor-type tyrosine-protein phosphatase C	P08575	4	1.00713	0.000364	0.00449806	0.160402	0.337945	0.379809	0.033089	0.15308	0.1853	0.0505134	0.105295	0.120911	0.0579774	0.00220332	0.00485082	-0.127313	0.00590424	0.011491	-0.109888	0.00903735	0.0123465	-0.102424	0.608987	0.787334	0.0174244		0.467458	0.51768	0.0248884	0.825806
P2RX7_Q99572	0.717298	-0.566384	1.52958	-0.0527281	1.16549	0.616721	0.494483	-0.209844	1.06357	0.563136	-1.63477	-1.67281	-1.00256	-0.0815726	-0.929612	P2RX7	P2X purinoceptor 7	Q99572	5	1.00697	0.728183	0.815398	0.0177684	0.0492977	0.0654059	0.108792	0.0687533	0.0895638	0.0995212	0.0514715	0.0613786	0.107601	0.0925724	0.124372	0.0910241	0.126817	0.169217	0.0817528	0.0964515	0.114013	0.0898329	0.855841	0.928187	-0.00927126		0.981366	0.98277	-0.00119116	0.874176
ZDHHC5_Q9C0B5	0.408483	0.28964	0.70344	0.915772	1.13539	1.09093	0.249026	0.391529	0.409993	-2	-1.40304	-0.889406	-0.720082	-0.718805	0.48688	ZDHHC5	Palmitoyltransferase ZDHHC5	Q9C0B5	5	1.01794	0.00613192	0.028258	0.152353	1.24e-05	4.25e-05	0.321382	0.000238	0.00053	0.23503	0.00014	0.000228	0.249522	0.00311107	0.00645336	0.169029	0.0985034	0.135261	0.0826774	0.0568223	0.069334	0.0971694	0.0858926	0.290493	-0.0863514		0.145721	0.180827	-0.0718594	0.759558
HLA-DMB_P28068	0.280024	-0.212105	0.300485	-1.06467	-1.03999	-2	-0.397159	0.781342	-0.268713	0.349829	1.74397	1.32295	-0.232152	-0.521067	1.05148	HLA-DMB	HLA class II histocompatibility antigen, DM beta chain	P28068	4	1.03808	0.0489894	0.117892	-0.236201	0.000156	0.000359	-0.576825	0.0387974	0.0530065	-0.250046	0.0535333	0.0637377	-0.230888	0.00807697	0.0146935	-0.340623	0.900367	0.919312	-0.0138448	0.96167	0.965577	0.00531304	0.0102895	0.0872275	0.326779		0.00736041	0.0117445	0.345936	0.862501
PTPRK_Q15262	0.928901	0.546257	1.52891	0.0575385	0.518683	0.412113	0.691857	0.665989	1.23922	-1.28395	-0.99499	-1.51816	-0.749134	-0.9539	-1.08934	PTPRK	Receptor-type tyrosine-protein phosphatase kappa	Q15262	5	1.02096	0.227282	0.359518	0.0500475	4.79e-05	0.000129	0.238371	2.54e-06	1.24e-05	0.318505	1.31e-06	3.13e-06	0.338779	0.000398	0.00122421	0.188324	1.49e-05	0.000108	0.268458	7.11e-06	1.69e-05	0.288731	0.0637961	0.251031	0.0801341		0.0248785	0.0357517	0.100407	0.615998
CD84_Q9UIB8	0.677832	0.887637	0.953572	0.555865	0.48412	0.515155	0.490203	0.720687	0.922258	-2	-1.66769	-1.31377	-0.33163	-0.162417	-0.641552	CD84	SLAM family member 5	Q9UIB8	5	1.02506	2.39e-05	0.000801	0.233086	8.87e-08	1.51e-06	0.392423	3.39e-08	6.05e-07	0.426651	1.85e-08	7.53e-08	0.449502	0.000725	0.00195949	0.159337	0.000138	0.000556	0.193565	4.91e-05	9.69e-05	0.216417	0.358178	0.601931	0.0342278		0.136555	0.170435	0.0570793	0.535692
SLC39A6_Q13433	1.23421	-0.083645	-0.390057	0.326431	1.7342	0.970861	-0.552165	-0.478918	0.603971	0.570768	-2	0.207112	-0.525244	-0.307695	-0.89819	SLC39A6	Zinc transporter ZIP6	Q13433	5	1.00653	0.965655	0.978584	-0.00217156	0.0560935	0.0736775	0.104046	0.595741	0.634404	0.026911	0.300414	0.327168	0.0533975	0.0518214	0.074636	0.106217	0.566784	0.625368	0.0290825	0.282039	0.312546	0.0555691	0.143553	0.379323	-0.0771349		0.324942	0.373388	-0.0506484	0.601488
SPPL2A_Q8TCT8	0.86087	0.463189	1.01409	0.469563	0.610937	1.15635	0.660695	0.611091	0.766996	-1.13523	-1.70586	-1.62859	-0.49603	-0.483607	-1.16446	SPPL2A	Signal peptide peptidase-like 2A	Q8TCT8	5	1.03883	0.00574435	0.0272338	0.20863	3.94e-07	3.63e-06	0.601649	5.5e-07	3.96e-06	0.583881	3.33e-07	9.3e-07	0.610737	3.43e-05	0.000233	0.39302	5.35e-05	0.000276	0.375251	2.75e-05	5.7e-05	0.402108	0.781774	0.890957	-0.0177686		0.887207	0.903664	0.00908765	0.676065
APP_P05067	0.289159	1.17227	0.692585	1.15798	0.736083	1.02746	0.803132	0.281549	0.616405	-1.03872	-1.56174	-1.32809	-0.832996	-1.09082	-0.924255	APP	Amyloid beta A4 protein;N-APP;Soluble APP-alpha;Soluble APP-beta;C99;Beta-amyloid protein 42;Beta-amyloid protein 40;C83;P3(42);P3(40);C80;Gamma-secretase C-terminal fragment 59;Gamma-secretase C-terminal fragment 57;Gamma-secretase C-terminal fragment 50;C31	P05067	5	1.02587	0.141282	0.253699	0.0663927	2.58e-07	2.77e-06	0.420919	2.22e-06	1.12e-05	0.345927	9.63e-07	2.38e-06	0.373758	1.71e-06	4.96e-05	0.354527	2.01e-05	0.000135	0.279534	7.69e-06	1.81e-05	0.307365	0.100425	0.31598	-0.0749928		0.285656	0.332106	-0.0471615	0.522348
GPR114_Q8IZF4	-0.536304	0.403786	-1.19801	0.639356	-0.166487	1.31362	-0.320837	-1.35665	-1.28037	0.0996738	0.798016	1.20824	-1.15693	1.70338	-0.150489	GPR114	Probable G-protein coupled receptor 114	Q8IZF4	1	1.00737	0.440082	0.574713	-0.0353981	0.883959	0.8998	-0.00661272	0.0351359	0.0484213	-0.104825	0.133935	0.151991	-0.0711381	0.528421	0.583117	0.0287854	0.142714	0.187716	-0.0694274	0.435785	0.468642	-0.03574	0.0461673	0.212988	-0.0982127		0.170655	0.208807	-0.0645254	0.461985
CTLA4_P16410	-0.647409	0.450724	-0.972289	-1.04363	-0.629438	0.957341	-1.30471	-0.345176	-0.911392	0.726745	1.04332	2	0.53348	-0.748954	0.838993	CTLA4	Cytotoxic T-lymphocyte protein 4	P16410	1	1.01021	0.111743	0.21384	-0.0818143	0.0311218	0.0427562	-0.116066	0.00484079	0.00799124	-0.163267	0.0197901	0.0247253	-0.127658	0.48701	0.542982	-0.0342519	0.113182	0.152819	-0.0814525	0.355904	0.388053	-0.0458437	0.342343	0.588264	-0.0472006		0.81241	0.838871	-0.0115919	0.470273
HLA-A_P30453	0.418475	0.421392	0.135209	0.803256	1.38609	1.76449	0.489782	-0.352178	0.468364	-0.0741916	-1.19009	-2	-0.718963	-0.510374	-1.00005	HLA-A	HLA class I histocompatibility antigen, A-34 alpha chain	P30453	5	1.05602	0.395009	0.531466	0.109783	5.66e-05	0.00015	0.740587	0.00723344	0.0114852	0.399042	0.00408657	0.00549124	0.436698	0.000244	0.000844	0.630804	0.0378623	0.0582673	0.289259	0.0215926	0.0280935	0.326915	0.0173166	0.122765	-0.341545		0.030481	0.0430661	-0.303889	0.767525
IL10RB_Q08334	2	-0.0575573	1.23099	-0.525365	0.542652	-0.683139	0.301327	0.0257548	1.18898	-1.18599	-1.12565	-0.494462	-0.579494	0.191783	-1.14171	IL10RB	Interleukin-10 receptor subunit beta	Q08334	6	1.00769	0.515356	0.642074	0.0246625	0.282783	0.322867	0.0413445	0.0418297	0.0567983	0.0834937	0.00601412	0.00793904	0.121535	0.658419	0.703738	0.016682	0.13516	0.178872	0.0588312	0.021322	0.0277585	0.0968725	0.273952	0.52533	0.0421492		0.0492523	0.0666831	0.0801905	0.3213
IFNAR1_P17181	-0.622566	-0.451481	-0.417526	0.0808232	-0.809049	-0.111161	-0.663417	-1.29061	-0.550159	0.820482	2	2	-0.112262	-0.151122	-0.0661873	IFNAR1	Interferon alpha/beta receptor 1	P17181	1	1.01885	0.00026	0.00356099	-0.211441	0.000118	0.000282	-0.231061	1.11e-05	3.96e-05	-0.295129	4.52e-05	7.9e-05	-0.256159	0.6492	0.695655	-0.0196197	0.069115	0.0987811	-0.0836874	0.30819	0.339733	-0.0447183	0.152876	0.391557	-0.0640677		0.561685	0.609441	-0.0250986	0.372123
CEACAM6_P40199	-0.146779	0.595581	0.489368	-0.0306771	-0.193152	-0.846671	-0.497574	0.0482651	0.940572	-1.69796	-1.66331	-0.569758	0.287603	1.78989	1.49461	CEACAM6	Carcinoembryonic antigen-related cell adhesion molecule 6	P40199	4	1.04758	0.000121	0.00223834	0.690811	0.0578497	0.0758537	0.263369	0.00688844	0.0110144	0.40716	0.00372066	0.00502367	0.448306	0.0050819	0.00980548	-0.427443	0.0432337	0.0654426	-0.283652	0.0775926	0.0929098	-0.242505	0.275703	0.527271	0.143791		0.167304	0.205153	0.184938	0.749701
CD58_P19256	0.938793	0.282384	0.265156	-0.863173	1.50719	0.248734	0.407048	-2	0.18228	-0.81188	-1.48304	-0.807317	1.0023	0.799001	0.420778	CD58	Lymphocyte function-associated antigen 3	P19256	6	1.00458	0.0347622	0.0936318	0.0809521	0.0999692	0.124698	0.0607407	0.489029	0.533134	0.0243773	0.0629908	0.0743866	0.0697657	0.565036	0.618163	-0.0202114	0.122869	0.164446	-0.0565748	0.748998	0.770175	-0.0111864	0.307709	0.557487	-0.0363634		0.796153	0.825127	0.00902501	0.208112
CD226_Q15762	0.534976	-1.07476	0.131659	-0.510911	-1.16295	-0.625158	-1.78283	0.143435	-0.578343	-0.650497	1.05299	0.973585	1.61966	1.10528	0.823872	CD226	CD226 antigen	Q15762	4	1.01056	0.243913	0.378309	0.0625271	0.0598889	0.0783321	-0.105762	0.0649848	0.0850503	-0.103423	0.334322	0.362265	-0.051346	0.006106	0.0115169	-0.168289	0.00665825	0.0127941	-0.16595	0.044962	0.0557036	-0.113873	0.96424	0.983693	0.00233888		0.307337	0.354857	0.054416	0.327744
SELL_P14151	-0.681973	-0.746676	-0.901289	0.671774	0.498504	0.299677	-1.26095	-1.04056	-0.623753	-0.463121	-0.647471	0.113216	1.45663	1.5785	1.74748	SELL	L-selectin	P14151	4	1.03778	3.65e-07	7.29e-05	0.52768	0.00129808	0.00234924	0.225253	0.00699752	0.011157	-0.176005	0.0451147	0.0541905	-0.121655	0.00011	0.000485	-0.302427	1.35e-08	8.13e-07	-0.703685	3.43e-08	1.65e-07	-0.649335	6.97e-06	0.000558	-0.401258		3.01e-05	8.16e-05	-0.346908	0.339018
LMAN2_Q12907	-0.408066	-0.49128	-0.472777	-0.80537	-1.16558	-1.12366	-0.758847	-0.279788	-0.94583	0.467743	1.9426	1.59251	0.82133	0.705523	0.921496	LMAN2	Vesicular integral-membrane protein VIP36	Q12907	1	1.03442	0.101325	0.199618	-0.142295	2.56e-06	1.29e-05	-0.649682	1.49e-05	5e-05	-0.548062	4.31e-05	7.56e-05	-0.49201	3.2e-05	0.000224	-0.507387	0.000251	0.000871	-0.405767	0.00086	0.00136252	-0.349715	0.229653	0.480598	0.10162		0.072687	0.0956672	0.157672	0.498816
TMEM9_Q9P0T7	0.470066	1.01916	1.84436	-0.0929972	1.28106	0.269895	0.4877	-1.23082	0.572228	-0.840482	0.256187	-0.417369	-0.821542	-1.36817	-1.42927	TMEM9	Transmembrane protein 9	Q9P0T7	6	1.00713	0.190018	0.315126	-0.0441807	0.216287	0.252627	0.0415187	0.667566	0.702169	0.0140235	0.0396864	0.0479444	0.0731797	0.0191139	0.0310832	0.0856995	0.0918339	0.1272	0.0582042	0.00293005	0.00428167	0.11736	0.404711	0.641627	-0.0274952		0.33951	0.388586	0.031661	0.0872057
SLC1A3_P43003	1.07269	-0.467902	0.364855	-0.308154	1.25542	1.50779	0.563503	-1.30654	-1.10147	0.966075	-0.659845	-1.27706	-1.30507	0.778106	-0.0824055	SLC1A3	Excitatory amino acid transporter 1	P43003	6	1.00595	0.880953	0.921655	0.0077795	0.171968	0.204864	0.0737337	0.717965	0.748619	-0.0188037	0.42723	0.457101	0.041764	0.218379	0.2681	0.0659542	0.610576	0.666422	-0.0265832	0.516428	0.548345	0.0339845	0.0929972	0.304589	-0.0925374		0.541201	0.590318	-0.0319697	0.256091
CD97_P48960	1.14224	1.14704	1.1913	0.0980982	0.229956	-0.154623	0.0498877	1.02429	1.37241	-1.30958	-1.55964	-1.14114	-0.555041	-0.731374	-0.803828	CD97	CD97 antigen;CD97 antigen subunit alpha;CD97 antigen subunit beta	P48960	6	1.02676	0.031053	0.0862116	0.126882	0.000165	0.000377	0.276467	2.27e-06	1.14e-05	0.426679	4.49e-07	1.21e-06	0.495006	0.0137464	0.0232689	0.149585	7.87e-05	0.000364	0.299797	1.06e-05	2.41e-05	0.368123	0.0134381	0.103021	0.150212		0.00115818	0.00216412	0.218538	0.214506
HLA-DRA_P01903	-0.431083	-0.718126	-0.508912	-0.870704	-0.878564	-0.83298	-0.85044	-0.37692	-0.90594	1.03986	2	1.79675	0.546157	0.40394	0.582036	HLA-DRA	HLA class II histocompatibility antigen, DR alpha chain	P01903	1	1.06219	0.000131	0.00237081	-0.520772	2.57e-08	7.64e-07	-1.16822	5.3e-08	8.23e-07	-1.09757	1.19e-07	3.74e-07	-1.02279	1.64e-05	0.000152	-0.647444	5.07e-05	0.000265	-0.576797	0.000182	0.000323	-0.502023	0.475152	0.698388	0.0706471		0.154451	0.1909	0.145422	0.450305
DAG1_Q14118	0.990591	0.971846	0.995622	0.48809	0.429787	0.231221	0.311274	0.685253	1.02421	-1.5307	-1.9571	-1.55658	-0.393554	-0.376425	-0.313527	DAG1	Dystroglycan;Alpha-dystroglycan;Beta-dystroglycan	Q14118	5	1.03947	3.18e-06	0.000226	0.316093	2.14e-08	7.06e-07	0.494264	4.55e-09	1.58e-07	0.563824	1.03e-09	7.48e-09	0.638626	0.000702	0.00191078	0.178171	3.77e-05	0.000213	0.24773	2.57e-06	6.78e-06	0.322533	0.106205	0.323751	0.0695598		0.00332999	0.00566644	0.144362	0.0847322
NUP210_Q8TEM1	-0.107041	0.625951	-0.0754318	-1.1867	-1.53636	-1.05767	-0.494519	-0.386632	-1.10917	-0.362003	1.57429	1.44541	0.85241	0.872929	0.944542	NUP210	Nuclear pore membrane glycoprotein 210	Q8TEM1	4	1.0103	0.992957	0.995445	0.000392	0.000412	0.000845	-0.20726	0.00465222	0.00770418	-0.149625	0.126615	0.144034	-0.0712783	0.000406	0.00124195	-0.207653	0.00457384	0.00924785	-0.150018	0.124727	0.14533	-0.0716706	0.209426	0.457917	0.0576352		0.00841482	0.0132161	0.135982	0.0961861
EVI2B_P34910	0.837031	1.20527	0.813844	0.20974	0.581012	0.611877	0.457489	0.293709	0.692359	-1.76094	-1.71883	-1.85837	0.104568	-0.125202	-0.343559	EVI2B	Protein EVI2B	P34910	5	1.02694	5.35e-07	9.05e-05	0.296231	1.67e-08	6.04e-07	0.401457	1.55e-08	3.65e-07	0.403895	1.66e-09	1.07e-08	0.488024	0.00587033	0.0111324	0.105226	0.00507775	0.0101254	0.107663	4.87e-05	9.62e-05	0.191792	0.94006	0.973551	0.00243757		0.0178357	0.026366	0.0865666	0.0206039
BTN2A1_Q7KYR7	1.45347	1.07411	1.35359	-0.222744	0.337737	-0.0151075	0.563044	0.625724	1.02548	-1.40904	-1.27857	-1.28885	-0.898324	-0.567153	-0.753359	BTN2A1	Butyrophilin subfamily 2 member A1	Q7KYR7	6	1.02231	0.0104043	0.039948	0.089531	1.16e-05	4.04e-05	0.207644	1.27e-07	1.48e-06	0.315346	7.98e-09	3.78e-08	0.400257	0.00170866	0.00391236	0.118113	4.9e-06	5.16e-05	0.225815	1.5e-07	5.71e-07	0.310726	0.00328002	0.0419775	0.107703		2.47e-05	6.86e-05	0.192613	0.0139599
GGT1_P19440	1.19863	1.23976	1.11843	0.254703	0.294505	0.243297	0.606466	0.614639	0.717893	-1.46199	-1.31353	-1.79332	-0.489195	-0.276955	-0.953342	GGT1	Gamma-glutamyltranspeptidase 1;Gamma-glutamyltranspeptidase 1 heavy chain;Gamma-glutamyltranspeptidase 1 light chain;Putative gamma-glutamyltranspeptidase 3;Putative gamma-glutamyltranspeptidase 3 heavy chain;Putative gamma-glutamyltranspeptidase 3 light chain;Inactive gamma-glutamyltranspeptidase 2	P19440	5	1.02454	0.000209	0.00310006	0.150638	3.49e-07	3.38e-06	0.283442	3.84e-08	6.65e-07	0.344054	2.83e-09	1.64e-08	0.429585	0.000607	0.00169991	0.132804	2.01e-05	0.000134	0.193416	4.17e-07	1.38e-06	0.278947	0.0594793	0.24295	0.0606125		0.000272	0.000584	0.146143	0.012239
HLA-F_P30511	1.3102	1.30696	1.27179	0.0287294	-0.0123233	-0.205735	0.571328	0.900459	1.04092	-1.33189	-1.30164	-0.974089	-0.965185	-0.843176	-0.796339	HLA-F	HLA class I histocompatibility antigen, alpha chain F	P30511	6	1.02726	0.0468388	0.114043	0.062358	5.46e-06	2.24e-05	0.212537	8e-09	2.29e-07	0.38054	7.13e-10	5.62e-09	0.46611	0.00016	0.000623	0.150179	6.43e-08	2.55e-06	0.318182	3.97e-09	2.91e-08	0.403752	5.69e-05	0.00251473	0.168003		8.25e-07	3.48e-06	0.253573	0.0101077
CDH23_Q9H251	0.605034	1.19582	0.400542	0.561829	0.911273	1.06227	0.435904	0.64158	0.417362	-0.969482	-2	-1.71932	-0.483659	-0.447203	-0.514698	CDH23	Cadherin-23	Q9H251	5	1.06639	0.000797	0.00734793	0.418684	3.79e-07	3.55e-06	0.917639	2.03e-06	1.05e-05	0.787224	6.36e-07	1.64e-06	0.87578	0.000183	0.000679	0.498955	0.00208732	0.00475476	0.36854	0.000389	0.000652	0.457096	0.195692	0.44241	-0.130415		0.668349	0.709297	-0.041859	0.370879
ATP6V0A2_Q9Y487	1.08012	-0.245908	1.31593	-1.24426	-1.81632	-1.47518	-0.544128	0.380982	0.555178	0.059775	1.51728	0.895104	-0.376839	0.0335555	-0.135296	ATP6V0A2	V-type proton ATPase 116 kDa subunit a isoform 2	Q9Y487	4	1.02157	0.0462617	0.11311	-0.149306	0.000176	0.000399	-0.354597	0.143917	0.175072	-0.105253	0.813222	0.829615	-0.0162937	0.00981688	0.0173647	-0.205291	0.525924	0.586836	0.0440525	0.0713395	0.0858014	0.133012	0.0028647	0.038742	0.249344		0.000266	0.000572	0.338304	0.211245
ABCC5_O15440	-0.421792	0.657389	-0.370899	-0.888759	1.25474	-1.12826	-1.15879	-0.159546	0.0308065	1.16327	1.08732	0.746848	-1.75259	1.37541	-0.435162	ABCC5	Multidrug resistance-associated protein 5	O15440	4	1.0324	0.108326	0.209447	-0.297465	0.112576	0.139163	-0.293557	0.0745853	0.096458	-0.334568	0.179493	0.200655	-0.244603	0.982235	0.986344	0.00390818	0.832725	0.862073	-0.037103	0.763694	0.783656	0.0528622	0.815445	0.908561	-0.0410112		0.780643	0.811355	0.048954	0.610153
FKRP_Q9H9S5	1.77541	1.03919	1.02204	-0.388707	0.350645	-0.434758	0.603351	0.597794	0.247384	-1.61225	-0.252989	0.317012	-1.86809	-0.344652	-1.05139	FKRP	Fukutin-related protein	Q9H9S5	6	1.01818	0.262637	0.398198	-0.0654057	0.475814	0.51819	0.0409916	0.0620468	0.081477	0.114228	0.00292931	0.00400473	0.205257	0.0795456	0.108873	0.106397	0.00696649	0.0132891	0.179634	0.000349	0.00059	0.270663	0.212595	0.462053	0.0732368		0.0117434	0.0179407	0.164266	0.127438
NOTCH2_Q04721	1.69716	1.39694	0.833602	0.0302484	0.232681	0.247425	0.283533	0.509001	1.0781	-0.738942	-0.860104	-1.22631	-1.05979	-1.265	-1.15855	NOTCH2	Neurogenic locus notch homolog protein 2;Notch 2 extracellular truncation;Notch 2 intracellular domain	Q04721	6	1.01808	0.40846	0.545439	-0.0306792	0.000876	0.00164961	0.155532	4.38e-05	0.000123	0.218956	1.04e-06	2.54e-06	0.314869	0.000195	0.000713	0.186211	1.2e-05	9.37e-05	0.249636	3.72e-07	1.26e-06	0.345549	0.101339	0.316959	0.0634249		0.000723	0.00141363	0.159338	0.0196208
SLC12A9_Q9BXP2	0.900452	1.838	-0.0313052	-0.837022	-1.83137	-0.32659	0.186384	-0.694529	-0.860131	-1.11093	0.168054	0.580586	1.34134	-0.279509	0.956573	SLC12A9	Solute carrier family 12 member 9	Q9BXP2	2	1.00892	0.241051	0.374943	0.0569892	0.197505	0.232256	-0.0630219	0.612117	0.649621	-0.0240815	0.137474	0.155817	0.0734764	0.0228966	0.0364032	-0.120011	0.10441	0.142302	-0.0810707	0.727746	0.750712	0.0164871	0.416169	0.649451	0.0389404		0.0117031	0.0178825	0.136498	0.0558959
IL1RAP_Q9NPH3	1.39695	2	0.569511	-0.00809782	-0.143162	0.790115	0.474489	-0.20046	-0.394768	-1.00463	-1.28764	-1.72606	-0.536225	-0.460165	0.455283	IL1RAP	Interleukin-1 receptor accessory protein	Q9NPH3	6	1.01184	0.0287006	0.0811695	0.0858569	0.00590334	0.00926991	0.114992	0.0163969	0.0241539	0.0962363	8.01e-05	0.000135	0.199003	0.417546	0.475312	0.0291347	0.770096	0.808798	0.0103794	0.00652766	0.00910945	0.113146	0.598884	0.780397	-0.0187553		0.0316746	0.044595	0.084011	0.0114948
CD69_Q07108	1.23903	1.01633	1.17776	0.364726	0.0809614	0.23974	0.889017	0.877099	0.810653	-1.03897	-1.32561	-1.19704	-0.946219	-0.902117	-1.28537	CD69	Early activation antigen CD69	Q07108	5	1.05594	0.236381	0.369687	0.0530457	2.19e-08	7.06e-07	0.526485	2.73e-10	2.25e-08	0.760945	5.59e-11	8.13e-10	0.867102	7.49e-08	1.05e-05	0.473439	6.54e-10	8.58e-08	0.707899	1.21e-10	1.95e-09	0.814057	0.000117	0.00422611	0.23446		2.87e-06	1.04e-05	0.340618	0.0277368
RPN1_P04843	0.840001	1.53571	1.27288	-0.330698	-0.849082	0.468382	0.775809	-1.1689	-1.56086	-0.229168	1.20344	0.00489635	-1.07311	0.19325	-1.08254	RPN1	Dolichyl-diphosphooligosaccharide--protein glycosyltransferase subunit 1	P04843	2	1.00502	0.169782	0.290615	-0.0563079	0.418167	0.460362	-0.032361	0.170922	0.205042	-0.0561461	0.209803	0.232712	0.0510985	0.54668	0.600583	0.0239469	0.996726	0.996964	0.000162	0.0161063	0.0212917	0.107406	0.549353	0.747388	-0.0237851		0.0508488	0.0685904	0.0834596	0.016234
SLC6A14_Q9UN76	0.152332	-0.197002	1.50244	0.739748	0.295417	-2	-0.509142	0.201927	1.09558	-0.376142	-0.576604	-0.839519	-1.13077	0.928378	0.99967	SLC6A14	Sodium- and chloride-dependent neutral and basic amino acid transporter B(0+)	Q9UN76	4	1.03503	0.286336	0.425002	0.421068	0.81975	0.842928	0.0879869	0.287922	0.330984	0.419619	0.186451	0.2081	0.528466	0.394939	0.452892	-0.333081	0.997004	0.997123	-0.00144844	0.781018	0.800367	0.107398	0.396938	0.635661	0.331632		0.265722	0.310779	0.440479	0.778151
NRROS_Q86YC3	0.39181	0.317446	-0.432329	-0.0521851	-0.373096	0.273511	-1.87947	-1.57795	-1.0315	0.481476	0.893059	2	0.108497	-0.176328	1.02322	NRROS	Negative regulator of reactive oxygen species	Q86YC3	1	1.01178	0.116408	0.220578	-0.0572685	0.0299453	0.041187	-0.0831166	0.000131	0.000313	-0.184373	0.0514233	0.0613385	-0.0731081	0.460633	0.517596	-0.0258481	0.0026077	0.00572889	-0.127105	0.648903	0.676608	-0.0158396	0.0109676	0.0906877	-0.101257		0.773026	0.804533	0.0100085	0.00627486
HLA-A_P10316	1.73601	1.49615	1.11321	-1.28697	-0.414954	-1.03274	0.0245716	-0.09957	0.020708	-1.65312	0.79114	-0.761647	0.538944	0.126118	-0.597849	HLA-A	HLA class I histocompatibility antigen, A-69 alpha chain;HLA class I histocompatibility antigen, A-2 alpha chain	P10316	2	1.01307	0.31317	0.453817	0.0441021	0.502471	0.543836	-0.0289792	0.347847	0.392777	0.0409329	0.00277545	0.00379997	0.155689	0.10608	0.140337	-0.0730813	0.940999	0.951304	-0.00316918	0.0201815	0.0263281	0.111587	0.120515	0.346728	0.0699122		0.00078	0.00151348	0.184668	0.0175087
KIAA0922_A2VDJ0	1.10622	1.13179	1.22897	0.816264	0.53987	0.755238	0.0885462	-0.0472562	0.86556	-1.35718	-1.6073	-1.10967	-1.01017	-0.840389	-0.560495	KIAA0922	Transmembrane protein 131-like	A2VDJ0	6	1.02155	0.0401105	0.103238	0.0772816	1.45e-06	8.62e-06	0.287433	1.39e-05	4.73e-05	0.23146	1.61e-07	4.88e-07	0.350426	3.62e-05	0.000241	0.210151	0.000578	0.00166535	0.154179	2.5e-06	6.62e-06	0.273144	0.122093	0.350003	-0.0559725		0.0855902	0.110878	0.0629933	0.00393186
CD80_P33681	0.783567	0.559225	1.65807	-1.59222	-0.149548	-0.255042	-0.695647	0.321182	1.17931	-0.922302	0.554989	1.10216	-0.90871	-1.58817	-0.0468605	CD80	T-lymphocyte activation antigen CD80	P33681	5	1.02544	0.104792	0.204592	-0.182973	0.169747	0.202563	-0.15245	0.970811	0.975455	0.00390634	0.249159	0.274192	0.126463	0.775304	0.809008	0.0305233	0.0983117	0.135086	0.18688	0.0114957	0.0154645	0.309436	0.159868	0.399718	0.156356		0.0199369	0.029149	0.278913	0.263313
ATP13A2_Q9NQ11	1.1773	0.891253	0.440355	-2	1.44519	-0.317256	-0.302075	1.20908	-0.451085	0.557364	-0.563182	-1.03635	0.276787	-0.112296	-1.00738	ATP13A2	Probable cation-transporting ATPase 13A2	Q9NQ11	6	1.01823	0.93228	0.956125	0.0119844	0.987205	0.988486	-0.00226145	0.526326	0.568191	0.0900921	0.147213	0.16634	0.213554	0.919547	0.933435	-0.0142458	0.582006	0.63981	0.0781077	0.169361	0.19379	0.20157	0.516171	0.725604	0.0923535		0.143324	0.178169	0.215816	0.388588
TNFRSF1B_P20333	-0.576284	-0.704278	-0.30124	1.26834	0.452855	0.907267	-0.184991	-1.57679	-1.49457	1.59012	-0.514827	-0.56605	1.49688	0.49845	-0.294883	TNFRSF1B	Tumor necrosis factor receptor superfamily member 1B;Tumor necrosis factor receptor superfamily member 1b, membrane form;Tumor necrosis factor-binding protein 2	P20333	1	1.02844	0.508654	0.635988	0.0887665	0.248452	0.286434	0.157921	0.0516251	0.0687326	-0.280608	0.254464	0.279737	-0.155822	0.605351	0.65654	0.0691545	0.0145872	0.0251998	-0.369374	0.0843139	0.100371	-0.244589	0.00534723	0.0579133	-0.438529		0.0324261	0.0455385	-0.313743	0.356941
OPN4_Q9UHM6	0.238759	-0.101806	-0.589213	2	-0.972603	-0.443573	-0.528856	-0.991338	-0.533341	0.60284	0.752182	1.07722	-0.382494	0.10164	-0.996483	OPN4	Melanopsin	Q9UHM6	1	1.03063	0.106276	0.206751	-0.317461	0.620762	0.658546	-0.0925414	0.0561267	0.074302	-0.383887	0.199891	0.22248	-0.246852	0.24021	0.291359	0.22492	0.721832	0.766916	-0.0664259	0.705206	0.729341	0.070609	0.135126	0.370132	-0.291346		0.413469	0.462832	-0.154311	0.466409
SLC39A10_Q9ULF5	-0.149269	-0.985751	-0.503873	-0.719492	-0.585037	0.235388	-1.26927	-0.883927	-1.25919	1.4579	1.12449	1.37641	-0.0912737	1.0075	1.2454	SLC39A10	Zinc transporter ZIP10	Q9ULF5	1	1.04404	0.10284	0.202096	-0.14014	0.000309	0.000656	-0.392069	8.28e-06	3.13e-05	-0.574791	0.00012	0.000197	-0.436497	0.00777937	0.0142084	-0.251929	0.000125	0.000514	-0.434651	0.00271769	0.00399637	-0.296357	0.039754	0.195535	-0.182722		0.586797	0.633636	-0.0444283	0.106984
FAS_P25445	1.13999	1.67194	1.21474	0.200069	0.025144	0.232403	0.345901	0.371593	0.123467	-1.51687	-1.73267	-1.58541	-0.494879	0.0144756	-0.00989955	FAS	Tumor necrosis factor receptor superfamily member 6	P25445	6	1.02025	1e-05	0.00049	0.193975	1.25e-06	7.88e-06	0.236296	5.81e-07	4.09e-06	0.253411	3.44e-09	1.93e-08	0.395644	0.147101	0.188671	0.0423216	0.0498206	0.0739496	0.0594367	6.72e-06	1.6e-05	0.201669	0.5432	0.742382	0.0171152		6.9e-05	0.00017	0.159347	0.000194
PTPRA_P18433	1.81834	1.51741	1.7053	-0.409117	-0.663479	-1.3356	-0.82005	0.697787	-0.669707	-1.0908	0.0437049	-0.0995158	0.0530189	-0.368892	-0.3784	PTPRA	Receptor-type tyrosine-protein phosphatase alpha	P18433	2	1.00995	0.749002	0.831005	0.011153	0.378837	0.420813	-0.0311064	0.801772	0.824947	0.00874412	0.000682	0.00100948	0.152566	0.23791	0.289036	-0.0422593	0.944796	0.954682	-0.00240883	0.00123414	0.00190838	0.141413	0.264261	0.515219	0.0398505		0.00014	0.000323	0.183672	0.0010847
S1PR4_O95977	-0.128955	-0.460422	-0.419711	-1.05915	-0.801456	-0.841953	-0.994503	-0.877559	-1.01251	0.713962	1.77808	1.60516	0.858832	0.880676	0.759505	S1PR4	Sphingosine 1-phosphate receptor 4	O95977	1	1.03696	0.0296334	0.0830942	-0.129292	1.51e-07	2.02e-06	-0.550094	1.12e-07	1.35e-06	-0.564819	3.5e-06	7.61e-06	-0.413094	2.88e-06	6.38e-05	-0.420802	1.99e-06	2.76e-05	-0.435527	0.000141	0.000255	-0.283802	0.784497	0.892564	-0.014725		0.0225563	0.0326492	0.137	0.0133261
BMPR2_Q13873	1.00459	1.37203	1.24466	0.0340406	0.188878	0.330768	0.473732	0.256183	1.2776	-0.759113	-1.94448	-1.12766	-0.856006	-0.673048	-0.822186	BMPR2	Bone morphogenetic protein receptor type-2	Q13873	6	1.04965	0.107826	0.209058	0.142095	0.000216	0.00048	0.420997	1.45e-05	4.87e-05	0.56058	1.12e-06	2.71e-06	0.715517	0.00497795	0.00964477	0.278902	0.000228	0.000806	0.418484	1.15e-05	2.59e-05	0.573422	0.113568	0.336537	0.139582		0.0034778	0.00590122	0.29452	0.0823424
TRABD2A_Q86V40	0.194156	0.847111	1.48053	0.891609	0.581822	1.2694	-0.322214	-0.140663	0.579206	-1.57433	-0.982628	-1.73736	0.171891	-0.0978373	-1.16068	TRABD2A	Metalloprotease TIKI1	Q86V40	6	1.03286	0.0194152	0.0621125	0.211187	6.27e-05	0.000164	0.463309	0.00291055	0.00505509	0.290387	8.45e-05	0.000141	0.448757	0.00727057	0.0134065	0.252122	0.333974	0.395729	0.0792	0.0103161	0.0139648	0.23757	0.0477364	0.216475	-0.172922		0.856475	0.877469	-0.0145522	0.066526
ICAM3_P32942	1.07375	1.40089	1.20789	0.0232072	0.910405	0.796238	0.244043	0.00453476	0.569293	-0.622182	-1.41646	-1.8048	-0.658456	-0.846689	-0.881666	ICAM3	Intercellular adhesion molecule 3	P32942	6	1.0222	0.128681	0.237229	0.080543	3.63e-05	0.000102	0.308171	0.00019	0.000437	0.257744	1.66e-06	3.88e-06	0.416143	0.000548	0.00156391	0.227628	0.00354896	0.00744122	0.177201	1.57e-05	3.44e-05	0.3356	0.327752	0.574352	-0.0504273		0.0489167	0.0662715	0.107972	0.00726951
ITM2B_Q9Y287	1.45353	0.893515	1.42725	0.100356	0.162554	0.0391729	0.426051	0.577006	1.0659	-1.41394	-1.20517	-1.62532	-0.831823	-0.47756	-0.591523	ITM2B	Integral membrane protein 2B;BRI2, membrane form;BRI2 intracellular domain;BRI2C, soluble form;Bri23 peptide	Q9Y287	6	1.04511	0.00124526	0.00980455	0.218654	2.69e-06	1.34e-05	0.424196	7.04e-08	9.88e-07	0.589048	4.31e-09	2.31e-08	0.748158	0.00196867	0.00440799	0.205542	1.1e-05	8.78e-05	0.370394	2.36e-07	8.48e-07	0.529504	0.00839161	0.076545	0.164852		4.16e-05	0.000109	0.323962	0.0103127
HLA-DPB1_P04440	0.715432	0.0842185	0.270865	-1.30162	-0.804003	-1.12623	-1.31161	-0.332474	-0.674906	0.789479	1.72125	1.97029	0.0775907	-0.171836	0.0935618	HLA-DPB1	HLA class II histocompatibility antigen, DP beta 1 chain	P04440	4	1.02093	0.000537	0.00568715	-0.212652	3.09e-06	1.46e-05	-0.365968	1.14e-05	4.04e-05	-0.322654	0.00406013	0.00546009	-0.161825	0.0057509	0.010938	-0.153316	0.033696	0.0525493	-0.110001	0.291368	0.322459	0.0508273	0.365619	0.609195	0.0433145		0.000747	0.00145448	0.204143	0.00422868
SLC17A5_Q9NRA2	0.11795	0.22143	0.10143	-1.26099	-1.81779	-0.67612	-0.679972	-0.485649	-0.845414	1.02559	1.87855	1.42594	-0.0479506	0.552449	0.490548	SLC17A5	Sialin	Q9NRA2	4	1.03629	0.00168799	0.0118272	-0.224078	3.69e-07	3.49e-06	-0.543222	5.11e-06	2.12e-05	-0.426053	0.00051	0.000765	-0.261316	8.86e-05	0.000422	-0.319144	0.00350782	0.00736546	-0.201975	0.520625	0.552243	-0.0372385	0.058684	0.241078	0.117169		0.000269	0.000578	0.281906	0.0122405
FZD3_Q9NPG1	1.02017	0.463604	1.81611	0.0238655	1.22736	0.299947	0.478111	-0.340891	0.778287	-0.415262	-1.30158	-0.691582	-1.84487	-0.70554	-0.80774	FZD3	Frizzled-3	Q9NPG1	5	1.0338	0.491057	0.621378	-0.0661443	0.0114807	0.0170616	0.275769	0.0280469	0.039395	0.231498	0.000998	0.00144071	0.39756	0.00300565	0.00626718	0.341913	0.00736078	0.013918	0.297642	0.000283	0.000485	0.463704	0.643085	0.806954	-0.0442713		0.214928	0.257173	0.121791	0.0991211
SEMA4B_Q9NPR2	-0.475615	-0.843487	-0.163586	-0.612874	-0.787398	-0.588814	-1.00184	-1.08492	-1.16242	0.602155	1.38594	1.60307	0.907748	1.1986	1.02343	SEMA4B	Semaphorin-4B	Q9NPR2	1	1.04195	0.505626	0.633477	-0.0435815	1.93e-06	1.06e-05	-0.527101	2.05e-07	2.03e-06	-0.646127	5.29e-06	1.11e-05	-0.479267	4.82e-06	8.12e-05	-0.48352	4.47e-07	9.89e-06	-0.602545	1.41e-05	3.12e-05	-0.435686	0.0847564	0.288939	-0.119026		0.465839	0.516158	0.0478335	0.0215513
SCAP_Q12770	1.20274	1.79535	1.53486	-0.410952	0.157125	0.117939	0.882925	-0.233144	0.525175	-1.28295	-1.22334	-0.429058	-0.84169	-0.972005	-0.822976	SCAP	Sterol regulatory element-binding protein cleavage-activating protein	Q12770	6	1.02396	0.750334	0.831931	0.0156531	0.00965949	0.0145481	0.146715	0.00068	0.00135158	0.215413	2.36e-06	5.31e-06	0.3914	0.0178671	0.029311	0.131061	0.00122531	0.00306547	0.19976	3.65e-06	9.29e-06	0.375747	0.177827	0.421537	0.0686989		0.000234	0.00051	0.244685	0.00306218
HLA-DRB1_Q95IE3	0.290858	-0.459395	0.695297	-1.34518	-0.990499	-1.25565	-1.31891	0.226865	-1.0621	0.990274	1.85627	0.788793	0.611079	0.627458	0.344836	HLA-DRB1	HLA class II histocompatibility antigen, DRB1-12 beta chain	Q95IE3	4	1.03136	0.110445	0.212225	-0.137405	4.78e-05	0.000129	-0.483916	0.000353	0.000753	-0.387679	0.0224512	0.0278641	-0.208159	0.000883	0.00229615	-0.346511	0.0083069	0.0154515	-0.250274	0.393114	0.425751	-0.0707535	0.251208	0.502716	0.0962375		0.00454661	0.00755311	0.275758	0.0435738
CLDND1_Q9NY35	0.704092	0.916618	1.53346	0.0743745	-0.540261	1.24108	1.43841	-0.660471	-1.00568	-0.573448	-1.71346	-0.348655	-1.18217	-0.23144	0.347544	CLDND1	Claudin domain-containing protein 1	Q9NY35	6	1.0209	0.43777	0.572656	0.08569	0.105995	0.131628	0.186218	0.241414	0.281683	0.13146	0.0115023	0.014755	0.316103	0.364835	0.422814	0.100528	0.675835	0.725676	0.0457702	0.0512111	0.062834	0.230413	0.617434	0.791314	-0.0547575		0.246792	0.290704	0.129885	0.108683
IL6ST_P40189	1.31663	0.822499	1.0287	0.722145	0.716736	0.459643	-0.12384	0.178358	0.731205	-1.20757	-1.93167	-1.49841	-0.992969	-0.469999	0.248545	IL6ST	Interleukin-6 receptor subunit beta	P40189	6	1.04236	0.00240487	0.0149876	0.265373	8.13e-06	3.06e-05	0.506692	5.17e-05	0.000141	0.420427	1.24e-06	2.99e-06	0.60509	0.00457953	0.00898264	0.241319	0.046166	0.0691091	0.155054	0.000353	0.000596	0.339718	0.240968	0.490646	-0.0862658		0.18461	0.224023	0.0983981	0.0211118
CD7_P09564	0.221881	1.13647	0.360011	-0.193855	-0.465856	0.0653392	-0.799884	-1.86893	-1.8604	0.95098	1.76703	0.716811	0.282769	-0.0945094	-0.217852	CD7	T-cell antigen CD7	P09564	2	1.01495	0.0122948	0.0448285	-0.104224	0.00498954	0.00795996	-0.121215	1.72e-05	5.63e-05	-0.239592	0.172301	0.193001	-0.0516383	0.642079	0.689431	-0.016991	0.00236887	0.00527735	-0.135368	0.165131	0.189346	0.0525858	0.00579934	0.0607484	-0.118377		0.0738488	0.0970152	0.0695768	0.000171
EMB_Q6PCB8	0.245428	0.0398396	0.579942	0.10344	-0.315306	-0.74862	-1.6619	-1.09267	-1.97392	0.241734	0.335575	0.953261	0.679661	1.05964	1.55389	EMB	Embigin	Q6PCB8	4	1.01612	0.112786	0.215442	0.0597742	0.0321159	0.0440428	-0.084477	4.73e-05	0.000131	-0.212258	0.531386	0.560262	-0.0225638	0.00130914	0.00315131	-0.144251	3.89e-06	4.45e-05	-0.272032	0.0359487	0.0453271	-0.082338	0.00313138	0.0407857	-0.127781		0.101672	0.129928	0.0619132	0.000135
TGFBR2_P37173	1.33361	1.52397	1.86279	-0.162865	-0.663325	-0.301142	0.317015	0.410773	0.608919	-1.10177	-0.329183	-1.18798	-0.169082	-0.774074	-1.36765	TGFBR2	TGF-beta receptor type-2	P37173	6	1.0264	0.739617	0.823419	0.0173611	0.124769	0.152752	0.0840441	0.000834	0.00162499	0.22288	2.49e-06	5.56e-06	0.413532	0.215249	0.264643	0.0666831	0.0015511	0.00372522	0.205519	3.92e-06	9.93e-06	0.396171	0.0180694	0.126289	0.138836		2.57e-05	7.1e-05	0.329488	0.00266264
ALPL_P05186	-0.731904	-0.23828	0.232979	0.255035	-0.275301	-0.47487	-1.85719	-0.0376406	0.128779	1.32701	1.41022	1.57981	-0.0968976	0.511302	-1.73305	ALPL	Alkaline phosphatase, tissue-nonspecific isozyme	P05186	1	1.12793	0.00548217	0.0262382	-1.07413	0.0138448	0.0202913	-0.917176	0.00332207	0.00569201	-1.1594	0.0105458	0.0135715	-0.963312	0.633141	0.680965	0.156957	0.794731	0.829693	-0.0852718	0.735514	0.758259	0.110821	0.464202	0.69128	-0.242229		0.887944	0.904087	-0.0461367	0.551996
GPR137_Q96N19	-0.124594	1.52856	1.10598	0.189073	1.16949	0.0651732	-0.877381	-0.0633116	0.401697	-1.84898	-0.784019	-1.61496	-0.434812	1.10326	0.18482	GPR137	Integral membrane protein GPR137	Q96N19	6	1.03899	0.00616483	0.0282871	0.335299	0.00308398	0.00514875	0.372796	0.0333763	0.0462163	0.243787	0.000849	0.00123982	0.444191	0.719407	0.75812	0.0374966	0.386719	0.449478	-0.0915124	0.306033	0.337577	0.108892	0.229128	0.480146	-0.129009		0.496919	0.547131	0.0713951	0.0720927
MFSD6_Q6ZSS7	1.1767	1.48972	1.34743	-0.149178	0.230514	0.766141	0.41759	0.255529	-0.0582384	-1.09081	-2	-1.37402	-0.164094	-0.528005	-0.264633	MFSD6	Major facilitator superfamily domain-containing protein 6	Q6ZSS7	6	1.0336	0.000727	0.0070506	0.218092	1.79e-05	5.73e-05	0.328536	2.78e-05	8.35e-05	0.314298	1.22e-07	3.83e-07	0.522365	0.0432603	0.0638043	0.110444	0.0728301	0.103527	0.0962058	3.81e-05	7.66e-05	0.304273	0.776705	0.888494	-0.0142383		0.00179037	0.00321799	0.193829	0.00105145
ALCAM_Q13740	1.03108	1.8162	1.65006	0.73597	-1.18674	-0.982165	-0.884451	-0.523885	0.601168	-0.45429	-0.85604	0.128782	-1.20827	-0.215104	0.347672	ALCAM	CD166 antigen	Q13740	2	1.01328	0.95103	0.969299	0.00422035	0.884078	0.8998	-0.0100231	0.828191	0.849113	0.0149272	0.00534317	0.00709354	0.226427	0.835931	0.861971	-0.0142435	0.87624	0.899367	0.0107068	0.00601536	0.00844221	0.222207	0.717263	0.852899	0.0249503		0.00403505	0.00675538	0.23645	0.00812842
TMEM9B_Q9NQ34	-0.724613	-1.09761	-0.389962	1.02428	0.15532	0.469683	-0.646784	-1.62801	-1.74667	1.26957	0.0570776	0.668756	1.19714	1.04277	0.349051	TMEM9B	Transmembrane protein 9B	Q9NQ34	1	1.04944	0.601172	0.714652	0.0704872	0.759645	0.788555	-0.0411036	0.000129	0.00031	-0.714524	0.00233852	0.00323443	-0.499666	0.41182	0.469621	-0.111591	5.39e-05	0.000278	-0.785012	0.000873	0.00138094	-0.570153	0.000219	0.0069377	-0.673421		0.00420303	0.00701843	-0.458562	0.126967
LRP10_Q7Z4F1	1.61747	0.986353	1.05702	0.146118	0.783484	0.0379063	0.0179406	0.277127	1.27161	-0.479646	-0.97911	-1.35552	-0.902001	-1.07966	-1.39909	LRP10	Low-density lipoprotein receptor-related protein 10	Q7Z4F1	6	1.05257	0.574555	0.69381	-0.0593278	0.0021438	0.00371419	0.39608	0.000703	0.00139346	0.458832	2.08e-05	3.88e-05	0.678162	0.000746	0.00200575	0.455408	0.000255	0.000878	0.51816	8.92e-06	2.06e-05	0.73749	0.552976	0.749513	0.0627526		0.0173046	0.0256757	0.282082	0.0535092
SEMA4D_Q92854	1.3645	0.948014	1.13819	-0.548492	-0.307688	0.0328748	-1.40122	-1.52723	-1.24699	-0.225089	-0.783587	-0.228838	0.475171	0.949367	1.36102	SEMA4D	Semaphorin-4D	Q92854	2	1.01142	0.000807	0.00741487	0.117261	0.659644	0.694793	0.012073	0.00726184	0.0115194	-0.0856321	0.000226	0.000355	0.136648	0.00184123	0.00416595	-0.105188	4.97e-06	5.22e-05	-0.202893	0.482159	0.51443	0.019387	0.00310065	0.0405109	-0.0977051		0.000495	0.00100815	0.124575	1.89e-06
ERMP1_Q7Z2K6	-0.0709289	0.190665	-0.0425186	-0.810627	-1.23918	-0.376605	-1.40103	-1.04599	-1.21827	0.693696	1.74879	1.40009	0.799594	0.671468	0.700858	ERMP1	Endoplasmic reticulum metallopeptidase 1	Q7Z2K6	1	1.02592	0.0515657	0.122167	-0.101913	2.56e-06	1.29e-05	-0.382419	3.57e-07	2.96e-06	-0.457993	0.000352	0.00054	-0.229693	5.85e-05	0.000323	-0.280507	5.43e-06	5.57e-05	-0.35608	0.018768	0.0245898	-0.127781	0.135513	0.370587	-0.0755736		0.00693092	0.0111141	0.152726	0.00037
SCARB2_Q14108	0.0740694	0.856614	-0.138697	-0.12471	-1.28938	-0.543894	-0.0986652	-0.966141	-1.90638	-0.103997	-0.141871	0.167744	0.745713	1.5675	1.90209	SCARB2	Lysosome membrane protein 2	Q14108	4	1.02695	0.00773363	0.0326812	0.260505	0.18981	0.224054	-0.114061	0.0532586	0.070728	-0.175537	0.532653	0.561458	0.0527941	0.000593	0.00167169	-0.374565	0.000162	0.000626	-0.436041	0.0259514	0.0334127	-0.20771	0.46874	0.694266	-0.0614759		0.0643535	0.0854888	0.166855	0.0162118
F3_P13726	0.149406	-0.276241	0.700844	-0.0211938	-0.227626	-1.46136	-1.10066	-0.439324	-0.376829	1.74705	-0.548018	-0.0538516	2	0.187963	-0.690281	F3	Tissue factor	P13726	1	1.02791	0.734662	0.820076	0.0706441	0.217783	0.254075	-0.2645	0.18826	0.224146	-0.283641	0.799413	0.816916	-0.0529092	0.124955	0.16274	-0.335144	0.106664	0.144834	-0.354285	0.55524	0.58696	-0.123553	0.92667	0.967481	-0.0191411		0.318854	0.367045	0.211591	0.278839
PIK3IP1_Q96FE7	0.191732	-0.00232659	-0.039333	0.610389	-0.626711	-0.695872	-0.997253	-0.424229	-0.612796	2	-0.0343315	-0.334829	-0.0426391	0.133728	-0.419888	PIK3IP1	Phosphoinositide-3-kinase-interacting protein 1	Q96FE7	1	1.0398	0.154053	0.26985	-0.343795	0.11459	0.141403	-0.384301	0.0384616	0.0525905	-0.523984	0.219063	0.242374	-0.2932	0.860999	0.881996	-0.0405068	0.441347	0.5048	-0.180189	0.826937	0.842992	0.0505943	0.548685	0.74693	-0.139682		0.69446	0.733672	0.0911011	0.327756
HLA-DRB1_P20039	0.327968	-0.293793	0.216873	-1.08468	-0.816275	-1.12386	-1.30495	-0.756269	-0.683788	0.978574	1.54846	2	0.482114	0.25572	0.200263	HLA-DRB1	HLA class II histocompatibility antigen, DRB1-11 beta chain	P20039	4	1.03578	0.000447	0.00504239	-0.28516	2.94e-07	3.03e-06	-0.595398	4.47e-07	3.43e-06	-0.573493	9.84e-05	0.000164	-0.338946	0.000218	0.000775	-0.310238	0.000408	0.00126537	-0.288332	0.390923	0.423651	-0.0537857	0.723444	0.857456	0.0219051		0.00104738	0.00197686	0.256452	0.00203842
CD46_P15529	1.21525	1.533	0.700775	0.601426	-0.718269	-2	-1.29237	-0.852379	-0.310904	-0.784579	0.491585	0.485821	0.548671	-0.101027	0.611875	CD46	Membrane cofactor protein	P15529	4	1.01409	0.629354	0.736095	0.0346337	0.188129	0.222257	-0.0974456	0.155367	0.187777	-0.105835	0.0866877	0.100519	0.13012	0.0825636	0.112399	-0.132079	0.0668543	0.0959582	-0.140469	0.196559	0.222786	0.095486	0.90651	0.956523	-0.00838956		0.00659002	0.0106181	0.227565	0.00525319
IFNGR1_P15260	1.86592	0.81754	1.86931	0.207017	0.0163512	0.262479	0.0163702	-0.101553	0.299764	-0.751219	-1.36867	-1.57648	-0.816129	0.0037634	-0.744469	IFNGR1	Interferon gamma receptor 1	P15260	6	1.02935	0.0426825	0.107262	0.116686	0.000768	0.00146824	0.228089	0.00129112	0.00241412	0.213295	1.15e-06	2.79e-06	0.449891	0.0513905	0.0740916	0.111404	0.0854017	0.119398	0.0966093	2.6e-05	5.43e-05	0.333205	0.77959	0.890044	-0.0147943		0.000956	0.00182209	0.221802	0.000572
BSG_P35613	1.66866	1.22937	1.28093	0.104834	0.620861	-0.1723	-1.39255	-1.34769	-1.24421	-0.510263	-0.770708	-0.192516	-0.666804	0.815279	0.577113	BSG	Basigin	P35613	2	1.01272	0.0784107	0.165385	0.0640253	0.101681	0.126627	0.059012	0.0482568	0.0646682	-0.0731059	0.000308	0.000476	0.164569	0.88312	0.900703	-0.00501334	0.00133562	0.00329823	-0.137131	0.0104144	0.014091	0.100544	0.00176104	0.0281264	-0.132118		0.00783696	0.0124223	0.105557	9.6e-06
CNNM3_Q8NE01	1.65948	0.679025	0.857614	-0.73802	-1.10069	-1.17773	-1.76269	-0.195832	-0.734588	-0.74819	0.26368	0.82198	0.859673	0.263821	1.05246	CNNM3	Metal transporter CNNM3	Q8NE01	4	1.01459	0.205318	0.334231	0.0758568	0.0305372	0.0419874	-0.138384	0.04703	0.0631855	-0.125043	0.0589323	0.0698491	0.11795	0.00246567	0.00532497	-0.214241	0.00382983	0.00791889	-0.2009	0.472176	0.504612	0.0420928	0.818049	0.909427	0.0133407		0.000635	0.0012589	0.256334	0.00097
GLIPR1_P48060	1.60528	1.52951	1.92887	-1.05552	-0.893181	0.0541774	0.0819763	-0.757422	-0.17199	-0.347103	0.646489	-0.698841	-0.533385	-1.22479	-0.164068	GLIPR1	Glioma pathogenesis-related protein 1	P48060	6	1.01711	0.238406	0.372001	-0.0628915	0.246589	0.284481	-0.061747	0.721786	0.752043	-0.0185018	0.000724	0.00106834	0.225629	0.98238	0.986372	0.00114456	0.39867	0.461835	0.0443897	8.65e-05	0.000163	0.28852	0.410599	0.64548	0.0432452		8.97e-05	0.000215	0.287376	0.000379
GPR108_Q9NPR9	1.69846	0.768559	0.506183	-1.35426	-0.702268	-1.04895	-1.21796	-0.015733	-0.555774	-0.664522	0.962771	1.62073	0.789584	-0.148455	-0.638368	GPR108	Protein GPR108	Q9NPR9	4	1.02204	0.271822	0.408291	-0.100435	0.0103198	0.0154429	-0.263348	0.0451506	0.0608649	-0.194372	0.538507	0.567059	0.0552548	0.0858185	0.11634	-0.162913	0.302594	0.363104	-0.0939364	0.098987	0.116845	0.15569	0.444545	0.673998	0.0689763		0.00312487	0.00534338	0.318603	0.013892
EPCAM_P16422	0.38604	0.937455	0.608281	-0.266751	-2	-0.956769	-0.744243	0.0533609	0.514199	0.202466	1.37797	0.881697	-0.168738	-0.517895	0.446345	EPCAM	Epithelial cell adhesion molecule	P16422	4	1.05884	0.119931	0.225501	-0.324626	0.00169106	0.00299148	-0.773487	0.128067	0.157064	-0.316985	0.748705	0.769121	-0.0637089	0.0388035	0.0579535	-0.448861	0.96929	0.975327	0.00764042	0.203637	0.230436	0.260917	0.0360986	0.185084	0.456502		0.00311188	0.00532334	0.709778	0.216345
LMBRD2_Q68DH5	1.78934	1.58308	1.63908	-0.145766	0.29677	-0.189658	0.0980007	0.227368	0.162074	-1.01092	-1.26583	-1.18304	-0.760545	-0.648599	-0.591342	LMBRD2	LMBR1 domain-containing protein 2	Q68DH5	6	1.02749	0.00849908	0.0349547	0.0818617	7.3e-06	2.82e-05	0.191913	1.61e-06	8.73e-06	0.221425	2.31e-10	2.42e-09	0.475206	0.00114238	0.00282519	0.110051	0.000159	0.000616	0.139563	2.24e-09	1.9e-08	0.393345	0.282282	0.533631	0.029512		1.04e-07	5.98e-07	0.283294	3.6e-07
ATP1B1_P05026	1.40646	1.15839	1.53119	0.226181	-0.263433	-0.437185	-0.0962755	0.502767	0.832903	-1.40556	-1.75226	-1.14611	-0.801179	-0.0134092	0.257523	ATP1B1	Sodium/potassium-transporting ATPase subunit beta-1	P05026	6	1.04447	0.00104798	0.00865689	0.332997	0.000884	0.00166335	0.34034	3.39e-05	9.86e-05	0.492654	4.35e-07	1.18e-06	0.746534	0.927038	0.940017	0.00734344	0.0639647	0.0922678	0.159657	0.000173	0.000308	0.413537	0.0754738	0.273248	0.152314		0.000203	0.00045	0.406194	0.00685058
HLA-C_P30504	1.83687	1.42803	1.43417	-0.297402	0.490399	0.00110992	-0.148603	0.147243	0.409053	-0.982841	-1.69442	-1.19327	-0.589199	-0.538762	-0.302374	HLA-C	HLA class I histocompatibility antigen, Cw-4 alpha chain	P30504	6	1.03061	0.00540843	0.0260033	0.144421	0.0001	0.000245	0.240563	6.23e-05	0.000166	0.253204	3.76e-08	1.39e-07	0.507186	0.0444195	0.0652506	0.0961415	0.0258241	0.0416089	0.108782	1.61e-06	4.5e-06	0.362765	0.773821	0.888028	0.012641		3.8e-05	0.000101	0.266623	6.05e-05
ACP2_P11117	1.47082	1.72324	1.70034	-0.113116	-0.403615	-0.464694	-0.0286073	0.453713	-0.0105736	-1.74702	-1.02546	-1.08558	-0.152703	-0.0535655	-0.263182	ACP2	Lysosomal acid phosphatase	P11117	6	1.02794	0.00014	0.00244796	0.193562	0.000571	0.00112837	0.164317	1.53e-05	5.11e-05	0.244057	5.36e-09	2.74e-08	0.499954	0.43085	0.488602	-0.0292448	0.184182	0.235047	0.0504945	1.42e-06	4.01e-06	0.306391	0.0455745	0.211225	0.0797393		5.23e-07	2.37e-06	0.335636	9.48e-06
ATP1A1_P05023	1.87067	1.96966	1.81518	-0.412384	-0.312881	-0.416606	-0.902429	-0.292352	-0.126012	-0.389536	-0.883051	-0.715761	-0.265044	-0.552034	-0.387419	ATP1A1	Sodium/potassium-transporting ATPase subunit alpha-1	P05023	2	1.01286	0.292507	0.431265	0.0288561	0.257385	0.296164	0.0311616	0.367064	0.412536	0.0245748	1.12e-07	3.55e-07	0.281395	0.931432	0.943675	0.00230548	0.8731	0.897169	-0.00428124	3.79e-07	1.28e-06	0.252539	0.806024	0.903177	-0.00658672		4.2e-07	1.96e-06	0.250234	3.14e-07
NPTN_Q9Y639	1.37187	1.18336	1.28855	0.438208	0.617814	0.795291	0.189044	0.112442	0.132618	-0.460593	-1.7077	-1.62684	-1.09967	-0.477597	-0.756804	NPTN	Neuroplastin	Q9Y639	6	1.03283	0.0962639	0.192185	0.110865	1.22e-05	4.2e-05	0.428451	0.00019	0.000437	0.320913	4.88e-07	1.3e-06	0.579638	0.000209	0.000751	0.317586	0.00490601	0.0098202	0.210048	4.82e-06	1.19e-05	0.468773	0.105578	0.323569	-0.107537		0.0296994	0.0420608	0.151188	0.00112857
ACVR1_Q04771	1.41179	1.24374	1.041	0.359591	1.04267	1.20867	0.460448	-0.992053	-1.21689	-0.67324	-0.57249	-1.36957	-0.5402	-0.491354	-0.912119	ACVR1	Activin receptor type-1	Q04771	6	1.01832	0.580263	0.698995	0.0326119	0.000755	0.0014472	0.253769	0.477229	0.521352	0.0420891	0.000153	0.000247	0.306482	0.00213659	0.0047223	0.221157	0.871592	0.896126	0.00947724	0.000405	0.000677	0.27387	0.0029069	0.0390734	-0.21168		0.37613	0.425916	0.0527131	0.000543
CD200R1_Q8TD46	1.32235	1.29045	1.28948	0.0247199	-0.0764908	1.42915	0.331322	0.134792	-0.260847	-0.314878	-1.49292	-1.76843	-0.704944	-0.572603	-0.631148	CD200R1	Cell surface glycoprotein CD200 receptor 1	Q8TD46	6	1.03162	0.183482	0.307671	0.123712	0.00115782	0.00212053	0.367502	0.00735621	0.0116581	0.280545	3.16e-05	5.68e-05	0.554822	0.016237	0.0269207	0.24379	0.0984936	0.135261	0.156832	0.000318	0.000541	0.43111	0.341098	0.586605	-0.0869574		0.0534307	0.0717505	0.18732	0.00842074
HLA-DPA1_P20036	-0.0418471	-0.146043	-0.570376	-0.878242	-1.09807	-0.861587	-0.590129	-0.978644	-0.926444	0.865703	1.86872	1.95003	0.277584	0.497779	0.631575	HLA-DPA1	HLA class II histocompatibility antigen, DP alpha 1 chain	P20036	1	1.08113	0.000637	0.00647221	-0.519181	1.65e-07	2.13e-06	-1.19159	2.79e-07	2.5e-06	-1.13731	5.61e-06	1.17e-05	-0.862165	6.62e-05	0.000347	-0.672413	0.000144	0.000571	-0.618129	0.0109836	0.0148111	-0.342984	0.645172	0.807528	0.054284		0.0137269	0.0207074	0.32943	0.0332318
LMAN2L_Q9H0V9	0.155419	0.27006	-0.129001	-1.01031	-1.40892	-0.998014	-0.796163	-0.524173	-1.29036	0.602521	1.86802	1.57794	0.581657	0.44202	0.659299	LMAN2L	VIP36-like protein	Q9H0V9	4	1.0466	0.0151288	0.0516656	-0.22502	9.21e-07	6.37e-06	-0.71018	3.16e-06	1.45e-05	-0.633457	0.0007	0.00103464	-0.356911	4.68e-05	0.000279	-0.48516	0.000226	0.000803	-0.408437	0.124148	0.144676	-0.131891	0.35583	0.599829	0.0767233		0.00076	0.00147781	0.353269	0.00447322
DPP4_P27487	0.526411	0.543299	0.420926	-0.938206	-1.34994	-0.691567	-0.696939	-0.788161	-1.90399	-0.0229275	1.29578	1.14215	0.546525	0.628096	1.28854	DPP4	Dipeptidyl peptidase 4;Dipeptidyl peptidase 4 membrane form;Dipeptidyl peptidase 4 soluble form	P27487	4	1.01701	0.967043	0.979401	0.00274874	0.00044	0.000894	-0.307863	0.000236	0.000525	-0.331225	0.433649	0.463615	-0.0527512	0.000409	0.00124805	-0.310612	0.00022	0.000785	-0.333974	0.410695	0.443705	-0.0554999	0.726118	0.859779	-0.0233624		0.00190378	0.00340291	0.255112	0.000986
IGSF8_Q969P0	1.88326	1.22426	2	-0.201269	-0.551671	-1.241	-1.376	-0.477696	-0.458597	-0.670858	-0.112994	-0.120454	0.242568	-0.277511	0.110057	IGSF8	Immunoglobulin superfamily member 8	Q969P0	2	1.01633	0.373031	0.511501	0.0367337	0.323486	0.364731	-0.0408674	0.207835	0.245366	-0.0528075	8.4e-05	0.000141	0.226524	0.0736847	0.101948	-0.0776012	0.0429569	0.0650588	-0.0895412	0.000402	0.000672	0.18979	0.768893	0.885343	-0.01194		1.7e-05	4.95e-05	0.267391	1.09e-05
SLC4A7_Q9Y6M7	1.97832	1.01725	1.93653	0.0631407	0.211444	0.468321	-0.10673	-0.217489	-0.111673	-0.654355	-1.16496	-1.01055	-1.18433	-0.649249	-0.575669	SLC4A7	Sodium bicarbonate cotransporter 3	Q9Y6M7	6	1.02186	0.604631	0.716634	0.0218959	0.000639	0.00124603	0.185985	0.0101479	0.0156168	0.124621	3.07e-07	8.61e-07	0.404059	0.00167826	0.0038595	0.164089	0.0275881	0.044121	0.102726	5.7e-07	1.81e-06	0.382163	0.161346	0.401382	-0.0613637		0.000165	0.000374	0.218074	1.57e-05
STIM1_Q13586	1.45582	1.49018	1.35196	0.231819	0.317436	0.465892	0.2462	0.143643	0.350222	-1.07359	-1.69931	-1.43776	-0.714898	-0.528743	-0.598867	STIM1	Stromal interaction molecule 1	Q13586	6	1.0337	0.00012	0.0022371	0.188969	2.79e-08	7.99e-07	0.416999	5.21e-08	8.21e-07	0.395048	8.26e-11	1.08e-09	0.678954	2.01e-05	0.00017	0.228029	5.36e-05	0.000277	0.206079	4.19e-09	3.04e-08	0.489985	0.535902	0.736666	-0.0219504		4.87e-06	1.64e-05	0.261955	2.08e-06
GPR171_O14626	1.36028	1.66779	1.28737	0.250474	0.0350794	0.910734	0.980374	-0.534925	-0.714945	-0.753988	-0.880939	-1.2842	-1.07521	-0.368435	-0.879452	GPR171	Probable G-protein coupled receptor 171	O14626	6	1.02637	0.617924	0.727668	0.0372671	0.00387775	0.00629994	0.257317	0.0412759	0.0560736	0.165669	3.72e-05	6.61e-05	0.452342	0.0102026	0.0179501	0.22005	0.102371	0.139795	0.128402	8.41e-05	0.000158	0.415075	0.231388	0.482236	-0.0916482		0.0195201	0.0286143	0.195025	0.00182672
IL2RB_P14784	1.84226	1.63431	1.71286	-0.76897	-0.244495	0.397212	-0.167625	-0.334938	-0.734708	0.200097	-0.460268	-0.169773	-1.49325	-0.662202	-0.750514	IL2RB	Interleukin-2 receptor subunit beta	P14784	6	1.02257	0.0218525	0.0674442	-0.111533	0.847085	0.866581	-0.00839234	0.409606	0.455473	-0.0363664	5.7e-05	9.78e-05	0.253127	0.031546	0.0482202	0.103141	0.102175	0.139602	0.075167	1.37e-06	3.9e-06	0.364661	0.52354	0.730678	-0.027974		4.17e-05	0.000109	0.26152	1.54e-05
ICOS_Q9Y6W8	-0.538771	-0.582354	-0.594725	-0.362575	-0.619176	-0.447945	-1.0436	-1.11124	-1.24214	1.49693	1.64557	1.48887	0.509771	0.583909	0.817487	ICOS	Inducible T-cell costimulator	Q9Y6W8	1	1.08348	1.92e-07	4.72e-05	-0.469009	1.39e-11	1.3e-08	-1.04503	4.35e-13	2.81e-10	-1.38422	7.91e-12	2.02e-10	-1.09437	1.8e-08	5.51e-06	-0.576022	7.06e-11	1.99e-08	-0.915216	6.87e-09	4.48e-08	-0.62536	6.48e-06	0.000544	-0.339194		0.302622	0.350232	-0.0493379	3.15e-05
UNC93B1_Q9H1C4	1.81374	1.34367	1.03396	-1.08039	0.200166	-0.489885	-0.117337	0.522972	0.419195	-0.674252	-1.11414	-1.77496	-0.856332	0.539372	0.234226	UNC93B1	Protein unc-93 homolog B1	Q9H1C4	6	1.05653	0.0145032	0.0503603	0.302728	0.0983032	0.122875	0.190758	0.00358528	0.00609716	0.381663	3.16e-05	5.68e-05	0.674469	0.314309	0.370234	-0.11197	0.473524	0.536466	0.0789356	0.0042704	0.00610338	0.371741	0.0980718	0.314027	0.190905		0.000619	0.00122994	0.483711	0.017282
ITGAV_P06756	1.41669	1.45259	1.48257	-0.0170351	-0.0475847	-0.0695617	0.176326	0.667605	0.922607	-1.3371	-0.971845	-1.30052	-0.966191	-0.718081	-0.690466	ITGAV	Integrin alpha-V;Integrin alpha-V heavy chain;Integrin alpha-V light chain	P06756	6	1.05415	0.0229998	0.0696293	0.140063	7.49e-06	2.88e-05	0.394224	6.27e-08	9.08e-07	0.609834	6.09e-10	5.01e-09	0.903102	0.000458	0.00137165	0.25416	1.17e-06	1.86e-05	0.469771	4.57e-09	3.25e-08	0.763039	0.00166135	0.0270484	0.215611		4.85e-07	2.22e-06	0.508879	0.000132
HLA-C_Q29865	1.71547	1.66712	1.42684	-0.00358766	0.0602276	-0.0695105	0.502083	-0.195256	0.272318	-0.908795	-1.62573	-1.22575	-0.54138	-0.655121	-0.418927	HLA-C	HLA class I histocompatibility antigen, Cw-18 alpha chain	Q29865	6	1.03805	0.00348582	0.019266	0.14908	3.39e-05	9.7e-05	0.260468	7.79e-06	2.98e-05	0.301616	3.77e-09	2.08e-08	0.595647	0.0193608	0.03143	0.111387	0.00298214	0.00641726	0.152536	1.08e-07	4.33e-07	0.446567	0.340722	0.586317	0.0411486		2.58e-06	9.41e-06	0.335179	1.01e-05
NPC1_O15118	0.993705	2	1.803	0.0106626	-0.136862	-0.516516	-0.723021	-0.764004	-0.406206	-1.14232	-0.606151	-0.826188	0.147783	-0.212956	-0.0254806	NPC1	Niemann-Pick C1 protein	O15118	2	1.01817	0.0212437	0.0661728	0.103281	0.062244	0.0811219	0.0803275	0.483614	0.527779	0.0283329	2.06e-06	4.7e-06	0.323312	0.569036	0.622133	-0.022954	0.0793219	0.111772	-0.0749486	9.75e-05	0.000181	0.22003	0.208886	0.457618	-0.0519946		3.82e-05	0.000101	0.242984	5.44e-06
SLC5A6_Q9Y289	1.79093	0.469904	1.23705	0.638157	0.906848	0.971685	-0.346932	-1.31513	-1.47067	-0.450566	-0.492501	0.152248	-0.304919	-0.302236	-1.48386	SLC5A6	Sodium-dependent multivitamin transporter	Q9Y289	6	1.01974	0.316068	0.457256	-0.0581107	0.0202686	0.0287678	0.147824	0.0833919	0.106633	-0.104668	0.00456741	0.00610708	0.191677	0.0028217	0.00596504	0.205935	0.418441	0.481551	-0.0465575	0.000665	0.00107272	0.249788	0.000609	0.0142294	-0.252493		0.445307	0.495631	0.0438526	0.000155
SLC12A6_Q9UHW9	1.89139	2	1.49812	0.250853	-0.788892	-0.903113	-0.71191	-0.712771	-0.522174	-0.638308	0.0565006	-0.472438	-0.555095	-0.432953	-0.0231666	SLC12A6	Solute carrier family 12 member 6	Q9UHW9	2	1.0176	0.96441	0.977795	0.00174227	0.689231	0.722126	-0.0156656	0.362878	0.408432	-0.036141	1.34e-05	2.58e-05	0.263492	0.657019	0.702599	-0.0174078	0.340998	0.402688	-0.0378833	1.43e-05	3.17e-05	0.26175	0.602036	0.783048	-0.0204755		7.43e-06	2.37e-05	0.279158	3.55e-06
SLC9A6_Q92581	1.22009	2	1.40646	-0.615559	0.185108	0.231611	-1.29386	-0.299133	0.0260259	-1.06331	-0.381834	-0.664599	-0.00961876	-0.892055	-0.242895	SLC9A6	Sodium/hydrogen exchanger 6	Q92581	2	1.0227	0.449538	0.583074	0.0442799	0.147093	0.177522	0.0876676	0.668158	0.702616	0.0249013	7.51e-05	0.000127	0.3271	0.458517	0.515456	0.0433877	0.738303	0.780582	-0.0193786	0.000277	0.000476	0.28282	0.289302	0.540936	-0.0627663		0.00107897	0.00203239	0.239433	0.000155
SIDT2_Q8NBJ9	1.76746	1.00856	1.31789	0.964425	0.132291	0.333439	-0.203014	-0.00540836	0.0569308	-0.854434	-1.18592	-1.60242	-0.827863	-1.23279	0.330845	SIDT2	SID1 transmembrane family member 2	Q8NBJ9	6	1.03933	0.101238	0.199575	0.13722	0.000464	0.000937	0.363889	0.00687908	0.0110036	0.250435	9.07e-06	1.81e-05	0.554965	0.0122907	0.0211414	0.226669	0.169077	0.217589	0.113215	0.000140704	0.000255	0.417744	0.168245	0.410007	-0.113454		0.0291087	0.041266	0.191075	0.00185772
TMEM106B_Q9NUM4	1.71648	1.8077	1.78195	0.127748	-0.26478	-0.2112	-0.14936	0.103759	-0.120049	-1.14651	-1.08825	-0.942526	-0.716776	-0.701873	-0.196308	TMEM106B	Transmembrane protein 106B	Q9NUM4	6	1.02859	0.0105774	0.0403545	0.0873113	0.00013	0.000306	0.158103	7.29e-05	0.000189	0.168306	8.15e-10	6.2e-09	0.474098	0.0307612	0.0472009	0.0707913	0.0159479	0.0272646	0.080995	9.19e-09	5.64e-08	0.386787	0.731635	0.861751	0.0102037		9.6e-08	5.59e-07	0.315996	1.4e-07
ADAM8_P78325	1.3331	1.60923	0.948643	0.95017	0.615844	0.814625	-0.564667	-1.52076	-0.810023	-0.46198	-1.31558	-1.14534	0.0307943	0.0087948	-0.492853	ADAM8	Disintegrin and metalloproteinase domain-containing protein 8	P78325	6	1.01816	0.0175714	0.0577821	0.112503	6.37e-05	0.000166	0.241599	0.976251	0.980101	0.00125041	5.27e-06	1.1e-05	0.310402	0.00819736	0.01489	0.129097	0.0186055	0.031186	-0.111252	0.000379	0.000636	0.197899	6.69e-05	0.00277647	-0.240349		0.119462	0.150532	0.0688023	5.5e-06
IL17RA_Q96F46	1.04566	1.72333	1.39697	-0.109442	0.259252	1.46426	0.485255	-0.745535	-0.732208	-0.72952	-1.26327	-1.20601	-0.568981	-0.445501	-0.574272	IL17RA	Interleukin-17 receptor A	Q96F46	6	1.028	0.200477	0.32837	0.0970158	0.00150449	0.00268806	0.290008	0.0877419	0.111617	0.132945	3.88e-05	6.86e-05	0.443776	0.0191002	0.031067	0.192992	0.625438	0.679816	0.0359291	0.000363	0.000612	0.34676	0.0482829	0.217961	-0.157063		0.0524666	0.0706026	0.153768	0.000886
MCAM_P43121	-0.41428	-0.457644	-0.398807	-0.410789	-0.462392	-0.463337	-1.26572	-1.24052	-1.20335	1.68293	1.35962	1.63594	0.538561	0.445716	0.654067	MCAM	Cell surface glycoprotein MUC18	P43121	1	1.06841	2.94e-08	1.65e-05	-0.388899	8.06e-12	9.67e-09	-0.769446	1.32e-13	1.01e-10	-1.07301	9.22e-12	2.24e-10	-0.76103	3.79e-08	7.3e-06	-0.380547	3.41e-11	1.34e-08	-0.684112	4.9e-08	2.22e-07	-0.372131	4.92e-07	9.19e-05	-0.303566		0.798772	0.827637	0.00841563	3.63e-07
ENPP4_Q9Y6X5	0.510647	0.71746	0.374138	-0.678927	-1.24171	-1.3969	-1.02872	-0.638498	-1.69678	0.322999	1.23734	0.928377	0.691871	0.890425	1.00827	ENPP4	Bis(5-adenosyl)-triphosphatase ENPP4	Q9Y6X5	4	1.02169	0.908591	0.939802	0.00654112	1.81e-05	5.79e-05	-0.372903	1.67e-05	5.51e-05	-0.375887	0.327124	0.354831	-0.0569333	1.52e-05	0.000146	-0.379444	1.41e-05	0.000104	-0.382428	0.276839	0.307148	-0.0634744	0.95822	0.980591	-0.00298386		8.93e-05	0.000214	0.31597	8.19e-05
SLC9A1_P19634	1.39716	1.54858	1.4446	0.347513	0.453257	0.937581	0.326864	-0.469985	-0.269853	-0.886046	-1.23323	-1.16842	-1.26713	-0.637688	-0.523206	SLC9A1	Sodium/hydrogen exchanger 1	P19634	6	1.02938	0.259483	0.394484	0.0573999	1.3e-05	4.42e-05	0.335585	0.00177599	0.00322179	0.191943	1.34e-07	4.15e-07	0.512656	8.04e-05	0.000399	0.278185	0.016418	0.0279715	0.134543	5.08e-07	1.64e-06	0.455257	0.0115242	0.0936021	-0.143642		0.00314129	0.00536491	0.177071	2.04e-05
NAGPA_Q9UK23	2	1.3367	1.7789	-0.130885	0.163753	-0.0267867	-0.523494	-0.548633	0.227387	-1.13377	-0.532632	-1.13314	-0.526468	-0.748391	-0.340532	NAGPA	N-acetylglucosamine-1-phosphodiester alpha-N-acetylglucosaminidase	Q9UK23	6	1.02634	0.164265	0.283366	0.0625542	0.00411285	0.00664846	0.148211	0.0304436	0.0424916	0.103265	2.32e-07	6.73e-07	0.425417	0.064938	0.0909999	0.0856564	0.354512	0.416423	0.0407107	1.35e-06	3.83e-06	0.362863	0.308505	0.557704	-0.0449457		2.21e-05	6.22e-05	0.277206	4.79e-06
TMEM194A_O14524	1.53142	1.65811	1.70037	-0.146099	-0.0340803	0.245741	0.345661	-0.370643	0.37294	-0.097851	-1.14463	-0.794895	-1.18237	-1.128	-0.955675	TMEM194A	Transmembrane protein 194A	O14524	6	1.03411	0.12853	0.237091	-0.0879436	0.0159084	0.0230386	0.150521	0.00783717	0.0123388	0.170734	6.39e-07	1.65e-06	0.49583	0.000762	0.00203929	0.238464	0.000392	0.00122469	0.258677	1.02e-07	4.13e-07	0.583773	0.714651	0.851238	0.0202129		2.81e-05	7.68e-05	0.345309	5.04e-05
HLA-B_Q29718	1.63098	1.30332	1.62925	0.349018	0.643179	-0.0536073	0.101988	-0.0869849	0.189831	-1.31398	-1.45383	-1.19722	-0.788493	-0.626214	-0.327228	HLA-B	HLA class I histocompatibility antigen, B-82 alpha chain	Q29718	6	1.03768	0.00148004	0.0108687	0.165925	8.61e-07	6.08e-06	0.365991	4.89e-06	2.04e-05	0.311226	1.45e-09	9.63e-09	0.636546	0.000332	0.00106695	0.200066	0.00377934	0.0078337	0.145301	5.07e-08	2.28e-07	0.470621	0.205232	0.452864	-0.0547653		2.04e-05	5.81e-05	0.270555	3.07e-06
MPZL1_O95297	-0.0550902	0.304442	0.376637	-0.713188	-0.699161	-0.944311	-1.40621	-1.42504	-1.34204	1.21048	0.746171	0.926409	0.712625	1.07711	1.23116	MPZL1	Myelin protein zero-like protein 1	O95297	4	1.03164	0.793565	0.862227	0.00947321	2.04e-07	2.41e-06	-0.360115	6.53e-09	1.99e-07	-0.484968	0.000812	0.00119025	-0.155124	1.52e-07	1.59e-05	-0.369588	5.19e-09	3.97e-07	-0.494441	0.000503	0.000829	-0.164597	0.00393765	0.047325	-0.124853		7.29e-05	0.000179	0.204991	5.45e-07
TMEM132E_Q6IEE7	1.1725	1.41106	2	0.517446	-0.0328919	0.288905	0.166372	-0.398901	-0.432094	-1.05826	-0.899526	-0.759011	-0.93832	0.129301	-1.3381	TMEM132E	Transmembrane protein 132E	Q6IEE7	6	1.03258	0.597808	0.711963	0.0348241	0.00582036	0.009155	0.21336	0.0739024	0.0957012	0.12545	9.8e-06	1.94e-05	0.456756	0.0162161	0.0268914	0.178535	0.183261	0.234014	0.0906254	2.18e-05	4.63e-05	0.421932	0.195816	0.442455	-0.08791		0.00241935	0.00423437	0.243397	0.000209
TMEM87A_Q8NBN3	1.8947	1.64701	1.94776	-0.613506	-0.201737	0.296599	-0.223277	-0.496464	-0.245945	-0.776636	-0.564581	-0.191184	-0.875294	-0.655079	-0.942374	TMEM87A	Transmembrane protein 87A	Q8NBN3	2	1.02573	0.196692	0.323369	-0.0499672	0.166205	0.198703	0.0538681	0.426568	0.47221	0.0301136	2e-07	5.89e-07	0.373122	0.01452	0.0244307	0.103835	0.0484909	0.0721523	0.0800808	4.76e-08	2.18e-07	0.423089	0.528537	0.73349	-0.0237544		1.13e-06	4.56e-06	0.319254	5.12e-07
MYADM_Q96S97	1.13769	1.19439	0.242121	0.541831	-0.864596	-2	-1.13771	-1.01336	-0.643766	-0.564152	1.25624	0.776267	0.681139	0.167838	0.312844	MYADM	Myeloid-associated differentiation marker	Q96S97	4	1.0247	0.862184	0.909517	-0.0199094	0.0437576	0.0586857	-0.251869	0.0290239	0.0406654	-0.276893	0.534163	0.562838	0.0718244	0.060287	0.0852788	-0.231959	0.0402606	0.0614157	-0.256984	0.42948	0.462402	0.0917338	0.827339	0.913963	-0.0250245		0.0132741	0.0200748	0.323693	0.00870571
CD3G_P09693	1.09791	1.23234	0.919375	0.158387	-0.0246641	-0.552828	-1.79688	-0.958629	-0.986892	-1.05617	-1.0016	0.111993	0.689694	0.982158	1.1858	CD3G	T-cell surface glycoprotein CD3 gamma chain	P09693	2	1.01915	0.000358	0.00447562	0.240863	0.148993	0.179582	0.0765534	0.094398	0.119254	-0.0900897	0.000182	0.00029	0.260519	0.00600066	0.011354	-0.16431	1.9e-05	0.00013	-0.330953	0.699642	0.72421	0.0196556	0.00549157	0.0588452	-0.166643		0.00285287	0.00492136	0.183965	1.06e-05
TSPAN14_Q8NG11	1.66367	2	1.05379	-0.567578	-0.808706	-0.682917	-1.19033	-1.03984	-0.329773	-0.925982	-0.33487	0.0588455	0.196514	0.0931974	0.667831	TSPAN14	Tetraspanin-14	Q8NG11	2	1.02145	0.0491682	0.118153	0.102538	0.403617	0.445687	-0.0407005	0.194924	0.231621	-0.0644764	4.29e-05	7.54e-05	0.288002	0.00978509	0.0173208	-0.143238	0.00376604	0.0078139	-0.167014	0.00181163	0.00273437	0.185464	0.622363	0.794963	-0.0237759		1.16e-05	3.54e-05	0.328703	5.67e-06
ITGA3_P26006	0.709411	0.137187	1.49233	0.508148	-0.865767	-1.55707	-1.97012	-0.590569	-1.1169	0.252142	0.713922	0.909817	0.809921	0.0358265	0.531719	ITGA3	Integrin alpha-3;Integrin alpha-3 heavy chain;Integrin alpha-3 light chain	P26006	4	1.02298	0.748957	0.831005	-0.0292886	0.0277774	0.0384246	-0.222747	0.00313164	0.00539781	-0.326342	0.766165	0.785904	0.0272105	0.050684	0.0732364	-0.193459	0.00580116	0.0113102	-0.297054	0.539325	0.571286	0.0564992	0.268787	0.519816	-0.103595		0.015705	0.0235035	0.249958	0.00177741
ATG9A_Q7Z3C6	-1.33968	-1.49572	-1.90966	0.103598	0.511867	0.998287	1.07176	0.642107	0.555142	0.20855	0.669594	1.19513	-0.82119	-0.701018	0.311231	ATG9A	Autophagy-related protein 9A	Q7Z3C6	3	1.03073	0.00680882	0.030249	-0.217073	0.658706	0.693893	-0.0303722	0.850283	0.869429	0.0129368	1.73e-05	3.26e-05	-0.450658	0.0160336	0.026636	0.186701	0.00472941	0.00951431	0.23001	0.00427734	0.00611121	-0.233585	0.530489	0.734268	0.043309		3.43e-05	9.17e-05	-0.420286	1.3e-05
PRNP_P04156	1.63263	1.19638	1.68486	-0.166968	-1.23267	-0.761261	-1.10207	-0.483436	-1.10084	-0.9706	0.00604287	0.0297964	-0.236044	0.480545	1.02363	PRNP	Major prion protein	P04156	2	1.02327	0.0754111	0.160876	0.112598	0.300942	0.341789	-0.0626726	0.148095	0.179686	-0.0895303	0.000387	0.000591	0.278501	0.0102541	0.0180193	-0.175271	0.00427483	0.00872095	-0.202129	0.0139148	0.0185376	0.165903	0.651749	0.811523	-0.0268576		6.32e-05	0.000158	0.341174	3.05e-05
EPHA2_P29317	-0.561319	1.3063	0.888119	0.791212	-1.49836	-1.15599	-1.55957	-0.459126	-0.6497	0.459775	0.275693	-0.246124	-0.221251	1.14066	1.48968	EPHA2	Ephrin type-A receptor 2	P29317	4	1.0328	0.334845	0.476139	0.168474	0.24162	0.279439	-0.206451	0.1238	0.152253	-0.277119	0.56078	0.588301	0.100375	0.0445393	0.0653694	-0.374925	0.0204138	0.0337925	-0.445592	0.692014	0.717641	-0.068099	0.681099	0.830949	-0.0706677		0.091645	0.118066	0.306826	0.0433133
TNFSF11_O14788	1.50426	0.907384	1.52099	-0.07868	-0.0161141	0.256216	0.291456	0.602514	0.915823	-1.33433	-0.393635	-1.7556	-0.66824	-1.22443	-0.527613	TNFSF11	Tumor necrosis factor ligand superfamily member 11;Tumor necrosis factor ligand superfamily member 11, membrane form;Tumor necrosis factor ligand superfamily member 11, soluble form	O14788	6	1.1196	0.269325	0.405484	0.189106	0.00173539	0.00306603	0.648267	7.66e-05	0.000197	0.941433	2.6e-06	5.79e-06	1.31898	0.0152868	0.0255621	0.459161	0.000547	0.00159263	0.752327	1.3e-05	2.9e-05	1.12988	0.0973162	0.313133	0.293166		0.00134771	0.00248291	0.670716	0.0387921
LAMP1_P11279	1.46287	1.66111	1.65768	-0.0502318	0.0160258	-0.0567603	0.237027	0.347318	0.498166	-1.19488	-1.24707	-1.16902	-0.790743	-0.742972	-0.628523	LAMP1	Lysosome-associated membrane glycoprotein 1	P11279	6	1.05005	0.000127	0.00232628	0.151221	9.72e-09	4.64e-07	0.367424	3.13e-10	2.43e-08	0.489914	2.49e-13	2.17e-11	0.876038	3.76e-06	7.11e-05	0.216203	2.52e-08	1.29e-06	0.338693	2.6e-12	1.44e-10	0.724817	0.000765	0.0163826	0.12249		1.99e-10	3.85e-09	0.508614	5.41e-09
BST1_Q10588	1.12012	0.836055	2	0.111105	-0.122064	-0.02692	0.433986	-0.0446032	-0.881614	-0.434884	-0.914538	-2	-0.54951	1.04207	-0.471413	BST1	ADP-ribosyl cyclase/cyclic ADP-ribose hydrolase 2	Q10588	6	1.05788	0.0404882	0.104019	0.305644	0.0434711	0.0583668	0.300445	0.0743776	0.0962487	0.260426	0.000336	0.000516	0.652391	0.96962	0.976009	-0.00519894	0.741014	0.782756	-0.0452177	0.0229038	0.0297211	0.346747	0.769788	0.885767	-0.0400188		0.021295	0.0309729	0.351946	0.0121148
SLC2A3_P11169	1.05402	1.43014	1.01276	-0.530954	-0.799662	-0.545745	-0.588969	-1.05498	-1.59932	1.69427	0.853714	0.508865	-0.583462	-0.323846	-0.526826	SLC2A3	Solute carrier family 2, facilitated glucose transporter member 3;Solute carrier family 2, facilitated glucose transporter member 14	P11169	2	1.02149	0.000249	0.00346529	-0.264819	0.000108	0.00026	-0.290895	1.01e-05	3.66e-05	-0.371497	0.629435	0.655577	0.0259491	0.627767	0.676224	-0.0260767	0.0637364	0.09197	-0.106679	0.000108	0.0002	0.290768	0.149296	0.388428	-0.080602		4.85e-05	0.000125	0.316845	5.01e-06
CD59_P13987	1.66369	1.58108	1.63686	0.345956	0.338364	0.34317	-0.300352	-0.517639	-0.447676	-1.11295	-1.24858	-1.43827	-0.384949	-0.336254	-0.122442	CD59	CD59 glycoprotein	P13987	6	1.03288	2.94e-06	0.000223	0.196139	1.18e-08	5.11e-07	0.320288	1.45e-05	4.88e-05	0.168139	9.98e-12	2.35e-10	0.576008	0.000251	0.000864	0.124149	0.276613	0.335619	-0.0280008	1.57e-09	1.45e-08	0.379868	3.88e-05	0.00184322	-0.152149		1.59e-07	8.48e-07	0.25572	6.67e-10
PKD2_Q13563	0.699458	1.27475	2	-0.136121	-0.84951	-0.410283	-0.347676	1.21611	0.0228849	-0.956003	0.203894	-0.607291	-1.37352	-0.309257	-0.768381	PKD2	Polycystin-2	Q13563	6	1.05206	0.461071	0.593462	-0.131623	0.980111	0.982098	-0.00440214	0.141839	0.172719	0.271349	0.0017667	0.00248129	0.684128	0.475877	0.532053	0.12722	0.0373524	0.0575248	0.402971	0.000446	0.000742	0.81575	0.136022	0.370903	0.275751		0.00168555	0.00304584	0.68853	0.0336461
PLXNB2_O15031	1.91574	1.53069	2	-0.748236	-0.698193	-0.290917	-0.764552	-0.786848	-0.390077	-0.0252429	-0.454225	-0.460332	-0.540679	-0.328397	-0.11882	PLXNB2	Plexin-B2	O15031	2	1.02303	0.942257	0.96324	-0.00263271	0.242929	0.28076	-0.043657	0.148624	0.18025	-0.0548311	2.29e-07	6.65e-07	0.358341	0.270995	0.324815	-0.0410243	0.167486	0.215905	-0.0521983	2.11e-07	7.72e-07	0.360974	0.758946	0.878829	-0.011174		6.2e-08	3.84e-07	0.401998	4.52e-08
RELL1_Q8IUW5	1.94614	1.78625	1.30439	0.650715	-1.35133	-0.72136	-0.784185	-0.7404	-0.595097	0.0120192	-0.377321	-0.919047	-0.182726	-0.0923714	0.0643167	RELL1	RELT-like protein 1	Q8IUW5	2	1.03117	0.38898	0.526219	0.0622233	0.910732	0.922592	-0.00797668	0.500113	0.543666	-0.0484154	0.000175	0.00028	0.366369	0.333059	0.38959	-0.0702	0.13744	0.181403	-0.110639	0.000835	0.00132517	0.304145	0.57221	0.762795	-0.0404387		0.000144	0.000332	0.374345	5.6e-05
ITGA4_P13612	1.78676	1.63878	1.7867	0.196986	-0.0357807	-0.129682	-0.969371	-0.878063	-0.699069	-0.925314	-1.07546	-0.802566	0.00324644	-0.0230817	0.125923	ITGA4	Integrin alpha-4	P13612	2	1.02153	2.28e-05	0.000778	0.15589	2.94e-05	8.62e-05	0.151895	0.574674	0.614463	0.0137617	2.48e-10	2.55e-09	0.429482	0.869818	0.889512	-0.00399519	5.58e-05	0.000284	-0.142128	5.21e-08	2.33e-07	0.273592	7.3e-05	0.0029616	-0.138133		4.41e-08	2.91e-07	0.277587	3.68e-10
CLSTN1_O94985	1.3682	0.802974	1.83804	0.357427	-0.559397	0.369395	-0.596048	-1.35627	-1.54826	-0.133231	0.872691	0.616373	-1.08862	-0.742441	-0.200832	CLSTN1	Calsyntenin-1;Soluble Alc-alpha;CTF1-alpha	O94985	2	1.03203	0.0120046	0.0440251	-0.192198	0.322798	0.364178	-0.0674228	0.00110826	0.00210644	-0.275522	0.0394677	0.0477077	0.150536	0.0799874	0.109353	0.124776	0.226449	0.281171	-0.0833238	0.000182	0.000323	0.342734	0.00757889	0.0720251	-0.208099		0.00569958	0.00930113	0.217959	2.36e-05
CLSTN3_Q9BQT9	1.6641	1.49069	2	0.450144	-0.518777	-0.528169	-1.02043	-0.513098	0.211101	-1.20995	-0.823947	-0.675712	-0.277526	-0.291619	0.00672164	CLSTN3	Calsyntenin-3	Q9BQT9	2	1.03414	0.0442227	0.109916	0.142981	0.047202	0.0628836	0.140692	0.173113	0.207346	0.0923729	2.09e-06	4.75e-06	0.52612	0.972007	0.978061	-0.00228921	0.443424	0.506861	-0.0506085	5.23e-05	0.000103	0.383138	0.463846	0.69104	-0.0483193		4.94e-05	0.000127	0.385427	1.55e-05
CD47_Q08722	1.52855	2	1.58575	-0.208377	-0.314291	-0.438315	-0.91713	-1.13603	-1.22457	-0.670073	-0.446083	-0.364255	0.192522	0.182128	0.154463	CD47	Leukocyte surface antigen CD47	Q08722	2	1.02436	0.00236233	0.0147876	0.103486	0.345056	0.386676	0.0267495	0.00501468	0.00824493	-0.0925582	1.72e-08	7.12e-08	0.343513	0.0150439	0.0252111	-0.0767369	8.59e-06	7.48e-05	-0.196045	1e-06	2.97e-06	0.240027	0.000814	0.0169646	-0.119308		4.42e-08	2.92e-07	0.316764	1.02e-09
C10orf54_Q9H7M9	1.94274	1.6185	1.37656	-1.13224	-0.00764328	0.0677594	-0.686695	-0.607109	-0.773915	-0.790794	-1.01029	-0.985486	0.425992	0.400941	0.161676	C10orf54	Platelet receptor Gi24	Q9H7M9	2	1.0324	0.000434	0.00495716	0.239921	0.051906	0.0686064	0.108957	0.384816	0.430643	0.0456847	3.54e-07	9.8e-07	0.490901	0.0233292	0.037007	-0.130964	0.00222244	0.00500421	-0.194236	0.000296	0.000506	0.25098	0.235117	0.48621	-0.0632723		5.34e-06	1.78e-05	0.381944	1.04e-06
SLC16A7_O60669	1.78509	1.71339	1.50056	-0.0551367	0.307397	-0.218175	-0.284906	-0.0583794	0.314315	-0.967412	-1.49358	-1.2304	-0.397829	-0.599168	-0.315774	SLC16A7	Monocarboxylate transporter 2	O60669	6	1.04467	0.000966	0.00824002	0.211827	1.74e-05	5.59e-05	0.331771	2.07e-05	6.54e-05	0.326155	1.33e-09	9.09e-09	0.773923	0.0312669	0.0478545	0.119944	0.0385539	0.0591258	0.114328	5.73e-08	2.53e-07	0.562096	0.911433	0.960186	-0.00561534		8.53e-07	3.57e-06	0.442153	7.43e-07
RNF13_O43567	1.42885	1.80582	1.97643	-0.0141233	0.0474291	-0.0339258	-0.324017	0.0902151	-0.130911	-1.11605	-1.40096	-0.727653	-0.330239	-0.6737	-0.597169	RNF13	E3 ubiquitin-protein ligase RNF13	O43567	6	1.04724	0.0118439	0.0435641	0.132686	7.05e-05	0.00018	0.261896	0.000208	0.000471	0.232502	1.98e-09	1.22e-08	0.682645	0.0137032	0.0232098	0.129209	0.0461437	0.0691061	0.0998157	2.53e-08	1.29e-07	0.549958	0.526452	0.732602	-0.0293937		5.33e-07	2.4e-06	0.420749	2.51e-07
MUC16_Q8WXI7	0.596848	0.898432	0.859299	1.79664	0.979544	0.816809	-0.269367	0.119066	0.43306	-1.45481	-0.895418	-1.13539	-1.18045	-1.05145	-0.512821	MUC16	Mucin-16	Q8WXI7	5	1.11679	0.360921	0.500427	0.161581	7.34e-07	5.46e-06	1.54377	0.000368	0.000781	0.821843	5.76e-06	1.19e-05	1.27369	2.43e-06	5.89e-05	1.38219	0.00203983	0.00467191	0.660263	2.28e-05	4.82e-05	1.11211	0.00104813	0.0200578	-0.721929		0.13784	0.171912	-0.270086	0.0204529
F11R_Q9Y624	1.40956	1.70793	1.67239	-0.582943	-1.09797	-0.833285	-1.29929	-1.15319	-0.765389	0.385066	-0.107217	-0.0519625	0.0828277	0.109718	0.523773	F11R	Junctional adhesion molecule A	Q9Y624	2	1.02701	0.44988	0.583248	0.0283048	0.000841	0.00159416	-0.158142	0.000121	0.000292	-0.198754	7.8e-06	1.58e-05	0.263406	0.000213	0.000763	-0.186446	3.45e-05	0.0002	-0.227059	2.45e-05	5.15e-05	0.235101	0.284069	0.535923	-0.040612		4.43e-08	2.92e-07	0.421548	1.52e-08
ITGB7_P26010	1.93073	1.72977	1.7848	0.00454922	-0.18358	0.0766253	-0.86819	-0.885325	-0.892091	-0.641592	-0.909755	-0.462126	0.0172507	-0.457265	-0.243804	ITGB7	Integrin beta-7	P26010	2	1.02434	0.0173635	0.057407	0.0768417	0.00182005	0.00319679	0.110442	0.216316	0.254448	-0.0365315	1.65e-09	1.07e-08	0.431048	0.253237	0.305536	0.0336003	0.00150069	0.00362801	-0.113373	1.69e-08	9.19e-08	0.354207	0.00018	0.00604698	-0.146973		5.36e-08	3.41e-07	0.320606	6.22e-10
NEO1_Q92859	1.3487	1.68636	1.86247	-0.353268	0.198015	0.401416	-0.679252	-0.69554	-0.760355	-1.04638	-1.24955	-1.11039	-0.0943993	0.22784	0.264339	NEO1	Neogenin	Q92859	2	1.03587	2.27e-05	0.000778	0.253935	3.38e-05	9.69e-05	0.243814	0.0487805	0.0652868	0.0848548	4.03e-09	2.2e-08	0.554306	0.798897	0.830327	-0.0101208	0.000857	0.00229873	-0.16908	4.09e-06	1.03e-05	0.300371	0.00137688	0.0241031	-0.158959		2.88e-06	1.04e-05	0.310492	2.84e-08
ADCY7_P51828	1.97356	1.86719	1.50631	-0.560223	-0.929663	-0.346455	-0.864366	-0.859957	-0.832829	-0.323477	-0.518589	-0.53448	0.230373	0.361305	-0.168693	ADCY7	Adenylate cyclase type 7	P51828	2	1.02876	0.00771168	0.0326541	0.109136	0.433398	0.475634	-0.0278853	0.0588275	0.0775474	-0.0716003	3.57e-08	1.33e-07	0.407767	0.0016879	0.00387327	-0.137022	0.000178	0.000672	-0.180737	1.19e-06	3.45e-06	0.298631	0.22755	0.478272	-0.0437151		1.65e-08	1.29e-07	0.435652	5.37e-09
P2RY8_Q86VZ1	1.01654	1.09514	1.22151	0.402166	0.750653	0.630307	-1.45688	-1.04273	-0.925033	-0.963482	-1.07135	-1.3389	0.256187	0.97402	0.451853	P2RY8	P2Y purinoceptor 8	Q86VZ1	2	1.03315	1.39e-06	0.000146	0.364908	1.12e-06	7.29e-06	0.372203	0.932761	0.942068	-0.00367495	5.86e-08	2.02e-07	0.48408	0.867054	0.887271	0.00729459	1.24e-06	1.94e-05	-0.368583	0.015718	0.0208145	0.119172	1e-06	0.000148	-0.375878		0.0216794	0.0314829	0.111878	5.37e-08
ADAM10_O14672	1.67715	1.83642	1.79455	0.413687	-0.183917	0.0805492	-0.0896032	-0.404076	-0.212164	-0.906592	-0.989116	-1.01149	-0.701085	-0.629327	-0.674989	ADAM10	Disintegrin and metalloproteinase domain-containing protein 10	O14672	6	1.03444	0.049271	0.118298	0.0748011	3.86e-06	1.72e-05	0.266883	0.000159	0.000372	0.182595	7.57e-11	1.01e-09	0.681435	0.0001	0.000457	0.192082	0.00818104	0.0152449	0.107794	3.11e-10	4.14e-09	0.606634	0.0296737	0.166554	-0.0842875		2.87e-08	2.03e-07	0.414552	3.25e-09
LNPEP_Q9UIQ6	1.69024	1.7068	1.67719	-0.689054	-1.03114	-0.964785	-1.04695	-0.479079	-1.07113	-0.562285	0.121361	0.171698	0.140949	0.0295312	0.306647	LNPEP	Leucyl-cystinyl aminopeptidase;Leucyl-cystinyl aminopeptidase, pregnancy serum form	Q9UIQ6	2	1.02608	0.259801	0.394824	0.0490699	0.00225789	0.00389099	-0.158827	0.00292636	0.00507837	-0.153053	1.57e-06	3.68e-06	0.351313	0.00027	0.000911	-0.207896	0.000344	0.00110795	-0.202123	7.68e-06	1.81e-05	0.302243	0.891765	0.948325	0.00577332		2.35e-08	1.71e-07	0.510139	2.68e-08
ADAM17_P78536	1.81051	1.6773	1.90156	0.0551946	-0.111765	0.165257	-0.384726	-0.283761	-0.297807	-0.994773	-1.21578	-0.808612	-0.64025	-0.537985	-0.334365	ADAM17	Disintegrin and metalloproteinase domain-containing protein 17	P78536	6	1.03686	0.00206126	0.013498	0.120488	2.7e-06	1.34e-05	0.250151	0.00017	0.000396	0.164179	2.67e-11	4.73e-10	0.672476	0.00119728	0.00292735	0.129663	0.184879	0.235864	0.0436909	2.95e-10	3.97e-09	0.551988	0.0166565	0.119192	-0.085972		7.26e-09	6.6e-08	0.422325	7.98e-10
PLXNC1_O60486	1.45768	1.30045	1.45072	0.506458	0.322232	0.19313	0.131541	0.161426	0.541602	-1.36962	-1.65785	-1.12922	-0.553933	-1.00993	-0.344684	PLXNC1	Plexin-C1	O60486	6	1.10203	0.000942	0.00812853	0.343856	2.76e-07	2.89e-06	0.792057	4.17e-07	3.26e-06	0.763417	1.03e-09	7.48e-09	1.27952	9.87e-05	0.000454	0.448201	0.000179	0.000677	0.419561	4.13e-08	1.93e-07	0.93566	0.726482	0.859783	-0.0286402		4.48e-05	0.000116	0.487458	2.58e-05
BTN3A3_O00478	1.56192	2	1.88764	-0.643577	-0.708208	-0.397009	-0.453644	-0.404101	-0.560728	-0.762348	-0.723949	-0.511721	-0.215371	-0.312953	0.070593	BTN3A3	Butyrophilin subfamily 3 member A3	O00478	2	1.03142	0.00824804	0.034252	0.113425	0.621093	0.658814	0.0183525	0.260474	0.302369	0.0426769	1.49e-09	9.79e-09	0.561202	0.0214877	0.0343976	-0.0950721	0.0734083	0.104296	-0.0707478	2.15e-08	1.12e-07	0.447778	0.513958	0.724037	0.0243243		2.21e-09	2.51e-08	0.54285	3.82e-09
ATP1A3_P13637	1.33125	1.92579	1.79812	0.633342	-0.813447	-0.515293	-0.952793	-0.0869062	0.154693	-0.496216	-1.14266	-0.977907	-0.545856	-0.441834	0.129713	ATP1A3	Sodium/potassium-transporting ATPase subunit alpha-3	P13637	2	1.03921	0.141494	0.253939	0.154194	0.111083	0.137378	0.168447	0.147194	0.178696	0.151824	1.42e-05	2.72e-05	0.672596	0.886983	0.903656	0.0142531	0.981141	0.984775	-0.00236972	0.000169	0.000301	0.518402	0.868372	0.935988	-0.0166228		0.000216	0.000476	0.504149	0.000162
CD5_P06127	1.83802	1.73811	1.92532	-0.301407	-0.22743	-0.458901	-0.700946	-0.230633	0.151283	-1.166	-0.79917	-0.404383	-0.624838	-0.641518	-0.0975096	CD5	T-cell surface glycoprotein CD5	P06127	2	1.03506	0.169903	0.290616	0.0838836	0.0675284	0.087375	0.115256	0.0392387	0.0535571	0.132559	5.52e-08	1.93e-07	0.656515	0.595562	0.647343	0.0313727	0.41394	0.476698	0.0486752	2.62e-07	9.23e-07	0.572631	0.768815	0.885343	0.0173026		4.91e-07	2.24e-06	0.541259	7.03e-07
GPM6A_P51674	1.69919	1.5178	1.7375	0.0265301	-0.456161	-1.37449	-1.17783	-0.825612	-0.260611	0.692294	-0.735882	-0.0771961	-0.164177	0.0997988	-0.701157	GPM6A	Neuronal membrane glycoprotein M6-a	P51674	2	1.04002	0.597572	0.711782	-0.0468421	0.181676	0.21539	-0.122297	0.0958688	0.12093	-0.155711	0.000998	0.00144141	0.368726	0.399353	0.457179	-0.0754547	0.23102	0.286341	-0.108869	0.000379	0.000638	0.415568	0.705707	0.846071	-0.0334143		8.67e-05	0.000209	0.491022	4.66e-05
RECK_O95980	1.85509	1.65868	2	-0.279302	-0.566093	0.142268	0.0925896	-0.571947	-0.324773	-0.836987	-0.328476	-0.728068	-0.880762	-0.777825	-0.458826	RECK	Reversion-inducing cysteine-rich protein with Kazal motifs	O95980	2	1.04092	0.736678	0.821293	-0.0185881	0.0913988	0.115153	0.0988345	0.119061	0.147028	0.0904486	5.61e-08	1.95e-07	0.615367	0.0496756	0.0719773	0.117423	0.0656366	0.0944686	0.109037	3.98e-08	1.86e-07	0.633955	0.879201	0.941754	-0.00838593		4.08e-07	1.91e-06	0.516532	3.41e-07
SELPLG_Q14242	2	1.53056	1.54494	-0.190616	0.393266	0.0276958	0.0129875	-0.471504	0.0159458	-1.05281	-1.00137	-1.19141	-0.599907	-0.486001	-0.61709	SELPLG	P-selectin glycoprotein ligand 1	Q14242	6	1.04801	0.0160476	0.0540248	0.145585	3.4e-05	9.74e-05	0.328048	0.000247	0.000548	0.264541	1.95e-09	1.2e-08	0.793371	0.00423331	0.00838775	0.182463	0.0414065	0.0628353	0.118955	2.13e-08	1.11e-07	0.647785	0.247511	0.498761	-0.0635078		9.07e-07	3.77e-06	0.465322	2.19e-07
SLC38A9_Q8NBW4	1.84794	1.89988	1.82282	-0.626077	-0.639215	-0.531041	-0.911697	-0.675406	-0.655627	-0.729424	-0.446003	-0.0958952	0.148383	-0.143445	-0.265199	SLC38A9	Sodium-coupled neutral amino acid transporter 9	Q8NBW4	2	1.03425	0.0604215	0.136869	0.068647	0.304186	0.345333	-0.0356461	0.0697835	0.0908353	-0.0659546	5.15e-09	2.66e-08	0.464542	0.00820968	0.014902	-0.104293	0.00148736	0.00360198	-0.134602	3.36e-08	1.63e-07	0.395895	0.3795	0.619907	-0.0303085		2.14e-09	2.44e-08	0.500188	1.06e-09
PIEZO1_Q92508	1.83802	2	1.63112	-0.270024	-0.475204	-0.216577	-0.694458	-0.939235	-1.18288	-0.269158	-0.451949	-0.475989	-0.115888	-0.148832	-0.285947	PIEZO1	Piezo-type mechanosensitive ion channel component 1	Q92508	2	1.03128	0.197157	0.324005	0.0411265	0.628646	0.665984	0.0149695	0.00485507	0.00801168	-0.103032	4.34e-09	2.32e-08	0.427739	0.402621	0.460443	-0.026157	0.000401	0.00124467	-0.144159	1.43e-08	8.06e-08	0.386613	0.00191813	0.0299407	-0.118002		6.61e-09	6.11e-08	0.41277	3.27e-10
DSG2_Q14126	1.5906	1.58007	1.46384	0.424927	0.077758	-0.193835	-0.0553389	0.102293	0.731774	-0.301379	-0.919811	-0.949532	-1.22735	-1.2393	-1.08472	DSG2	Desmoglein-2	Q14126	6	1.0689	0.0525269	0.123707	-0.192826	0.00215453	0.00373123	0.346308	0.000571	0.00115374	0.411933	1.33e-07	4.13e-07	0.950448	5.27e-05	0.000302	0.539134	1.72e-05	0.00012	0.604759	1.58e-08	8.72e-08	1.14327	0.479579	0.700309	0.0656252		1.74e-05	5.06e-05	0.60414	5.33e-05
HLA-DRB1_Q30167	1.90552	1.29267	1.97876	-0.532087	-0.283651	-0.208089	-0.357715	-0.777542	-0.313033	0.618592	-0.0298987	-0.331858	-1.16128	-0.697557	-1.10284	HLA-DRB1	HLA class II histocompatibility antigen, DRB1-10 beta chain	Q30167	6	1.03726	0.000958	0.00821189	-0.266643	0.112737	0.139321	-0.106099	0.0415003	0.0563601	-0.141264	2.2e-05	4.07e-05	0.407616	0.0233691	0.0370492	0.160545	0.065814	0.0946915	0.125379	9.83e-08	3.99e-07	0.67426	0.581882	0.770477	-0.0351654		2.01e-06	7.57e-06	0.513715	9.82e-07
SLC1A2_P43004	1.69939	1.55514	1.82498	0.485843	-0.299606	-0.884455	-0.0841706	-0.224257	0.0301231	0.17814	-0.430379	-0.662604	-0.929695	-1.38026	-0.878196	SLC1A2	Excitatory amino acid transporter 2	P43004	6	1.06923	0.0229887	0.0696208	-0.236922	0.809104	0.832796	0.0225765	0.481746	0.52615	0.0663395	1.45e-05	2.79e-05	0.624727	0.014449	0.0243259	0.259499	0.00584099	0.0113746	0.303261	4.79e-07	1.55e-06	0.861649	0.640677	0.805858	0.043763		2.1e-05	5.95e-05	0.60215	4.39e-05
ITGAL_P20701	1.91703	1.96548	1.7748	-0.470324	-0.831252	-0.68578	-0.434498	-0.44828	-0.588241	-0.863211	-0.530668	-0.248861	-0.185869	-0.216167	-0.15416	ITGAL	Integrin alpha-L	P20701	2	1.0292	0.0294027	0.0825951	0.0859506	0.450195	0.492652	-0.0272607	0.704247	0.736457	0.013584	6.96e-10	5.52e-09	0.577467	0.00676408	0.012597	-0.113211	0.0597966	0.0868669	-0.0723666	4.77e-09	3.35e-08	0.491516	0.264609	0.515294	0.0408447		3.99e-10	6.45e-09	0.604727	9.26e-10
LAMP2_P13473	1.22582	1.8334	1.55121	0.119377	-0.111796	0.825409	0.702569	-0.547478	-1.00881	-0.795664	-0.982329	-1.2914	-0.843215	-0.290184	-0.386906	LAMP2	Lysosome-associated membrane glycoprotein 2	P13473	6	1.04829	0.1888	0.313812	0.160167	0.00410756	0.00664119	0.403485	0.0691258	0.090035	0.229088	1.33e-05	2.56e-05	0.794051	0.0554444	0.0791529	0.243318	0.560494	0.619812	0.0689208	0.000116	0.000213	0.633884	0.155024	0.394295	-0.174397		0.00507485	0.00836285	0.390567	0.000321
AMICA1_Q86YT9	1.81859	2	1.84009	-0.455226	-0.399407	-0.162965	-0.449441	-0.781107	-0.96595	-0.64412	-0.481961	-0.303315	-0.474047	-0.31844	-0.23465	AMICA1	Junctional adhesion molecule-like	Q86YT9	2	1.03266	0.394587	0.531225	0.0291566	0.383806	0.42577	0.0298481	0.117443	0.145286	-0.0556014	1.42e-09	9.5e-09	0.514627	0.98365	0.987058	0.000691	0.0241616	0.0392159	-0.084758	2.84e-09	2.26e-08	0.48547	0.0232348	0.145815	-0.0854494		2.89e-09	3.08e-08	0.484779	4.13e-10
LY75_O60449	1.77399	1.96111	1.8818	-0.278037	-0.499154	-0.212349	-0.646955	-0.899881	-0.945954	-0.367885	-0.493863	-0.175203	-0.602391	-0.442136	-0.0530939	LY75	Lymphocyte antigen 75	O60449	2	1.03033	0.900584	0.934281	-0.00428035	0.922224	0.932996	0.00334485	0.00947611	0.0146609	-0.10271	5.07e-09	2.63e-08	0.46943	0.824011	0.852002	0.0076252	0.0120643	0.0213553	-0.0984293	4.55e-09	3.25e-08	0.47371	0.00784585	0.0737282	-0.106054		5.52e-09	5.22e-08	0.466085	4.76e-10
LYSMD3_Q7Z3D4	1.79265	1.98867	1.58847	-0.0958074	-0.236274	0.0539934	0.214669	-0.546264	-0.283541	-0.594368	-1.28099	-0.893366	-0.680601	-0.640945	-0.386297	LYSMD3	LysM and putative peptidoglycan-binding domain-containing protein 3	Q7Z3D4	6	1.04911	0.108785	0.210142	0.101428	0.00146638	0.00262722	0.238123	0.00407712	0.00684626	0.205898	9.6e-09	4.41e-08	0.778101	0.0374373	0.0561727	0.136695	0.0995873	0.136541	0.104471	4.89e-08	2.22e-07	0.676673	0.592971	0.777569	-0.0322243		6.26e-07	2.75e-06	0.539978	3.29e-07
PTTG1IP_P53801	1.42872	1.63203	1.38183	0.173177	0.441391	0.452672	0.062267	-0.0429146	0.452093	-0.920262	-1.47805	-1.47265	-0.778124	-0.503439	-0.828732	PTTG1IP	Pituitary tumor-transforming gene 1 protein-interacting protein	P53801	6	1.07189	0.00396996	0.0210288	0.254083	2.84e-07	2.94e-06	0.712633	1.17e-06	6.88e-06	0.626654	6.45e-10	5.22e-09	1.19973	2.98e-05	0.000215	0.45855	0.000206	0.00075	0.372571	1.1e-08	6.47e-08	0.945645	0.255796	0.506229	-0.085979		1.64e-05	4.81e-05	0.487095	3.07e-06
DSG3_P32926	0.528629	2	0.491488	0.122194	0.182728	0.693346	-1.56116	-0.940117	0.0068292	-0.789465	1.5241	-0.302913	-0.801879	-0.765605	-0.619366	DSG3	Desmoglein-3	P32926	2	1.0443	0.161796	0.280026	-0.261583	0.753014	0.782349	0.0565952	0.12142	0.149655	-0.292311	0.13429	0.152353	0.281663	0.094574	0.126818	0.318179	0.864155	0.889677	-0.0307271	0.00897647	0.012272	0.543247	0.0697021	0.264274	-0.348906		0.224001	0.266632	0.225068	0.00644783
ACVR2A_P27037	1.1025	1.10715	1.68662	-0.344586	0.207652	-1.22152	-0.150363	-0.760178	-1.75493	-1.24214	-0.679229	0.499146	0.875595	0.0798285	0.594458	ACVR2A	Activin receptor type-2A	P27037	2	1.05345	0.0664903	0.146418	0.264731	0.966291	0.970681	0.00567945	0.416302	0.461941	-0.110739	0.00343364	0.00465558	0.473729	0.0717683	0.0995583	-0.259052	0.0140686	0.0244447	-0.37547	0.137502	0.15931	0.208997	0.393468	0.632273	-0.116418		0.0037235	0.00627504	0.468049	0.00073
HLA-DRB1_P01911	1.78918	1.16727	1.75143	-1.0693	-0.639269	-0.755363	-0.918259	-1.13563	-1.00327	0.666476	0.451871	0.474751	-0.314494	-0.119132	-0.346264	HLA-DRB1	HLA class II histocompatibility antigen, DRB1-15 beta chain;HLA class II histocompatibility antigen, DRB1-13 beta chain;HLA class II histocompatibility antigen, DRB1-3 chain	P01911	2	1.03407	0.000522	0.00559081	-0.181108	3.19e-06	1.5e-05	-0.309635	7.31e-07	4.89e-06	-0.354911	4.62e-05	8.07e-05	0.237722	0.00621007	0.0116844	-0.128527	0.000728	0.00201226	-0.173803	1.14e-07	4.54e-07	0.418831	0.269171	0.52008	-0.0452761		5.09e-09	4.88e-08	0.547357	1.98e-09
TNFRSF8_P28908	0.38823	-0.571789	0.424155	-0.300679	-0.1198	-0.0508742	-1.00804	-1.25553	-1.30835	1.96674	1.56054	1.46232	-0.506561	-0.362627	-0.317736	TNFRSF8	Tumor necrosis factor receptor superfamily member 8	P28908	1	1.07892	5.28e-07	9.05e-05	-0.963134	2.02e-06	1.09e-05	-0.851552	1.26e-08	3.11e-07	-1.33504	8.77e-06	1.75e-05	-0.740534	0.2999	0.355003	0.111582	0.00338223	0.00714101	-0.371903	0.0510204	0.0626366	0.2226	0.000468	0.0120968	-0.483486		0.302248	0.349894	0.111017	7.57e-05
HLA-DRB1_Q9TQE0	2	1.88292	1.7782	-0.394781	-0.390811	-0.436878	-0.76035	-0.903307	-0.616177	0.0138269	-0.4458	-0.476121	-0.294948	-0.5382	-0.426386	HLA-DRB1	HLA class II histocompatibility antigen, DRB1-9 beta chain	Q9TQE0	2	1.03522	0.424773	0.560647	-0.0264637	0.474089	0.516579	-0.0236728	0.00698016	0.0111356	-0.103293	1.55e-09	1.01e-08	0.495331	0.93204	0.944178	0.00279088	0.0329976	0.051584	-0.0768295	8.32e-10	8.66e-09	0.521795	0.0280777	0.161673	-0.0796204		8.87e-10	1.23e-08	0.519004	1.58e-10
TACSTD2_P09758	0.442263	1.41887	1.84295	1.09268	-1.51986	-0.50322	-1.50331	-0.563583	-0.430763	-0.346133	-0.387465	-0.700977	-0.25536	0.551402	0.862499	TACSTD2	Tumor-associated calcium signal transducer 2	P09758	2	1.03795	0.150737	0.265562	0.250997	0.770915	0.799267	0.0488011	0.541647	0.583232	-0.102899	0.00995791	0.0128426	0.497391	0.240239	0.291359	-0.202196	0.0509638	0.0754443	-0.353897	0.157761	0.181381	0.246393	0.37244	0.614278	-0.151701		0.0174788	0.0259112	0.448589	0.0030446
ITGB5_P18084	2	1.37001	1.33673	-0.521356	-0.769965	-0.89889	-1.16448	-0.608376	-1.5225	-0.240179	-0.113158	0.223385	0.546604	-0.0397351	0.390362	ITGB5	Integrin beta-5	P18084	2	1.03965	0.201578	0.329787	0.0778502	0.0185627	0.0265529	-0.156147	0.0012205	0.00229845	-0.239906	2.94e-05	5.31e-05	0.367448	0.00147257	0.0034682	-0.233998	0.000116	0.000486	-0.317756	0.000264	0.000455	0.289598	0.171589	0.413702	-0.0837587		7.3e-07	3.14e-06	0.523595	1.39e-07
PLP1_P60201	0.575642	1.56874	1.03954	-1.02315	-1.17948	0.421192	-1.34811	-0.791177	0.482584	-1.69984	-0.0102271	0.721614	-0.133099	1.16799	0.207788	PLP1	Myelin proteolipid protein	P60201	2	1.05136	0.271063	0.407615	0.284929	0.689291	0.722126	-0.101268	0.735927	0.765	-0.0853397	0.0513992	0.0613184	0.532839	0.143492	0.184492	-0.386197	0.159333	0.206504	-0.370269	0.335394	0.367599	0.24791	0.949695	0.977624	0.0159285		0.0241803	0.0348317	0.634107	0.0272669
SLAMF1_Q13291	1.95157	1.79518	1.8426	0.0596041	-0.388956	-0.0995752	-0.688057	-0.977023	-0.892929	-0.461839	-0.437776	-0.545139	-0.517307	-0.254246	-0.38611	SLAMF1	Signaling lymphocytic activation molecule	Q13291	2	1.03639	0.478408	0.610577	0.0223582	0.0231595	0.0325085	0.079111	0.0145237	0.0216144	-0.0866986	2.62e-10	2.66e-09	0.547805	0.0872867	0.118045	0.0567529	0.00364683	0.00760413	-0.109057	4.33e-10	5.25e-09	0.525447	0.000133	0.00467067	-0.16581		1.71e-09	2.06e-08	0.468694	4.39e-11
TNFSF13B_Q9Y275	1.26203	1.63583	1.66325	0.548315	0.0450529	-0.602176	-0.325928	0.423506	0.837754	-0.967124	-0.776745	-1.28018	-1.05222	-0.831355	-0.580009	TNFSF13B	Tumor necrosis factor ligand superfamily member 13B;Tumor necrosis factor ligand superfamily member 13b, membrane form;Tumor necrosis factor ligand superfamily member 13b, soluble form	Q9Y275	6	1.09114	0.548358	0.670268	0.0984906	0.0057935	0.00911788	0.529866	0.000841	0.00163603	0.695779	1.79e-06	4.13e-06	1.33293	0.0186128	0.0303506	0.431375	0.00261734	0.00574707	0.597288	4.04e-06	1.02e-05	1.23444	0.318353	0.566748	0.165913		0.000257	0.000554	0.803067	0.00164585
PLAUR_Q03405	1.23082	0.393473	1.2802	-0.708222	-0.00573362	-0.378043	-0.930017	-1.74404	-1.09625	1.85292	0.494003	-0.164101	0.453534	0.292517	-0.971047	PLAUR	Urokinase plasminogen activator surface receptor	Q03405	2	1.05155	0.126488	0.234731	-0.233869	0.0450069	0.0601309	-0.31808	0.00148343	0.00273183	-0.578222	0.632186	0.658197	0.0700949	0.566064	0.619206	-0.0842112	0.0320986	0.050385	-0.344354	0.053838	0.065884	0.303964	0.0925731	0.303792	-0.260142		0.0180931	0.0267183	0.388175	0.000609
NT5E_P21589	1.76966	2	1.73231	-0.30403	-0.86791	-0.895499	-0.979085	-0.362046	-0.406374	-0.19092	-0.119145	-0.333216	0.0518154	-0.636909	-0.495633	NT5E	5-nucleotidase	P21589	2	1.03922	0.516119	0.642834	-0.038952	0.0493665	0.0654765	-0.126813	0.116354	0.144108	-0.0983247	4.64e-07	1.24e-06	0.550492	0.156524	0.199236	-0.087861	0.327685	0.389596	-0.0593727	2.16e-07	7.87e-07	0.589444	0.633491	0.800917	0.0284883		4.42e-08	2.92e-07	0.677305	7.25e-08
SLCO3A1_Q9UIG8	1.01833	1.25817	1.21702	0.794499	-0.747192	0.236377	-1.01939	-1.90506	-1.89858	-0.179158	0.33794	0.195073	0.107066	0.209941	0.374944	SLCO3A1	Solute carrier organic anion transporter family member 3A1	Q9UIG8	2	1.05358	0.739593	0.823419	0.0265008	0.944879	0.952704	-0.00550024	0.000191	0.000437	-0.405778	0.00788349	0.0102761	0.246097	0.688446	0.730626	-0.032001	0.000108	0.000461	-0.432279	0.015003	0.0198959	0.219596	0.000215	0.00689755	-0.400278		0.00689734	0.0110666	0.251597	1.76e-06
ATP1B3_P54709	1.89117	1.87066	1.98647	-0.460946	-0.35279	-0.385327	-0.527285	-0.793635	-0.374061	-0.552034	-0.661112	-0.500274	-0.484942	-0.362979	-0.292921	ATP1B3	Sodium/potassium-transporting ATPase subunit beta-3	P54709	2	1.03295	0.109972	0.211753	0.0503052	0.14715	0.177564	0.04519	0.9567	0.963582	0.00161995	1.69e-11	3.44e-10	0.655567	0.863949	0.88467	-0.00511517	0.120737	0.161927	-0.0486852	4.49e-11	9.82e-10	0.605262	0.160989	0.401089	-0.0435701		4.05e-11	1.22e-09	0.610377	1.74e-11
CD93_Q9NPY3	0.923456	0.269364	1.67212	-0.624937	-0.823472	-1.41123	-1.26196	0.952046	-1.30465	0.0838771	1.20299	0.982249	-0.767931	0.0915189	0.0165601	CD93	Complement component C1q receptor	Q9NPY3	4	1.07589	0.104052	0.203526	-0.43987	0.00929804	0.0140592	-0.770232	0.0376368	0.0515465	-0.583249	0.727374	0.748765	0.0894803	0.211621	0.260946	-0.330362	0.577906	0.636135	-0.143379	0.0556425	0.0679832	0.529351	0.469994	0.695116	0.186983		0.00473484	0.00784255	0.859713	0.0193763
ANO6_Q4KMQ2	1.88582	1.93133	1.92085	-0.275539	-0.367122	-0.44801	-0.368652	-0.310868	-0.313325	-0.782847	-0.53819	-0.660982	-0.504515	-0.638102	-0.529852	ANO6	Anoctamin-6	Q4KMQ2	2	1.04394	0.235765	0.369044	0.0315163	0.00349927	0.00575516	0.090751	0.00167991	0.00306204	0.100711	3.03e-13	2.35e-11	0.786	0.0364955	0.0549559	0.0592347	0.0175113	0.0296179	0.0691948	5.02e-13	5.22e-11	0.754484	0.700511	0.843122	0.00996006		1.38e-12	1.33e-10	0.695249	1.65e-12
IL3RA_P26951	1.57412	1.7338	1.93275	-0.624467	0.0263252	0.201235	0.14916	-0.518998	-0.141527	-1.00495	-1.18097	-0.955322	-0.387363	-0.0501751	-0.753615	IL3RA	Interleukin-3 receptor subunit alpha	P26951	6	1.07097	0.0146606	0.0506429	0.23489	0.0016775	0.00297	0.330557	0.00228254	0.00405747	0.316771	2.62e-08	1.02e-07	1.00961	0.270823	0.324701	0.0956674	0.342796	0.404641	0.0818809	5.32e-07	1.7e-06	0.774717	0.870799	0.937174	-0.0137865		2.23e-06	8.32e-06	0.679049	1.8e-06
CD96_P40200	1.61302	1.59009	1.72631	-0.185029	-0.0168588	0.175392	0.364079	-0.0292564	0.284925	-0.753323	-1.14032	-1.48246	-0.785409	-0.70274	-0.658426	CD96	T-cell surface protein tactile	P40200	6	1.08507	0.022212	0.0682277	0.198721	9.73e-06	3.52e-05	0.541375	1.52e-06	8.35e-06	0.645824	3.19e-10	3.06e-09	1.34237	0.000656	0.00181055	0.342655	6.38e-05	0.000314	0.447103	2.18e-09	1.87e-08	1.14365	0.194527	0.441401	0.104448		1.39e-07	7.59e-07	0.800994	6.66e-07
CD6_P30203	1.88569	1.7806	1.83374	-0.0361909	0.0509424	-0.00346914	-0.462252	-0.583821	-0.224724	-0.716123	-1.08163	-0.918263	-0.538986	-0.495359	-0.490152	CD6	T-cell differentiation antigen CD6	P30203	6	1.04649	0.00269013	0.0162238	0.122899	1.42e-06	8.53e-06	0.281308	0.000629	0.00126032	0.149067	3.15e-12	1.07e-10	0.847445	0.000381	0.00118484	0.158408	0.442296	0.505817	0.0261679	2.16e-11	5.9e-10	0.724546	0.00158958	0.0264399	-0.13224		4.35e-10	6.88e-09	0.566138	3.4e-11
ICAM2_P13598	1.14406	1.15829	1.1556	-0.428456	-0.786384	-0.768664	-1.37623	-1.3676	-1.77968	0.331987	0.491804	0.707946	0.323248	0.499656	0.694429	ICAM2	Intercellular adhesion molecule 2	P13598	2	1.04414	0.975122	0.984024	-0.00126067	3.87e-06	1.72e-05	-0.307667	8.56e-09	2.41e-07	-0.529978	0.00101478	0.00146405	0.168589	4.04e-06	7.46e-05	-0.306406	8.8e-09	6.01e-07	-0.528717	0.000958	0.00150537	0.16985	9.68e-05	0.00368005	-0.222311		2.99e-08	2.1e-07	0.476256	3.16e-10
TSPAN31_Q12999	1.68098	1.29223	1.17986	0.300648	0.897612	0.21838	-0.0874237	0.0774359	0.73583	-0.993323	-1.0323	-1.09116	-1.0657	-1.09028	-1.02279	TSPAN31	Tetraspanin-31	Q12999	6	1.09871	0.922587	0.949835	-0.012685	7.88e-06	2.99e-05	0.927717	4.1e-05	0.000116	0.786353	4.38e-08	1.59e-07	1.4877	6.85e-06	9.68e-05	0.940402	3.51e-05	0.000202	0.799038	3.97e-08	1.86e-07	1.50039	0.28993	0.541508	-0.141364		0.000813	0.00157128	0.559983	0.00012
TMIGD2_Q96BF3	1.46256	1.94376	1.06514	-1.03238	-0.382632	-0.160698	-1.29212	-1.68737	-0.335548	0.268324	-0.629326	0.0260702	-0.113477	0.100132	0.767558	TMIGD2	Transmembrane and immunoglobulin domain-containing protein 2	Q96BF3	2	1.04836	0.356617	0.495618	0.0981837	0.296079	0.336721	-0.111853	0.0217566	0.0312333	-0.268649	0.00107346	0.00154447	0.433284	0.0621583	0.0875732	-0.210037	0.00356693	0.00746904	-0.366833	0.00639491	0.00893905	0.335101	0.151227	0.390235	-0.156796		0.000158	0.00036	0.545137	1.42e-05
CD55_P08174	1.81619	1.81893	1.90551	-0.285423	-0.385663	-0.59411	-0.912539	-0.779524	-0.806191	-0.602383	-0.726598	-0.444146	-0.0121864	0.0140907	-0.00596252	CD55	Complement decay-accelerating factor	P08174	2	1.03969	7.89e-05	0.00172717	0.1567	0.124438	0.152414	0.0449915	0.0358205	0.0492436	-0.0642302	8.48e-12	2.11e-10	0.647837	0.00137456	0.00327804	-0.111709	2.52e-06	3.25e-05	-0.220931	2.49e-10	3.46e-09	0.491137	0.00162542	0.0268274	-0.109222		2.05e-11	7.37e-10	0.602846	2.65e-12
ITGB1_P05556	1.80331	1.94174	1.81521	-0.160881	-0.235026	-0.347008	-0.674212	-0.539559	-0.277978	-0.856833	-0.998774	-0.903743	-0.145259	-0.21519	-0.2058	ITGB1	Integrin beta-1	P05556	6	1.04071	8.85e-06	0.000454	0.222139	2.06e-05	6.46e-05	0.204244	0.00124062	0.00233165	0.128395	1.56e-12	6.91e-11	0.842692	0.573762	0.625996	-0.0178945	0.0100887	0.0182074	-0.0937436	6.69e-11	1.3e-09	0.620554	0.0299078	0.167169	-0.0758492		4.73e-11	1.35e-09	0.638448	1.2e-11
BTN3A1_O00481	1.77586	1.79175	1.46054	-0.697183	-1.19476	-0.795804	-0.546679	-0.927072	-1.12001	-0.165161	0.435031	0.3473	-0.364978	-0.190312	0.191489	BTN3A1	Butyrophilin subfamily 3 member A1	O00481	2	1.04424	0.144848	0.25814	-0.09328	0.00018	0.000407	-0.314263	0.000232	0.000518	-0.305326	1.15e-05	2.24e-05	0.419437	0.00291486	0.00612193	-0.220983	0.00385546	0.00796012	-0.212046	1.39e-06	3.93e-06	0.512717	0.88396	0.943805	0.00893633		2.44e-08	1.76e-07	0.733699	2.82e-08
KLRB1_Q12918	1.43349	1.62532	1.85952	-0.597517	-0.447287	-0.998079	-1.27321	-0.946563	-0.993206	-0.736597	0.276837	0.180071	0.287744	0.155617	0.173856	KLRB1	Killer cell lectin-like receptor subfamily B member 1	Q12918	2	1.05051	0.227266	0.359518	0.0801671	0.0273704	0.0378937	-0.157598	0.00122272	0.00230212	-0.262183	6.78e-06	1.38e-05	0.464608	0.00249981	0.00537718	-0.237765	0.000132	0.000539	-0.34235	4.49e-05	8.92e-05	0.384441	0.122435	0.350812	-0.104585		2.89e-07	1.41e-06	0.622206	4.93e-08
SIGIRR_Q6IA17	1.77885	1.86888	1.60348	-0.211038	-0.794892	-0.949901	-1.03982	-0.870385	-0.745588	-0.84093	-0.196322	0.026538	0.062397	0.139384	0.169336	SIGIRR	Single Ig IL-1-related receptor	Q6IA17	2	1.04208	0.0538511	0.125877	0.127345	0.170235	0.203116	-0.0870991	0.0255622	0.0361834	-0.151605	3.69e-07	1.02e-06	0.57708	0.00352352	0.00717951	-0.214444	0.00049	0.0014609	-0.27895	5.46e-06	1.33e-05	0.449735	0.301511	0.551011	-0.064506		7.52e-08	4.53e-07	0.664179	2.58e-08
ITGB4_P16144	1.28013	1.28268	1.54135	0.760787	-1.31765	-0.421344	-1.89801	-0.665086	-0.327934	0.548195	-0.0406267	0.279234	-0.84099	-0.634275	0.453536	ITGB4	Integrin beta-4	P16144	2	1.04399	0.254308	0.389648	-0.19076	0.265329	0.304471	-0.186169	0.0309651	0.0431524	-0.38793	0.0479523	0.0574183	0.349908	0.977515	0.982662	0.00459086	0.239523	0.295483	-0.197169	0.00510001	0.00722272	0.540668	0.229358	0.4802	-0.20176		0.0053848	0.00883548	0.536077	0.000525
ATP2B4_P23634	1.90032	1.88294	1.77584	-0.224268	-0.273693	-0.302675	-0.956149	-0.871983	-0.91198	-0.467166	-0.616831	-0.562587	-0.183258	-0.0903949	-0.0981173	ATP2B4	Plasma membrane calcium-transporting ATPase 4	P23634	2	1.03666	0.000179	0.00282219	0.114621	0.00428216	0.00689958	0.076061	0.000655	0.00130702	-0.0983215	5.42e-13	3.42e-11	0.647879	0.102123	0.135749	-0.0385602	3.29e-07	7.81e-06	-0.212943	6e-12	2.54e-10	0.533257	2.91e-06	0.000302	-0.174382		2.54e-12	1.92e-10	0.571818	9.39e-14
GPR183_P32249	0.490907	0.836637	0.421194	-0.722379	-1.04457	-0.934705	-1.06686	-1.20437	-1.50278	0.920019	1.43846	1.50101	0.448344	-0.00317439	0.422265	GPR183	G-protein coupled receptor 183	P32249	4	1.07997	0.000119	0.00222794	-0.414109	2.96e-08	8.3e-07	-0.908082	5.02e-09	1.67e-07	-1.0565	0.0020612	0.00287118	-0.292134	2.23e-05	0.000181	-0.493973	1.46e-06	2.2e-05	-0.642389	0.131063	0.152138	0.121975	0.0718656	0.267611	-0.148416		2.29e-06	8.49e-06	0.615948	2.13e-07
CD14_P08571	1.83857	1.29783	2	-0.390452	-0.669362	-0.634751	-0.479444	-0.523099	-0.205064	-0.385418	0.189356	-0.123509	-0.81739	-0.647315	-0.78994	CD14	Monocyte differentiation antigen CD14;Monocyte differentiation antigen CD14, urinary form;Monocyte differentiation antigen CD14, membrane-bound form	P08571	6	1.0632	0.011194	0.0419314	-0.222127	0.0554506	0.0729365	-0.157835	0.196718	0.233588	-0.101937	8.94e-07	2.23e-06	0.665317	0.405979	0.463778	0.0642914	0.1328	0.176138	0.120189	3.45e-08	1.66e-07	0.887444	0.468465	0.694105	0.0558978		8.22e-08	4.89e-07	0.823153	1.83e-07
SLC12A1_Q13621	1.81183	1.42604	1.53984	-0.313146	0.360076	-0.501856	0.476593	0.0430069	0.431846	-1.34585	-1.00272	-1.2788	-0.452245	-0.751255	-0.443358	SLC12A1	Solute carrier family 12 member 1	Q13621	6	1.11758	0.00589246	0.027578	0.397154	0.000162	0.000371	0.636173	4.51e-06	1.92e-05	0.918195	4.8e-09	2.52e-08	1.68548	0.0686093	0.0956817	0.23902	0.000865	0.00232071	0.521042	1.09e-07	4.37e-07	1.28833	0.035854	0.18463	0.282022		1.08e-06	4.4e-06	1.04931	2.79e-05
CD4_P01730	1.84161	1.83901	1.8209	-0.165909	-0.0384832	0.128517	-0.442111	-0.944355	-0.667483	-0.667056	-0.793164	-0.914722	-0.491604	-0.414539	-0.0906084	CD4	T-cell surface glycoprotein CD4	P01730	6	1.04206	0.00589171	0.027578	0.140424	0.000112	0.000269	0.234253	0.455056	0.499991	0.0327062	1.34e-10	1.59e-09	0.802535	0.0462302	0.0675649	0.0938284	0.025262	0.0408519	-0.107718	1.37e-09	1.29e-08	0.662111	0.000418	0.0112117	-0.201547		8.41e-09	7.42e-08	0.568282	2.23e-10
ATRN_O75882	1.82415	1.63599	1.87489	-0.0907711	0.113384	0.376282	-0.178654	-0.494347	-0.383933	-0.519363	-0.874887	-0.918831	-0.751059	-0.532338	-1.08052	ATRN	Attractin	O75882	6	1.06343	0.917955	0.946575	-0.00628265	9.72e-05	0.000238	0.335191	0.0226466	0.0324058	0.155256	1.17e-09	8.22e-09	0.945282	8.19e-05	0.000403	0.341474	0.0185905	0.0311672	0.161538	1.08e-09	1.06e-08	0.951565	0.0103921	0.087743	-0.179936		1.94e-07	1e-06	0.610091	9.84e-09
SIT1_Q9Y3P8	1.86866	1.85688	1.9094	-0.226974	-0.230238	-0.14779	-0.495346	-0.409313	-0.440654	-0.692428	-0.991649	-0.857347	-0.558203	-0.304032	-0.280968	SIT1	Signaling threshold-regulating transmembrane adapter 1	Q9Y3P8	6	1.0549	0.000229	0.00326093	0.1612	1.04e-05	3.68e-05	0.223248	0.000837	0.00162882	0.137898	5.03e-13	3.26e-11	0.942646	0.0723138	0.100249	0.0620486	0.474772	0.537541	-0.0233011	5.1e-12	2.23e-10	0.781446	0.0187104	0.129478	-0.0853497		1.41e-11	5.68e-10	0.719398	3.55e-12
ITGB2_P05107	1.87119	1.95103	1.88571	-0.232102	-0.408908	-0.404356	-0.563151	-0.334187	-0.102945	-0.749748	-0.721859	-0.639663	-0.523368	-0.608466	-0.419178	ITGB2	Integrin beta-2	P05107	2	1.04627	0.0967314	0.192751	0.0684644	0.00482487	0.00771777	0.130255	0.00367493	0.00623363	0.135764	4.3e-12	1.34e-10	0.955518	0.130034	0.168667	0.0617907	0.101929	0.13935	0.0673	1.07e-11	3.73e-10	0.887053	0.887433	0.945867	0.00550927		2.6e-11	8.75e-10	0.825263	2.83e-11
IL9R_Q01113	1.65138	1.90968	1.92819	0.0480682	-0.860635	-1.01197	-0.541833	-0.0766617	-0.991397	-0.590473	-0.104371	-0.276042	-0.21847	-0.451708	-0.41376	IL9R	Interleukin-9 receptor	Q01113	2	1.07003	0.889581	0.928139	-0.0131052	0.304846	0.345989	-0.0989572	0.438135	0.483294	-0.0740749	2.48e-06	5.55e-06	0.748873	0.370842	0.428829	-0.085852	0.521717	0.582374	-0.0609696	2.06e-06	5.58e-06	0.761978	0.792299	0.897291	0.0248824		6.46e-07	2.83e-06	0.84783	8.96e-07
CDH1_P12830	0.738675	1.7138	1.65584	1.39887	-0.888716	0.083293	-1.53572	-0.509943	-0.256968	-0.270925	-0.339007	-1.14026	-0.622299	-0.493549	0.46691	CDH1	Cadherin-1;E-Cad/CTF1;E-Cad/CTF2;E-Cad/CTF3	P12830	2	1.06513	0.504548	0.632926	0.141407	0.168288	0.200936	0.300935	0.736058	0.765	-0.0709363	0.0030735	0.00419299	0.752264	0.452638	0.509801	0.159528	0.321682	0.383109	-0.212343	0.0112564	0.0151571	0.610857	0.0948166	0.308264	-0.371871		0.0478207	0.0649543	0.451329	0.00161833
IL10RA_Q13651	2	1.75751	1.81702	-0.577407	-0.528545	-0.669313	-0.471421	-0.435603	-0.500207	0.0173883	-0.000381	-0.629573	-0.684033	-0.114068	-0.989061	IL10RA	Interleukin-10 receptor subunit alpha	Q13651	6	1.0624	0.0743235	0.159081	-0.144246	0.076946	0.0983153	-0.142785	0.211401	0.24905	-0.0975886	1.82e-07	5.42e-07	0.76075	0.98458	0.987872	0.001461	0.540227	0.600165	0.0466573	2.48e-08	1.27e-07	0.904996	0.552799	0.749513	0.0451963		2.53e-08	1.82e-07	0.903535	4.58e-08
TNFRSF25_Q93038	1.95158	1.85125	1.76307	-0.590198	0.0169963	-0.192114	-0.717451	-0.816512	-0.993816	-0.277239	-0.246557	-0.1347	-0.361307	-0.504513	-0.748501	TNFRSF25	Tumor necrosis factor receptor superfamily member 25	Q93038	2	1.05971	0.0479201	0.11565	-0.103757	0.810462	0.834092	-0.0115955	0.000957	0.00184614	-0.202915	3.97e-09	2.17e-08	0.675673	0.0742958	0.102607	0.0921613	0.0571139	0.0834605	-0.099158	7.19e-10	7.68e-09	0.77943	0.00149859	0.0254851	-0.191319		3.24e-09	3.38e-08	0.687269	1.69e-10
LPAR6_P43657	1.98611	1.7109	1.61899	-1.00075	-0.678671	-0.645021	-0.435435	-0.686217	-1.18217	-0.312816	0.264937	0.299372	-0.229425	-0.289197	-0.420614	LPAR6	Lysophosphatidic acid receptor 6	P43657	2	1.06097	0.0690301	0.1502	-0.137517	0.000931	0.00174221	-0.297495	0.000991	0.00190726	-0.295114	1.55e-06	3.65e-06	0.584901	0.0383842	0.0574498	-0.159977	0.040887	0.0621705	-0.157597	1.5e-07	5.71e-07	0.722419	0.97308	0.987788	0.00238082		1.49e-08	1.17e-07	0.882396	1.54e-08
ITGA2_P17301	1.40763	1.64797	1.95347	-0.539112	-0.735963	-0.640711	-1.20983	-1.0796	-1.12515	-0.338479	0.0611442	0.288622	-0.0441344	-0.0259889	0.380143	ITGA2	Integrin alpha-2	P17301	2	1.06165	0.574057	0.693409	0.031603	0.00270632	0.00457737	-0.203866	1.99e-05	6.36e-05	-0.362424	3.62e-07	1e-06	0.528717	0.000934	0.00239974	-0.235469	8.53e-06	7.44e-05	-0.394027	7.18e-07	2.21e-06	0.497114	0.0129096	0.100559	-0.158558		8.53e-09	7.49e-08	0.732582	8.27e-10
TMX4_Q9H1E5	1.99817	1.85468	1.72816	-0.339372	-0.102862	-0.313572	-0.565645	-0.118632	-0.0498381	-0.879881	-0.932401	-0.782352	-0.432495	-0.608185	-0.455784	TMX4	Thioredoxin-related transmembrane protein 4	Q9H1E5	2	1.06793	0.0120961	0.0442595	0.155111	0.000318	0.000673	0.259725	0.000288	0.000628	0.262789	2.36e-11	4.38e-10	1.15477	0.0705489	0.0980774	0.104614	0.0636579	0.0918726	0.107678	1.37e-10	2.17e-09	0.999658	0.954761	0.979436	0.00306379		5.23e-10	7.95e-09	0.895044	5.45e-10
EPHA4_P54764	1.17127	1.15589	1.11435	-0.520957	-0.515725	-0.450472	-0.675775	-0.605996	0.197883	-0.757507	2	-0.659946	-0.820724	-0.482596	-0.627148	EPHA4	Ephrin type-A receptor 4	P54764	2	1.07705	0.134957	0.245141	-0.591075	0.197481	0.232256	-0.503453	0.273396	0.31632	-0.423746	0.226298	0.25005	0.470713	0.816589	0.845472	0.0876225	0.658758	0.709425	0.167329	0.0135448	0.0180763	1.06179	0.83287	0.916763	0.0797068		0.0211663	0.030807	0.974166	0.0316388
EFNB1_P98172	1.83819	1.8604	1.94038	-0.0993711	-0.414767	-0.238623	-0.351303	-0.548026	-0.0906951	-0.777937	-0.899598	-0.646199	-0.334384	-0.702116	-0.535955	EFNB1	Ephrin-B1	P98172	2	1.0686	0.0687539	0.149747	0.106136	0.00119961	0.00218515	0.221938	0.00385859	0.00651448	0.188419	3.55e-11	5.86e-10	1.12492	0.0496716	0.0719773	0.115802	0.147601	0.193266	0.0822825	1.19e-10	1.93e-09	1.01879	0.540834	0.740871	-0.0335192		5.12e-10	7.83e-09	0.902987	3.3e-10
CD48_P09326	1.87727	1.84396	1.94894	-0.316971	-0.282993	0.0578218	-0.23404	-0.626728	-0.528484	-0.544594	-0.506273	-0.706695	-0.691179	-0.598187	-0.691853	CD48	CD48 antigen	P09326	2	1.05085	0.525467	0.652061	-0.0297652	0.00374915	0.00611229	0.161753	0.302384	0.346093	0.0490162	2.53e-11	4.57e-10	0.988514	0.00111562	0.00277041	0.191518	0.10838	0.146926	0.0787814	1.76e-11	5.39e-10	1.01828	0.0285237	0.162901	-0.112737		2.23e-10	4.24e-09	0.826761	4.71e-11
SEMA4C_Q9C0C4	1.99894	1.74389	1.96226	-0.237919	-0.326624	-0.519017	-0.445769	-0.664202	-0.235721	-0.534369	-0.672498	-0.582351	-0.408354	-0.256745	-0.821523	SEMA4C	Semaphorin-4C	Q9C0C4	6	1.0769	0.495082	0.624368	0.0433276	0.126099	0.154268	0.10104	0.322479	0.366745	0.0635066	3.69e-10	3.45e-09	1.07308	0.366947	0.424903	0.0577127	0.748864	0.789955	0.020179	6.06e-10	6.8e-09	1.02975	0.55357	0.749725	-0.0375337		1.21e-09	1.56e-08	0.972037	7.69e-10
TRPV2_Q9Y5S1	1.91765	1.894	1.84542	-0.392424	-0.521896	-0.518816	-0.672351	-0.691087	-0.817663	-0.813548	-0.377459	-0.402011	-0.126595	-0.131362	-0.191858	TRPV2	Transient receptor potential cation channel subfamily V member 2	Q9Y5S1	2	1.05611	0.00251897	0.0155831	0.147318	0.608028	0.646424	0.020603	0.0758642	0.0979611	-0.0757829	7.87e-12	2.02e-10	0.934276	0.00678243	0.0126256	-0.126715	8.41e-05	0.000383	-0.223101	6.44e-11	1.28e-09	0.786958	0.0292069	0.164898	-0.0963859		1.04e-11	4.78e-10	0.913673	3.01e-12
IL7R_P16871	1.78334	1.91703	1.78555	0.00547376	-0.181896	-0.0974128	-0.362289	-0.60305	-0.486888	-1.12339	-0.881871	-0.951665	-0.382522	-0.179626	-0.240786	IL7R	Interleukin-7 receptor subunit alpha	P16871	6	1.07333	2.07e-06	0.000181	0.325589	1.84e-07	2.28e-06	0.405566	7.68e-05	0.000197	0.227445	1.88e-13	1.9e-11	1.27619	0.0649798	0.0910433	0.0799767	0.0280926	0.0448084	-0.0981449	7.16e-12	2.88e-10	0.950601	0.000646	0.0147139	-0.178122		2.11e-11	7.47e-10	0.870624	2.13e-12
TNFRSF10A_O00220	1.98554	1.5699	1.93754	-0.873997	-0.705533	-0.866273	-0.646295	-0.673648	-0.758978	0.0136183	-0.432275	-0.405397	-0.16115	0.0388328	-0.0218897	TNFRSF10A	Tumor necrosis factor receptor superfamily member 10A	O00220	2	1.09835	0.103136	0.20244	0.0942296	0.00113461	0.00208209	-0.224781	0.00666572	0.010697	-0.17393	7.92e-10	6.08e-09	0.875567	5.58e-05	0.000312	-0.319011	0.000269	0.000914	-0.268159	3.09e-09	2.41e-08	0.781338	0.360741	0.604063	0.0508514		4.96e-11	1.4e-09	1.10035	8.84e-11
CEACAM1_P13688	1.97646	1.83571	1.78928	-0.439283	-0.13013	-0.344426	-0.495703	-0.432622	-0.0287093	-0.49522	-0.685457	-0.321684	-0.849447	-0.322401	-1.05637	CEACAM1	Carcinoembryonic antigen-related cell adhesion molecule 1	P13688	6	1.09816	0.191838	0.317312	-0.11616	0.284323	0.324493	0.094182	0.319587	0.3639	0.0872693	7.66e-09	3.65e-08	1.13683	0.0272653	0.0423864	0.210342	0.031758	0.0499249	0.20343	2.42e-09	2.01e-08	1.25299	0.935869	0.9711	-0.00691264		2.11e-08	1.57e-07	1.04265	1.96e-08
PLXNA1_Q9UIW2	2	1.78798	1.92929	-0.382798	-0.58772	-0.388948	-0.138173	-0.558315	-0.573775	-0.682134	-0.354089	-0.221157	-0.723323	-0.560446	-0.546838	PLXNA1	Plexin-A1	Q9UIW2	2	1.0777	0.177118	0.300016	-0.0878554	0.803094	0.827827	-0.0156461	0.974865	0.978874	-0.00197454	3.69e-10	3.45e-09	1.06904	0.261654	0.314877	0.0722093	0.186352	0.237528	0.0858808	1.42e-10	2.23e-09	1.15689	0.827473	0.913963	0.0136715		3.1e-10	5.42e-09	1.08468	3.61e-10
P2RX4_Q99571	1.67854	1.80486	1.93601	0.0367671	-0.104706	0.235994	0.0246994	-0.652516	-0.559199	-0.630422	-0.746799	-0.794438	-0.733781	-0.495008	-1	P2RX4	P2X purinoceptor 4	Q99571	6	1.08511	0.911451	0.941949	-0.00942198	0.000501	0.00100447	0.385849	0.0731511	0.0947929	0.16238	2.07e-09	1.27e-08	1.25187	0.00041	0.00125224	0.395271	0.0597886	0.0868669	0.171802	1.89e-09	1.68e-08	1.26129	0.0189816	0.130388	-0.223469		1.52e-07	8.18e-07	0.866017	1.07e-08
RHBDF2_Q6PJF5	1.93843	1.7972	1.98429	-0.365977	-0.456507	-0.287433	-0.648169	-0.498099	-0.287875	-0.749106	-0.415747	-0.808854	-0.333229	-0.540083	-0.328839	RHBDF2	Inactive rhomboid protein 2	Q6PJF5	2	1.07788	0.0443792	0.110077	0.117564	0.0271128	0.0375742	0.131618	0.143096	0.174149	0.0822149	1.82e-11	3.64e-10	1.1723	0.793773	0.825614	0.0140538	0.513955	0.574778	-0.0353494	6.64e-11	1.3e-09	1.05474	0.365584	0.609195	-0.0494032		7.82e-11	1.94e-09	1.04068	4.44e-11
PTGER2_P43116	1.60415	1.51138	2	0.227742	0.165639	0.183591	-0.352418	-0.523484	-0.558051	-1.42305	-0.559962	-0.922757	-0.282568	-0.863926	-0.263903	PTGER2	Prostaglandin E2 receptor EP2 subtype	P43116	6	1.10426	0.0344599	0.0929963	0.252939	0.000112	0.000268	0.589098	0.0369174	0.0506108	0.248955	1.42e-08	6.07e-08	1.36653	0.00794227	0.0144767	0.336159	0.970785	0.976481	-0.00398445	1.5e-07	5.73e-07	1.11359	0.00739945	0.0712059	-0.340143		7.46e-06	2.39e-05	0.777433	1.44e-07
GINM1_Q9NU53	1.77492	1.83319	1.96294	-0.560068	-0.216901	-0.503433	-0.210079	-0.0603948	-0.446561	-1.09899	-0.143789	-0.892335	-0.453185	-0.320842	-0.664474	GINM1	Glycoprotein integral membrane protein 1	Q9NU53	2	1.11712	0.266006	0.401566	0.129057	0.177592	0.211026	0.158347	0.0345745	0.0477025	0.262718	1.33e-08	5.77e-08	1.42767	0.795904	0.827728	0.0292897	0.25017	0.307128	0.133661	4.02e-08	1.88e-07	1.29861	0.364219	0.607707	0.104371		5.23e-08	3.34e-07	1.26932	1.4e-07
BAI3_O60242	1.4624	1.59977	1.54967	0.256919	0.301246	0.602045	0.276574	-0.256494	-0.0371543	-0.610682	-1.27433	-1.53069	-0.934845	-0.564794	-0.839632	BAI3	Brain-specific angiogenesis inhibitor 3	O60242	6	1.14596	0.0980867	0.194944	0.288909	4.86e-06	2.05e-05	1.22815	9.18e-05	0.000231	0.912176	8.92e-09	4.15e-08	2.15455	6.99e-05	0.000361	0.939244	0.0021146	0.00480647	0.623267	4.78e-08	2.18e-07	1.86564	0.0732901	0.268943	-0.315977		7.95e-05	0.000193	0.9264	4.31e-06
HLA-DQB1_P01920	1.38041	0.959052	1.28824	-1.11243	-0.909629	-1.24929	-0.83519	-0.772122	-0.867905	0.878606	1.27943	1.02211	-0.302407	-0.310499	-0.448376	HLA-DQB1	HLA class II histocompatibility antigen, DQ beta 1 chain	P01920	2	1.0988	4.01e-08	1.98e-05	-0.888929	2.76e-10	6.45e-08	-1.35212	1.35e-09	6.79e-08	-1.18526	0.238949	0.263578	0.0938002	4.37e-05	0.000268	-0.463191	0.0019243	0.00445101	-0.296336	1.25e-08	7.17e-08	0.982729	0.0472597	0.215587	0.166855		1.23e-10	2.69e-09	1.44592	5.41e-10
CD28_P10747	1.65086	1.99311	1.43665	-0.380913	-0.65514	-0.54501	-1.14963	-1.19878	-1.20497	-0.0796797	-0.0798257	0.123141	0.0122899	-0.211138	0.28904	CD28	T-cell-specific surface glycoprotein CD28	P10747	2	1.08312	0.772268	0.848637	0.0190607	0.00334688	0.00553933	-0.232647	2.11e-06	1.08e-05	-0.529699	3.17e-08	1.2e-07	0.77067	0.00192698	0.00433197	-0.251708	1.45e-06	2.19e-05	-0.54876	4.24e-08	1.97e-07	0.751609	0.000536	0.0131748	-0.297052		1.41e-09	1.76e-08	1.00332	6.12e-11
ITGB3_P05106	1.69889	1.66083	1.86812	-0.129895	0.0275962	0.238093	-0.0646737	-0.27545	-0.145089	-0.709218	-0.891848	-1.46955	-0.644762	-0.316874	-0.84617	ITGB3	Integrin beta-3	P05106	6	1.16194	0.0333587	0.0908121	0.32413	4.64e-05	0.000126	0.822999	0.000326	0.000701	0.663604	1.27e-09	8.81e-09	2.12999	0.00294768	0.00617415	0.498869	0.0270405	0.0433609	0.339474	9.04e-09	5.59e-08	1.80586	0.261825	0.512531	-0.159395		3.71e-07	1.76e-06	1.30699	1.01e-07
MMP25_Q9NPA2	2	1.75575	1.90628	-0.20616	-0.234372	-0.284639	-0.428488	-0.457991	-0.314818	-0.793712	-0.740333	-0.86512	-0.444495	-0.403246	-0.506024	MMP25	Matrix metalloproteinase-25	Q9NPA2	6	1.11178	0.000131	0.00237081	0.228967	1.16e-06	7.46e-06	0.366643	3.66e-05	0.000105	0.26236	7.24e-15	2.64e-12	1.76939	0.00643878	0.0120611	0.137676	0.443411	0.506861	0.0333939	4.06e-14	1.28e-11	1.54042	0.0286461	0.163156	-0.104283		1.3e-13	3.53e-11	1.40275	5.34e-14
CD79A_P11912	1.89348	1.84562	1.95492	-0.458888	-0.519432	-0.52672	-0.561567	-0.193396	-0.594283	-0.75727	-0.544871	-0.0406483	-0.516651	-0.717665	-0.262631	CD79A	B-cell antigen receptor complex-associated protein alpha chain	P11912	2	1.13283	0.756912	0.8379	-0.0358702	0.744635	0.774697	-0.0377537	0.989635	0.991169	-0.00150242	3.45e-09	1.93e-08	1.63737	0.987007	0.989716	-0.00188349	0.766756	0.805794	0.0343678	2.67e-09	2.14e-08	1.67324	0.754423	0.875885	0.0362512		2.63e-09	2.87e-08	1.67512	3.41e-09
ANPEP_P15144	1.9511	1.87269	1.94165	-0.313174	-0.397057	-0.429025	-0.367271	-0.37194	-0.396863	-0.593378	-0.636364	-0.636592	-0.510309	-0.517672	-0.595801	ANPEP	Aminopeptidase N	P15144	2	1.10539	0.062969	0.140917	0.0588701	4.3e-05	0.000118	0.17647	4.12e-05	0.000117	0.177242	3.55e-17	2.98e-13	1.85231	0.00140795	0.00334318	0.117599	0.0013404	0.00330541	0.118372	5.31e-17	4.46e-13	1.79344	0.979067	0.990623	0.000772		1.24e-16	3.47e-13	1.67584	1.25e-16
ITGAM_P11215	1.92857	1.92408	1.8814	-0.310616	-0.363	-0.517998	-0.6163	-0.475353	-0.494856	-0.776286	-0.630566	-0.617219	-0.423454	-0.284943	-0.223457	ITGAM	Integrin alpha-M	P11215	2	1.10575	0.000147	0.00252308	0.250226	0.00138485	0.00249499	0.190716	0.0519838	0.0691225	0.100245	2.42e-14	4.71e-12	1.77738	0.225597	0.275913	-0.0595107	0.00708993	0.0134879	-0.149981	1.59e-13	2.73e-11	1.52715	0.0755245	0.273248	-0.0904702		9.91e-14	2.91e-11	1.58666	4.98e-14
CD44_P16070	1.98216	1.90009	1.85141	-0.475478	-0.509034	-0.442172	-0.602966	-0.704743	-0.563462	-0.310758	-0.0586372	-0.586641	-0.500632	-0.475292	-0.503844	CD44	CD44 antigen	P16070	2	1.0887	0.0955753	0.191173	-0.115928	0.130181	0.158938	-0.104178	0.00798745	0.0125488	-0.202564	1.22e-11	2.66e-10	1.48076	0.85798	0.880084	0.01175	0.201854	0.254736	-0.0866368	4.83e-12	2.17e-10	1.59669	0.150952	0.390235	-0.0983868		5.29e-12	3.06e-10	1.58494	2.52e-12
TMEM63A_O94886	1.83976	1.92778	1.96863	-0.632771	-0.494529	-0.432778	-0.727791	-0.507076	-0.701798	-0.487529	-0.229508	-0.21689	-0.397937	-0.407681	-0.499887	TMEM63A	CSC1-like protein 1	O94886	2	1.12286	0.156084	0.272691	-0.0821416	0.0250823	0.0350143	-0.138417	0.00141671	0.00262095	-0.221666	1.64e-12	7.2e-11	1.4745	0.320758	0.376932	-0.0562759	0.0241468	0.0392146	-0.139525	8.42e-13	7.37e-11	1.55664	0.151014	0.390235	-0.0832487		5.42e-13	7.59e-11	1.61292	2.91e-13
ITGA6_P23229	1.87136	1.84204	1.95003	-0.0650163	-0.713265	-0.498304	-0.953294	-0.70134	-0.476021	-0.214436	-0.35943	-0.387244	-0.495888	-0.507664	-0.291531	ITGA6	Integrin alpha-6;Integrin alpha-6 heavy chain;Integrin alpha-6 light chain;Processed integrin alpha-6	P23229	2	1.10209	0.458709	0.59183	-0.0765751	0.483442	0.525407	-0.0723339	0.0194926	0.028273	-0.26816	1.93e-09	1.2e-08	1.51891	0.966892	0.973614	0.00424115	0.0788825	0.111241	-0.191585	1.07e-09	1.06e-08	1.59549	0.0732238	0.268943	-0.195826		1.11e-09	1.46e-08	1.59125	2.73e-10
ITGA5_P08648	1.79058	1.90771	1.92036	-0.451442	-0.713235	-0.567381	-0.870971	-0.884695	-0.71068	-0.132646	-0.138152	-0.214881	-0.324771	-0.381252	-0.228543	ITGA5	Integrin alpha-5;Integrin alpha-5 heavy chain;Integrin alpha-5 light chain	P08648	2	1.11481	0.0552268	0.128095	-0.100058	6.37e-05	0.000166	-0.277819	5.34e-07	3.88e-06	-0.441493	7.91e-13	4.37e-11	1.36066	0.00255191	0.00546962	-0.177762	8.34e-06	7.32e-05	-0.341435	3.29e-13	4.1e-11	1.46072	0.00446162	0.0514864	-0.163673		7.9e-14	2.78e-11	1.63848	2.42e-14
CD300A_Q9UGN4	1.73706	1.50722	1.50447	-0.263348	-0.661605	-0.676487	-1.52653	-1.32043	-1.11117	0.00926809	0.0478053	0.178328	0.0914074	0.156615	0.327404	CD300A	CMRF35-like molecule 8	Q9UGN4	2	1.12918	0.381816	0.519792	0.0704632	0.000324	0.000683	-0.380647	6.9e-08	9.73e-07	-0.869024	2.95e-08	1.13e-07	0.935298	7.08e-05	0.000364	-0.451111	2.8e-08	1.39e-06	-0.939487	7.29e-08	3.1e-07	0.864834	3.32e-05	0.00168919	-0.488376		5.15e-10	7.87e-09	1.31595	1.1e-11
SLC12A7_Q9Y666	1.95492	1.75428	1.9993	-0.446087	-0.360798	-0.559016	-0.658082	-0.498113	-0.973167	-0.32945	-0.354729	-0.330808	-0.484514	-0.342609	-0.371127	SLC12A7	Solute carrier family 12 member 7	Q9Y666	2	1.13	0.560267	0.680862	-0.0423393	0.273306	0.31277	-0.081072	0.00317166	0.00546118	-0.257455	2.18e-11	4.14e-10	1.55333	0.593734	0.645523	-0.0387327	0.00982176	0.0177906	-0.215116	1.57e-11	4.96e-10	1.59567	0.0275385	0.159994	-0.176383		1.17e-11	5.04e-10	1.63441	3.32e-12
SORL1_Q92673	1.8769	2	1.83419	-0.379069	-0.562395	-0.567234	-0.747268	-0.663233	-0.606001	-0.587024	-0.531832	-0.447104	-0.250521	-0.242261	-0.127329	SORL1	Sortilin-related receptor	Q92673	2	1.09972	0.000367	0.00452625	0.225171	0.775011	0.803018	0.013632	0.0394716	0.0538385	-0.107257	3.31e-14	5.82e-12	1.73243	0.000615	0.0017185	-0.211539	9.48e-06	7.96e-05	-0.332427	1.87e-13	3.06e-11	1.50726	0.022957	0.145294	-0.120889		3.65e-14	1.91e-11	1.7188	1.57e-14
CYBB_P04839	1.49884	1.5347	1.26921	-1.19073	-0.421745	-0.614823	-1.17339	-0.978141	-1.40018	0.747746	0.598193	0.487308	-0.565312	0.213114	-0.00479865	CYBB	Cytochrome b-245 heavy chain	P04839	2	1.19589	0.00410545	0.0215427	-0.569312	2.41e-05	7.3e-05	-1.05546	1.28e-06	7.34e-06	-1.39972	0.00178254	0.0025017	0.641902	0.0108049	0.0188362	-0.486149	0.000225	0.0008	-0.830404	5.97e-06	1.44e-05	1.21121	0.054856	0.232441	-0.344255		1.51e-07	8.14e-07	1.69736	1.8e-08
PTGDR2_Q9Y5Y4	1.89522	1.73727	1.89593	-0.858857	-0.75114	-0.53268	-0.515826	-0.635307	-1.07397	-0.098351	0.070589	-0.368374	-0.111351	-0.399907	-0.253242	PTGDR2	Prostaglandin D2 receptor 2	Q9Y5Y4	2	1.2455	0.410187	0.547062	-0.123687	0.00150363	0.00268708	-0.586444	0.00106037	0.00202274	-0.61412	6.43e-09	3.17e-08	1.98931	0.00742476	0.0136489	-0.462757	0.00517597	0.0102968	-0.490433	3.14e-09	2.44e-08	2.113	0.851859	0.925945	-0.0276758		2.92e-10	5.19e-09	2.57576	2.56e-10
PCDH12_Q9NPG4	1.89624	1.68757	2	-0.280093	-0.488427	-0.548574	-0.54694	-0.492001	-0.60125	-0.62212	0.0947395	-0.215517	-0.5042	-0.73278	-0.717292	PCDH12	Protocadherin-12	Q9NPG4	2	1.19142	0.0181059	0.0591169	-0.443567	0.221129	0.257552	-0.210253	0.0661857	0.0865275	-0.328561	3.73e-09	2.07e-08	2.34251	0.177474	0.223533	0.233314	0.494108	0.555839	0.115006	4.68e-10	5.58e-09	2.78608	0.482038	0.702388	-0.118308		1.34e-09	1.69e-08	2.55276	7.78e-10
[truncated: 29 more columns]
