# Supplementary material for: Multiomic profiling of chronically activated CD4+ T cells identifies drivers of exhaustion and metabolic reprogramming
Source: PLoS Biol. 2024 Dec 17;22(12):e3002943. doi: 10.1371/journal.pbio.3002943 (PMC11703073; doi:10.1371/journal.pbio.3002943)
Supplement: S7 Data — Proteomic data and cluster assignments for transcription factors and co-factors. Sort by “Cluster” column to see proteins of the same cluster and use the heatmap (left-side of the sheet) to observe expression patterns. (XLSX) [file pbio.3002943.s017.xlsx]

## Sheet: TF_CoF_Exh1_Summary_Prot_Clust_
	Normalized Log2 Intensity, Row Z Score																				Day_8-Day_6			Day_10-Day_6			Day_12-Day_6			Acute-Day_6			Day_10-Day_8			Day_12-Day_8			Acute-Day_8			Day_12-Day_10				Acute-Day_10			Acute-Day_12
FEATURE	A1	A2	A3	D10_C1	D10_C2	D10_C3	D12_C1	D12_C2	D12_C3	D6_C1	D6_C2	D6_C3	D8_C1	D8_C2	D8_C3	GENE	PROTEIN	UNIPROT	cluster	MAXFC	P.VALUE	ADJ.P.VAL	LOGFC	P.VALUE.1	ADJ.P.VAL.1	LOGFC.1	P.VALUE.2	ADJ.P.VAL.2	LOGFC.2	P.VALUE.3	ADJ.P.VAL.3	LOGFC.3	P.VALUE.4	ADJ.P.VAL.4	LOGFC.4	P.VALUE.5	ADJ.P.VAL.5	LOGFC.5	P.VALUE.6	ADJ.P.VAL.6	LOGFC.6	P.VALUE.7	ADJ.P.VAL.7	LOGFC.7	P.VALUE.8	ADJ.P.VAL.8	LOGFC.8	P.VALUE.9	ADJ.P.VAL.9
EOMES_O95936	-0.800681	-0.783155	-0.881244	0.529204	0.681734	0.702525	1.33605	1.57348	1.67729	-1.08472	-1.06274	-1.05727	-0.282393	-0.237426	-0.310652	EOMES	Eomesodermin homolog	O95936	1	1.09802	1.06713e-07	3.32035e-05	0.543165	1.11017e-11	1.16582e-08	1.1709	6.14598e-14	8.60539e-11	1.78249	0.00543713	0.00721259	0.169211	2.00844e-08	5.51413e-06	0.627738	5.52245e-12	3.09294e-09	1.23933	6.31739e-06	1.51592e-05	-0.373954	2.7207e-08	1.08841e-05	0.611591	7.49546e-11	1.89097e-09	-1.00169	2.12087e-13	2.54548e-11
GATA3_P23771	0.958688	0.944345	0.899883	0.433979	0.627	0.573144	0.70364	0.777304	0.777662	-1.42322	-1.71969	-1.56943	-0.726695	-0.599149	-0.657462	GATA3	Trans-acting T-cell-specific transcription factor GATA-3	P23771	2	1.04344	1.65664e-07	4.48949e-05	0.284268	7.03446e-12	9.67005e-09	0.661075	2.21331e-12	8.08435e-10	0.726124	8.74208e-13	4.73821e-11	0.782822	6.3232e-09	3.79437e-06	0.376807	9.47994e-10	1.09097e-07	0.441856	2.20928e-10	3.11936e-09	0.498554	0.034644	0.183047	0.0650489	0.000733841	0.00143239	0.121747	0.0602589	0.07981
MEF2C_Q06413	0.0286183	0.0623992	0.23988	0.365645	0.459025	0.564574	1.46866	1.58869	1.07569	-1.52194	-1.47758	-1.5132	-0.432002	-0.609168	-0.299284	MEF2C	Myocyte-specific enhancer factor 2C	Q06413	1	1.08302	1.15285e-06	0.000138478	0.433528	8.91005e-10	1.16974e-07	0.806573	8.55724e-12	2.17847e-09	1.18154	9.35473e-09	4.32046e-08	0.661937	5.7115e-06	8.78796e-05	0.373045	2.19654e-09	2.30664e-07	0.748017	0.000564406	0.000921768	0.22841	5.41335e-06	0.000468841	0.374971	0.0127946	0.0194055	-0.144636	1.53891e-07	7.82588e-07
TGIF1_Q15583	0.164025	0.00526872	-0.0243352	0.766748	0.649632	0.897541	1.19163	1.31696	1.32416	-1.10789	-1.55882	-1.37433	-0.827068	-0.65776	-0.765759	TGIF1	Homeobox protein TGIF1;Homeobox protein TGIF2	Q15583	2	1.04237	0.000305133	0.00400318	0.156871	3.4508e-10	7.43337e-08	0.556792	2.54238e-11	4.70776e-09	0.689864	4.84941e-08	1.72993e-07	0.366758	1.77445e-08	5.51413e-06	0.399921	5.84581e-10	7.79534e-08	0.532993	2.05332e-05	4.39266e-05	0.209886	0.00115758	0.0216107	0.133072	5.3915e-05	0.000137254	-0.190034	2.05943e-07	1.00297e-06
RELB_Q01201	-0.595816	-0.775623	-0.749466	0.673901	0.752962	0.797095	1.24427	1.61547	1.70201	-0.856213	-0.921183	-0.99506	-0.577507	-0.637816	-0.677015	RELB	Transcription factor RelB	Q01201	1	1.03701	0.0235023	0.0704653	0.082305	2.95167e-09	2.50474e-07	0.467244	2.85114e-11	4.9482e-09	0.685864	0.0795203	0.0926561	0.0609304	2.88563e-08	6.55194e-06	0.384939	1.35549e-10	2.96846e-08	0.603559	0.515386	0.547308	-0.0213747	1.41515e-05	0.000900658	0.21862	1.53649e-08	1.20523e-07	-0.406314	8.87682e-11	1.85508e-09
NFATC1_O95644	-0.510117	-0.566068	-0.668893	0.548322	0.652268	0.563167	1.35931	1.51868	1.904	-0.94154	-1.03791	-1.08569	-0.552729	-0.560982	-0.621813	NFATC1	Nuclear factor of activated T-cells, cytoplasmic 1	O95644	1	1.03189	0.005206	0.025354	0.0982937	2.37606e-08	7.3244e-07	0.356982	7.15738e-11	9.73888e-09	0.580108	0.0054502	0.00722711	0.0975874	9.11323e-07	3.71693e-05	0.258688	6.78662e-10	8.77145e-08	0.481815	0.981033	0.983022	-0.000706282	4.44913e-06	0.000406273	0.223126	8.84528e-07	3.68414e-06	-0.259395	6.66803e-10	8.7555e-09
EGR2_P11161	-0.531719	-0.376648	-0.314434	0.7098	0.880819	0.995218	1.26633	1.28265	1.65448	-1.04245	-0.941115	-0.877459	-1.02464	-0.928535	-0.752293	EGR2	E3 SUMO-protein ligase EGR2	P11161	1	1.04696	0.675087	0.77342	0.0172271	2.15005e-09	2.18353e-07	0.603198	9.33804e-11	1.10292e-08	0.782337	0.000629012	0.000933463	0.181421	3.03652e-09	2.26555e-06	0.585971	1.22431e-10	2.85706e-08	0.76511	0.0013696	0.00209886	0.164194	0.000696447	0.0156859	0.179139	1.39939e-07	7.59639e-07	-0.421777	2.2495e-09	2.32881e-08
SMAD1_Q15797	-0.2674	-0.323881	-0.2813	0.647072	0.935595	0.841612	0.958592	1.16815	1.52543	-1.54567	-1.70558	-1.29291	-0.2739	-0.272158	-0.113664	SMAD1	Mothers against decapentaplegic homolog 1	Q15797	1	1.05021	6.6172e-07	0.000102947	0.415387	7.50618e-10	1.12504e-07	0.745179	1.0534e-10	1.17995e-08	0.876485	1.22611e-06	2.95399e-06	0.392624	7.77525e-06	0.000103028	0.329792	2.06541e-07	5.88187e-06	0.461099	0.62494	0.653407	-0.0227624	0.0130242	0.101217	0.131307	3.88e-06	1.34029e-05	-0.352554	1.19644e-07	6.29385e-07
RUNX1_Q01196	1.25081	1.03025	1.20218	0.282771	0.267606	0.519878	0.658179	0.650106	0.750773	-1.45153	-1.53049	-1.35829	-0.974299	-0.677495	-0.620441	RUNX1	Runt-related transcription factor 1	Q01196	2	1.04503	3.96439e-05	0.00112668	0.205	9.17116e-10	1.18146e-07	0.536328	1.20594e-10	1.28242e-08	0.634344	1.03404e-11	2.39971e-10	0.775517	2.53772e-07	2.08527e-05	0.331328	1.28878e-08	7.92831e-07	0.429344	4.35809e-10	5.27555e-09	0.570517	0.011674	0.0942104	0.0980161	8.52892e-06	2.68559e-05	0.239189	0.00102826	0.00190693
E2F3_O00716	1.53521	1.57762	1.62534	0.0350028	0.0941015	0.281844	0.235443	0.200777	0.247168	-1.22288	-1.35184	-1.27551	-0.693034	-0.594826	-0.694426	E2F3	Transcription factor E2F3	O00716	2	1.05299	3.51976e-06	0.000242373	0.198065	2.67421e-10	6.41887e-08	0.451829	1.26096e-10	1.28477e-08	0.480716	4.80301e-14	7.61323e-12	0.910661	2.34723e-07	1.97191e-05	0.253764	6.89025e-08	2.65764e-06	0.282652	1.00594e-12	7.81839e-11	0.712596	0.274535	0.525967	0.0288878	2.21965e-10	4.2284e-09	0.458833	4.87218e-10	6.87919e-09
IRF9_Q00978	1.49961	1.16179	1.32155	0.213388	0.312969	0.180157	0.415025	0.524745	0.63509	-1.27053	-1.60445	-1.49955	-0.63837	-0.613118	-0.638315	IRF9	Interferon regulatory factor 9	Q00978	2	1.05467	3.159e-06	0.000226242	0.283738	8.83921e-10	1.16974e-07	0.580219	1.31311e-10	1.28477e-08	0.679378	2.03685e-12	8.14838e-11	0.954365	1.97734e-06	5.34136e-05	0.296481	7.99291e-08	2.9195e-06	0.39564	1.53706e-10	2.33505e-09	0.670627	0.0164924	0.11832	0.0991589	1.51075e-07	8.14102e-07	0.374146	4.3951e-06	1.41794e-05
REL_Q04864	0.028311	-0.236676	-0.236319	0.575645	0.74388	0.395411	1.31239	1.6908	1.54336	-1.0585	-1.25223	-1.16141	-0.717931	-0.753211	-0.873503	REL	Proto-oncogene c-Rel	Q04864	1	1.02931	0.0199341	0.0630523	0.0760481	2.36757e-08	7.3244e-07	0.34986	1.30925e-10	1.28477e-08	0.540847	9.02135e-06	1.79977e-05	0.204197	3.88145e-07	2.48917e-05	0.273812	8.17685e-10	9.81776e-08	0.464799	0.000661578	0.00106883	0.128149	1.77459e-05	0.00107676	0.190987	0.000225691	0.000494402	-0.145663	3.702e-08	2.34721e-07
DNMT3A_Q9Y6K1	-1.14668	-1.23853	-1.21317	0.687589	0.858334	0.864626	1.34861	1.29289	1.57706	-0.535956	-0.585048	-0.794553	-0.236482	-0.294342	-0.584351	DNMT3A	DNA (cytosine-5)-methyltransferase 3A	Q9Y6K1	1	1.05871	0.0287055	0.0811695	0.105628	8.72782e-09	4.39959e-07	0.570927	1.32868e-10	1.28477e-08	0.809534	0.000193996	0.000308667	-0.222086	9.38968e-08	1.23254e-05	0.465298	7.20653e-10	9.04687e-08	0.703906	4.43378e-06	1.10562e-05	-0.327714	0.000101667	0.00383007	0.238608	1.70674e-10	3.41389e-09	-0.793013	6.84898e-12	2.71407e-10
NFKB2_Q00653	-0.746035	-0.905281	-0.719749	0.561314	0.724089	0.523574	1.38527	1.6883	1.76864	-0.662875	-0.73743	-0.738821	-0.617355	-0.652189	-0.871445	NFKB2	Nuclear factor NF-kappa-B p100 subunit;Nuclear factor NF-kappa-B p52 subunit	Q00653	1	1.02729	0.996086	0.997273	-0.000143837	1.26139e-07	1.84938e-06	0.304797	1.4943e-10	1.42655e-08	0.538964	0.544487	0.572495	-0.0179059	1.25464e-07	1.40536e-05	0.304941	1.48947e-10	3.12826e-08	0.539108	0.547677	0.579548	-0.017762	2.3234e-06	0.000266937	0.234167	6.56812e-08	4.03354e-07	-0.322703	1.00436e-10	2.03368e-09
NCOA1_Q15788	0.286498	0.271052	0.162726	0.380386	0.487153	0.594427	1.27331	1.33893	1.63197	-0.908809	-1.32205	-1.04152	-1.05471	-1.17345	-0.925915	NCOA1	Nuclear receptor coactivator 1	Q15788	2	1.03481	0.773792	0.8502	0.00947815	3.87573e-08	9.50761e-07	0.379262	1.58598e-10	1.49706e-08	0.602144	2.70609e-07	7.68296e-07	0.319847	5.19165e-08	8.22925e-06	0.369784	1.92268e-10	3.58943e-08	0.592666	3.78861e-07	1.2767e-06	0.310369	1.29589e-05	0.000843939	0.222882	0.0893674	0.115362	-0.0594158	1.07763e-06	4.14561e-06
ZHX2_Q9Y6X8	-0.0409676	-0.337377	-0.274782	0.91244	0.864587	0.616749	1.05777	1.4585	1.44542	-1.17271	-1.43419	-1.48307	-0.61118	-0.442124	-0.55907	ZHX2	Zinc fingers and homeoboxes protein 2	Q9Y6X8	1	1.0329	8.47394e-05	0.00179319	0.191928	2.38941e-09	2.28029e-07	0.502266	1.76344e-10	1.61029e-08	0.623725	3.24314e-06	7.0989e-06	0.266236	6.17615e-07	3.11327e-05	0.310338	1.42729e-08	8.4527e-07	0.431797	0.0469029	0.0579713	0.0743083	0.00339667	0.0425964	0.121459	1.13176e-05	3.45741e-05	-0.236029	1.2649e-07	6.61259e-07
IKZF3_Q9UKT9	0.327655	0.811088	0.384888	0.436273	0.651531	0.850814	0.992567	1.02334	1.22874	-1.34352	-1.61354	-1.3897	-0.864743	-0.746218	-0.749173	IKZF3	Zinc finger protein Aiolos	Q9UKT9	2	1.04085	0.000468609	0.00518904	0.208809	2.53016e-09	2.33794e-07	0.660639	2.61767e-10	2.22132e-08	0.797912	5.6931e-09	2.88293e-08	0.617021	2.09788e-07	1.85519e-05	0.45183	9.83014e-09	6.5026e-07	0.589103	6.50884e-07	2.02297e-06	0.408212	0.00910362	0.0807597	0.137273	0.346236	0.395476	-0.0436182	0.00145164	0.00261084
ZNF776_Q68DI1	0.782799	0.831654	0.981774	0.603465	0.487507	0.588821	0.763713	0.923545	1.00435	-1.49819	-1.19866	-1.28617	-1.07629	-1.06234	-0.845988	ZNF776	Zinc finger protein 776	Q68DI1	2	1.02758	0.0227733	0.0692233	0.0658203	2.76112e-09	2.39136e-07	0.373323	3.84204e-10	2.71235e-08	0.440028	4.57116e-10	4.01698e-09	0.43374	2.70967e-08	6.55194e-06	0.307503	2.68441e-09	2.65315e-07	0.374208	3.28417e-09	2.51737e-08	0.367919	0.0213328	0.139252	0.0667046	0.0338539	0.0474169	0.0604163	0.808258	0.835237
BACH2_Q9BYV9	1.64416	1.59155	1.6739	-0.00166523	-0.202523	-0.190096	0.481565	0.243219	0.398517	-0.938516	-1.20386	-1.05919	-0.813632	-0.773004	-0.850434	BACH2	Transcription regulator protein BACH2	Q9BYV9	2	1.07149	0.011592	0.0428629	0.0991121	9.79292e-08	1.58212e-06	0.363949	6.05105e-10	3.82217e-08	0.560697	2.71986e-13	2.24015e-11	1.05157	3.26802e-06	6.73508e-05	0.264837	6.17047e-09	4.4688e-07	0.461585	9.26743e-13	7.63291e-11	0.952461	6.44156e-05	0.00273311	0.196747	5.09053e-11	1.42552e-09	0.687624	2.97449e-09	2.92607e-08
POU2AF1_Q16633	-1.37883	-1.54192	-1.23654	0.661089	1.0296	0.975527	1.22036	1.04587	1.44987	-0.467704	-0.621321	-0.588849	-0.222305	-0.210115	-0.114736	POU2AF1	POU domain class 2-associating factor 1	Q16633	1	1.10841	0.00593063	0.0277258	0.238753	1.56789e-08	5.927e-07	0.917264	1.205e-09	6.24887e-08	1.13895	7.89801e-06	1.59307e-05	-0.523533	4.90781e-07	2.77609e-05	0.67851	1.95285e-08	1.06013e-06	0.900194	1.32743e-07	5.16284e-07	-0.762286	0.00928044	0.0815533	0.221684	7.01612e-11	1.82029e-09	-1.4408	1.21797e-11	4.12589e-10
ZEB2_O60315	-0.70238	-0.216586	-0.575236	0.693905	0.891029	1.0745	1.25125	1.30628	1.58101	-0.96683	-1.09933	-1.09931	-0.612364	-0.897687	-0.628241	ZEB2	Zinc finger E-box-binding homeobox 2	O60315	1	1.02917	0.0464439	0.11341	0.0781427	1.84537e-08	6.3798e-07	0.443128	1.26601e-09	6.4852e-08	0.55565	0.00344614	0.00467103	0.127142	1.72031e-07	1.66119e-05	0.364986	7.67638e-09	5.286e-07	0.477508	0.19015	0.216076	0.048999	0.00752099	0.0718815	0.112522	8.57373e-07	3.58526e-06	-0.315987	2.72821e-08	1.81758e-07
KLF12_Q9Y4X4	1.19745	1.24023	1.12376	0.313939	0.614234	0.533729	0.403723	0.342328	0.577646	-1.26308	-1.66338	-1.76199	-0.580477	-0.486004	-0.592112	KLF12	Krueppel-like factor 12	Q9Y4X4	2	1.04712	3.49418e-06	0.000242373	0.289088	1.08263e-09	1.29931e-07	0.586824	1.42153e-09	7.06644e-08	0.573638	3.07569e-11	5.27324e-10	0.787148	2.55568e-06	5.99728e-05	0.297736	4.12807e-06	4.63635e-05	0.28455	7.62168e-09	4.86179e-08	0.49806	0.726589	0.859783	-0.0131866	0.000129859	0.000301949	0.200323	7.22165e-05	0.000172601
BBX_Q8WY36	0.659051	0.748937	0.797969	0.498652	0.755575	0.782731	0.816311	0.693791	0.991783	-1.28299	-1.5535	-1.78735	-0.884923	-0.576799	-0.659234	BBX	HMG box transcription factor BBX	Q8WY36	2	1.02529	0.000137563	0.00242788	0.166033	3.67499e-09	2.88539e-07	0.441854	1.6445e-09	7.89452e-08	0.472695	2.72803e-09	1.58603e-08	0.453065	8.21604e-07	3.67143e-05	0.275821	2.53187e-07	6.52481e-06	0.306663	5.29621e-07	1.69177e-06	0.287032	0.334958	0.580599	0.0308416	0.721573	0.75831	0.0112109	0.534811	0.581988
TAF7_Q15545	1.21692	1.24583	1.15154	0.407425	0.409897	0.505356	0.473913	0.441798	0.6917	-1.21927	-1.776	-1.40805	-0.741466	-0.680418	-0.719182	TAF7	Transcription initiation factor TFIID subunit 7	Q15545	2	1.034	8.08477e-05	0.00174154	0.179521	3.34617e-09	2.756e-07	0.454386	1.87673e-09	8.66288e-08	0.476981	5.77423e-11	8.36367e-10	0.636237	1.06293e-06	3.95119e-05	0.274866	4.45416e-07	9.87319e-06	0.297461	3.14873e-09	2.43802e-08	0.456716	0.484734	0.704411	0.022595	7.1683e-05	0.000176342	0.181851	0.000237791	0.000501301
CDYL_Q9Y232	-1.13791	-1.39164	-1.34384	0.638286	0.771898	0.715497	1.16507	1.49842	1.55029	-0.746585	-0.691828	-0.537986	-0.0385304	-0.305186	-0.145961	CDYL	Chromodomain Y-like protein	Q9Y232	1	1.03004	0.00328733	0.0185724	0.100637	2.4866e-07	2.69895e-06	0.277671	2.07902e-09	9.39023e-08	0.419015	0.000527827	0.000790423	-0.128408	2.91077e-05	0.000212269	0.177034	5.23624e-08	2.19948e-06	0.318379	2.06393e-06	5.58423e-06	-0.229044	0.000234332	0.00737312	0.141344	3.02102e-09	3.19642e-08	-0.406079	8.25845e-11	1.75791e-09
MBD1_Q9UIS9	1.6896	1.71119	1.64759	0.0993787	0.0935542	-0.0395624	0.165869	-0.0739603	0.218927	-1.02273	-1.19364	-1.2243	-0.679064	-0.714234	-0.678619	MBD1	Methyl-CpG-binding domain protein 1	Q9UIS9	2	1.05932	0.000123132	0.0022685	0.17783	3.72633e-09	2.8986e-07	0.466944	2.23686e-09	9.82641e-08	0.487402	1.02428e-13	1.2912e-11	1.10291	9.10037e-07	3.71693e-05	0.289113	4.2799e-07	9.57296e-06	0.309572	9.05683e-13	7.53331e-11	0.925082	0.54086	0.740871	0.0204582	9.03593e-11	2.20031e-09	0.635968	1.3449e-10	2.51638e-09
PHF2_O75151	0.368499	0.56846	0.421169	0.705048	0.866466	0.92308	0.659859	0.746699	1.03902	-1.38719	-1.86762	-1.80155	-0.424311	-0.311285	-0.506342	PHF2	Lysine-specific demethylase PHF2	O75151	2	1.02184	4.85043e-06	0.00030184	0.208646	2.12369e-09	2.18353e-07	0.413031	2.29525e-09	9.91442e-08	0.41035	1.46209e-08	6.21297e-08	0.350868	6.01396e-06	9.0548e-05	0.204385	6.89578e-06	6.48658e-05	0.201704	0.000198758	0.000350276	0.142222	0.92376	0.966199	-0.00268103	0.04201	0.0577243	-0.0621637	0.0501833	0.067476
RCOR3_Q9P2K3	0.0485237	0.403941	0.393677	0.560766	0.815046	0.801926	0.834215	1.06788	1.41109	-1.45849	-1.62527	-1.58779	-0.455349	-0.584588	-0.62558	RCOR3	REST corepressor 3	Q9P2K3	2	1.02237	9.55869e-05	0.0019259	0.155162	1.43302e-08	5.70559e-07	0.353539	2.33669e-09	9.91442e-08	0.412147	1.73136e-07	5.20212e-07	0.284806	8.69413e-06	0.000109228	0.198377	5.47054e-07	1.09685e-05	0.256985	0.000461391	0.000764676	0.129644	0.0543695	0.231465	0.0586083	0.0277475	0.0395029	-0.068733	0.000534825	0.00105199
GFI1_Q99684	-0.248462	-0.0523084	-0.147376	0.709695	0.814007	0.63477	1.02558	1.21879	1.90065	-1.10954	-1.34907	-1.27227	-0.595458	-0.735663	-0.793336	GFI1	Zinc finger protein Gfi-1	Q99684	1	1.04327	0.0102261	0.039493	0.150905	7.74195e-08	1.417e-06	0.553237	2.5777e-09	1.07737e-07	0.73985	3.95605e-05	6.97584e-05	0.308375	2.64473e-06	6.10395e-05	0.402332	3.76648e-08	1.72908e-06	0.588945	0.00797301	0.0109859	0.15747	0.00265648	0.0374098	0.186613	0.000322531	0.000682514	-0.244862	1.24659e-06	4.69201e-06
SP3_Q02447	1.21257	1.2341	1.3182	0.308087	0.631119	0.412298	0.36191	0.38463	0.802219	-1.17237	-1.43078	-1.33249	-0.881773	-0.952729	-0.894978	SP3	Transcription factor Sp3	Q02447	2	1.0413	0.00733727	0.0317427	0.117311	4.98695e-09	3.19812e-07	0.514224	3.22889e-09	1.28559e-07	0.533408	5.38263e-11	7.94719e-10	0.748945	1.0168e-07	1.25027e-05	0.396913	5.91991e-08	2.37958e-06	0.416098	4.25854e-10	5.18493e-09	0.631634	0.610549	0.787778	0.0191847	2.80673e-05	7.67058e-05	0.234721	6.36832e-05	0.000153736
ZNF407_Q9C0G0	1.47163	1.5014	1.45092	0.269561	0.384003	0.242312	0.254674	0.174191	0.525192	-1.11949	-1.28549	-1.32217	-0.810237	-0.927418	-0.809085	ZNF407	Zinc finger protein 407	Q9C0G0	2	1.03838	0.00308928	0.0177761	0.0985533	3.86495e-09	2.95153e-07	0.385981	3.33136e-09	1.29301e-07	0.390839	3.96696e-12	1.29675e-10	0.680544	1.19788e-07	1.37855e-05	0.287428	9.89562e-08	3.43525e-06	0.292285	2.70971e-11	6.73499e-10	0.58199	0.860012	0.930692	0.00485759	9.05588e-08	5.30533e-07	0.294563	1.09489e-07	5.83376e-07
ZNF281_Q9Y2X9	-0.888889	-0.751877	-0.922843	0.695757	1.15778	1.03578	1.19467	1.04653	1.6104	-0.93158	-1.28789	-0.955311	-0.39501	-0.306252	-0.301263	ZNF281	Zinc finger protein 281	Q9Y2X9	1	1.03037	0.00075207	0.0071797	0.171451	2.20107e-08	7.05771e-07	0.478625	3.88936e-09	1.44091e-07	0.554575	0.236398	0.260901	0.0482383	3.14162e-06	6.58174e-05	0.307174	2.81322e-07	7.07602e-06	0.383124	0.00758462	0.0104886	-0.123213	0.0728499	0.268691	0.0759503	7.51873e-08	4.5252e-07	-0.430387	1.1392e-08	8.78019e-08
DRAP1_Q14919	1.64634	1.4604	1.44015	0.122797	0.354673	0.190714	0.190074	0.221105	0.428121	-1.19392	-1.3106	-1.39002	-0.765174	-0.653195	-0.74147	DRAP1	Dr1-associated corepressor	Q14919	2	1.03718	0.000182523	0.00285014	0.138277	6.14175e-09	3.65935e-07	0.363705	3.97107e-09	1.45681e-07	0.377345	3.54922e-12	1.18793e-10	0.672885	1.42383e-06	4.56549e-05	0.225428	7.50136e-07	1.35817e-05	0.239068	5.96494e-11	1.21042e-09	0.534608	0.614909	0.789735	0.01364	4.10605e-08	2.75739e-07	0.30918	6.90568e-08	3.94657e-07
TP53BP1_Q12888	-0.466379	-0.114032	-0.387218	0.428075	0.757513	0.689671	1.15039	1.54453	1.73439	-1.1932	-1.39085	-1.23943	-0.418049	-0.565544	-0.529864	TP53BP1	Tumor suppressor p53-binding protein 1	Q12888	1	1.01779	0.00178477	0.0123245	0.102124	3.30175e-07	3.28649e-06	0.251936	4.58312e-09	1.57798e-07	0.364848	0.000333288	0.000513094	0.126255	7.22496e-05	0.000370722	0.149812	2.06186e-07	5.88187e-06	0.262724	0.368645	0.400801	0.0241305	0.000832331	0.0171445	0.112912	0.000346409	0.000727546	-0.125681	6.04415e-07	2.53121e-06
BHLHE40_O14503	-0.64528	-0.924226	-0.813154	0.304953	0.615434	0.905273	1.49202	1.59074	1.66649	-0.482312	-0.979145	-1.05389	-0.608487	-0.526514	-0.541906	BHLHE40	Class E basic helix-loop-helix protein 40	O14503	1	1.03249	0.128324	0.236935	0.0649616	1.60935e-06	9.26675e-06	0.336338	4.55599e-09	1.57798e-07	0.562856	0.800846	0.818281	0.0102803	1.51151e-05	0.000145091	0.271377	1.92893e-08	1.05915e-06	0.497895	0.194548	0.220686	-0.0546813	8.67108e-05	0.00337249	0.226518	2.24644e-06	8.35798e-06	-0.326058	5.66733e-09	5.00118e-08
SMARCC2_Q8TAQ2	1.25339	1.50366	1.21992	0.324381	0.246829	0.285081	0.360376	0.465997	0.44268	-1.38808	-1.66099	-1.55364	-0.621684	-0.343908	-0.534021	SMARCC2	SWI/SNF complex subunit SMARCC2	Q8TAQ2	2	1.02401	5.97741e-06	0.000352559	0.176507	1.08978e-08	4.94879e-07	0.310513	4.6103e-09	1.58086e-07	0.333991	4.77199e-11	7.30227e-10	0.488021	9.00048e-05	0.000427192	0.134006	1.90769e-05	0.000129769	0.157484	1.04935e-08	6.26551e-08	0.311514	0.340559	0.58624	0.0234782	5.63623e-06	1.86711e-05	0.177507	2.37677e-05	6.35293e-05
IRF5_Q13568	-0.648959	-0.475684	-0.786438	0.289687	0.328153	0.605176	1.56352	1.70502	1.8548	-0.618656	-0.603884	-0.868381	-0.962595	-0.719093	-0.662661	IRF5	Interferon regulatory factor 5	Q13568	1	1.02069	0.632525	0.738877	-0.0122735	2.7292e-05	8.12185e-05	0.160494	5.19671e-09	1.71206e-07	0.349386	0.733765	0.755066	0.00870967	1.3103e-05	0.000134242	0.172767	3.45044e-09	3.08374e-07	0.361659	0.417773	0.451062	0.0209831	5.24011e-06	0.000458565	0.188892	4.68549e-05	0.000120856	-0.151784	7.00386e-09	5.95541e-08
RBCK1_Q9BYM8	1.66385	1.46322	1.67213	-0.0418926	0.0219136	0.0809118	0.250058	0.0692796	0.450417	-1.16095	-1.37174	-1.30194	-0.569105	-0.70096	-0.525201	RBCK1	RanBP-type and C3HC4-type zinc finger-containing protein 1	Q9BYM8	2	1.04357	4.23046e-05	0.00117294	0.191249	4.07391e-08	9.69544e-07	0.365322	5.75959e-09	1.83978e-07	0.431794	2.81214e-12	9.92639e-11	0.809672	0.000102436	0.000463048	0.174073	4.19417e-06	4.69178e-05	0.240545	7.66194e-11	1.42894e-09	0.618423	0.0536686	0.230506	0.0664727	4.1013e-09	4.09204e-08	0.444351	2.75322e-08	1.82845e-07
PHF21A_Q96BD5	0.0885071	0.166164	0.207215	0.546048	0.709282	1.08254	1.15457	0.944867	1.51226	-0.98394	-1.53105	-1.44694	-0.956886	-0.735687	-0.756954	PHF21A	PHD finger protein 21A	Q96BD5	2	1.03404	0.0173613	0.057407	0.123089	5.46222e-08	1.13762e-06	0.512716	6.36268e-09	1.96518e-07	0.616388	2.77885e-06	6.16129e-06	0.360037	1.18832e-06	4.18286e-05	0.389628	8.5089e-08	3.08118e-06	0.493299	0.000169914	0.000302938	0.236949	0.0388432	0.192963	0.103672	0.0049946	0.00824193	-0.152679	8.3052e-05	0.000194676
TAF9B_Q9HBM6	0.852176	0.977039	0.897059	0.396798	0.719368	0.46332	0.47663	0.834865	1.10623	-1.42048	-1.79103	-1.23279	-0.762159	-0.752777	-0.764251	TAF9B	Transcription initiation factor TFIID subunit 9B	Q9HBM6	2	1.03485	0.000896875	0.00787319	0.187924	2.9677e-08	8.29846e-07	0.522843	6.44777e-09	1.98041e-07	0.595599	3.82979e-09	2.10563e-08	0.62238	4.20236e-06	7.56098e-05	0.334919	5.02021e-07	1.04652e-05	0.407675	2.46727e-07	8.80898e-07	0.434456	0.118971	0.344171	0.072756	0.0400944	0.0553183	0.099537	0.548918	0.595104
ZNF768_Q9H5H4	-1.29043	-1.49587	-1.24643	0.38636	0.65257	0.88713	1.3939	1.3141	1.61851	-0.370737	-0.320699	-0.558796	-0.260003	-0.4551	-0.254521	ZNF768	Zinc finger protein 768	Q9H5H4	1	1.05057	0.505681	0.633477	0.0265521	3.91215e-06	1.72888e-05	0.300552	6.91977e-09	2.06879e-07	0.527692	1.52788e-05	2.91257e-05	-0.263289	1.02048e-05	0.000117761	0.274	1.27049e-08	7.92831e-07	0.50114	5.71929e-06	1.38441e-05	-0.289841	6.43574e-05	0.00273311	0.22714	3.15562e-09	3.3138e-08	-0.563841	5.31385e-11	1.24977e-09
NFIL3_Q16649	-1.77958	-1.68244	-1.77254	0.505031	0.741594	0.615777	1.20379	0.981383	1.1158	0.0311474	0.0166423	0.109595	-0.0339373	0.014986	-0.0672484	NFIL3	Nuclear factor interleukin-3-regulated protein	Q16649	3	1.06227	0.31342	0.453972	-0.0311305	6.84344e-06	2.68402e-05	0.217904	7.31361e-09	2.14831e-07	0.401756	1.08044e-11	2.45318e-10	-0.6891	1.66885e-06	4.93946e-05	0.249035	3.02045e-09	2.81867e-07	0.432887	1.90514e-11	5.61581e-10	-0.65797	3.75251e-05	0.00181177	0.183852	3.63817e-13	6.23761e-11	-0.907004	3.67731e-14	1.04855e-11
HIVEP3_Q5T1R4	1.61323	1.53016	1.52489	0.232163	0.18588	0.201746	0.121176	0.207306	0.479635	-0.892554	-1.1233	-1.27585	-0.986394	-0.877431	-0.940664	HIVEP3	Transcription factor HIVEP3	Q5T1R4	2	1.06949	0.134957	0.245141	0.0678872	1.39758e-08	5.61775e-07	0.545021	8.04152e-09	2.29006e-07	0.571263	2.59424e-12	9.39406e-11	1.10913	6.54634e-08	9.82068e-06	0.477134	3.52943e-08	1.65647e-06	0.503375	5.64943e-12	2.43389e-10	1.04125	0.547875	0.74655	0.0262414	9.32791e-09	8.02907e-08	0.564111	1.63133e-08	1.19588e-07
BATF_Q16520	-1.66281	-1.69309	-1.72285	0.638823	0.930263	0.979302	1.00898	0.931515	1.06741	-0.0287778	-0.166951	-0.30932	0.0421143	0.0832532	-0.0978606	BATF	Basic leucine zipper transcriptional factor ATF-like	Q16520	1	1.14243	0.0651666	0.144145	0.152422	4.56579e-08	1.04231e-06	0.873922	8.89701e-09	2.46679e-07	1.00544	3.81086e-10	3.51042e-09	-1.30904	4.02201e-07	2.50288e-05	0.7215	6.03531e-08	2.41441e-06	0.853017	1.00229e-10	1.71143e-09	-1.46146	0.105645	0.323569	0.131517	7.24917e-13	9.08959e-11	-2.18296	3.51275e-13	3.59885e-11
SUDS3_Q9H7L9	1.45615	1.52928	1.46803	-0.00238348	0.428856	0.207974	0.295881	0.196971	0.478175	-1.26763	-1.40148	-1.34501	-0.646083	-0.817568	-0.581164	SUDS3	Sin3 histone deacetylase corepressor complex component SDS3	Q9H7L9	2	1.03736	0.000181329	0.00284206	0.153999	2.16917e-08	7.05744e-07	0.363516	9.56476e-09	2.60888e-07	0.389837	1.61067e-11	3.31648e-10	0.662162	9.50068e-06	0.000113264	0.209518	2.76361e-06	3.44979e-05	0.235838	4.04514e-10	5.00614e-09	0.508163	0.38789	0.627753	0.0263205	2.07085e-07	1.05694e-06	0.298645	5.80233e-07	2.4446e-06
NFATC2_Q13469	0.633633	0.387223	0.401751	0.747032	0.974089	0.840826	0.627695	0.883619	1.05755	-1.15453	-1.71388	-1.81803	-0.489356	-0.598961	-0.778673	NFATC2	Nuclear factor of activated T-cells, cytoplasmic 2	Q13469	2	1.02413	0.000210124	0.00310784	0.184274	9.70678e-09	4.63939e-07	0.473743	9.59845e-09	2.6096e-07	0.474195	7.08921e-08	2.38321e-07	0.399278	2.51876e-06	5.96058e-05	0.289469	2.47718e-06	3.22148e-05	0.289921	5.11702e-05	0.000100604	0.215003	0.990123	0.996569	0.000452117	0.0586427	0.0783257	-0.0744656	0.0573285	0.0762293
RING1_Q06587	0.965987	0.688759	1.36719	0.419887	0.554838	0.345169	0.661544	0.802985	0.918833	-1.32612	-1.28374	-1.63886	-0.867233	-0.6404	-0.968837	RING1	E3 ubiquitin-protein ligase RING1	Q06587	2	1.0342	0.00390347	0.0208078	0.146708	7.59937e-08	1.41281e-06	0.460972	9.9724e-09	2.66153e-07	0.549006	3.36263e-09	1.88833e-08	0.601867	5.13763e-06	8.35535e-05	0.314264	3.54837e-07	8.16708e-06	0.402298	8.78776e-08	3.61506e-07	0.45516	0.0548662	0.232441	0.0880342	0.00508081	0.00837104	0.140895	0.226743	0.269391
JARID2_Q92833	-1.69026	-1.6657	-1.56979	0.615814	0.905486	0.815041	0.963258	1.18214	1.18398	-0.0911249	-0.273324	-0.467962	0.0512333	0.0845871	-0.0433718	JARID2	Protein Jumonji	Q92833	1	1.06097	0.0123216	0.04485	0.11745	2.43284e-07	2.66535e-06	0.402408	1.05294e-08	2.74849e-07	0.528516	1.2793e-08	5.55132e-08	-0.519824	9.99678e-06	0.00011696	0.284958	1.91398e-07	5.50663e-06	0.411066	1.14026e-09	1.10743e-08	-0.637274	0.008195	0.0754892	0.126108	1.27932e-11	5.34706e-10	-0.922232	2.64245e-12	1.35679e-10
TRAFD1_O14545	-0.270193	-0.28246	-0.271766	0.864326	1.14466	1.0211	1.16908	0.96679	1.52474	-0.624316	-1.17932	-1.32863	-0.864954	-0.877449	-0.991595	TRAFD1	TRAF-type zinc finger domain-containing protein 1	O14545	2	1.03629	0.455753	0.589316	0.0393044	3.32499e-08	8.86769e-07	0.608145	1.06602e-08	2.7641e-07	0.67037	0.000699954	0.00103454	0.227755	7.18653e-08	1.04093e-05	0.568841	2.16252e-08	1.1426e-06	0.631065	0.00287764	0.00421196	0.188451	0.245462	0.496299	0.0622246	5.97069e-06	1.96397e-05	-0.38039	1.19137e-06	4.51047e-06
IRF7_Q92985	-0.0228725	-0.357176	-0.460145	0.31471	0.990427	1.04239	1.29369	1.28691	1.5087	-1.0529	-1.19585	-1.41723	-0.599299	-0.447648	-0.88369	IRF7	Interferon regulatory factor 7	Q92985	1	1.0405	0.0123642	0.0449214	0.143277	2.15624e-07	2.51026e-06	0.496499	1.15021e-08	2.92816e-07	0.640306	0.000416288	0.00063264	0.233309	8.54244e-06	0.000108611	0.353221	2.13049e-07	5.95255e-06	0.497028	0.090496	0.107366	0.0900311	0.0121144	0.0966502	0.143807	0.000146337	0.000335895	-0.26319	1.92667e-06	6.84974e-06
ZNF746_Q6NUN9	0.748625	1.09785	0.956441	0.589861	0.596688	0.477367	0.671105	0.671288	1.09616	-1.15604	-1.5675	-1.19143	-1.24024	-0.841027	-0.909148	ZNF746	Zinc finger protein 746	Q6NUN9	2	1.03302	0.0830102	0.172667	0.0731783	5.70161e-08	1.16827e-06	0.441568	1.25752e-08	3.09807e-07	0.50288	6.52208e-09	3.20234e-08	0.53172	4.43571e-07	2.64855e-05	0.36839	7.79604e-08	2.89799e-06	0.429702	3.68852e-08	1.75366e-07	0.458542	0.139408	0.375132	0.0613122	0.037876	0.0524643	0.090152	0.47157	0.520139
ING4_Q9UNL4	1.52156	1.81793	1.57108	-0.0678937	-0.0512668	-0.19374	0.038925	0.129106	0.331211	-1.11921	-1.44371	-1.39563	-0.468611	-0.407143	-0.262611	ING4	Inhibitor of growth protein 4	Q9UNL4	2	1.05914	2.24105e-06	0.000186407	0.318147	1.31262e-07	1.9011e-06	0.411268	1.28422e-08	3.12718e-07	0.502886	3.13571e-12	1.07288e-10	1.00053	0.0331596	0.0504023	0.0931212	0.000420565	0.00129944	0.18474	3.37163e-10	4.37115e-09	0.682385	0.0356105	0.184237	0.0916184	1.96607e-09	2.27422e-08	0.589263	1.45203e-08	1.08053e-07
FOXN3_O00409	0.537423	1.05868	0.758681	0.313778	0.578891	0.617163	0.845531	0.824818	1.13001	-0.972134	-1.77048	-1.65064	-0.793403	-0.768041	-0.710271	FOXN3	Forkhead box protein N3	O00409	2	1.05487	0.0026451	0.0160575	0.255893	1.58378e-07	2.08469e-06	0.712009	1.62231e-08	3.74424e-07	0.867667	3.41622e-08	1.27895e-07	0.813925	1.87184e-05	0.00016304	0.456116	8.59867e-07	1.4956e-05	0.611774	2.32629e-06	6.2101e-06	0.558032	0.0413854	0.199815	0.155658	0.161538	0.198767	0.101916	0.447318	0.496356
MAF_O75444	-0.988834	-0.619407	-1.20966	0.799409	1.2691	1.30298	0.841339	0.987134	0.769271	-1.3056	-1.16482	-1.30821	0.344259	0.247289	0.0357517	MAF	Transcription factor Maf	O75444	1	1.03581	1.08169e-06	0.000134351	0.36608	4.24778e-09	2.95153e-07	0.594089	1.63756e-08	3.76907e-07	0.5298	0.0797108	0.0928651	0.0798248	0.000126873	0.000531939	0.228009	0.00190794	0.00442779	0.16372	1.43336e-05	3.1722e-05	-0.286255	0.149448	0.388474	-0.0642892	2.31783e-08	1.69618e-07	-0.514265	1.0809e-07	5.76548e-07
KDM5A_P29375	1.24019	1.40498	1.31974	0.185385	0.173871	0.265695	0.165714	0.526424	0.507792	-1.55801	-1.699	-1.54365	-0.418446	-0.202277	-0.368408	KDM5A	Lysine-specific demethylase 5A	P29375	2	1.02233	2.72811e-06	0.000210265	0.179965	5.37998e-08	1.12993e-06	0.256175	1.67064e-08	3.78304e-07	0.283324	1.81179e-10	1.99487e-09	0.413875	0.00498385	0.00965175	0.0762103	0.000536451	0.00156974	0.103358	1.52126e-07	5.78809e-07	0.23391	0.24838	0.499499	0.0271481	1.07949e-05	3.31462e-05	0.157699	6.86565e-05	0.000164842
BRD7_Q9NPI1	0.876185	0.89075	0.824044	0.401839	0.754249	0.281529	0.493592	0.915614	1.05231	-1.31569	-1.81381	-1.65926	-0.555991	-0.676879	-0.468481	BRD7	Bromodomain-containing protein 7	Q9NPI1	2	1.0207	0.000144131	0.00249145	0.168754	9.91921e-08	1.59232e-06	0.340327	1.70662e-08	3.85412e-07	0.396292	1.38727e-08	5.97053e-08	0.403369	0.000124102	0.000524702	0.171573	8.00344e-06	7.17247e-05	0.227538	5.83079e-06	1.40882e-05	0.234614	0.0991391	0.315234	0.0559652	0.0669025	0.0885757	0.0630415	0.825466	0.850054
SP1_P08047	1.09029	1.1742	1.0121	0.49251	0.676224	0.615147	0.500199	0.294983	0.964487	-1.09392	-1.40218	-1.47326	-1.05671	-0.856856	-0.93722	SP1	Transcription factor Sp1	P08047	2	1.04273	0.0292846	0.0823084	0.119053	1.64475e-08	6.00761e-07	0.612332	1.72789e-08	3.8774e-07	0.609755	1.06724e-09	7.68125e-09	0.771205	1.97797e-07	1.79366e-05	0.493279	2.09836e-07	5.92609e-06	0.490702	7.84757e-09	4.98695e-08	0.652153	0.95838	0.980591	-0.00257696	0.00620657	0.0100485	0.158873	0.00561185	0.00899031
KMT2A_Q03164	0.53278	0.895645	0.726695	0.591065	0.56297	0.826815	0.910739	0.826395	1.00064	-1.17502	-1.71475	-1.40644	-0.785277	-0.911354	-0.880904	KMT2A	Histone-lysine N-methyltransferase 2A;MLL cleavage product N320;MLL cleavage product C180	Q03164	2	1.01472	0.00994912	0.0387495	0.0743996	7.65341e-08	1.41311e-06	0.271728	2.05067e-08	4.39482e-07	0.304494	5.58754e-08	1.94846e-07	0.279272	2.65659e-06	6.11453e-05	0.197328	4.99784e-07	1.04621e-05	0.230095	1.77785e-06	4.89374e-06	0.204872	0.205328	0.452864	0.0327664	0.763466	0.796359	0.00754397	0.323233	0.371323
E4F1_Q66K89	0.94531	1.06953	0.967716	0.680164	0.794996	0.849106	0.459755	0.448323	0.68553	-1.02614	-1.47934	-1.46815	-0.881331	-0.845956	-1.19951	E4F1	Transcription factor E4F1	Q66K89	2	1.02789	0.0370641	0.0977324	0.0727671	4.85854e-09	3.13974e-07	0.437778	2.07142e-08	4.40956e-07	0.386989	1.48718e-09	9.79478e-09	0.483537	4.08527e-08	7.30221e-06	0.365011	2.26049e-07	6.12593e-06	0.314222	1.0302e-08	6.18194e-08	0.41077	0.128402	0.359568	-0.0507894	0.167104	0.20494	0.0457586	0.00885922	0.0136312
TAF1_P21675	1.37162	1.53623	1.52649	-0.11759	-0.0439392	0.179788	0.459951	0.340865	0.560751	-1.2629	-1.59963	-1.28786	-0.512072	-0.591525	-0.560186	TAF1	Transcription initiation factor TFIID subunit 1	P21675	2	1.02418	9.9753e-05	0.00198115	0.134783	5.03512e-07	4.29878e-06	0.225956	2.08696e-08	4.4227e-07	0.298768	1.04823e-10	1.30908e-09	0.465324	0.00242162	0.005246	0.091173	1.50784e-05	0.000109014	0.163985	6.37007e-09	4.23472e-08	0.330541	0.010185	0.0866256	0.0728124	2.64612e-07	1.30919e-06	0.239368	1.28904e-05	3.67592e-05
ARID4B_Q4LE39	0.807161	1.1118	0.866657	0.526712	0.495906	0.387652	0.573609	0.708687	1.14098	-1.20151	-1.80493	-1.54562	-0.852159	-0.608672	-0.606272	ARID4B	AT-rich interactive domain-containing protein 4B	Q4LE39	2	1.02248	0.000759769	0.00720185	0.150407	1.27804e-07	1.86726e-06	0.360881	2.09527e-08	4.4227e-07	0.422196	1.15834e-08	5.15425e-08	0.444127	3.90388e-05	0.0002517	0.210475	2.908e-06	3.57688e-05	0.271789	1.26367e-06	3.63315e-06	0.29372	0.0960203	0.310495	0.0613143	0.0301908	0.0427135	0.0832454	0.531391	0.578491
NCOR1_O75376	1.07423	1.47793	1.22397	0.245722	0.338858	0.492156	0.370745	0.461338	0.655219	-1.25028	-1.72688	-1.5059	-0.66753	-0.60921	-0.580363	NCOR1	Nuclear receptor corepressor 1	O75376	2	1.02319	0.000133833	0.00239212	0.152742	5.16511e-08	1.10694e-06	0.323391	2.26162e-08	4.67976e-07	0.347272	4.79207e-10	4.1805e-09	0.480404	4.7736e-05	0.000282018	0.170649	1.31638e-05	9.94474e-05	0.19453	4.43937e-08	2.04806e-07	0.327662	0.413116	0.647064	0.0238809	0.000104124	0.000246617	0.157013	0.000441228	0.000883824
ZBTB24_O43167	0.576711	0.879886	0.563389	0.405338	0.773728	0.92799	0.855819	0.665533	1.30203	-1.09652	-1.18567	-1.22657	-1.11699	-1.06569	-1.25898	ZBTB24	Zinc finger and BTB domain-containing protein 24	O43167	2	1.0295	0.898593	0.933253	0.00559632	9.34866e-08	1.54908e-06	0.468467	2.33892e-08	4.77139e-07	0.528222	1.11735e-07	3.54088e-07	0.461203	1.07233e-07	1.28108e-05	0.46287	2.64762e-08	1.33189e-06	0.522626	1.28392e-07	5.02387e-07	0.455607	0.189126	0.43566	0.0597551	0.868658	0.887878	-0.0072634	0.144246	0.178129
SMARCB1_Q12824	0.366059	0.123258	0.131084	0.252443	0.872649	1.04729	1.27687	0.905886	1.13365	-1.59466	-1.74287	-1.39912	-0.526851	-0.455472	-0.390226	SMARCB1	SWI/SNF-related matrix-associated actin-dependent regulator of chromatin subfamily B member 1	Q12824	1	1.01978	0.000217256	0.00316321	0.149213	1.3648e-07	1.92701e-06	0.306447	2.33997e-08	4.77139e-07	0.35719	2.26794e-06	5.12038e-06	0.23761	0.00013639	0.000557302	0.157234	9.15049e-06	7.76498e-05	0.207977	0.0098668	0.0133976	0.0883965	0.105648	0.323569	0.0507429	0.0348612	0.0487059	-0.0688375	0.00132321	0.00240352
SP110_Q9HB58	1.32398	1.28329	1.41807	0.311967	0.471354	0.603738	0.373681	0.122879	0.371255	-1.04238	-1.58341	-1.61907	-0.776543	-0.595762	-0.663051	SP110	Sp110 nuclear body protein	Q9HB58	2	1.05453	0.000169606	0.00274539	0.274212	8.07079e-09	4.13431e-07	0.698951	2.50633e-08	5.02522e-07	0.63451	8.00428e-11	1.05729e-09	1.02638	2.25917e-06	5.7513e-05	0.424739	1.25429e-05	9.64073e-05	0.360298	3.38608e-09	2.57503e-08	0.752165	0.237945	0.489226	-0.0644408	3.24319e-05	8.72431e-05	0.327425	5.29088e-06	1.67541e-05
ZNF800_Q2TB10	1.58176	1.65412	1.7342	-0.00636908	0.0133175	-0.061584	0.158114	0.173786	0.393062	-0.912636	-1.08222	-1.30136	-0.822494	-0.694364	-0.827328	ZNF800	Zinc finger protein 800	Q2TB10	2	1.03902	0.0133189	0.0471124	0.0851034	3.05927e-07	3.11527e-06	0.289769	2.60675e-08	5.14067e-07	0.359458	4.42312e-12	1.34956e-10	0.738934	1.26291e-05	0.000131672	0.204666	5.62094e-07	1.1213e-05	0.274355	1.98912e-11	5.66537e-10	0.65383	0.0353673	0.184109	0.0696892	1.88152e-09	2.20148e-08	0.449165	1.38446e-08	1.03939e-07
ZNF324_O75467	1.20556	1.24488	1.34782	0.179162	0.446274	0.261234	0.270616	0.557495	0.996132	-1.24283	-1.50897	-1.23545	-0.993369	-0.791455	-0.737099	ZNF324	Zinc finger protein 324A	O75467	2	1.04376	0.00942777	0.0374127	0.141708	1.99469e-07	2.38328e-06	0.471344	2.65346e-08	5.18413e-07	0.562014	8.3196e-10	6.31373e-09	0.752916	9.48404e-06	0.000113264	0.329636	7.15652e-07	1.32096e-05	0.420306	9.94335e-09	6.01398e-08	0.611208	0.072728	0.268691	0.0906701	4.52309e-05	0.00011719	0.281572	0.00128665	0.0023437
EP400_Q96L91	1.03848	1.32251	1.29421	0.277144	0.351216	0.560207	0.448922	0.515183	0.782484	-1.45462	-1.36687	-1.44685	-0.648524	-0.782825	-0.890672	EP400	E1A-binding protein p400	Q96L91	2	1.01889	0.00186191	0.012584	0.0925186	8.28527e-08	1.47155e-06	0.259395	2.69359e-08	5.22606e-07	0.285921	1.03424e-09	7.50314e-09	0.376647	1.01053e-05	0.000117126	0.166877	2.15893e-06	2.91126e-05	0.193402	2.8978e-08	1.44477e-07	0.284129	0.281646	0.533268	0.0265257	0.000283321	0.000605797	0.117252	0.00214406	0.00374631
GABPA_Q06546	0.771119	0.963295	0.847885	0.510269	0.900602	0.800877	0.667236	0.462776	0.764152	-1.182	-1.83619	-1.60419	-0.735396	-0.534089	-0.796341	GABPA	GA-binding protein alpha chain	Q06546	2	1.02312	0.000429034	0.00495098	0.153758	1.63354e-08	6.00761e-07	0.411022	2.84496e-08	5.45674e-07	0.391922	8.78936e-09	4.0931e-08	0.433308	3.12516e-06	6.57324e-05	0.257264	7.0075e-06	6.54839e-05	0.238164	1.2818e-06	3.67647e-06	0.27955	0.566829	0.759478	-0.0191003	0.505	0.55552	0.0222859	0.225576	0.268309
KMT2B_Q9UMN6	0.888753	0.968186	0.814902	0.338527	0.576574	0.541313	0.498425	0.828691	1.30645	-1.16968	-1.57636	-1.48448	-0.708311	-0.968629	-0.854361	KMT2B	Histone-lysine N-methyltransferase 2B	Q9UMN6	2	1.02363	0.010822	0.0410086	0.1099	2.43977e-07	2.66535e-06	0.367812	2.83485e-08	5.45674e-07	0.443947	2.65741e-08	1.0326e-07	0.446422	1.10779e-05	0.000122616	0.257912	7.12259e-07	1.3209e-05	0.334047	6.56639e-07	2.03859e-06	0.336522	0.0596373	0.243151	0.0761344	0.0528365	0.0710434	0.0786098	0.947389	0.955809
ELP3_Q9H9T3	-1.25651	-1.19673	-1.2331	-0.424396	-0.438938	-0.566492	-0.398629	-0.479757	-0.691912	0.954114	1.54365	1.4572	0.864118	0.926849	0.94054	ELP3	Elongator complex protein 3	Q9H9T3	3	1.02766	0.0197671	0.0627839	-0.0797739	3.88181e-08	9.50761e-07	-0.351109	2.87971e-08	5.4734e-07	-0.360269	6.17562e-10	5.0715e-09	-0.498243	7.15572e-07	3.33973e-05	-0.271335	4.95898e-07	1.04621e-05	-0.280495	4.96695e-09	3.46285e-08	-0.418469	0.764225	0.88229	-0.00915941	0.00030833	0.000654063	-0.147134	0.000528183	0.00104039
GSE1_Q14687	-0.437476	-0.33792	-0.578187	0.657716	1.05664	0.96972	0.755229	0.952663	1.71574	-1.38287	-1.48863	-1.49591	-0.257797	-0.000803115	-0.128112	GSE1	Genetic suppressor element 1	Q14687	1	1.0284	4.05148e-05	0.00113834	0.240166	9.20913e-08	1.52897e-06	0.425435	2.91736e-08	5.48968e-07	0.470055	0.000490902	0.000738022	0.181833	0.000420257	0.00127781	0.185269	6.14764e-05	0.000304668	0.229889	0.159738	0.183554	-0.0583339	0.274289	0.525616	0.0446199	3.53184e-05	9.41339e-05	-0.243603	6.5299e-06	2.01609e-05
CUX1_Q13948	1.27066	1.2579	1.28505	0.448643	0.383491	0.279348	0.285033	0.477557	0.835396	-1.04545	-1.37416	-1.65381	-0.788716	-0.816337	-0.844601	CUX1	Protein CASP	Q13948	2	1.0359	0.00457816	0.0232957	0.134663	8.3441e-08	1.47776e-06	0.429996	2.96614e-08	5.53496e-07	0.470343	5.95659e-10	4.92533e-09	0.65409	5.17688e-06	8.36365e-05	0.295334	1.32438e-06	2.03774e-05	0.335681	9.29084e-09	5.69725e-08	0.519427	0.321717	0.569358	0.0403469	7.9601e-05	0.000193429	0.224094	0.000457831	0.0009149
ARID1A_O14497	0.368088	0.659531	0.395211	0.519178	0.921595	0.825029	0.729214	0.795555	1.32108	-1.43036	-1.76609	-1.50573	-0.631146	-0.523366	-0.677786	ARID1A	AT-rich interactive domain-containing protein 1A	O14497	2	1.01555	0.000599978	0.00616942	0.121867	7.98151e-08	1.43934e-06	0.295889	3.17441e-08	5.74746e-07	0.320521	3.43468e-07	9.54824e-07	0.260093	2.40564e-05	0.000190478	0.174022	6.29996e-06	6.16853e-05	0.198653	0.000206833	0.000362757	0.138226	0.375525	0.616771	0.0246311	0.205503	0.246845	-0.0357961	0.0427743	0.0582315
PRDM2_Q13029	0.513924	0.552573	0.588145	0.471296	1.11278	0.838355	0.697959	0.828446	1.20039	-1.23161	-1.63235	-1.41281	-0.858769	-0.820742	-0.847577	PRDM2	PR domain zinc finger protein 2	Q13029	2	1.01896	0.0110488	0.0415866	0.0874542	5.49803e-08	1.14047e-06	0.334844	3.28988e-08	5.93096e-07	0.350057	2.20097e-07	6.40915e-07	0.296468	1.6222e-06	4.88595e-05	0.24739	8.47699e-07	1.48057e-05	0.262603	9.54905e-06	2.19245e-05	0.209014	0.613474	0.789416	0.0152127	0.214755	0.257002	-0.0383762	0.0919366	0.117576
TAF10_Q12962	0.864006	1.0817	1.12891	0.316685	0.50182	0.629722	0.499657	0.385673	1.01903	-1.30836	-1.83647	-1.59324	-0.679837	-0.383927	-0.625365	TAF10	Transcription initiation factor TFIID subunit 10	Q12962	2	1.03274	0.00012362	0.00227249	0.217427	7.61817e-08	1.41281e-06	0.44116	3.35435e-08	6.02668e-07	0.473688	5.00401e-09	2.60463e-08	0.557141	9.51781e-05	0.00044369	0.223732	2.61157e-05	0.000162638	0.25626	1.40938e-06	3.98659e-06	0.339714	0.429095	0.661331	0.0325279	0.0124779	0.0189546	0.115982	0.0569251	0.0757409
SP140_Q13342	-0.247105	0.127657	-0.198396	0.723845	0.938464	1.11552	1.50496	0.954429	0.947647	-1.5874	-1.3064	-1.46878	-0.559925	-0.564287	-0.380234	SP140	Nuclear body protein SP140	Q13342	1	1.01567	0.000815468	0.00745456	0.113615	8.92692e-08	1.50953e-06	0.283842	3.37532e-08	6.04606e-07	0.308854	3.81821e-05	6.75969e-05	0.160784	2.18501e-05	0.000178557	0.170227	5.42132e-06	5.56099e-05	0.195239	0.0932705	0.110424	0.0471692	0.353673	0.59843	0.0250119	0.000426392	0.000879695	-0.123058	8.33291e-05	0.000195266
PURB_Q96QR8	1.61186	1.54938	1.45898	0.0581798	0.119553	0.025446	0.287373	0.330018	0.619682	-0.938332	-0.975297	-1.34198	-0.987148	-0.809439	-1.00828	PURB	Transcriptional activator protein Pur-beta	Q96QR8	2	1.04054	0.255739	0.390717	0.0398197	6.67348e-07	5.12006e-06	0.30556	3.45222e-08	6.13152e-07	0.396897	4.20075e-11	6.67117e-10	0.695775	3.02316e-06	6.53415e-05	0.26574	1.1635e-07	3.86003e-06	0.357077	8.62051e-11	1.52787e-09	0.655955	0.0175946	0.124003	0.0913374	4.20198e-08	2.80388e-07	0.390215	8.50891e-07	3.39427e-06
MED4_Q9NPJ6	0.615523	0.763919	0.630396	0.716722	0.98278	0.813764	0.566086	0.815611	1.02755	-1.18374	-1.44753	-1.49097	-1.07291	-1.06512	-0.672097	MED4	Mediator of RNA polymerase II transcription subunit 4	Q9NPJ6	2	1.01792	0.0353234	0.0944769	0.0619222	3.26821e-08	8.82837e-07	0.313148	3.9247e-08	6.72886e-07	0.30824	8.11528e-08	2.66627e-07	0.28939	4.01194e-07	2.50288e-05	0.251226	4.99559e-07	1.04621e-05	0.246317	1.19745e-06	3.45935e-06	0.227468	0.854684	0.927524	-0.00490893	0.382599	0.432658	-0.0237583	0.485986	0.534114
PHF20L1_A8MW92	-0.0615031	-0.089697	0.163779	0.937601	0.833479	0.724049	0.638939	1.31388	1.2518	-1.70679	-1.84187	-1.20724	-0.501511	-0.375324	-0.0795902	PHF20L1	PHD finger protein 20-like protein 1	A8MW92	1	1.02069	0.000113076	0.00213135	0.178093	1.37057e-07	1.92867e-06	0.339878	4.70548e-08	7.7058e-07	0.373135	1.26565e-05	2.4539e-05	0.223514	0.000265429	0.000899502	0.161785	4.83776e-05	0.000256578	0.195041	0.183794	0.209335	0.0454202	0.322465	0.570201	0.0332561	0.00338272	0.00574918	-0.116365	0.000513028	0.00101363
CBX7_O95931	1.63467	1.94048	1.69816	-0.242748	-0.0302307	-0.0859161	0.154292	-0.0716115	0.16954	-0.84958	-1.05001	-1.02527	-0.775526	-0.763645	-0.702609	CBX7	Chromobox protein homolog 7	O95931	2	1.09961	0.0281773	0.0800263	0.135148	5.38849e-07	4.43811e-06	0.507678	4.8022e-08	7.75833e-07	0.628588	5.11745e-13	3.28181e-11	1.62202	1.43516e-05	0.000141282	0.372531	7.37497e-07	1.33874e-05	0.49344	1.501e-12	1.00079e-10	1.48687	0.0456042	0.211225	0.12091	5.19204e-11	1.44911e-09	1.11434	2.09972e-10	3.5761e-09
MBNL2_Q5VZF2	0.400002	0.130357	0.266487	0.808225	1.06032	0.892551	1.41837	0.791009	0.874391	-0.815602	-1.55377	-1.33468	-1.11603	-0.838945	-0.98269	MBNL2	Muscleblind-like protein 2	Q5VZF2	2	1.03778	0.216122	0.346762	0.0669171	8.39887e-08	1.47776e-06	0.564508	4.79859e-08	7.75833e-07	0.592682	4.52118e-06	9.58289e-06	0.392998	3.49984e-07	2.31513e-05	0.497591	1.88529e-07	5.46149e-06	0.525765	2.99874e-05	6.18675e-05	0.326081	0.593023	0.777569	0.0281743	0.0055795	0.00912821	-0.17151	0.00199401	0.00349575
ARID5A_Q03989	0.0249837	0.0766851	-0.0997489	0.660765	1.09232	1.07649	1.26933	1.04588	1.169	-0.554972	-0.924967	-1.34931	-1.06998	-1.01518	-1.4013	ARID5A	AT-rich interactive domain-containing protein 5A	Q03989	2	1.04553	0.251868	0.38704	-0.0719402	1.67376e-07	2.13718e-06	0.619432	4.78819e-08	7.75833e-07	0.69109	0.000200491	0.000318218	0.309908	4.76569e-08	8.17073e-06	0.691372	1.51412e-08	8.77251e-07	0.76303	2.87098e-05	5.94798e-05	0.381848	0.253636	0.504677	0.0716581	0.000202693	0.000449855	-0.309524	2.92045e-05	7.62657e-05
ZFPM1_Q8IX07	-1.07945	-1.03454	-0.685384	0.602184	0.913698	1.21761	0.9521	1.36805	1.61373	-0.894558	-1.06514	-0.991361	-0.313546	-0.170127	-0.433271	ZFPM1	Zinc finger protein ZFPM1	Q8IX07	1	1.02457	0.00512978	0.0250554	0.123275	4.58332e-07	4.0345e-06	0.344506	5.23296e-08	8.208e-07	0.417254	0.804916	0.821894	0.00919278	4.6107e-05	0.000276963	0.221231	2.57798e-06	3.30381e-05	0.293979	0.00826993	0.0113745	-0.114082	0.0680619	0.260614	0.0727479	6.18352e-07	2.72263e-06	-0.335313	6.7617e-08	3.87748e-07
ZNF740_Q8NDX6	1.51092	1.70033	1.43243	0.038947	0.218399	0.36048	0.322441	-0.0464355	0.449341	-1.13136	-1.19712	-1.32613	-0.795587	-0.797255	-0.739405	ZNF740	Zinc finger protein 740	Q8NDX6	2	1.05401	0.00450936	0.0230713	0.14334	7.09961e-08	1.36148e-06	0.463121	5.33474e-08	8.2511e-07	0.474776	2.57544e-11	4.63303e-10	0.899514	4.22485e-06	7.56779e-05	0.319781	2.89471e-06	3.56856e-05	0.331436	2.13509e-10	3.05022e-09	0.756174	0.783576	0.891905	0.0116549	1.3994e-07	7.59639e-07	0.436393	1.90139e-07	9.36866e-07
RSF1_Q96T23	-0.518894	-0.088411	-0.231474	0.709897	0.831131	0.541277	0.922283	1.35263	1.78332	-1.31743	-1.72476	-1.0491	-0.467917	-0.459377	-0.283188	RSF1	Remodeling and spacing factor 1	Q96T23	1	1.01967	0.00151419	0.0109851	0.142005	1.21929e-06	7.74247e-06	0.304318	5.41332e-08	8.29877e-07	0.401719	0.000588784	0.000877364	0.160328	0.000532518	0.00152842	0.162313	6.56317e-06	6.31469e-05	0.259714	0.611624	0.641159	0.0183225	0.0164251	0.118154	0.0974008	0.0013649	0.00251018	-0.143991	1.38635e-05	3.92146e-05
MSL1_Q68DK7	1.50692	1.62102	1.61011	0.0460919	0.324473	0.265408	0.12319	0.103459	0.342552	-0.94316	-1.37488	-1.17105	-0.81214	-0.941692	-0.700301	MSL1	Male-specific lethal 1 homolog	Q68DK7	2	1.05539	0.0127505	0.0458351	0.117347	4.65484e-08	1.05058e-06	0.467714	5.61847e-08	8.4741e-07	0.460143	1.18717e-11	2.61084e-10	0.932821	1.19445e-06	4.18286e-05	0.350367	1.5136e-06	2.25457e-05	0.342796	6.1536e-11	1.23972e-09	0.815474	0.854466	0.927524	-0.00757091	4.96487e-08	3.20599e-07	0.465107	4.12024e-08	2.55833e-07
FIZ1_Q96SL8	1.34079	1.64682	1.57418	0.14141	0.160182	0.131667	0.376602	0.127294	0.617844	-0.940752	-1.18292	-1.27138	-0.829169	-0.823161	-1.0694	FIZ1	Flt3-interacting zinc finger protein 1	Q96SL8	2	1.0586	0.11473	0.218312	0.0745685	3.70205e-07	3.50236e-06	0.42397	5.67376e-08	8.5028e-07	0.500217	6.6901e-11	9.32065e-10	0.881188	3.04469e-06	6.54101e-05	0.349402	3.5424e-07	8.16708e-06	0.425648	1.96058e-10	2.85953e-09	0.806619	0.107555	0.326198	0.0762466	1.5841e-07	8.46026e-07	0.457218	1.20245e-06	4.54624e-06
FOSL1_P15407	1.6741	1.33406	1.46476	-0.527872	0.137107	-0.0541032	0.515493	0.517216	0.759659	-1.21258	-1.15247	-1.0537	-0.805907	-0.920154	-0.675627	FOSL1	Fos-related antigen 1	P15407	2	1.05816	0.0456019	0.111887	0.1093	2.41688e-05	7.31946e-05	0.319595	5.67798e-08	8.5028e-07	0.560026	4.19476e-10	3.77304e-09	0.8481	0.000987396	0.00250835	0.210295	6.57601e-07	1.24897e-05	0.450726	2.19774e-09	1.88016e-08	0.7388	0.000332185	0.00958997	0.240431	1.1026e-07	6.26298e-07	0.528505	6.57239e-05	0.000158208
GATAD2B_Q8WXI9	0.587967	0.907879	0.59126	0.619752	0.754051	0.767538	0.734058	0.637899	1.07959	-1.02787	-1.81441	-1.72571	-0.613449	-0.777394	-0.721156	GATAD2B	Transcriptional repressor p66-beta	Q8WXI9	2	1.02026	0.00169562	0.0118411	0.140609	9.63233e-08	1.57741e-06	0.384119	5.73654e-08	8.57521e-07	0.401879	1.05673e-07	3.37037e-07	0.381014	1.34089e-05	0.000135557	0.24351	6.52671e-06	6.3029e-05	0.26127	1.52587e-05	3.35923e-05	0.240405	0.624368	0.795367	0.0177595	0.931449	0.939614	-0.00310497	0.565824	0.611381
STAT1_P42224	0.86343	0.80809	0.604226	-1.03452	-1.19577	-0.899177	-0.812259	-1.12252	-1.61946	0.811201	1.26264	1.33707	0.256851	0.318391	0.421798	STAT1	Signal transducer and activator of transcription 1-alpha/beta	P42224	4	1.01989	0.00183463	0.0124699	-0.146715	1.19595e-07	1.7895e-06	-0.397524	5.81983e-08	8.66135e-07	-0.423342	0.0881455	0.102097	-0.0689954	1.70227e-05	0.000155443	-0.250809	6.27244e-06	6.15593e-05	-0.276627	0.058333	0.0710534	0.0777198	0.501613	0.717041	-0.0258173	1.00402e-06	4.12458e-06	0.328529	4.36223e-07	1.90375e-06
ZNF282_Q9UDV7	-1.50156	-1.63912	-1.377	0.586561	0.854233	0.790237	1.48653	1.05194	1.27489	0.0560969	-0.417339	-0.240782	-0.340323	-0.273651	-0.310709	ZNF282	Zinc finger protein 282	Q9UDV7	1	1.08004	0.422777	0.558539	-0.0486395	7.61099e-06	2.91191e-05	0.427072	5.85228e-08	8.67108e-07	0.665602	2.29743e-07	6.66462e-07	-0.59027	2.45471e-06	5.89571e-05	0.475712	2.5875e-08	1.30949e-06	0.714241	5.99464e-07	1.88125e-06	-0.541631	0.00143805	0.0248764	0.23853	3.87271e-10	6.29297e-09	-1.01734	2.98865e-11	8.34142e-10
ZNF267_Q14586	-0.84282	-0.774522	-1.09147	0.575182	0.867071	1.21748	1.32415	1.26413	1.54347	-0.586728	-0.280682	-0.490777	-0.845185	-1.10656	-0.772741	ZNF267	Zinc finger protein 267	Q14586	1	1.03707	0.0150057	0.0513944	-0.134618	1.94921e-06	1.06195e-05	0.395876	6.00128e-08	8.82955e-07	0.54091	0.0159492	0.0201428	-0.133074	7.50285e-08	1.05052e-05	0.530494	4.4657e-09	3.60734e-07	0.675528	0.974739	0.977182	0.00154419	0.00993515	0.0852555	0.145034	7.75779e-08	4.63866e-07	-0.52895	4.58851e-09	4.22987e-08
POU3F1_Q03052	-0.359342	-0.608805	-0.385812	-0.186125	0.785966	0.658029	1.58626	1.47364	1.87162	-0.65768	-0.667591	-0.78534	-0.819435	-0.736509	-1.16888	POU3F1	POU domain, class 3, transcription factor 1	Q03052	1	1.11666	0.346156	0.486949	-0.0991155	0.000144568	0.000336618	0.543571	6.59422e-08	9.38949e-07	1.13639	0.250128	0.275187	0.122101	3.00015e-05	0.000215087	0.642687	2.5071e-08	1.29106e-06	1.2355	0.0485393	0.0598354	0.221216	6.50878e-05	0.00273824	0.592817	0.00120027	0.00223382	-0.42147	2.40154e-07	1.13985e-06
TAF4_O00268	1.18206	1.27378	1.21165	0.34989	0.605314	0.777226	0.315077	0.209814	0.502724	-1.08897	-1.70353	-1.59061	-0.614544	-0.663542	-0.766342	TAF4	Transcription initiation factor TFIID subunit 4	O00268	2	1.0334	0.000356731	0.00447298	0.182251	1.63439e-08	6.00761e-07	0.476578	6.75963e-08	9.59251e-07	0.421652	6.23078e-10	5.09191e-09	0.627375	3.60255e-06	6.9934e-05	0.294326	2.94918e-05	0.000178245	0.239401	3.61879e-08	1.72539e-07	0.445124	0.169212	0.410615	-0.0549254	0.00160268	0.00290561	0.150798	0.000123267	0.000277855
IRF1_P10914	0.93512	0.630578	0.539998	0.730632	1.24864	0.918456	0.0295851	0.212177	0.408206	-1.51104	-1.77545	-1.94182	-0.181188	-0.0255165	-0.21837	IRF1	Interferon regulatory factor 1	P10914	2	1.03188	6.94065e-07	0.000106015	0.31468	1.59728e-09	1.81334e-07	0.532371	7.14932e-08	9.92751e-07	0.385111	5.41167e-09	2.7671e-08	0.480482	3.22912e-05	0.000225128	0.217691	0.0631993	0.0912263	0.0704306	0.000384305	0.000644677	0.165801	0.00100212	0.0194223	-0.14726	0.157964	0.194783	-0.0518891	0.0166868	0.0244952
NAIF1_Q69YI7	1.19202	1.24626	1.12643	0.358566	0.462622	0.656677	0.364114	0.32398	0.699068	-1.45535	-1.73221	-1.2891	-0.283671	-0.797642	-0.871755	NAIF1	Nuclear apoptosis-inducing factor 1	Q69YI7	2	1.03686	0.000408739	0.00479584	0.180523	6.49361e-08	1.27163e-06	0.42595	7.74432e-08	1.05275e-06	0.419462	1.91052e-09	1.19244e-08	0.57523	2.46649e-05	0.000193473	0.245428	3.20649e-05	0.000188938	0.238939	1.54913e-07	5.88083e-07	0.394708	0.866812	0.935596	-0.00648833	0.00181258	0.003253	0.14928	0.00132208	0.00240209
CBX5_P45973	0.700489	0.711477	0.635707	0.430521	0.788941	0.941072	0.726042	0.727327	0.768184	-1.04174	-2	-1.80194	-0.620353	-0.308834	-0.651172	CBX5	Chromobox protein homolog 5	P45973	2	1.02709	0.000222839	0.00319785	0.25082	8.6243e-08	1.49183e-06	0.537843	7.80954e-08	1.0548e-06	0.542525	1.03815e-07	3.31995e-07	0.529184	6.55113e-05	0.000344672	0.287023	5.62311e-05	0.000285955	0.291705	8.71923e-05	0.000163871	0.278364	0.925481	0.967156	0.00468173	0.862713	0.882891	-0.00865938	0.790095	0.819051
ZNF134_P52741	1.23505	1.68063	1.47232	0.0788416	0.385521	0.439042	0.248062	0.199862	0.58054	-1.05159	-1.20421	-1.06542	-0.990032	-1.06662	-0.942002	ZNF134	Zinc finger protein 134	P52741	2	1.06503	0.427612	0.562715	0.0433939	1.09404e-07	1.67777e-06	0.568313	7.83857e-08	1.05532e-06	0.585137	8.75279e-11	1.13734e-09	1.03707	2.68708e-07	2.12964e-05	0.524919	1.88371e-07	5.46149e-06	0.541743	1.47196e-10	2.27734e-09	0.993681	0.755834	0.876718	0.0168234	9.41642e-07	3.90461e-06	0.468761	1.40155e-06	5.19383e-06
ZNF124_Q15973	1.28327	1.01597	1.0995	0.302988	0.656353	0.694146	0.41446	0.366341	0.870728	-1.49409	-1.31098	-1.27507	-1.09061	-0.992636	-0.54038	ZNF124	Zinc finger protein 124	Q15973	2	1.04536	0.0153485	0.0522671	0.140757	7.97467e-08	1.43934e-06	0.554094	8.00595e-08	1.06928e-06	0.553905	3.57574e-09	1.99071e-08	0.722755	2.07177e-06	5.49052e-05	0.413338	2.08197e-06	2.85328e-05	0.413148	4.53183e-08	2.08385e-07	0.581998	0.99705	0.998872	-0.000189309	0.00535811	0.00879857	0.168661	0.00532005	0.00857516
SMARCE1_Q969G3	0.671363	0.453255	0.548128	0.572653	1.01926	0.89599	0.466829	0.840103	1.09622	-1.07606	-1.75113	-1.80649	-0.733794	-0.541065	-0.655263	SMARCE1	SWI/SNF-related matrix-associated actin-dependent regulator of chromatin subfamily E member 1	Q969G3	2	1.02502	0.00106311	0.00874749	0.175643	7.18358e-08	1.37157e-06	0.46267	8.24013e-08	1.08674e-06	0.457164	2.85328e-07	8.06575e-07	0.409711	1.28803e-05	0.000133203	0.287027	1.56554e-05	0.000112188	0.281521	9.28571e-05	0.000173508	0.234068	0.896636	0.950851	-0.00550626	0.225399	0.268023	-0.0529588	0.274591	0.320528
WHSC1L1_Q9BZ95	0.962027	1.09087	0.822622	0.371822	0.822772	0.909801	0.659488	0.320929	0.788893	-1.16613	-1.61403	-1.59696	-0.863482	-0.808011	-0.700617	WHSC1L1	Histone-lysine N-methyltransferase NSD3	Q9BZ95	2	1.02385	0.00355998	0.0194805	0.123222	4.67702e-08	1.05058e-06	0.398334	8.60861e-08	1.123e-06	0.377741	1.2638e-08	5.51035e-08	0.445725	2.87307e-06	6.38102e-05	0.275112	6.49993e-06	6.291e-05	0.254519	5.11292e-07	1.64384e-06	0.322504	0.560632	0.755246	-0.0205933	0.192997	0.233123	0.0473912	0.0708897	0.0926917
EP300_Q09472	0.0734133	-0.111583	-0.421015	0.634316	0.949459	1.20874	0.856403	1.12544	1.34775	-1.27093	-1.77815	-1.37228	-0.263322	-0.401057	-0.577178	EP300	Histone acetyltransferase p300	Q09472	1	1.01612	0.000667205	0.00666491	0.129293	2.0053e-07	2.38958e-06	0.293321	8.86876e-08	1.14802e-06	0.315159	9.99725e-05	0.000165916	0.161105	8.46789e-05	0.000411431	0.164028	2.56361e-05	0.000160964	0.185866	0.290361	0.321387	0.0318117	0.462579	0.690621	0.0218375	0.000556653	0.00111877	-0.132216	0.000150096	0.000331744
SETD1A_O15047	1.25628	1.48148	1.13142	0.139573	0.242521	0.327089	0.480379	0.609083	0.697563	-1.07641	-1.78381	-1.31613	-0.737129	-0.687073	-0.764842	SETD1A	Histone-lysine N-methyltransferase SETD1A	O15047	2	1.02294	0.00314599	0.0179792	0.106587	8.34025e-07	5.92802e-06	0.262031	8.92187e-08	1.15312e-06	0.31984	2.6897e-09	1.567e-08	0.431514	0.000158786	0.000619869	0.155444	7.48352e-06	6.84848e-05	0.213253	7.44686e-08	3.15288e-07	0.324927	0.0706109	0.265652	0.057809	7.19716e-05	0.000176949	0.169484	0.00227312	0.00395128
CHD7_Q9P2D1	-0.196779	-0.445066	-0.447911	0.426753	0.642588	0.394787	1.25431	1.54599	1.98647	-0.890401	-0.78451	-1.29448	-0.841894	-0.359941	-0.989913	CHD7	Chromodomain-helicase-DNA-binding protein 7	Q9P2D1	1	1.02176	0.293878	0.432377	0.0360754	3.5086e-05	9.97824e-05	0.205674	8.95984e-08	1.15447e-06	0.359813	0.0205945	0.0256813	0.0871976	0.000208954	0.000751432	0.169598	2.96345e-07	7.30085e-06	0.323738	0.145409	0.168031	0.0511221	0.000472209	0.0120968	0.154139	0.00342224	0.00581048	-0.118476	1.95578e-06	6.9415e-06
EEA1_Q15075	1.35001	1.68213	1.56384	0.0445963	0.0011451	-0.0676831	0.385785	0.425028	0.657534	-1.07894	-1.11599	-1.08558	-0.966859	-0.89572	-0.8993	EEA1	Early endosome antigen 1	Q15075	2	1.01885	0.255791	0.390717	0.0262956	5.70411e-06	2.30941e-05	0.165215	9.1817e-08	1.17154e-06	0.240775	2.3173e-10	2.42739e-09	0.399352	3.27212e-05	0.000227183	0.138919	3.39447e-07	7.94345e-06	0.21448	5.2782e-10	6.10774e-09	0.373056	0.00476866	0.0535823	0.0755602	1.26289e-07	6.99834e-07	0.234137	8.71317e-06	2.60218e-05
ZNF668_Q96K58	1.28163	1.41488	1.303	0.106276	0.468789	0.590236	0.266933	0.409363	0.742328	-1.04106	-1.17739	-1.16828	-1.17476	-1.13199	-0.889958	ZNF668	Zinc finger protein 668	Q96K58	2	1.03707	0.673721	0.77237	0.017058	1.70148e-07	2.1625e-06	0.40866	9.18991e-08	1.17154e-06	0.431402	5.81621e-10	4.82826e-09	0.663102	2.7509e-07	2.15984e-05	0.391602	1.45496e-07	4.56132e-06	0.414344	7.95877e-10	8.3577e-09	0.646044	0.575632	0.766072	0.0227421	2.64095e-05	7.28384e-05	0.254443	6.49872e-05	0.000156569
SP2_Q02086	1.51752	1.78952	1.52306	0.0672243	0.34402	0.0506979	-0.0495686	0.0678006	0.35016	-1.18352	-1.32359	-1.21443	-0.724481	-0.73005	-0.484374	SP2	Transcription factor Sp2	Q02086	2	1.05461	0.000425753	0.00492666	0.199873	7.30836e-08	1.38595e-06	0.469061	9.46796e-08	1.1943e-06	0.458572	1.41978e-11	2.98188e-10	0.95883	2.83827e-05	0.000209344	0.269188	4.17403e-05	0.00022934	0.258699	2.45716e-10	3.41421e-09	0.758957	0.807601	0.904499	-0.010489	4.44478e-08	2.92867e-07	0.489769	3.4783e-08	2.23746e-07
AKAP8_O43823	1.27343	1.45053	1.17968	0.246671	0.574165	0.447165	0.266952	0.290018	0.669666	-1.13302	-1.75315	-1.308	-0.725748	-0.759077	-0.719264	AKAP8	A-kinase anchor protein 8	O43823	2	1.03412	0.00165746	0.0116913	0.15522	8.81145e-08	1.50317e-06	0.426029	9.61132e-08	1.20695e-06	0.422803	8.59554e-10	6.49381e-09	0.631598	1.20582e-05	0.000129211	0.27081	1.3612e-05	0.000101468	0.267583	2.42687e-08	1.24394e-07	0.476379	0.935264	0.9711	-0.00322634	0.000167669	0.000379265	0.205569	0.000145862	0.00032315
ZNF211_Q13398	0.651067	1.16476	0.921116	-0.0466172	0.535799	0.768073	0.464431	0.97711	0.996877	-1.61684	-1.44476	-1.54658	-0.707446	-0.792883	-0.324117	ZNF211	Zinc finger protein 211	Q13398	2	1.05367	0.000968998	0.00824778	0.269663	7.72548e-07	5.64082e-06	0.568191	9.87829e-08	1.2331e-06	0.682612	6.14037e-08	2.1081e-07	0.711531	0.000426964	0.00129492	0.298528	2.18892e-05	0.000143441	0.412949	1.10979e-05	2.51033e-05	0.441868	0.0933385	0.305352	0.114421	0.0411756	0.0566983	0.14334	0.654108	0.695062
LIN54_Q6MZP7	1.24935	1.19879	0.964436	0.375772	0.818389	0.375751	0.405883	0.304267	0.613919	-1.24824	-1.86766	-1.60835	-0.5767	-0.418351	-0.587253	LIN54	Protein lin-54 homolog	Q6MZP7	2	1.02593	9.54857e-05	0.0019259	0.183516	6.37847e-08	1.25788e-06	0.367631	1.00671e-07	1.25295e-06	0.353272	3.15593e-09	1.79506e-08	0.475258	9.26555e-05	0.00043559	0.184116	0.000192902	0.0007158	0.169756	8.57948e-07	2.57415e-06	0.291742	0.667692	0.821271	-0.0143592	0.0060577	0.00983586	0.107627	0.00264799	0.00453532
ARID1B_Q8NFD5	0.926868	1.24943	1.2033	0.586734	0.419516	0.295911	0.463689	0.624658	0.635945	-1.58193	-1.80077	-1.33916	-0.492239	-0.488334	-0.703614	ARID1B	AT-rich interactive domain-containing protein 1B	Q8NFD5	2	1.01695	0.0002408	0.00338148	0.117469	2.31659e-07	2.59489e-06	0.232954	1.07548e-07	1.31324e-06	0.249278	7.56902e-09	3.61497e-08	0.31329	0.00027906	0.00093588	0.115484	8.55186e-05	0.000388347	0.131809	1.57417e-06	4.40087e-06	0.19582	0.494184	0.711574	0.0163242	0.00439004	0.00731035	0.080336	0.0166382	0.0244281
EHMT1_Q9H9B1	-0.926587	-1.09612	-0.98601	0.82263	1.00202	1.29156	0.992696	1.18505	1.36289	-0.905897	-1.20243	-0.983525	-0.307777	-0.0461787	-0.202325	EHMT1	Histone-lysine N-methyltransferase EHMT1	Q9H9B1	1	1.01299	0.00132087	0.0101784	0.095549	2.2803e-07	2.56793e-06	0.233941	1.07787e-07	1.31425e-06	0.249935	0.894946	0.905291	0.00313264	5.55993e-05	0.000312184	0.138392	1.91986e-05	0.000130386	0.154386	0.0016929	0.00256207	-0.0924164	0.503984	0.717907	0.0159939	2.65345e-07	1.31204e-06	-0.230809	1.24437e-07	6.51335e-07
ZBTB7B_O15156	0.664033	0.811165	0.703837	0.255189	0.694338	0.585979	0.77207	0.897787	1.42384	-1.38085	-0.752818	-1.46329	-1.21052	-0.955241	-1.04553	ZBTB7B	Zinc finger and BTB domain-containing protein 7B	O15156	2	1.0281	0.549884	0.671743	0.028711	2.23103e-06	1.16488e-05	0.382089	1.18741e-07	1.41899e-06	0.498089	6.1764e-07	1.60148e-06	0.429997	5.09516e-06	8.32772e-05	0.353378	2.32527e-07	6.24226e-06	0.469378	1.3157e-06	3.75577e-06	0.401286	0.028054	0.161673	0.116	0.324573	0.373117	0.0479079	0.169599	0.206733
MAZ_P56270	1.03706	1.46203	0.982772	0.330814	0.50883	0.61457	0.460162	0.396302	0.982136	-1.10059	-1.35873	-1.07835	-1.18153	-1.10807	-0.947401	MAZ	Myc-associated zinc finger protein	P56270	2	1.04032	0.561791	0.682025	0.0309497	2.75556e-07	2.89007e-06	0.513861	1.19147e-07	1.42181e-06	0.553429	5.36354e-09	2.7448e-08	0.722585	5.50578e-07	2.94477e-05	0.482911	2.28576e-07	6.1745e-06	0.522479	8.99272e-09	5.56673e-08	0.691635	0.460182	0.688388	0.0395684	0.00156111	0.0028381	0.208725	0.00650651	0.0103115
KDM3A_Q9Y4C1	-0.259494	-0.0914793	-0.254313	-0.981279	-0.898465	-0.925486	-0.0152114	-0.684982	-0.67231	2	1.6214	1.81528	-0.284128	-0.493059	0.11076	KDM3A	Lysine-specific demethylase 3A	Q9Y4C1	4	1.02187	4.10683e-07	7.84125e-05	-0.314766	1.32401e-08	5.50643e-07	-0.424843	1.20005e-07	1.42552e-06	-0.351105	4.59225e-07	1.23262e-06	-0.311619	0.00557418	0.0106502	-0.110078	0.291026	0.350877	-0.0363396	0.925464	0.933128	0.00314675	0.0441526	0.207464	0.0737381	0.0046544	0.00771691	0.113224	0.253151	0.298069
KAT5_Q92993	0.784415	0.318184	0.684694	0.528349	0.962064	1.11438	0.500966	0.971109	0.825832	-1.28854	-1.53012	-1.64563	-0.990463	-0.756256	-0.47899	KAT5	Histone acetyltransferase KAT5	Q92993	2	1.02435	0.00394117	0.0209423	0.127906	7.29647e-08	1.38595e-06	0.403908	1.21158e-07	1.43157e-06	0.386373	2.94075e-07	8.28757e-07	0.357198	4.83196e-06	8.11866e-05	0.276002	9.5271e-06	7.98774e-05	0.258467	3.15176e-05	6.47224e-05	0.229292	0.637461	0.80386	-0.0175348	0.221516	0.264131	-0.0467098	0.436632	0.485847
HIVEP2_P31629	1.63522	1.84083	1.63974	0.162192	0.147265	0.191869	-0.181462	-0.289513	-0.168728	-1.01078	-1.23116	-1.35493	-0.530667	-0.388886	-0.461002	HIVEP2	Transcription factor HIVEP2	P31629	2	1.05616	2.97051e-06	0.000222815	0.259198	2.74876e-09	2.39136e-07	0.479284	1.23715e-07	1.45564e-06	0.34584	2.75338e-13	2.24575e-11	1.01895	1.60898e-05	0.000149949	0.220086	0.0200939	0.0333417	0.0866427	1.03239e-11	3.65955e-10	0.759749	0.00134942	0.0238162	-0.133443	6.63931e-10	9.64997e-09	0.539663	4.55012e-11	1.12598e-09
NFKB1_P19838	1.8065	1.83675	1.76219	-0.293759	-0.333328	-0.324255	0.0683363	0.0764377	0.150735	-0.96217	-0.903228	-0.971494	-0.742314	-0.569637	-0.600761	NFKB1	Nuclear factor NF-kappa-B p105 subunit;Nuclear factor NF-kappa-B p50 subunit	P19838	2	1.02858	0.00831173	0.0344654	0.06369	2.84332e-05	8.39603e-05	0.129943	1.26339e-07	1.47619e-06	0.21587	1.14217e-12	5.64435e-11	0.568022	0.00654819	0.0122356	0.066253	5.76315e-06	5.79141e-05	0.15218	4.95417e-12	2.21383e-10	0.504332	0.00107995	0.0205263	0.0859271	2.79187e-11	9.27055e-10	0.438079	3.97381e-10	5.83636e-09
DR1_Q01658	1.32257	1.25318	1.33118	0.291888	0.647914	0.720127	0.396539	-0.00365775	0.199425	-1.21247	-1.59257	-1.62613	-0.662071	-0.656682	-0.409234	DR1	Protein Dr1	Q01658	2	1.03723	8.33579e-05	0.00176841	0.200476	1.37262e-08	5.59674e-07	0.451734	1.27242e-07	1.48056e-06	0.372556	3.24761e-10	3.10742e-09	0.618378	9.16199e-06	0.000111961	0.251258	0.000324902	0.00106206	0.17208	3.40176e-08	1.64337e-07	0.417901	0.0429514	0.203999	-0.079178	0.000425843	0.000878995	0.166644	1.14511e-05	3.3184e-05
SP100_P23497	0.987212	1.39765	0.83458	0.15513	0.288311	0.165484	0.456807	0.768108	0.841447	-1.23505	-1.93538	-1.77101	-0.368805	-0.391906	-0.192592	SP100	Nuclear autoantigen Sp-100	P23497	2	1.01907	5.02034e-05	0.00130172	0.179732	1.72819e-06	9.77679e-06	0.250137	1.30313e-07	1.49999e-06	0.315819	2.25499e-08	8.96128e-08	0.367785	0.0354034	0.053532	0.0704047	0.000589266	0.00169361	0.136087	3.24661e-05	6.65077e-05	0.188053	0.0472952	0.215587	0.065682	0.00181146	0.00325172	0.117648	0.106352	0.134396
BCL7C_Q8WUZ0	1.14724	1.51498	1.23763	0.0714987	0.187364	0.263723	0.398361	0.609153	1.01234	-0.875615	-1.37126	-1.31135	-1.14958	-0.874613	-0.859875	BCL7C	B-cell CLL/lymphoma 7 protein family member C	Q8WUZ0	2	1.03853	0.225878	0.358309	0.0580166	4.16716e-06	1.81106e-05	0.351183	1.35328e-07	1.54815e-06	0.480033	4.6225e-09	2.44083e-08	0.641821	2.61801e-05	0.000199139	0.293167	5.73624e-07	1.13389e-05	0.422017	1.41204e-08	7.98823e-08	0.583805	0.0146514	0.109524	0.12885	2.85008e-05	7.77387e-05	0.290638	0.00373154	0.00618683
ZNF346_Q9UL40	1.37669	1.42179	1.32112	0.23937	0.480703	0.564143	0.42976	0.136434	0.530294	-0.965285	-1.32979	-1.20983	-1.23956	-0.927782	-0.828055	ZNF346	Zinc finger protein 346	Q9UL40	2	1.03658	0.266553	0.40232	0.0449587	8.9303e-08	1.50953e-06	0.422588	1.40845e-07	1.59897e-06	0.406023	3.69349e-10	3.44767e-09	0.672779	3.18872e-07	2.27021e-05	0.377629	5.25387e-07	1.06918e-05	0.361064	8.49901e-10	8.81484e-09	0.627821	0.675602	0.827366	-0.0165649	2.4823e-05	6.89153e-05	0.250191	1.30939e-05	3.72256e-05
ANKZF1_Q9H8Y5	-1.62366	-1.85999	-1.66696	0.0173384	0.0649958	-0.0315013	0.287675	0.168053	0.248781	1.37071	1.28248	1.13438	0.123248	0.197297	0.287157	ANKZF1	Ankyrin repeat and zinc finger domain-containing protein 1	Q9H8Y5	3	1.04309	1.00523e-07	3.24804e-05	-0.280045	1.55486e-08	5.927e-07	-0.329087	1.42919e-07	1.60947e-06	-0.271519	3.93635e-13	2.67042e-11	-0.787169	0.0814634	0.1111	-0.0490424	0.747353	0.788758	0.00852563	8.78038e-11	1.54318e-09	-0.507124	0.0452201	0.210586	0.0575681	3.01758e-10	5.32072e-09	-0.458082	7.16645e-11	1.59679e-09
MBD2_Q9UBB5	0.512462	0.633285	0.811722	0.39648	0.738829	1.10578	0.788572	0.630086	1.15098	-1.1678	-1.53148	-1.59787	-1.00015	-0.557145	-0.913749	MBD2	Methyl-CpG-binding domain protein 2	Q9UBB5	2	1.01976	0.0158816	0.0536737	0.100873	2.51737e-07	2.71482e-06	0.36117	1.44706e-07	1.6209e-06	0.379319	4.13383e-07	1.12389e-06	0.345503	8.61292e-06	0.000109127	0.260297	4.27836e-06	4.74801e-05	0.278446	1.61654e-05	3.53618e-05	0.24463	0.624869	0.795367	0.0181493	0.672581	0.713248	-0.0156668	0.367955	0.416434
SPEN_Q96T58	-0.267846	-0.0565966	-0.366137	0.808007	0.919853	1.037	0.823509	1.18558	1.66961	-1.22036	-1.52884	-1.18457	-0.530403	-0.686913	-0.601899	SPEN	Msx2-interacting protein	Q96T58	1	1.01297	0.0128368	0.0460398	0.0745634	6.32953e-07	4.95568e-06	0.236207	1.51313e-07	1.67261e-06	0.268432	0.000717962	0.00106041	0.114361	3.30757e-05	0.000228185	0.161644	5.28535e-06	5.48176e-05	0.193868	0.146678	0.169403	0.0397981	0.233165	0.484259	0.0322241	0.000427866	0.000881869	-0.121846	5.24752e-05	0.000129128
SON_P18583	0.652464	0.959039	0.728899	0.350875	0.783984	0.888711	0.624078	0.676172	0.98293	-1.23933	-1.85411	-1.55393	-0.850503	-0.501446	-0.647836	SON	Protein SON	P18583	2	1.01482	0.00166184	0.0116927	0.11599	2.33575e-07	2.60247e-06	0.292252	1.51753e-07	1.67306e-06	0.303626	1.38235e-07	4.26795e-07	0.306133	4.72002e-05	0.000280629	0.176262	2.57393e-05	0.00016137	0.187636	2.25825e-05	4.78113e-05	0.190143	0.702511	0.844552	0.0113734	0.641619	0.684823	0.0138803	0.932719	0.943614
ZBTB17_Q13105	0.248837	0.0502543	-0.193631	0.597614	0.838979	0.917666	1.33588	0.792806	1.6753	-0.730374	-1.35698	-1.1306	-0.93452	-1.15584	-0.955389	ZBTB17	Zinc finger and BTB domain-containing protein 17	Q13105	2	1.02753	0.8031	0.86899	0.0111794	2.05456e-06	1.10079e-05	0.361735	1.59861e-07	1.73963e-06	0.455848	0.00031327	0.000483694	0.215748	2.87229e-06	6.38102e-05	0.350556	2.11642e-07	5.94651e-06	0.444668	0.000489665	0.000808346	0.204569	0.0522529	0.227576	0.0941129	0.00571651	0.00932512	-0.145987	0.000122057	0.000275571
YY1_P25490	1.45335	1.49457	1.29596	0.119001	0.456277	0.483796	0.260856	0.173753	0.618049	-1.04906	-1.39502	-1.28391	-1.02207	-0.871098	-0.734454	YY1	Transcriptional repressor protein YY1	P25490	2	1.03231	0.0334456	0.0910193	0.0844938	1.5921e-07	2.08662e-06	0.367585	1.61647e-07	1.74775e-06	0.367092	3.96217e-10	3.622e-09	0.612137	2.81744e-06	6.33809e-05	0.283091	2.87007e-06	3.55102e-05	0.282598	2.35626e-09	1.97752e-08	0.527643	0.98911	0.996407	-0.000492672	1.28655e-05	3.87393e-05	0.244552	1.26062e-05	3.60711e-05
EPC2_Q52LR7	1.05703	1.03871	0.772842	0.284121	0.7085	0.615782	0.330545	0.669102	1.07669	-1.41977	-1.90237	-1.24906	-0.778536	-0.562791	-0.640791	EPC2	Enhancer of polycomb homolog 2	Q52LR7	2	1.02785	0.00152556	0.0110446	0.165805	3.764e-07	3.53312e-06	0.395742	1.65736e-07	1.78278e-06	0.425708	4.57222e-08	1.64361e-07	0.476444	9.9858e-05	0.000456888	0.229937	3.12849e-05	0.000185742	0.259903	5.16227e-06	1.26475e-05	0.310639	0.479589	0.700309	0.0299663	0.0722865	0.0951549	0.0807019	0.239929	0.283614
ZNF787_Q6DD87	0.987911	1.14652	0.911282	0.294982	0.639838	0.395972	0.809219	0.514928	1.13155	-0.8431	-1.21792	-1.11899	-1.38587	-1.34583	-0.920492	ZNF787	Zinc finger protein 787	Q6DD87	2	1.02791	0.402608	0.539444	-0.0354146	1.96365e-06	1.06705e-05	0.338317	1.67991e-07	1.79782e-06	0.422687	5.38733e-08	1.88894e-07	0.466939	6.64697e-07	3.22782e-05	0.373732	6.71158e-08	2.63476e-06	0.458102	2.30944e-08	1.19174e-07	0.502354	0.0603633	0.244627	0.0843701	0.00803106	0.0126893	0.128622	0.299429	0.346679
ZNF417_Q8TAU3	1.55857	1.64766	1.38109	0.213731	0.0655574	0.169224	0.118871	0.195593	0.71649	-1.0814	-1.28651	-1.1042	-0.945107	-0.882959	-0.766608	ZNF417	Zinc finger protein 417	Q8TAU3	2	1.03958	0.0671457	0.147321	0.0755495	8.3445e-07	5.92802e-06	0.337576	1.78327e-07	1.87688e-06	0.387726	1.86938e-10	2.03956e-09	0.693938	1.21498e-05	0.000129861	0.262026	1.9502e-06	2.72606e-05	0.312176	7.52303e-10	7.99001e-09	0.618388	0.207104	0.455586	0.0501497	4.59019e-07	2.11069e-06	0.356362	2.3976e-06	8.3095e-06
NRF1_Q16656	1.32081	1.69621	1.37479	-0.00145881	0.419803	0.0513039	0.150893	0.332177	0.394191	-1.40479	-1.65799	-1.22611	-0.600214	-0.617222	-0.232389	NRF1	Nuclear respiratory factor 1	Q16656	2	1.03889	9.21577e-05	0.00189107	0.221101	4.58755e-07	4.0345e-06	0.370586	1.82635e-07	1.90131e-06	0.40233	4.11623e-10	3.71833e-09	0.676036	0.00228697	0.00500074	0.149485	0.000523099	0.00153871	0.181229	4.48318e-08	2.06713e-07	0.454935	0.433164	0.663932	0.0317442	3.72708e-06	1.29546e-05	0.30545	1.16051e-05	3.35957e-05
BRPF1_P55201	1.54705	1.38307	1.65051	0.170211	0.342772	0.271874	0.0230123	0.0979123	0.42426	-1.07777	-1.40937	-1.43361	-0.704429	-0.513455	-0.772037	BRPF1	Peregrin	P55201	2	1.03306	0.000747439	0.00715175	0.139557	1.04524e-07	1.64748e-06	0.340114	1.89208e-07	1.94146e-06	0.322791	9.41737e-11	1.1969e-09	0.614466	2.95565e-05	0.000213503	0.200556	7.01867e-05	0.000333884	0.183233	2.10653e-09	1.82631e-08	0.474909	0.5926	0.777569	-0.0173231	1.1495e-06	4.63608e-06	0.274353	5.8734e-07	2.47083e-06
TDRD7_Q8NHU6	1.46743	1.47074	1.82946	-0.130946	-0.120263	-0.0649402	0.243291	0.0893402	0.439903	-1.42775	-1.40759	-1.1866	-0.383366	-0.664538	-0.154173	TDRD7	Tudor domain-containing protein 7	Q8NHU6	2	1.03696	5.01992e-05	0.00130172	0.203139	3.18807e-06	1.49793e-05	0.26696	1.89222e-07	1.94146e-06	0.345388	1.48854e-10	1.72724e-09	0.633189	0.0820096	0.111754	0.0638212	0.00109292	0.00279843	0.142249	1.51608e-08	8.42923e-08	0.43005	0.0376868	0.189245	0.0784274	9.72623e-08	5.65467e-07	0.366229	1.42526e-06	5.26544e-06
ZNF446_Q9NWS9	1.0311	1.23721	1.10969	0.0202553	0.483853	0.294119	1.12397	0.303842	1.00621	-1.1489	-1.25433	-1.32822	-0.757854	-1.01255	-1.1084	ZNF446	Zinc finger protein 446	Q9NWS9	2	1.03318	0.181453	0.305304	0.058958	5.43478e-06	2.23046e-05	0.313215	1.8927e-07	1.94146e-06	0.426326	3.70778e-08	1.37645e-07	0.4916	4.39528e-05	0.000269074	0.254257	9.89797e-07	1.64334e-05	0.367368	1.60266e-07	6.05392e-07	0.432642	0.0181763	0.126691	0.113111	0.000967223	0.00183963	0.178385	0.142119	0.175735
JADE2_Q9NQC1	1.58389	1.51056	1.61765	-0.0359254	0.189751	0.153519	0.0491935	0.210571	0.541938	-1.13092	-1.11294	-1.46656	-0.688523	-0.574042	-0.848172	JADE2	Protein Jade-2	Q9NQC1	2	1.03447	0.00329765	0.0185805	0.12037	7.11147e-07	5.33943e-06	0.302321	1.94993e-07	1.96655e-06	0.33952	1.23481e-10	1.49692e-09	0.633763	0.000122337	0.000520464	0.181951	2.08446e-05	0.000138103	0.21915	1.56776e-09	1.45372e-08	0.513393	0.284539	0.536173	0.0371986	2.55736e-07	1.27277e-06	0.331441	9.57088e-07	3.75023e-06
ZNF408_Q9H9D4	1.19976	1.25378	1.04443	0.488634	0.804692	0.684079	0.311463	0.167819	0.609087	-1.39782	-1.50554	-1.31413	-1.0685	-0.905194	-0.372551	ZNF408	Zinc finger protein 408	Q9H9D4	2	1.03746	0.00366146	0.0198323	0.147811	3.72752e-08	9.37572e-07	0.48934	2.18947e-07	2.12761e-06	0.419114	2.8258e-09	1.63608e-08	0.609451	2.08351e-06	5.50427e-05	0.341529	2.24311e-05	0.000145741	0.271303	7.29642e-08	3.10052e-07	0.461639	0.115267	0.338651	-0.0702257	0.012941	0.0196081	0.12011	0.000558093	0.00109443
BRD4_O60885	1.0803	1.36816	1.1711	0.391301	0.470308	0.6103	0.116906	0.399703	0.703974	-1.36015	-1.69281	-1.5838	-0.481251	-0.545244	-0.648794	BRD4	Bromodomain-containing protein 4	O60885	2	1.01757	0.000226949	0.00324252	0.128284	1.3747e-07	1.93125e-06	0.264612	2.21097e-07	2.14054e-06	0.253726	4.13335e-09	2.23164e-08	0.357643	0.000132172	0.000547523	0.136329	0.000275621	0.000931038	0.125442	6.80979e-07	2.1087e-06	0.22936	0.672386	0.82463	-0.0108868	0.0028262	0.00487935	0.0930306	0.00126694	0.00230881
MED12_Q93074	0.558066	0.738524	0.578813	0.0828339	0.410868	0.303963	0.68703	1.27561	1.62235	-1.61058	-1.5833	-1.24713	-0.448403	-0.771052	-0.597594	MED12	Mediator of RNA polymerase II transcription subunit 12	Q93074	2	1.01412	0.00601767	0.0280076	0.0872185	2.08679e-05	6.50506e-05	0.17413	2.21418e-07	2.14054e-06	0.266778	3.05246e-06	6.71828e-06	0.209953	0.00615153	0.0115876	0.0869111	1.53592e-05	0.000110758	0.17956	0.000505984	0.000833322	0.122734	0.00408316	0.0482456	0.0926486	0.19937	0.239992	0.0358232	0.0517703	0.0694986
USF1_P22415	1.59788	1.63171	1.53376	-0.05034	0.309572	0.364585	0.31381	-0.0733888	0.0308004	-1.14448	-1.43747	-1.23111	-0.829285	-0.514717	-0.501323	USF1	Upstream stimulatory factor 1	P22415	2	1.06782	0.000344654	0.00436718	0.261277	8.6645e-08	1.49467e-06	0.589131	2.21843e-07	2.14061e-06	0.542313	3.37868e-11	5.6318e-10	1.13878	4.41627e-05	0.000269466	0.327854	0.000183195	0.00068891	0.281036	7.98253e-10	8.37219e-09	0.877503	0.400182	0.638301	-0.0468179	1.90648e-07	9.87442e-07	0.549649	7.51951e-08	4.23685e-07
ZNF143_P52747	1.08033	1.46096	1.03172	0.181146	0.302808	0.580983	0.437529	0.459336	1.01724	-1.3212	-1.60162	-1.07074	-0.86029	-1.06763	-0.630572	ZNF143	Zinc finger protein 143	P52747	2	1.04018	0.0300891	0.0840633	0.143837	1.26686e-06	7.93652e-06	0.507014	2.27524e-07	2.17437e-06	0.592126	1.31864e-08	5.71024e-08	0.758398	3.92725e-05	0.000252069	0.363177	4.70983e-06	5.04711e-05	0.448289	1.49459e-07	5.71251e-07	0.614561	0.172484	0.414097	0.0851122	0.000980832	0.00186419	0.251385	0.0147163	0.0217776
DBP_Q10586	1.70003	1.77255	1.60377	-0.631184	-0.691096	-0.683836	-0.885891	-1.11551	-1.29766	-0.120555	0.420907	0.272696	-0.263502	-0.0550645	-0.0256468	DBP	D site-binding protein	Q10586	4	1.14048	0.0337452	0.0916588	-0.185747	1.75587e-05	5.63018e-05	-0.522284	2.28864e-07	2.17991e-06	-0.784107	4.08143e-08	1.49309e-07	0.911923	0.000904623	0.00233766	-0.336537	4.35805e-06	4.79419e-05	-0.598361	4.65092e-09	3.29447e-08	1.09767	0.00536657	0.0580239	-0.261823	1.87799e-10	3.68622e-09	1.43421	2.4321e-11	7.1192e-10
MEF2D_Q14814	0.28187	-0.433119	0.362067	0.738185	0.786194	0.24558	1.16588	1.18147	1.68489	-0.963447	-1.46874	-1.45069	-0.616968	-0.94248	-0.570702	MEF2D	Myocyte-specific enhancer factor 2D	Q14814	2	1.0221	0.0450103	0.110856	0.0850096	8.72678e-06	3.23967e-05	0.274171	2.30567e-07	2.18711e-06	0.383895	0.000192143	0.000305893	0.19855	0.000292931	0.000971803	0.189161	3.55373e-06	4.15807e-05	0.298886	0.0111434	0.0150146	0.113541	0.0134638	0.103108	0.109724	0.0700287	0.0923806	-0.0756207	0.000348517	0.000712904
MECP2_P51608	1.78689	1.91135	1.79073	-0.102724	-0.14512	-0.198799	-0.213724	-0.158266	-0.0948164	-0.7872	-1.14684	-0.953015	-0.597533	-0.566839	-0.524094	MECP2	Methyl-CpG-binding protein 2	P51608	2	1.06682	0.000287149	0.00384743	0.180142	2.1654e-07	2.5161e-06	0.36678	2.37741e-07	2.23408e-06	0.36375	7.64567e-14	1.05297e-11	1.25887	0.000211098	0.000756584	0.186639	0.000243541	0.000848957	0.183608	5.19353e-13	5.25673e-11	1.07873	0.934752	0.9711	-0.00303041	5.42327e-12	3.09858e-10	0.892089	5.20153e-12	2.22949e-10
PAX1_P15863	1.77212	1.59123	1.88316	-0.774641	-0.747906	-0.617995	-0.777829	-0.909197	-1.27572	0.176889	0.186024	0.0208747	-0.283376	-0.0742554	-0.16938	PAX1	Paired box protein Pax-1;Paired box protein Pax-9;Paired box protein Pax-5;Paired box protein Pax-2;Paired box protein Pax-8;Paired box protein Pax-3;Paired box protein Pax-7	P15863	4	1.3032	0.0178375	0.0584448	-0.394021	5.18229e-06	2.15545e-05	-1.09205	2.41993e-07	2.25136e-06	-1.44774	3.16892e-09	1.79592e-08	2.10366	0.000365565	0.00114722	-0.698029	7.50714e-06	6.85516e-05	-1.05372	4.04615e-10	5.00614e-09	2.49768	0.029296	0.164958	-0.355692	2.01529e-11	7.29761e-10	3.19571	5.51332e-12	2.29294e-10
CHD6_Q8TD26	0.752724	1.22216	0.909924	-0.0383565	0.451157	0.708478	1.05077	0.454381	0.979998	-1.42908	-1.73416	-1.26199	-0.729326	-0.48613	-0.85054	CHD6	Chromodomain-helicase-DNA-binding protein 6	Q8TD26	2	1.02678	0.00482491	0.0240558	0.143199	2.71065e-06	1.34428e-05	0.336657	2.43643e-07	2.25969e-06	0.41944	1.2902e-07	4.01148e-07	0.443698	0.000531373	0.0015267	0.193458	2.07704e-05	0.000137951	0.276241	8.88575e-06	2.05758e-05	0.300499	0.0707588	0.26609	0.0827828	0.0246028	0.0353736	0.107041	0.573115	0.617829
CHAMP1_Q96JM3	0.969273	1.30061	0.934281	0.377708	0.517859	0.241885	0.455862	0.527721	1.13845	-1.18764	-1.7944	-1.52339	-0.584968	-0.750543	-0.622703	CHAMP1	Chromosome alignment-maintaining phosphoprotein 1	Q96JM3	2	1.01871	0.00216823	0.0139795	0.122536	1.4512e-06	8.61877e-06	0.271457	2.45859e-07	2.26974e-06	0.318821	4.38132e-08	1.58721e-07	0.370878	0.000482069	0.0014235	0.14892	4.04729e-05	0.000224579	0.196284	3.7551e-06	9.54511e-06	0.248341	0.162229	0.402625	0.0473642	0.00848528	0.0133193	0.0994211	0.127481	0.15878
ZMYND8_Q9ULU4	-0.713665	-0.679429	-0.67348	0.479309	0.97103	0.389139	0.849702	1.7156	1.90173	-0.828164	-1.26443	-1.16671	-0.316615	-0.370692	-0.29333	ZMYND8	Protein kinase C-binding protein 1	Q9ULU4	1	1.01941	0.0117704	0.0433508	0.109843	2.07741e-05	6.48726e-05	0.245786	2.49267e-07	2.29113e-06	0.372447	0.148101	0.167231	0.0574954	0.00313751	0.00650019	0.135943	1.06796e-05	8.60208e-05	0.262604	0.184815	0.21044	-0.0523474	0.00501227	0.055569	0.126661	0.000249225	0.000540181	-0.188291	1.58351e-06	5.77891e-06
NFIC_P08651	1.65065	1.92346	1.677	-0.135861	-0.152683	-0.0956815	0.0365021	-0.00282435	0.302051	-0.846818	-1.0811	-0.968275	-0.653117	-0.866215	-0.787084	NFIC	Nuclear factor 1 C-type	P08651	2	1.04961	0.0926541	0.186977	0.0618904	3.93049e-06	1.73424e-05	0.263601	2.51868e-07	2.30746e-06	0.339151	4.11713e-12	1.33786e-10	0.854961	5.74605e-05	0.000319263	0.201711	2.29974e-06	3.05698e-05	0.277261	1.03767e-11	3.66279e-10	0.793071	0.0453578	0.210875	0.0755505	3.71532e-10	6.1321e-09	0.59136	1.91966e-09	2.07288e-08
CC2D1A_Q6P1N0	1.25398	1.29267	1.45795	-0.168016	0.259106	0.0241127	0.296922	0.574721	1.00604	-1.41859	-1.56381	-1.28013	-0.584116	-0.622095	-0.528736	CC2D1A	Coiled-coil and C2 domain-containing protein 1A	Q6P1N0	2	1.0183	0.00135495	0.0103449	0.111091	9.86145e-06	3.5541e-05	0.192408	2.58688e-07	2.35454e-06	0.269872	8.38417e-09	3.93714e-08	0.363353	0.0106275	0.0185717	0.0813169	6.50773e-05	0.00031755	0.15878	5.48947e-07	1.74224e-06	0.252262	0.0139068	0.105538	0.0774635	3.21007e-05	8.65461e-05	0.170945	0.00454671	0.00742697
CHCHD3_Q9NX63	1.62904	1.73747	1.65354	0.0247192	0.204056	0.0903888	0.0940945	-0.00771876	0.201423	-0.741161	-1.20905	-1.18045	-0.856073	-0.747281	-0.892996	CHCHD3	MICOS complex subunit MIC19	Q9NX63	2	1.04907	0.0892628	0.181793	0.0739497	2.40168e-07	2.65131e-06	0.40219	2.66124e-07	2.40658e-06	0.398533	8.67824e-12	2.14007e-10	0.950231	2.23813e-06	5.73959e-05	0.32824	2.52258e-06	3.25533e-05	0.324583	2.34498e-11	6.1563e-10	0.876281	0.928874	0.968161	-0.00365663	6.73178e-09	6.20106e-08	0.548041	6.22316e-09	5.40649e-08
NFATC3_Q12968	-0.494082	-0.539671	-0.679075	0.634389	1.20034	1.25986	0.769961	0.862428	1.32323	-0.961316	-1.62566	-1.66735	-0.236668	0.264781	-0.111168	NFATC3	Nuclear factor of activated T-cells, cytoplasmic 3	Q12968	1	1.0224	7.95506e-05	0.00173252	0.238411	2.19888e-07	2.52885e-06	0.420031	2.72533e-07	2.45397e-06	0.412088	0.00418065	0.00561139	0.14526	0.000829883	0.00218759	0.18162	0.00117409	0.00296268	0.173677	0.0439767	0.0545472	-0.0931505	0.851649	0.925936	-0.00794293	2.02878e-05	5.78147e-05	-0.274771	2.71004e-05	7.12808e-05
CBX4_O00257	1.34642	1.46469	1.34011	-0.0359566	0.377231	0.174975	0.173857	0.344834	1.04064	-1.14094	-1.45714	-1.20176	-0.760013	-0.791899	-0.87506	CBX4	E3 SUMO-protein ligase CBX4	O00257	2	1.07093	0.0255423	0.0746887	0.201599	2.96032e-06	1.42194e-05	0.633801	2.7781e-07	2.49326e-06	0.786975	2.86304e-09	1.64751e-08	1.16758	0.000130313	0.000542498	0.432202	6.8096e-06	6.45683e-05	0.585375	2.66682e-08	1.34801e-07	0.965985	0.077266	0.276453	0.153173	1.74051e-05	5.06654e-05	0.533783	0.000395035	0.000798296
L3MBTL3_Q96JM7	-0.0588587	-0.226429	-0.245099	0.422819	0.673336	0.688355	0.724847	1.17727	1.60569	-1.52346	-2	-1.11671	0.0116756	-0.222565	0.237521	L3MBTL3	Lethal(3)malignant brain tumor-like protein 3	Q96JM7	1	1.02079	7.89045e-05	0.00172717	0.213537	3.54364e-06	1.61026e-05	0.291492	2.79729e-07	2.49797e-06	0.367914	0.000238917	0.000375026	0.188835	0.0571971	0.0813739	0.0779557	0.00123582	0.00308807	0.154378	0.519041	0.550842	-0.0247018	0.0615788	0.246462	0.076422	0.0167654	0.0249506	-0.102658	0.000376274	0.000764283
ZSCAN21_Q9Y5A6	0.962616	0.985615	1.05508	-0.0589424	0.829325	0.488033	0.680933	0.793653	0.991753	-1.06729	-1.54991	-1.13172	-1.18453	-1.16809	-0.626521	ZSCAN21	Zinc finger and SCAN domain-containing protein 21	Q9Y5A6	2	1.07072	0.245302	0.379631	0.105324	3.09947e-06	1.46614e-05	0.685123	2.928e-07	2.58384e-06	0.850396	1.14793e-07	3.62547e-07	0.923866	1.73185e-05	0.000157629	0.579799	1.25996e-06	1.96393e-05	0.745072	4.48325e-07	1.47067e-06	0.818542	0.078886	0.278828	0.165273	0.0165864	0.0247061	0.238743	0.411112	0.460685
CBX6_O95503	0.901229	1.26116	1.12039	0.354568	0.541718	0.949598	0.545425	0.213806	0.405775	-1.22947	-1.57771	-1.8556	-0.230588	-0.566672	-0.833625	CBX6	Chromobox protein homolog 6	O95503	2	1.06298	0.000221279	0.0031941	0.374041	8.43705e-08	1.47776e-06	0.802965	2.94988e-07	2.59497e-06	0.718966	8.30147e-09	3.90485e-08	0.980233	6.37528e-05	0.000341438	0.428924	0.000441888	0.00134895	0.344925	1.92117e-06	5.2453e-06	0.606192	0.271968	0.523078	-0.083999	0.0312298	0.0440131	0.177268	0.0035789	0.00596554
NR3C1_P04150	1.15007	1.29453	0.926019	-0.283708	0.2712	0.328738	0.587645	1.06085	1.10708	-1.43589	-1.1694	-1.1933	-0.913226	-0.844821	-0.885774	NR3C1	Glucocorticoid receptor	P04150	2	1.01619	0.108174	0.209393	0.048177	3.98683e-05	0.000110942	0.171669	3.00882e-07	2.63029e-06	0.273437	1.09179e-07	3.46774e-07	0.299097	0.000733326	0.00197901	0.123492	2.50958e-06	3.24853e-05	0.22526	7.80535e-07	2.37239e-06	0.25092	0.0030799	0.0403655	0.101768	0.000569448	0.00114202	0.127428	0.374269	0.422669
MED22_Q15528	1.37693	1.79902	1.28367	0.0722333	0.448062	0.0678154	0.30551	0.137064	0.536773	-1.1769	-1.48151	-1.18171	-0.797438	-0.569678	-0.819837	MED22	Mediator of RNA polymerase II transcription subunit 22	Q15528	2	1.04908	0.00532569	0.025801	0.159187	7.81058e-07	5.6703e-06	0.426403	3.05416e-07	2.66162e-06	0.464076	5.31068e-10	4.50149e-09	0.799197	9.13463e-05	0.000431186	0.267216	2.59619e-05	0.000162414	0.304889	7.52226e-09	4.82379e-08	0.640011	0.440879	0.670498	0.0376729	3.32675e-06	1.17577e-05	0.372795	1.00683e-05	2.96162e-05
DMAP1_Q9NPF5	0.856355	0.67647	0.553319	0.682866	1.00337	0.554494	0.29206	0.821472	1.20494	-1.30238	-1.77604	-1.48209	-0.652147	-0.640014	-0.792682	DMAP1	DNA methyltransferase 1-associated protein 1	Q9NPF5	2	1.0169	0.00395673	0.0209846	0.116651	3.55627e-07	3.42225e-06	0.320468	3.132e-07	2.71257e-06	0.324131	4.59389e-07	1.23262e-06	0.313184	4.06465e-05	0.000256745	0.203817	3.42155e-05	0.000198511	0.20748	5.75365e-05	0.000112149	0.196533	0.913716	0.960701	0.00366319	0.829534	0.854453	-0.00728403	0.746553	0.779837
ZFP64_Q9NTW7	1.5676	1.71567	1.50745	-0.121845	0.233603	-0.00233527	0.0739791	0.190143	0.687174	-1.11226	-0.996853	-0.958463	-0.915471	-1.00639	-0.862005	ZFP64	Zinc finger protein 64 homolog, isoforms 3 and 4	Q9NTW7	2	1.0716	0.504088	0.632632	0.0432204	4.20894e-06	1.8217e-05	0.483989	3.27611e-07	2.78851e-06	0.612241	1.23112e-10	1.4946e-09	1.19715	1.10712e-05	0.000122616	0.440769	7.37812e-07	1.33874e-05	0.569021	1.92398e-10	2.81591e-09	1.15393	0.0628654	0.24959	0.128252	5.79648e-08	3.63133e-07	0.713157	5.44567e-07	2.3059e-06
PHF1_O43189	1.74923	1.95382	1.77932	-0.319665	-0.223522	-0.160205	-0.0715036	-0.183343	0.0749048	-0.881191	-1.0886	-0.810214	-0.697788	-0.536345	-0.584895	PHF1	PHD finger protein 1	O43189	2	1.0995	0.00343941	0.0191101	0.171969	3.84456e-06	1.7098e-05	0.371616	3.33739e-07	2.82067e-06	0.465289	3.20909e-13	2.4071e-11	1.47858	0.00117553	0.00288593	0.199647	4.1897e-05	0.0002299	0.29332	1.48224e-12	9.96187e-11	1.30661	0.0728071	0.268691	0.0936731	1.14289e-11	5.03796e-10	1.10696	3.3774e-11	9.27239e-10
JMJD1C_Q15652	-1.17993	-1.11706	-1.44784	0.650809	0.733573	0.806587	0.799375	1.14015	1.51292	-0.751524	-0.927133	-1.19454	-0.0694723	0.416235	0.627848	JMJD1C	Probable JmjC domain-containing histone demethylation protein 2C	Q15652	1	1.02347	5.95035e-05	0.0014574	0.232056	3.79263e-06	1.69322e-05	0.305414	3.37809e-07	2.84077e-06	0.381492	0.204359	0.227063	-0.0525675	0.0852281	0.115633	0.0733571	0.00231747	0.00518622	0.149435	7.90379e-06	1.85371e-05	-0.284624	0.075495	0.273248	0.0760781	6.84184e-07	2.97238e-06	-0.357981	7.83352e-08	4.39315e-07
TERF1_P54274	1.71402	1.76458	1.54726	-0.183073	0.126902	0.31698	-0.0995429	-0.00448991	0.175158	-1.05327	-1.25282	-1.2766	-0.640001	-0.591844	-0.543269	TERF1	Telomeric repeat-binding factor 1	P54274	2	1.05126	0.000394449	0.00472659	0.183204	2.02399e-07	2.39824e-06	0.389553	3.57181e-07	2.95631e-06	0.370328	1.38761e-11	2.92898e-10	0.872511	0.000140044	0.000565964	0.206349	0.000329856	0.00107443	0.187124	2.45875e-10	3.41421e-09	0.689306	0.624421	0.795367	-0.0192251	1.70964e-08	1.31526e-07	0.482957	1.0819e-08	8.43138e-08
ZBTB38_Q8NAP3	0.393253	0.4239	0.473064	0.150047	0.373276	0.387668	0.928861	1.47025	1.63099	-1.70129	-1.01761	-0.718556	-1.1191	-1.25219	-0.422547	ZBTB38	Zinc finger and BTB domain-containing protein 38	Q8NAP3	2	1.07123	0.421157	0.557162	0.0890537	9.54282e-05	0.000234156	0.60167	3.65143e-07	3.00742e-06	1.03324	4.34512e-05	7.61756e-05	0.654142	0.000391541	0.00121065	0.512617	9.87843e-07	1.64334e-05	0.94419	0.000168469	0.000300554	0.565088	0.00152952	0.0258259	0.431573	0.632581	0.676403	0.0524714	0.00381278	0.00630163
SETD1B_Q9UPS6	1.32677	1.71241	1.29558	-0.0456346	0.377196	-0.092379	0.108881	0.356628	0.76749	-1.36375	-1.5683	-1.22171	-0.438513	-0.55322	-0.661452	SETD1B	Histone-lysine N-methyltransferase SETD1B	Q9UPS6	2	1.04	0.000689653	0.00677634	0.208004	3.44783e-06	1.58107e-05	0.365416	3.75371e-07	3.06088e-06	0.448084	1.92338e-09	1.19563e-08	0.706097	0.0051456	0.00991927	0.157412	0.000206503	0.000752248	0.24008	1.13859e-07	4.52047e-07	0.498093	0.100009	0.315794	0.0826681	7.1709e-06	2.3055e-05	0.340681	0.000108219	0.000247051
HIVEP1_P15822	-1.17859	-0.617036	-1.1784	0.224489	0.625464	0.666293	1.22529	1.48356	2	-0.734991	-0.470868	-0.545696	-0.336842	-0.687678	-0.549902	HIVEP1	Zinc finger protein 40	P15822	1	1.03207	0.798794	0.865951	0.0120396	0.000380426	0.000787183	0.222111	3.83511e-07	3.10692e-06	0.444202	0.0964332	0.111252	-0.0830907	0.000602931	0.00169349	0.210071	5.20463e-07	1.06918e-05	0.432162	0.0610544	0.0742176	-0.0951303	0.000380709	0.0106023	0.222091	2.0399e-05	5.80527e-05	-0.305201	5.48543e-08	3.25675e-07
ATXN7_O15265	-0.672989	-0.560348	-0.748783	0.806779	1.10994	0.996142	1.03327	0.903652	1.7273	-0.718588	-1.61137	-1.15926	-0.563416	-0.335203	-0.207127	ATXN7	Ataxin-7	O15265	1	1.02326	0.0072509	0.0315621	0.132256	1.3037e-06	8.07695e-06	0.355243	3.84576e-07	3.10955e-06	0.396934	0.0648641	0.0764376	0.0836267	0.000138114	0.000561073	0.222987	2.74785e-05	0.000168501	0.264679	0.26118	0.290735	-0.0486289	0.332139	0.578539	0.0416915	2.12928e-05	6.01077e-05	-0.271616	4.97084e-06	1.58182e-05
ZNF207_O43670	0.0991512	-0.00603328	-0.158701	0.856184	1.19974	0.994616	0.891138	0.656832	1.54854	-0.978033	-1.77195	-1.26936	-0.781908	-0.496462	-0.783754	ZNF207	BUB3-interacting and GLEBS motif-containing protein ZNF207	O43670	2	1.02097	0.0210326	0.0656615	0.105352	4.22088e-07	3.81453e-06	0.380555	3.92704e-07	3.148e-06	0.383029	0.000155056	0.000250512	0.212821	1.3318e-05	0.000134963	0.275203	1.21652e-05	9.44543e-05	0.277677	0.0190397	0.0249303	0.107469	0.951595	0.978085	0.00247441	0.00112458	0.00210883	-0.167734	0.00100458	0.00186797
MNT_Q99583	0.97582	1.01474	1.3001	0.611806	0.632267	0.611564	0.415107	0.293999	0.686619	-1.17036	-1.70364	-1.58879	-0.739003	-0.993328	-0.346898	MNT	Max-binding protein MNT	Q99583	2	1.02379	0.00195003	0.0130128	0.124938	1.68672e-07	2.14698e-06	0.33119	3.94145e-07	3.14818e-06	0.307083	1.59617e-08	6.68464e-08	0.406409	2.61553e-05	0.000199139	0.206252	8.57447e-05	0.000388953	0.182145	1.02983e-06	3.03247e-06	0.281471	0.465745	0.692394	-0.024107	0.036043	0.0501736	0.0752189	0.00877077	0.0135036
AHDC1_Q5TGY3	1.17322	1.38098	0.994419	0.300075	0.370237	0.561865	0.33197	0.391665	0.944034	-1.16312	-1.76194	-1.43216	-0.896691	-0.552338	-0.642222	AHDC1	AT-hook DNA-binding motif-containing protein 1	Q5TGY3	2	1.02532	0.00341707	0.0190111	0.123959	9.18341e-07	6.36025e-06	0.305766	4.01115e-07	3.18805e-06	0.329589	1.7965e-08	7.37295e-08	0.432486	0.000168251	0.000644749	0.181807	5.41538e-05	0.000278595	0.20563	8.32223e-07	2.51042e-06	0.308527	0.501783	0.717095	0.0238235	0.00294002	0.00505611	0.12672	0.0108555	0.016423
HMGN3_Q15651	1.211	1.17239	1.02849	0.329013	0.67704	0.487104	0.561903	0.336878	0.73733	-0.862527	-1.72798	-1.6429	-0.985456	-0.50286	-0.81941	HMGN3	High mobility group nucleosome-binding domain-containing protein 3	Q15651	2	1.04815	0.00816565	0.0340107	0.227706	5.30701e-07	4.41642e-06	0.677147	4.03588e-07	3.19733e-06	0.694051	1.97105e-08	7.98399e-08	0.904029	3.81129e-05	0.000247667	0.449442	2.66022e-05	0.0001649	0.466345	5.37907e-07	1.71302e-06	0.676323	0.81959	0.909947	0.0169039	0.00834333	0.013121	0.226882	0.0129701	0.0193607
ZNF627_Q7L945	-1.34597	-1.3525	-1.21787	0.508693	0.793027	1.05745	1.26471	1.13592	1.64565	-0.471544	-0.357957	-0.277646	-0.292203	-0.832419	-0.257345	ZNF627	Zinc finger protein 627	Q7L945	1	1.04882	0.618958	0.728309	-0.0267329	2.6351e-05	7.88934e-05	0.337183	4.03971e-07	3.19733e-06	0.501294	0.000187992	0.000299681	-0.273261	1.23087e-05	0.00013089	0.363916	2.25776e-07	6.12593e-06	0.528027	0.000454471	0.000754035	-0.246528	0.00827508	0.0759348	0.164111	4.31255e-08	2.86612e-07	-0.610444	2.63095e-09	2.64386e-08
MED10_Q9BTT4	-0.0288807	-0.352363	-0.187298	1.04877	1.34441	1.46466	0.874404	0.820269	0.744717	-0.874619	-1.57177	-1.53663	-0.65403	-0.84167	-0.249966	MED10	Mediator of RNA polymerase II transcription subunit 10	Q9BTT4	2	1.02282	0.00573081	0.0271849	0.110229	4.28566e-08	1.00011e-06	0.3863	4.13163e-07	3.23484e-06	0.316417	0.000238289	0.000374111	0.168223	1.8394e-06	5.08315e-05	0.276071	3.66104e-05	0.000209512	0.206187	0.104688	0.123142	0.057994	0.0557947	0.234366	-0.0698835	2.11388e-05	5.97332e-05	-0.218077	0.000688155	0.00132596
ZKSCAN8_Q15776	1.57034	1.62323	1.32205	-0.0921717	0.215642	0.301074	0.200345	0.382776	0.613618	-1.15641	-1.13026	-0.980859	-0.952367	-1.20467	-0.712333	ZKSCAN8	Zinc finger protein with KRAB and SCAN domains 8	Q15776	2	1.04054	0.411685	0.548804	0.0346084	3.33379e-06	1.54055e-05	0.32092	4.23572e-07	3.29789e-06	0.38804	6.51817e-10	5.25519e-09	0.676522	1.08986e-05	0.000122461	0.286312	1.18386e-06	1.87819e-05	0.353432	1.22475e-09	1.17189e-08	0.641914	0.124372	0.353807	0.0671202	1.10757e-06	4.49502e-06	0.355602	1.00917e-05	2.96745e-05
EPC1_Q9H2F5	1.67928	1.57651	1.56676	0.10667	0.269215	0.0296917	0.0485761	-0.033606	0.529921	-1.22562	-1.2545	-1.04096	-0.74946	-0.853585	-0.648895	EPC1	Enhancer of polycomb homolog 1	Q9H2F5	2	1.03955	0.0113629	0.0422575	0.10253	6.44407e-07	5.01931e-06	0.317223	4.38032e-07	3.38178e-06	0.328477	9.39471e-11	1.19638e-09	0.674056	3.74125e-05	0.000246066	0.214693	2.27022e-05	0.000146934	0.225948	6.92505e-10	7.43956e-09	0.571527	0.750349	0.873207	0.0112548	1.73036e-07	9.11969e-07	0.356834	2.48365e-07	1.17286e-06
DAXX_Q9UER7	1.71189	1.66336	1.8013	0.0176539	0.0521126	0.0568969	-0.0542951	-0.250545	0.112872	-0.91005	-1.24851	-1.28944	-0.560339	-0.524496	-0.578411	DAXX	Death domain-associated protein 6	Q9UER7	2	1.04344	0.000199072	0.00300252	0.167851	1.62025e-07	2.1169e-06	0.336187	4.61773e-07	3.50756e-06	0.30622	4.36593e-12	1.34352e-10	0.811114	0.000194072	0.000710104	0.168336	0.00098799	0.00257447	0.138369	7.4855e-11	1.4037e-09	0.643263	0.372643	0.61432	-0.0299664	2.90301e-09	3.08648e-08	0.474927	1.39842e-09	1.61154e-08
ZNF3_P17036	1.26666	1.4588	0.9898	0.0646321	0.441585	0.558632	0.480594	0.338931	1.01641	-1.22525	-1.1891	-1.08636	-0.849366	-1.05074	-1.21522	ZNF3	Zinc finger protein 3	P17036	2	1.04075	0.50808	0.635379	0.0345127	2.56719e-06	1.28758e-05	0.408855	4.69434e-07	3.54738e-06	0.477907	1.49245e-08	6.31325e-08	0.646205	6.48689e-06	9.38269e-05	0.374343	1.0709e-06	1.73593e-05	0.443394	2.83128e-08	1.42088e-07	0.611692	0.196825	0.443066	0.0690519	0.000468526	0.00095932	0.237349	0.00575509	0.00920399
CHD3_Q12873	1.19654	1.86222	1.2819	-0.229453	-0.221778	-0.113758	0.342479	0.498922	0.829491	-1.54914	-1.20696	-1.31924	-0.659393	-0.317329	-0.39451	CHD3	Chromodomain-helicase-DNA-binding protein 3	Q12873	2	1.02331	0.000730108	0.00705827	0.144672	7.59188e-05	0.000192222	0.187807	4.72993e-07	3.56168e-06	0.307429	5.87551e-09	2.94512e-08	0.450265	0.209528	0.258745	0.0431349	0.000274626	0.000928797	0.162757	5.05499e-07	1.62896e-06	0.305593	0.00299864	0.0397108	0.119622	2.64435e-06	9.62112e-06	0.262458	0.000808073	0.00153485
ZNF688_P0C7X2	1.52395	1.74553	1.42691	-0.087405	0.312098	0.279049	0.0812452	0.194843	0.319067	-0.92208	-1.56339	-1.23666	-0.656315	-0.648595	-0.768235	ZNF688	Zinc finger protein 688	P0C7X2	2	1.06644	0.00340862	0.0189783	0.212929	6.01056e-07	4.78623e-06	0.545675	4.74254e-07	3.56688e-06	0.557479	1.90533e-10	2.06271e-09	1.08706	9.43707e-05	0.000442053	0.332746	6.82352e-05	0.00032832	0.34455	2.6222e-09	2.12636e-08	0.874128	0.845019	0.922069	0.0118039	6.55771e-07	2.86679e-06	0.541383	8.35605e-07	3.3492e-06
TFE3_P19532	0.345183	0.597934	0.704326	0.70961	1.07475	0.656997	0.527063	0.930853	1.05586	-1.05477	-1.69508	-1.70319	-0.358442	-1.06682	-0.724271	TFE3	Transcription factor E3	P19532	2	1.01994	0.00863944	0.0353531	0.11475	5.49153e-07	4.49652e-06	0.343446	4.8913e-07	3.64289e-06	0.347053	2.08287e-06	4.73948e-06	0.303897	3.80537e-05	0.000247667	0.228697	3.26974e-05	0.00019169	0.232304	0.000219087	0.000382572	0.189147	0.923724	0.966199	0.00360711	0.304309	0.351845	-0.0395493	0.264229	0.30968
INO80C_Q6PI98	1.22606	1.37974	1.441	0.279905	0.377112	0.607261	0.416193	0.263161	0.433637	-0.834058	-1.29507	-1.68838	-0.944264	-0.826375	-0.835923	INO80C	INO80 complex subunit C	Q6PI98	2	1.03943	0.0387574	0.100649	0.102503	3.50229e-07	3.38479e-06	0.43016	4.90267e-07	3.64489e-06	0.417354	2.21658e-09	1.33968e-08	0.665693	6.59778e-06	9.44259e-05	0.327656	9.94069e-06	8.22776e-05	0.31485	1.59975e-08	8.80699e-08	0.563189	0.777799	0.889051	-0.0128061	0.000161257	0.000365548	0.235533	9.98092e-05	0.000229914
ZKSCAN1_P17029	1.16784	1.18268	0.924049	0.234177	0.743397	0.708812	0.590744	0.326146	0.907219	-1.3268	-1.24949	-1.12981	-1.33266	-1.0927	-0.653604	ZKSCAN1	Zinc finger protein with KRAB and SCAN domains 1	P17029	2	1.03551	0.307034	0.447351	0.0551834	6.53391e-07	5.05445e-06	0.474513	4.94392e-07	3.66583e-06	0.486632	3.51177e-08	1.30947e-07	0.614265	2.49872e-06	5.94225e-05	0.41933	1.84164e-06	2.60111e-05	0.431449	1.03677e-07	4.16941e-07	0.559082	0.818879	0.909613	0.012119	0.0187946	0.0276667	0.139753	0.0291112	0.04089
TAF3_Q5VWG9	1.54453	1.73493	1.3437	-0.000928736	0.386325	0.241311	-0.0369857	0.179269	0.360997	-1.09884	-1.51807	-1.35669	-0.680531	-0.48633	-0.6127	TAF3	Transcription initiation factor TFIID subunit 3	Q5VWG9	2	1.03519	0.000549736	0.00578738	0.161812	3.71336e-07	3.50911e-06	0.339277	5.02472e-07	3.70937e-06	0.330174	2.44437e-10	2.51965e-09	0.63402	0.000252561	0.000867444	0.177465	0.000395763	0.00123369	0.168362	8.2978e-09	5.22171e-08	0.472208	0.800215	0.901033	-0.00910286	1.73802e-06	6.67937e-06	0.294743	1.25082e-06	4.70582e-06
PRMT5_O14744	-1.334	-1.25151	-1.22868	-0.409439	-0.5464	-0.374345	-0.220905	-0.304768	-0.654204	0.847209	1.76433	1.6287	0.619018	0.612223	0.852777	PRMT5	Protein arginine N-methyltransferase 5;Protein arginine N-methyltransferase 5, N-terminally processed	O14744	3	1.05564	0.00268121	0.0162049	-0.280055	3.72883e-07	3.51187e-06	-0.723501	5.05431e-07	3.72707e-06	-0.703979	5.31123e-09	2.72403e-08	-1.04613	6.02198e-05	0.000329009	-0.443446	9.17008e-05	0.000408039	-0.423924	1.96298e-07	7.25838e-07	-0.766076	0.799177	0.900696	0.0195222	0.000943002	0.00179886	-0.32263	0.000590785	0.00115262
ZNF649_Q9BS31	1.51874	1.85244	1.40115	-0.0582896	0.224247	0.176341	0.296807	-0.00508031	0.297155	-1.20292	-1.35582	-1.10013	-0.913514	-0.749529	-0.381594	ZNF649	Zinc finger protein 649	Q9BS31	2	1.07975	0.00375902	0.0201786	0.233418	1.01704e-06	6.79183e-06	0.578569	5.26939e-07	3.83939e-06	0.614225	1.72403e-10	1.92601e-09	1.21915	0.00017754	0.000665261	0.345151	7.24417e-05	0.000341516	0.380807	2.2266e-09	1.89329e-08	0.985734	0.597344	0.779436	0.0356559	3.30145e-07	1.59674e-06	0.640583	6.23731e-07	2.5979e-06
ZNF22_P17026	1.73841	1.85799	1.69619	-0.213633	-0.039197	0.117151	0.0964631	-0.109466	0.0538428	-0.721966	-0.941881	-0.960101	-0.986892	-0.807722	-0.779185	ZNF22	Zinc finger protein 22	P17026	2	1.09064	0.863584	0.910171	0.0101349	1.14136e-06	7.40431e-06	0.502855	5.37833e-07	3.90184e-06	0.538528	1.25603e-12	5.99542e-11	1.59985	1.42365e-06	4.56549e-05	0.49272	6.63412e-07	1.25243e-05	0.528393	1.35865e-12	9.27323e-11	1.58972	0.548087	0.74655	0.0356728	1.28662e-10	2.78579e-09	1.097	1.92202e-10	3.31559e-09
CXXC1_Q9P0U4	1.27864	1.54575	1.59541	0.159522	0.260809	0.436406	0.390224	0.0109031	0.496926	-1.0124	-1.24595	-1.47653	-0.827282	-0.857796	-0.754627	CXXC1	CXXC-type zinc finger protein 1	Q9P0U4	2	1.02827	0.0224461	0.0686705	0.0835498	6.01648e-07	4.7864e-06	0.296198	5.4492e-07	3.94073e-06	0.298863	7.6362e-10	5.91806e-09	0.526045	1.97342e-05	0.000168291	0.212648	1.74302e-05	0.000121502	0.215313	6.01036e-09	4.04739e-08	0.442495	0.935157	0.9711	0.00266525	8.99956e-06	2.80852e-05	0.229847	1.01392e-05	2.97829e-05
SRF_P11831	1.0794	0.971537	1.30299	0.131831	0.583698	0.863766	0.728255	0.276111	0.715251	-1.05037	-1.64072	-1.38009	-1.03421	-0.818851	-0.728603	SRF	Serum response factor	P11831	2	1.03401	0.0331813	0.0904465	0.114804	7.208e-07	5.38261e-06	0.435507	5.49894e-07	3.96096e-06	0.446322	3.273e-08	1.23081e-07	0.572286	1.80421e-05	0.000161418	0.320703	1.29302e-05	9.83205e-05	0.331518	4.18083e-07	1.38662e-06	0.457482	0.825329	0.912918	0.0108153	0.0140704	0.0211952	0.136779	0.021512	0.0309297
PKNOX1_P55347	0.485495	0.784409	0.302009	0.581044	0.631312	0.970271	0.677608	1.06432	1.21209	-1.3103	-1.6	-1.13226	-1.19079	-1.09404	-0.381173	PKNOX1	Homeobox protein PKNOX1	P55347	2	1.01964	0.0911629	0.184633	0.0659649	1.9673e-06	1.06834e-05	0.298314	5.50377e-07	3.96096e-06	0.33528	5.85856e-06	1.21286e-05	0.269049	2.58426e-05	0.000198425	0.232349	5.79854e-06	5.80614e-05	0.269315	9.32766e-05	0.000174098	0.203084	0.324592	0.571952	0.0369658	0.432087	0.482131	-0.0292657	0.0900038	0.115456
ZNF644_Q9H582	-0.955652	-1.15619	-0.934329	1.013	1.34203	1.21971	0.896474	0.843657	1.42936	-0.986473	-1.02106	-0.830032	-0.473158	-0.199094	-0.188252	ZNF644	Zinc finger protein 644	Q9H582	1	1.01395	0.00944767	0.0374563	0.075528	2.66e-07	2.82155e-06	0.244964	5.50696e-07	3.96096e-06	0.229483	0.752076	0.772112	-0.00796919	1.37551e-05	0.00013806	0.169436	3.54889e-05	0.000203649	0.153955	0.00512597	0.00725215	-0.0834972	0.541696	0.741413	-0.0154815	1.85478e-07	9.64829e-07	-0.252934	3.76902e-07	1.68423e-06
PHC2_Q8IXK0	1.25004	1.19319	0.836085	0.366588	0.890846	0.471536	0.306714	0.462446	0.706182	-1.60321	-1.70661	-1.27447	-0.456335	-0.746486	-0.696519	PHC2	Polyhomeotic-like protein 2	Q8IXK0	2	1.01973	0.00130016	0.0100762	0.114771	3.50526e-07	3.38479e-06	0.269868	5.52919e-07	3.97015e-06	0.259026	2.86387e-08	1.10061e-07	0.336139	0.000104112	0.000468729	0.155096	0.000199722	0.000735584	0.144255	3.03731e-06	7.89982e-06	0.221368	0.703751	0.845206	-0.0108416	0.0340483	0.0476733	0.0662714	0.0164512	0.0241662
KDM3B_Q7LBC6	-0.147029	0.32691	-0.0445011	0.855211	0.678391	1.03289	1.03385	0.802451	1.22598	-1.31838	-1.95642	-1.53216	-0.652995	-0.220616	-0.0835841	KDM3B	Lysine-specific demethylase 3B	Q7LBC6	1	1.01126	0.000606153	0.00621769	0.114072	1.1493e-06	7.42711e-06	0.218482	5.62777e-07	4.0169e-06	0.233173	6.7842e-05	0.000115256	0.146446	0.00121503	0.00296298	0.10441	0.000425083	0.0013105	0.119101	0.220816	0.248603	0.032374	0.569104	0.760465	0.0146909	0.013624	0.0205743	-0.0720359	0.00450431	0.00736488
ZNF687_Q8N1G0	1.14672	1.33905	1.19903	0.241223	0.277197	0.0286642	0.419728	0.58788	1.25238	-1.12177	-1.38492	-1.16543	-0.848912	-1.10966	-0.861182	ZNF687	Zinc finger protein 687	Q8N1G0	2	1.01879	0.207664	0.336598	0.0400156	2.11607e-05	6.57439e-05	0.198079	5.86462e-07	4.1229e-06	0.278495	5.14759e-08	1.8199e-07	0.345386	0.000177064	0.00066407	0.158063	3.14681e-06	3.79287e-05	0.238479	2.09676e-07	7.67197e-07	0.30537	0.0197654	0.133795	0.0804158	0.000326809	0.000690892	0.147307	0.045455	0.0615816
GLTSCR1L_Q6AI39	1.56126	1.63321	1.29373	0.020741	0.216583	0.116934	-0.157056	0.448908	0.644353	-1.28846	-1.45333	-1.32566	-0.537169	-0.511065	-0.662976	GLTSCR1L	GLTSCR1-like protein	Q6AI39	2	1.03311	0.000865967	0.00772292	0.16224	2.31963e-06	1.19847e-05	0.304458	6.0498e-07	4.22832e-06	0.344528	1.21136e-09	8.46645e-09	0.589101	0.00231813	0.00506228	0.142218	0.00033388	0.00108298	0.182288	5.3775e-08	2.39917e-07	0.426862	0.303763	0.5532	0.0400701	4.72682e-06	1.5967e-05	0.284643	2.21778e-05	5.96211e-05
ZNF296_Q8WUU4	0.963922	0.0349431	0.753323	-0.324373	-0.584893	-0.433674	-1.10066	-1.69157	-1.11943	1.42846	1.45908	1.22381	-0.248174	0.430748	-0.791508	ZNF296	Zinc finger protein 296	Q8WUU4	4	1.06655	0.000135034	0.00239836	-0.466282	3.48496e-05	9.93118e-05	-0.538789	6.245e-07	4.33947e-06	-0.792534	0.0185566	0.0232817	-0.233044	0.416036	0.47385	-0.072507	0.0024123	0.00535138	-0.326252	0.0184784	0.0242331	0.233238	0.0117908	0.0946374	-0.253745	0.00376712	0.0063422	0.305745	2.41028e-05	6.42613e-05
BCL6_P41182	1.39992	1.41947	1.28218	0.367609	0.645884	0.623372	0.0748115	-0.0153069	0.498483	-0.899946	-1.50764	-1.45945	-0.792063	-0.766409	-0.870918	BCL6	B-cell lymphoma 6 protein	P41182	2	1.0703	0.0114776	0.0425971	0.173526	5.95065e-08	1.20461e-06	0.664329	6.95859e-07	4.72206e-06	0.534107	7.57386e-10	5.89045e-09	0.961823	1.74759e-06	4.99371e-05	0.490803	4.09857e-05	0.000226527	0.360581	8.1039e-09	5.10728e-08	0.788297	0.0455513	0.211225	-0.130222	0.00023938	0.000520291	0.297494	7.45783e-06	2.27169e-05
PRMT1_Q99873	-1.28235	-1.39444	-1.21833	-0.365505	-0.396412	-0.462764	-0.324451	-0.226705	-0.609673	0.764883	1.78345	1.62717	0.695356	0.667202	0.742582	PRMT1	Protein arginine N-methyltransferase 1	Q99873	3	1.09119	0.00393061	0.0209126	-0.431097	6.25604e-07	4.92568e-06	-1.12444	7.1321e-07	4.80103e-06	-1.11115	6.23763e-09	3.08249e-08	-1.68049	8.80502e-05	0.000420859	-0.693346	0.000105237	0.00045153	-0.680051	1.92889e-07	7.15118e-07	-1.2494	0.91517	0.961043	0.0132953	0.00060036	0.00119602	-0.556049	0.000494865	0.000980509
HMG20A_Q9NP66	0.499824	0.419862	0.300434	0.438772	0.958079	0.71657	0.715915	0.961437	1.52156	-1.59944	-0.787263	-1.64724	-0.894674	-1.05657	-0.547265	HMG20A	High mobility group protein 20A	Q9NP66	2	1.02223	0.077885	0.164897	0.0853074	4.29796e-06	1.8488e-05	0.341543	7.4792e-07	4.97488e-06	0.401852	2.13642e-05	3.97396e-05	0.291912	7.49618e-05	0.000378866	0.256235	9.44883e-06	7.94591e-05	0.316544	0.000498703	0.000822458	0.206604	0.198587	0.444962	0.060309	0.28492	0.331296	-0.0496311	0.0284894	0.0401239
INO80_Q9ULG1	1.22378	1.33697	1.40097	0.300704	0.448214	0.341176	0.361536	0.16939	0.485484	-1.06456	-1.92818	-1.49636	-0.514643	-0.649774	-0.414716	INO80	DNA helicase INO80	Q9ULG1	2	1.02256	0.000401581	0.0047537	0.144621	6.57612e-07	5.06784e-06	0.277277	7.61219e-07	5.05134e-06	0.273615	5.61482e-09	2.85188e-08	0.419992	0.000811255	0.00214522	0.132656	0.00100986	0.00262334	0.128994	7.09491e-07	2.18892e-06	0.275372	0.905722	0.956021	-0.00366198	0.000448569	0.000921601	0.142715	0.000362792	0.0007403
PIN1_Q13526	1.49439	1.29296	1.44039	0.367258	0.41993	0.61071	0.180242	0.116078	0.270561	-0.857187	-1.67382	-1.4102	-0.786708	-0.718057	-0.746546	PIN1	Peptidyl-prolyl cis-trans isomerase NIMA-interacting 1	Q13526	2	1.03626	0.00511462	0.0249959	0.141567	1.14623e-07	1.73504e-06	0.44727	7.62075e-07	5.05188e-06	0.377654	7.76128e-10	5.9764e-09	0.684333	7.26741e-06	9.97415e-05	0.305703	9.15251e-05	0.000407473	0.236087	1.2209e-08	7.05904e-08	0.542766	0.120797	0.347298	-0.0696162	8.80992e-05	0.000211645	0.237063	7.03206e-06	2.15371e-05
ZNF830_Q96NB3	1.08892	1.26899	1.23884	0.262851	0.635368	0.929814	0.44316	0.186449	0.515709	-0.928991	-1.67047	-1.41382	-0.874264	-0.80569	-0.876869	ZNF830	Zinc finger protein 830	Q96NB3	2	1.03607	0.0248124	0.0732018	0.128732	1.9131e-07	2.32253e-06	0.516297	7.6433e-07	5.06e-06	0.455954	9.0115e-09	4.17801e-08	0.672629	4.38326e-06	7.68763e-05	0.387565	2.4557e-05	0.000155466	0.327222	1.05937e-07	4.25011e-07	0.543897	0.254338	0.505367	-0.0603433	0.00885122	0.0138343	0.156332	0.000952072	0.00178018
ZNF395_Q9H8N7	-0.66273	-0.729062	-0.648822	-0.347498	-0.42338	-0.414963	0.215575	-0.676362	-1.06689	2	1.63145	1.58552	-0.379836	-0.263053	-0.0780097	ZNF395	Zinc finger protein 395	Q9H8N7	4	1.0534	2.91377e-06	0.000222533	-0.674806	1.34035e-06	8.21917e-06	-0.725444	7.7632e-07	5.09854e-06	-0.762673	3.54853e-07	9.81924e-07	-0.818538	0.560185	0.61321	-0.0506374	0.318658	0.379938	-0.0878672	0.114019	0.133428	-0.143732	0.667423	0.82118	-0.0372297	0.291892	0.338793	-0.0930945	0.52104	0.568549
MCRS1_Q96EZ8	0.0470331	-0.223915	-0.260387	0.95052	1.14935	0.597291	1.01547	0.71376	1.55551	-1.2785	-1.91043	-1.28616	-0.457659	-0.346081	-0.265801	MCRS1	Microspherule protein 1	Q96EZ8	1	1.01375	0.00175591	0.0122013	0.111102	1.82836e-06	1.01722e-05	0.233987	7.76828e-07	5.09854e-06	0.253156	0.000464608	0.000701126	0.13173	0.000815413	0.00215441	0.122885	0.000244873	0.000851833	0.142054	0.476213	0.508538	0.0206272	0.507345	0.71955	0.019169	0.00315759	0.00539164	-0.102257	0.000895677	0.0016841
TFDP2_Q14188	1.19897	1.62578	1.1292	0.0496304	0.295007	0.325085	0.236412	0.409838	0.683686	-1.01513	-1.59026	-1.80908	-0.805376	-0.429014	-0.304738	TFDP2	Transcription factor Dp-2	Q14188	2	1.05435	0.00063867	0.00647221	0.266928	2.90929e-06	1.40951e-05	0.471983	7.77765e-07	5.1007e-06	0.533273	1.06437e-08	4.80224e-08	0.776869	0.00439108	0.00865544	0.205055	0.000650044	0.00184245	0.266345	1.26769e-06	3.64222e-06	0.50994	0.319859	0.567625	0.0612898	0.00020816	0.000460361	0.304886	0.00130499	0.00237351
ZBTB14_O43829	1.51456	1.92072	1.58412	-0.138165	0.0842704	0.0616587	0.12132	0.0987189	0.370284	-0.910218	-1.01164	-0.919995	-0.836177	-1.10701	-0.832445	ZBTB14	Zinc finger and BTB domain-containing protein 14	O43829	2	1.04305	0.864847	0.910917	0.00642555	5.74756e-06	2.31918e-05	0.276504	7.85087e-07	5.1385e-06	0.333031	4.68329e-11	7.23241e-10	0.762793	7.33275e-06	9.99737e-05	0.270078	9.71825e-07	1.6296e-05	0.326605	5.19285e-11	1.10164e-09	0.756367	0.151234	0.390235	0.0565268	1.04606e-08	8.83207e-08	0.486289	4.41755e-08	2.71285e-07
REST_Q13127	1.14692	1.37269	1.19706	0.337451	0.539917	0.343985	0.223656	0.453568	0.987945	-0.92582	-1.34726	-1.47272	-0.771438	-1.03981	-1.04615	REST	RE1-silencing transcription factor	Q13127	2	1.02641	0.164172	0.28329	0.0567439	1.99977e-06	1.08248e-05	0.31726	7.89737e-07	5.15507e-06	0.345607	2.05481e-08	8.26349e-08	0.47664	1.552e-05	0.000147493	0.260516	5.3926e-06	5.54514e-05	0.288863	8.88937e-08	3.64468e-07	0.419896	0.473999	0.697629	0.0283473	0.00122716	0.00227782	0.15938	0.00485549	0.00789146
HMBOX1_Q6NT76	0.143186	0.190226	0.462929	0.79954	0.434154	1.16099	1.04273	0.90098	1.12867	-0.876395	-1.82404	-1.649	-0.996331	-0.182833	-0.734803	HMBOX1	Homeobox-containing protein 1	Q6NT76	2	1.02839	0.011676	0.0430982	0.139985	2.26699e-06	1.1778e-05	0.387637	8.0317e-07	5.21843e-06	0.42659	3.59477e-05	6.3996e-05	0.295768	0.000186656	0.000689576	0.247652	4.86531e-05	0.000257007	0.286605	0.00621594	0.00870335	0.155783	0.427242	0.659602	0.0389528	0.0758363	0.0993881	-0.0918692	0.0168162	0.0246635
TFPT_P0C1Z6	0.825389	0.618493	0.551444	1.10678	0.755523	0.267528	0.827565	0.946128	0.716104	-1.07895	-1.62176	-1.85866	-0.602789	-0.773559	-0.679244	TFPT	TCF3 fusion partner	P0C1Z6	2	1.01629	0.00763975	0.0325429	0.0919765	1.51746e-06	8.89615e-06	0.245729	8.57783e-07	5.50514e-06	0.258952	1.88879e-06	4.33425e-06	0.240788	0.000161195	0.000625784	0.153752	7.58743e-05	0.000353337	0.166976	0.000215207	0.000376344	0.148811	0.656098	0.814213	0.0132236	0.867394	0.887249	-0.00494086	0.54219	0.588798
NR2C2_P49116	1.66819	1.84673	1.75808	-0.0697126	0.0338231	-0.148384	-0.160665	-0.154925	0.0685809	-1.00838	-1.23907	-1.17391	-0.427369	-0.379213	-0.613764	NR2C2	Nuclear receptor subfamily 2 group C member 2	P49116	2	1.03376	9.78579e-05	0.00194811	0.144682	7.29442e-07	5.43749e-06	0.234054	9.04139e-07	5.72826e-06	0.229518	6.12312e-12	1.70898e-10	0.628635	0.00442404	0.00871222	0.0893727	0.00616589	0.0119547	0.0848366	1.50082e-10	2.31769e-09	0.483954	0.863348	0.93322	-0.00453608	1.7582e-09	2.10315e-08	0.394581	1.5336e-09	1.72013e-08
ZNF48_Q96MX3	1.58097	1.68111	1.703	0.00704688	0.22176	0.143909	0.114243	0.0062754	0.268769	-0.728715	-0.94451	-1.19119	-1.10054	-0.96217	-0.799959	ZNF48	Zinc finger protein 48	Q96MX3	2	1.0465	0.996277	0.997345	0.000189958	9.81865e-07	6.62163e-06	0.352071	9.28569e-07	5.82592e-06	0.353873	3.08944e-11	5.28603e-10	0.851538	9.87669e-07	3.82369e-05	0.351881	9.34038e-07	1.58843e-05	0.353683	3.09788e-11	7.52177e-10	0.851348	0.964688	0.984015	0.0018023	1.86367e-08	1.41397e-07	0.499466	1.94403e-08	1.37821e-07
ELF2_Q15723	1.39208	1.55303	1.02686	0.272351	0.375941	0.254393	0.159882	0.134215	0.934967	-1.31843	-1.59354	-1.44159	-0.69883	-0.547682	-0.503647	ELF2	ETS-related transcription factor Elf-2	Q15723	2	1.03033	0.0012895	0.0100306	0.155454	1.84246e-06	1.02178e-05	0.31386	9.5882e-07	5.97555e-06	0.333349	1.01158e-08	4.60754e-08	0.497133	0.00111742	0.00277287	0.158406	0.000441866	0.00134895	0.177895	7.31512e-07	2.24467e-06	0.341679	0.614211	0.789593	0.0194887	0.000344078	0.000723734	0.183273	0.000862276	0.00163043
SAP30_O75446	1.16253	0.765356	1.01668	0.339884	0.88782	0.686017	0.468223	0.549811	0.997329	-0.996998	-1.57145	-1.17743	-1.17567	-0.951687	-1.00042	SAP30	Histone deacetylase complex subunit SAP30	O75446	2	1.01875	0.361206	0.500427	0.031005	1.17675e-06	7.52921e-06	0.283895	9.69204e-07	6.02857e-06	0.288993	1.83764e-07	5.46673e-07	0.335604	4.0562e-06	7.45648e-05	0.25289	3.28605e-06	3.90469e-05	0.257988	5.43527e-07	1.72569e-06	0.304599	0.878644	0.941536	0.00509852	0.138873	0.173072	0.0517091	0.178664	0.216682
ZNF367_Q7RTV3	-1.34465	-1.37254	-1.85386	-0.291154	0.15432	0.569737	-0.547711	-0.30713	-0.477813	1.32146	1.23719	1.27713	0.449318	0.629243	0.556469	ZNF367	Zinc finger protein 367	Q7RTV3	3	1.04367	0.00255594	0.0156815	-0.163374	7.06076e-05	0.000180791	-0.252615	9.9049e-07	6.11994e-06	-0.383683	3.75583e-09	2.07311e-08	-0.624089	0.061826	0.087177	-0.089241	0.000243121	0.000848197	-0.220309	1.28666e-07	5.02991e-07	-0.460714	0.0103689	0.0876353	-0.131068	1.40793e-06	5.53227e-06	-0.371473	0.000111651	0.000254058
MSL2_Q9HCI7	1.36376	1.27472	1.20104	0.157437	0.570767	0.297396	0.440403	0.31524	0.893958	-0.744377	-1.42174	-1.50657	-0.983072	-0.899784	-0.959173	MSL2	E3 ubiquitin-protein ligase MSL2	Q9HCI7	2	1.03395	0.193099	0.318897	0.0642501	3.79316e-06	1.69322e-05	0.363404	9.94674e-07	6.13529e-06	0.411669	2.00519e-08	8.09885e-08	0.581055	2.7511e-05	0.000205258	0.299154	6.0723e-06	5.99452e-05	0.347419	7.77778e-08	3.26379e-07	0.516805	0.321045	0.568648	0.0482653	0.000490845	0.00100087	0.217651	0.00324713	0.005455
WIZ_O95785	0.267977	0.858929	0.581162	0.627543	0.634019	0.287292	0.825758	0.803325	1.4395	-1.59878	-1.87122	-1.19415	-0.231588	-0.803438	-0.626336	WIZ	Protein Wiz	O95785	2	1.01304	0.00479621	0.0239554	0.0976932	1.01679e-05	3.62257e-05	0.202135	1.00513e-06	6.17711e-06	0.251578	7.84568e-06	1.58365e-05	0.207315	0.00307535	0.0063919	0.104442	0.000140578	0.000562378	0.153885	0.00219207	0.00327827	0.109622	0.108102	0.3272	0.0494432	0.85906	0.879689	0.00517984	0.14625	0.180471
ING5_Q8WYH8	1.19546	1.2279	0.979989	0.853967	1.00286	0.659066	0.347101	-0.146353	0.280602	-1.04581	-1.49622	-1.65684	-0.844772	-0.700523	-0.656429	ING5	Inhibitor of growth protein 5	Q8WYH8	2	1.03487	0.00256644	0.0157262	0.148377	1.70283e-08	6.06165e-07	0.49887	1.02046e-06	6.24849e-06	0.347715	3.94369e-09	2.15836e-08	0.564803	9.35494e-07	3.75726e-05	0.350493	0.000252423	0.000873395	0.199338	1.36754e-07	5.29432e-07	0.416427	0.00225135	0.0335348	-0.151155	0.120265	0.151431	0.0659336	0.00011827	0.000267886
ZNF689_Q96CS4	1.01475	0.934733	0.827564	0.143919	0.425384	0.348996	0.543816	0.904476	1.5028	-1.45134	-1.10116	-0.933704	-1.04807	-1.3693	-0.742871	ZNF689	Zinc finger protein 689	Q96CS4	2	1.01992	0.664087	0.764184	0.0174064	5.08156e-05	0.000136478	0.23521	1.03074e-06	6.29211e-06	0.343765	1.38851e-06	3.30363e-06	0.334471	0.000104272	0.000469195	0.217803	1.80993e-06	2.57279e-05	0.326358	2.46653e-06	6.54496e-06	0.317065	0.0162567	0.117331	0.108555	0.0253913	0.0364449	0.0992614	0.816134	0.841785
SAFB2_Q14151	0.0956766	0.593743	-0.00496646	0.689355	1.18205	1.02475	0.744627	0.735549	1.2123	-0.973026	-1.94918	-1.50653	-0.61073	-0.595121	-0.638493	SAFB2	Scaffold attachment factor B2	Q14151	2	1.01527	0.00742617	0.0320099	0.108869	7.57076e-07	5.56934e-06	0.308564	1.03095e-06	6.29211e-06	0.299984	3.19387e-05	5.74064e-05	0.215396	6.59047e-05	0.000345933	0.199696	9.9141e-05	0.000431546	0.191116	0.00845663	0.0116123	0.106527	0.805721	0.903177	-0.00857996	0.0177214	0.0262108	-0.0931689	0.0283699	0.0399832
ZNF646_O15015	1.42732	1.45407	1.1793	0.0593794	0.703667	0.699051	0.255223	0.260999	0.47585	-1.03105	-1.20231	-1.11668	-0.980285	-1.15561	-1.02893	ZNF646	Zinc finger protein 646	O15015	2	1.03327	0.715416	0.805334	0.013815	3.48248e-07	3.37547e-06	0.358955	1.08272e-06	6.49708e-06	0.323894	2.33532e-09	1.40036e-08	0.552794	5.38784e-07	2.92517e-05	0.34514	1.73626e-06	2.50194e-05	0.310079	3.15671e-09	2.44195e-08	0.538979	0.361772	0.605066	-0.0350611	0.000181603	0.000407492	0.193839	3.89116e-05	9.89395e-05
GMEB1_Q9Y692	1.43119	1.74917	1.55813	0.0108496	0.243894	0.278963	0.282735	-0.0918526	0.155948	-1.07543	-1.51106	-1.30094	-0.554297	-0.38659	-0.790718	GMEB1	Glucocorticoid modulatory element-binding protein 1	Q9Y692	2	1.03405	0.000715284	0.00696304	0.152286	6.81119e-07	5.16522e-06	0.312307	1.0932e-06	6.54103e-06	0.299106	2.81338e-10	2.80704e-09	0.60933	0.000478153	0.00141492	0.160021	0.00095436	0.00251282	0.14682	8.75295e-09	5.46312e-08	0.457044	0.706283	0.846189	-0.0132009	1.17955e-06	4.74361e-06	0.297024	7.33141e-07	2.98551e-06
FOXO1_Q12778	1.4184	1.61184	1.52948	0.0592484	0.493785	0.228665	-0.132199	-0.0860443	0.200905	-1.31818	-1.71373	-1.26258	-0.457813	-0.43476	-0.137022	FOXO1	Forkhead box protein O1	Q12778	2	1.03717	1.85958e-05	0.00067923	0.239183	1.64503e-07	2.12614e-06	0.371877	1.10424e-06	6.59328e-06	0.31334	2.34273e-10	2.43279e-09	0.648652	0.00284609	0.00600451	0.132694	0.0601641	0.0873207	0.074157	5.47591e-08	2.43325e-07	0.409468	0.127828	0.358703	-0.0585367	4.16825e-06	1.42637e-05	0.276775	5.24483e-07	2.22985e-06
USF2_Q15853	1.48678	1.65636	1.63147	-0.168231	0.267483	0.376326	0.18655	0.0291905	0.37184	-0.924976	-1.23159	-1.28185	-0.716356	-0.732187	-0.950811	USF2	Upstream stimulatory factor 2	Q15853	2	1.04185	0.0429222	0.107666	0.0917543	1.50244e-06	8.8266e-06	0.345624	1.10621e-06	6.59563e-06	0.355514	2.80319e-10	2.80353e-09	0.725249	3.58704e-05	0.000238975	0.25387	2.46946e-05	0.00015622	0.26376	1.42841e-09	1.3438e-08	0.633494	0.812108	0.906647	0.00989038	5.38105e-07	2.418e-06	0.379625	7.20085e-07	2.9409e-06
ZFX_P17010	1.54547	1.87134	1.63526	-0.0896295	0.0864816	-0.0365236	-0.00937583	0.029268	0.513694	-0.967141	-0.964124	-0.916648	-0.777848	-0.964757	-0.955468	ZFX	Zinc finger X-chromosomal protein;Zinc finger Y-chromosomal protein	P17010	2	1.05382	0.705972	0.797482	0.0184768	8.0778e-06	3.04722e-05	0.346286	1.12812e-06	6.7025e-06	0.416974	5.51336e-11	8.05627e-10	0.974151	1.41164e-05	0.00013952	0.327809	1.84223e-06	2.60111e-05	0.398498	6.96385e-11	1.33265e-09	0.955674	0.164407	0.405158	0.0706887	1.07628e-08	9.03281e-08	0.627866	4.33141e-08	2.67364e-07
ZEB1_P37275	-1.28787	-1.32686	-1.34569	0.242796	0.983756	1.18156	1.30394	1.28819	1.38476	-0.224447	-0.342382	-0.613174	-0.483274	-0.341995	-0.419298	ZEB1	Zinc finger E-box-binding homeobox 1	P37275	1	1.03236	0.914875	0.944558	-0.0045784	4.68352e-05	0.00012717	0.254438	1.12746e-06	6.7025e-06	0.365682	0.000459026	0.0006937	-0.197164	3.94627e-05	0.000252279	0.259017	9.84415e-07	1.64334e-05	0.370261	0.000556931	0.000910449	-0.192585	0.0205138	0.13645	0.111244	1.06998e-07	6.11907e-07	-0.451602	8.30846e-09	6.84518e-08
GPS2_Q13227	0.679003	0.974498	0.468959	0.350744	0.988193	1.01004	0.823736	0.352639	0.919772	-1.16389	-1.67966	-1.76186	-0.80937	-0.552221	-0.60058	GPS2	G protein pathway suppressor 2	Q13227	2	1.01592	0.00469304	0.0235662	0.113337	7.66007e-07	5.6056e-06	0.29819	1.14838e-06	6.77021e-06	0.287349	1.10042e-06	2.67727e-06	0.288478	9.93094e-05	0.000455656	0.184853	0.000171554	0.000654806	0.174012	0.000161954	0.000290039	0.175141	0.748252	0.871733	-0.0108408	0.773603	0.804935	-0.00971262	0.973299	0.977839
ZFP91_Q96JP5	1.48145	1.60103	1.35247	-0.158204	0.25216	0.347843	0.28707	0.16437	0.802859	-0.936093	-1.3371	-1.17513	-0.910777	-0.837304	-0.934653	ZFP91	E3 ubiquitin-protein ligase ZFP91	Q96JP5	2	1.03378	0.181999	0.3061	0.059393	8.73111e-06	3.23984e-05	0.30179	1.17388e-06	6.8817e-06	0.364822	3.15903e-09	1.7956e-08	0.611573	7.50133e-05	0.000378866	0.242397	7.71908e-06	6.98041e-05	0.305429	1.05737e-08	6.2866e-08	0.55218	0.158475	0.398247	0.0630325	6.66952e-06	2.16921e-05	0.309783	6.34786e-05	0.000153337
ZNF227_Q86WZ6	0.536518	0.713463	-0.0821917	0.208896	1.01935	0.332447	0.652486	1.1597	1.76495	-1.19362	-1.49793	-1.17386	-0.871051	-0.98594	-0.58322	ZNF227	Zinc finger protein 227	Q86WZ6	2	1.06335	0.122235	0.228553	0.185236	3.1774e-05	9.18558e-05	0.70524	1.21032e-06	7.03175e-06	0.967322	6.52586e-05	0.000111047	0.654174	0.000496461	0.00145301	0.520004	1.13498e-05	8.97831e-05	0.782086	0.00112953	0.00175563	0.468938	0.0362115	0.185108	0.262082	0.655561	0.697814	-0.0510662	0.015416	0.022741
KLF2_Q9Y5W3	1.33827	0.924444	1.07404	0.118743	0.235461	-0.0783254	-2	-1.74983	-1.3273	0.0970042	-0.309854	0.0833237	0.740547	0.662136	0.228537	KLF2	Krueppel-like factor 2	Q9Y5W3	4	1.07567	0.00965219	0.0380321	0.224527	0.495463	0.536943	0.0516965	1.24463e-06	7.18635e-06	-0.635652	5.13765e-05	8.89375e-05	0.442013	0.0360612	0.054382	-0.172831	4.15523e-08	1.82765e-06	-0.86018	0.0115689	0.015558	0.217486	5.27885e-07	9.23909e-05	-0.687349	0.000161935	0.000366887	0.390317	2.94517e-09	2.90404e-08
DPF2_Q92785	0.419262	0.206552	0.292153	0.620796	0.840213	0.685863	0.53036	1.25674	1.56819	-1.31564	-1.74503	-1.02056	-0.496982	-1.08471	-0.757214	DPF2	Zinc finger protein ubi-d4	Q92785	2	1.01459	0.065237	0.144263	0.0668046	8.22285e-06	3.09083e-05	0.238799	1.25987e-06	7.25443e-06	0.285132	7.14517e-05	0.000121021	0.19168	0.000191562	0.000703679	0.171994	2.03417e-05	0.000135843	0.218328	0.00244966	0.00362956	0.124875	0.185409	0.431646	0.0463335	0.178578	0.217498	-0.0471188	0.0147227	0.0217832
NFXL1_Q6ZNB6	1.62312	1.33833	1.50537	0.0972785	0.181197	0.176415	0.113825	0.215866	0.852759	-0.871762	-1.20034	-1.37576	-0.872895	-0.92593	-0.857471	NFXL1	NF-X1-type zinc finger protein NFXL1	Q6ZNB6	2	1.03439	0.167117	0.287048	0.064872	8.11781e-06	3.05957e-05	0.319845	1.33212e-06	7.54119e-06	0.379472	2.87816e-09	1.65499e-08	0.648638	7.53154e-05	0.000379787	0.254973	9.61739e-06	8.03937e-05	0.3146	1.00156e-08	6.04895e-08	0.583766	0.201513	0.448571	0.0596263	6.10451e-06	2.00172e-05	0.328793	4.51173e-05	0.00011284
PURA_Q00577	1.54322	1.80996	1.82726	0.00659072	0.0169202	0.222849	0.171356	-0.285225	0.00250191	-0.994187	-0.973134	-1.07598	-0.872452	-0.632443	-0.767235	PURA	Transcriptional activator protein Pur-alpha	Q00577	2	1.08096	0.0431598	0.108138	0.135301	3.88976e-07	3.59888e-06	0.577168	1.37891e-06	7.72797e-06	0.514405	7.36092e-12	1.94462e-10	1.44285	6.90076e-06	9.68205e-05	0.441867	3.21556e-05	0.000188938	0.379104	2.46441e-11	6.33136e-10	1.30755	0.316477	0.564604	-0.0627629	3.59814e-09	3.69987e-08	0.865679	1.56205e-09	1.74042e-08
IKZF2_Q9UKS7	1.12665	0.968122	0.786184	-0.280347	0.0107369	-0.0402244	0.360706	1.27573	1.77263	-1.14108	-1.34746	-0.98417	-0.909179	-0.849069	-0.749233	IKZF2	Zinc finger protein Helios	Q9UKS7	2	1.03063	0.254225	0.389648	0.0670114	0.00189126	0.00331078	0.219584	1.43594e-06	7.98899e-06	0.477771	3.37428e-06	7.36571e-06	0.441107	0.0179653	0.0294491	0.152573	7.10806e-06	6.62026e-05	0.41076	1.83661e-05	3.96744e-05	0.374095	0.000541239	0.0132564	0.258187	0.00177399	0.00319129	0.221522	0.525058	0.572264
SUPT3H_O75486	0.438994	1.48372	0.892434	0.506094	0.698219	0.0556078	1.0364	0.559255	0.896582	-1.2321	-1.72444	-1.20003	-0.780373	-0.782927	-0.847444	SUPT3H	Transcription initiation protein SPT3 homolog	O75486	2	1.02488	0.0448909	0.110692	0.100584	1.28648e-05	4.39104e-05	0.312066	1.50233e-06	8.28696e-06	0.383066	8.96833e-07	2.23371e-06	0.401669	0.00046977	0.0013975	0.211482	3.45244e-05	0.000199614	0.282482	1.84338e-05	3.97898e-05	0.301085	0.140721	0.376735	0.0709991	0.0695184	0.0917989	0.089603	0.687277	0.725992
RNF2_Q99496	0.232322	0.319294	-0.00244822	0.853629	1.16882	0.68435	0.833265	0.649643	1.25226	-0.996645	-2	-1.43753	-0.564348	-0.398042	-0.377023	RNF2	E3 ubiquitin-protein ligase RING2	Q99496	2	1.0161	0.002335	0.0146771	0.136371	1.57535e-06	9.13985e-06	0.302958	1.5112e-06	8.32496e-06	0.304126	5.41231e-05	9.33652e-05	0.214126	0.000503531	0.00147034	0.166587	0.00047532	0.00142817	0.167755	0.0500453	0.0614934	0.0777548	0.97453	0.988243	0.00116819	0.0283679	0.0403111	-0.0888318	0.0266984	0.0378107
GMEB2_Q9UKD1	1.21643	1.36213	1.36855	0.243377	0.429675	0.348628	-0.00754905	0.274459	0.8908	-1.26441	-1.8083	-1.27465	-0.523613	-0.658729	-0.596792	GMEB2	Glucocorticoid modulatory element-binding protein 2	Q9UKD1	2	1.02576	0.00179526	0.0123623	0.145395	2.04471e-06	1.09761e-05	0.303957	1.56205e-06	8.54003e-06	0.311658	1.51941e-08	6.41943e-08	0.469574	0.000932805	0.00239795	0.158562	0.000640244	0.00181897	0.166263	1.01853e-06	3.00233e-06	0.324179	0.837897	0.919341	0.00770104	0.000660658	0.00130501	0.165617	0.000962964	0.00179855
TAF12_Q16514	0.979718	0.899399	0.890154	0.390156	0.945144	0.950437	0.786559	0.253488	0.284535	-1.17755	-1.64111	-1.85827	-0.956218	-0.380918	-0.365512	TAF12	Transcription initiation factor TFIID subunit 12	Q16514	2	1.02657	0.00114272	0.00914287	0.183081	3.04646e-07	3.10975e-06	0.428584	1.56244e-06	8.54003e-06	0.369421	1.42902e-07	4.38948e-07	0.458348	9.56248e-05	0.000445066	0.245503	0.000997547	0.00259681	0.18634	3.23273e-05	6.62717e-05	0.275267	0.199696	0.445708	-0.0591635	0.508216	0.558254	0.0297638	0.0635654	0.0838983
GTF2B_Q00403	1.13948	1.24389	1.17381	0.522558	0.753023	0.704491	0.506534	0.0424157	0.402854	-0.824884	-1.59474	-1.70103	-0.89559	-0.648027	-0.824778	GTF2B	Transcription initiation factor IIB	Q00403	2	1.03368	0.012339	0.0448748	0.143568	2.03641e-07	2.40279e-06	0.499849	1.56569e-06	8.55226e-06	0.4156	1.4435e-08	6.15263e-08	0.629065	7.95179e-06	0.000104543	0.356281	0.000110106	0.000467408	0.272033	2.82589e-07	9.86712e-07	0.485498	0.111251	0.332777	-0.0842488	0.0213936	0.0311055	0.129216	0.000867351	0.00163837
ZNF613_Q6PF04	1.23061	1.53901	0.924753	-0.239325	0.147267	0.311274	0.245373	0.806142	1.2345	-1.03819	-1.49239	-1.23668	-0.977787	-0.685166	-0.769391	ZNF613	Zinc finger protein 613	Q6PF04	2	1.04784	0.0861958	0.177353	0.12408	0.000105073	0.000254385	0.370541	1.58264e-06	8.62114e-06	0.562648	1.55955e-07	4.74531e-07	0.693554	0.00283426	0.00598406	0.24646	2.10085e-05	0.000138752	0.438568	1.38915e-06	3.93203e-06	0.569474	0.0132284	0.102049	0.192107	0.000352575	0.000739202	0.323014	0.0720327	0.0940692
ZNF764_Q96H86	0.259483	0.738738	0.562611	0.0406841	0.453552	0.441922	0.976483	1.0843	1.71475	-1.75643	-1.22649	-0.598988	-0.866985	-1.25503	-0.568601	ZNF764	Zinc finger protein 764	Q96H86	2	1.03319	0.32833	0.470155	0.0621573	0.000207004	0.000461406	0.315085	1.68116e-06	9.03609e-06	0.5131	6.36372e-05	0.000108507	0.358649	0.00125349	0.00303563	0.252928	6.5847e-06	6.32206e-05	0.450943	0.000349867	0.000591157	0.296492	0.00672182	0.0663572	0.198015	0.488993	0.539465	0.0435642	0.0258151	0.0366462
INO80E_Q8NBZ0	1.355	1.57908	1.1757	0.075585	0.447438	0.630718	0.695874	0.125206	0.21639	-0.959209	-1.52812	-1.37513	-0.849772	-0.733904	-0.854862	INO80E	INO80 complex subunit E	Q8NBZ0	2	1.04138	0.0304461	0.0848632	0.121833	1.31166e-06	8.10346e-06	0.429192	1.69022e-06	9.0616e-06	0.419244	6.70883e-09	3.27299e-08	0.682116	4.05964e-05	0.000256622	0.30736	5.55975e-05	0.000283591	0.297412	6.64857e-08	2.8717e-07	0.560283	0.845355	0.922196	-0.00994826	0.000242777	0.000527021	0.252923	0.000172941	0.000377272
ZNF609_O15014	-1.12863	-0.636304	-0.925088	0.635655	1.03372	1.05831	0.874249	1.13824	1.88947	-0.591074	-1.27178	-0.894785	-0.429521	-0.438818	-0.313645	ZNF609	Zinc finger protein 609	O15014	1	1.01713	0.0699888	0.151921	0.0792306	1.31733e-05	4.45885e-05	0.275825	1.73514e-06	9.25519e-06	0.334872	0.933603	0.940094	0.0034002	0.00031349	0.00102079	0.196595	2.80596e-05	0.000171439	0.255642	0.0812763	0.0970589	-0.0758304	0.164576	0.405219	0.059047	1.49274e-05	4.42033e-05	-0.272425	1.93643e-06	6.87571e-06
REPIN1_Q9BWE0	1.30743	1.21903	1.50585	-0.0023008	0.203359	0.581569	0.394774	0.299497	0.943761	-1.07627	-0.917161	-0.975837	-1.27488	-1.15244	-1.05638	REPIN1	Replication initiator 1	Q9BWE0	2	1.03027	0.372075	0.510668	-0.036226	1.62915e-05	5.29254e-05	0.2642	1.92631e-06	1.00903e-05	0.324436	1.7258e-08	7.12805e-08	0.493035	4.35804e-06	7.68763e-05	0.300426	6.07972e-07	1.18231e-05	0.360662	7.50507e-09	4.81666e-08	0.529261	0.148588	0.387305	0.0602357	6.5835e-05	0.000163585	0.228836	0.000920228	0.00172486
ZNF326_Q5BKZ1	1.28394	1.38253	1.22277	-0.122187	0.468104	0.423363	0.350489	0.228015	0.982886	-1.19413	-1.42283	-1.59737	-0.791493	-0.49458	-0.719501	ZNF326	DBIRD complex subunit ZNF326	Q5BKZ1	2	1.01968	0.00775094	0.0327214	0.10411	9.22567e-06	3.37271e-05	0.234903	1.96239e-06	1.02461e-05	0.27224	4.45424e-08	1.60601e-07	0.381963	0.00169065	0.00387641	0.130793	0.000223407	0.000794599	0.168129	1.57529e-06	4.40106e-06	0.277853	0.277593	0.528965	0.0373362	0.000686656	0.00134938	0.14706	0.00561102	0.00899031
PHC3_Q8NDX5	0.806964	1.04207	0.754478	0.396008	0.72257	0.391852	0.413571	0.742448	1.35729	-0.981056	-1.63786	-1.5361	-0.600437	-1.23565	-0.636146	PHC3	Polyhomeotic-like protein 3	Q8NDX5	2	1.01903	0.0583145	0.133234	0.0859571	1.10959e-05	3.88728e-05	0.289392	2.01834e-06	1.04796e-05	0.340619	1.74695e-06	4.04635e-06	0.345227	0.000305241	0.00100173	0.203435	3.9399e-05	0.00021994	0.254662	3.31194e-05	6.76152e-05	0.25927	0.237165	0.487981	0.0512273	0.199917	0.240582	0.0558347	0.912866	0.925759
ARID3B_Q8IVW6	-0.901046	-1.52412	-1.23978	0.891943	1.43671	0.688748	0.869007	1.37415	1.29611	-0.406427	-0.752296	-0.773249	-0.16813	-0.393271	-0.398347	ARID3B	AT-rich interactive domain-containing protein 3B	Q8IVW6	1	1.02721	0.167759	0.287856	0.0657663	5.93034e-06	2.38058e-05	0.334802	2.05759e-06	1.06194e-05	0.370104	0.022122	0.0274962	-0.117228	5.24681e-05	0.000300671	0.269035	1.57154e-05	0.000112458	0.304337	0.00141152	0.0021576	-0.182994	0.446506	0.675387	0.035302	2.27952e-07	1.14948e-06	-0.452029	9.71601e-08	5.2729e-07
BRD1_O95696	1.53279	1.91611	1.43889	0.0738039	0.0488058	0.0994466	-0.0223255	0.0306657	0.36491	-1.1515	-1.35714	-1.27186	-0.545139	-0.62311	-0.534346	BRD1	Bromodomain-containing protein 1	O95696	2	1.02431	0.00130337	0.0100918	0.10484	3.0905e-06	1.46375e-05	0.201947	2.08148e-06	1.07017e-05	0.209576	4.32013e-10	3.861e-09	0.437355	0.00228502	0.00499778	0.0971076	0.00131315	0.0032486	0.104736	1.13335e-08	6.65821e-08	0.332515	0.769396	0.885559	0.00762841	5.87121e-07	2.60974e-06	0.235408	8.43683e-07	3.37032e-06
PHF20_Q9BVI0	-0.38357	-0.906146	-0.603626	0.965417	0.989395	0.688229	1.43673	0.874671	1.63138	-0.456979	-1.65154	-1.00203	-0.574989	-0.419501	-0.587447	PHF20	PHD finger protein 20	Q9BVI0	1	1.0196	0.0989551	0.196297	0.0753037	1.73896e-05	5.58233e-05	0.283438	2.10396e-06	1.08106e-05	0.347467	0.180276	0.201503	0.0599629	0.00030771	0.00100704	0.208134	2.60014e-05	0.000162414	0.272163	0.722633	0.746084	-0.0153407	0.15451	0.394062	0.0640291	0.000165347	0.000374213	-0.223475	1.50763e-05	4.23174e-05
AKAP8L_Q9ULX6	1.52527	1.79436	1.70873	-0.417436	-0.0927624	-0.224635	-0.0418029	0.288935	0.366172	-1.25853	-1.23071	-1.17721	-0.593639	-0.456653	-0.190079	AKAP8L	A-kinase anchor protein 8-like	Q9ULX6	2	1.02345	0.000503905	0.00548912	0.120607	9.65331e-05	0.00023662	0.145738	2.18783e-06	1.11124e-05	0.212758	6.31431e-10	5.13519e-09	0.432241	0.351472	0.408455	0.0251316	0.00375551	0.00779592	0.0921509	3.04337e-08	1.50219e-07	0.311634	0.0233643	0.146153	0.0670193	8.0264e-08	4.78565e-07	0.286503	1.56563e-06	5.71616e-06
TP53_P04637	1.13841	0.902977	0.850862	0.0893614	0.382462	1.04895	0.768146	0.428744	1.15562	-1.09847	-1.26935	-1.3747	-0.995787	-1.16644	-0.860785	TP53	Cellular tumor antigen p53	P04637	2	1.02137	0.351736	0.49167	0.0371416	1.01429e-05	3.61674e-05	0.271699	2.186e-06	1.11124e-05	0.314634	8.72035e-07	2.1784e-06	0.342496	4.35167e-05	0.000267824	0.234557	8.17187e-06	7.25707e-05	0.277493	3.00751e-06	7.82716e-06	0.305355	0.2845	0.536173	0.0429357	0.0889857	0.11494	0.0707975	0.481447	0.52968
CBX8_Q9HC52	1.18205	1.26248	1.22663	-0.0785704	0.671904	0.347224	0.270195	0.665477	1.03534	-1.04669	-1.1429	-1.12614	-0.817535	-1.2288	-1.22065	CBX8	Chromobox protein homolog 8	Q9HC52	2	1.02502	0.941097	0.962522	0.0031254	2.09709e-05	6.5323e-05	0.272894	2.23595e-06	1.12683e-05	0.338962	1.01804e-07	3.27059e-07	0.447968	2.35022e-05	0.000187504	0.269769	2.46853e-06	3.21522e-05	0.335837	1.10267e-07	4.39654e-07	0.444843	0.135903	0.37081	0.0660679	0.00107483	0.00202504	0.175074	0.0213306	0.0306899
CREBBP_Q92793	0.692611	0.710836	0.127261	0.515551	0.791317	0.616406	0.213626	0.563458	1.50365	-1.75226	-1.91729	-1.49525	-0.187724	-0.112608	-0.269582	CREBBP	CREB-binding protein	Q92793	2	1.01484	0.000255053	0.00351194	0.178081	3.86363e-06	1.71556e-05	0.274707	2.2922e-06	1.14487e-05	0.288561	7.00109e-06	1.42481e-05	0.259493	0.0176039	0.0289244	0.0966267	0.00839207	0.0155874	0.110481	0.039231	0.0491689	0.0814123	0.701917	0.84421	0.0138539	0.674442	0.714681	-0.0152143	0.426601	0.476072
BRMS1_Q9HCU9	1.4379	1.41364	1.06149	0.14422	0.297693	0.308334	0.146915	0.572622	0.958584	-1.48917	-1.33493	-1.13732	-0.794591	-1.06944	-0.515942	BRMS1	Breast cancer metastasis-suppressor 1	Q9HCU9	2	1.0208	0.0403787	0.103801	0.0724926	1.49422e-05	4.92466e-05	0.215979	2.3113e-06	1.15099e-05	0.258512	5.61618e-08	1.95288e-07	0.360959	0.000624083	0.0017401	0.143487	6.40111e-05	0.000314529	0.18602	7.03392e-07	2.1717e-06	0.288466	0.203694	0.450818	0.042533	0.000573804	0.00114911	0.144979	0.00685203	0.0107881
RFX5_P48382	1.70019	1.51167	1.62098	0.0859556	0.18141	0.164486	0.0720027	0.082911	0.400848	-0.705644	-1.30496	-1.22669	-0.895135	-0.732403	-0.955618	RFX5	DNA-binding protein RFX5	P48382	2	1.03302	0.184535	0.308969	0.0508193	3.32649e-06	1.53887e-05	0.28505	2.33685e-06	1.16165e-05	0.294676	3.89763e-10	3.57078e-09	0.626955	2.47818e-05	0.000193625	0.23423	1.66127e-05	0.000117083	0.243857	1.07826e-09	1.05834e-08	0.576136	0.794572	0.898411	0.00962644	4.62136e-07	2.12027e-06	0.341905	6.33946e-07	2.63262e-06
SMARCA4_P51532	1.13093	1.3882	1.19074	0.197097	0.414166	0.315849	0.19548	0.286308	0.877051	-1.68235	-1.87945	-1.10372	-0.403648	-0.504252	-0.422399	SMARCA4	Transcription activator BRG1	P51532	2	1.01586	0.000654675	0.00657819	0.129896	5.25237e-06	2.1758e-05	0.217815	2.39578e-06	1.18603e-05	0.23463	6.13606e-08	2.10748e-07	0.326195	0.00974972	0.0172618	0.0879189	0.00324578	0.00690324	0.104733	1.52411e-05	3.35624e-05	0.196299	0.570791	0.761628	0.0168144	0.00256256	0.00445623	0.10838	0.00767514	0.0119583
SAFB_Q15424	1.08625	1.22573	0.981388	0.384308	0.748198	0.487227	0.182792	0.482738	1.0397	-0.890923	-1.73297	-1.44358	-0.941184	-0.807645	-0.802021	SAFB	Scaffold attachment factor B1	Q15424	2	1.02137	0.0531821	0.124835	0.0922727	2.80762e-06	1.37934e-05	0.346013	2.39497e-06	1.18603e-05	0.351215	1.64531e-07	4.98099e-07	0.447838	6.36046e-05	0.000341408	0.253741	5.24899e-05	0.000272265	0.258942	2.09947e-06	5.67126e-06	0.355566	0.906142	0.956344	0.00520167	0.0355299	0.0495167	0.101825	0.0443049	0.0601107
ZNF24_P17028	-0.420615	-0.491998	-0.860734	1.24086	1.39493	1.18319	0.798681	0.878082	1.24141	-1.24934	-0.544169	-1.32155	-0.74627	-0.895119	-0.207358	ZNF24	Zinc finger protein 24	P17028	1	1.02028	0.112998	0.215749	0.0652882	5.3016e-07	4.41642e-06	0.357503	2.41004e-06	1.19169e-05	0.311059	0.0950367	0.109701	0.0691756	4.66677e-06	7.96861e-05	0.292215	2.70471e-05	0.000166585	0.245771	0.920788	0.929194	0.00388742	0.247775	0.498935	-0.0464439	5.36761e-06	1.79013e-05	-0.288327	3.16093e-05	8.2061e-05
ZNF672_Q499Z4	1.57143	1.57181	1.3032	0.0781137	0.118333	0.325503	0.118653	0.326322	0.740337	-1.20635	-1.0419	-0.925926	-1.31748	-0.99206	-0.669971	ZNF672	Zinc finger protein 672	Q499Z4	2	1.04579	0.723182	0.81125	0.0198425	1.35046e-05	4.5445e-05	0.376742	2.42896e-06	1.19893e-05	0.444358	4.28147e-09	2.29245e-08	0.776761	2.318e-05	0.000185515	0.3569	3.94196e-06	4.49341e-05	0.424516	5.8169e-09	3.94095e-08	0.756918	0.239652	0.490153	0.0676157	7.32413e-06	2.34668e-05	0.400018	4.6284e-05	0.000115312
RBPJ_Q06330	-1.32839	-1.29904	-1.43461	-0.258154	-0.524165	-0.497947	-0.0439166	-0.109486	-0.760365	0.890816	1.62542	1.4625	0.813036	0.712313	0.751985	RBPJ	Recombining binding protein suppressor of hairless	Q06330	3	1.04005	0.0148974	0.0511665	-0.152588	1.12061e-06	7.30922e-06	-0.471646	2.44178e-06	1.20313e-05	-0.438777	8.92718e-09	4.14808e-08	-0.721126	6.08738e-05	0.00033079	-0.319058	0.00016519	0.000635064	-0.286189	1.40019e-07	5.40083e-07	-0.568538	0.554405	0.750046	0.0328689	0.000534916	0.00107921	-0.249479	0.000186256	0.000402764
VPS72_Q15906	0.943759	1.18472	0.656968	0.30968	1.00903	0.706118	0.678639	0.495807	0.520364	-0.895583	-1.97839	-1.57701	-0.798007	-0.461292	-0.794797	VPS72	Vacuolar protein sorting-associated protein 72 homolog	Q15906	2	1.03104	0.00791089	0.0331468	0.181728	1.43154e-06	8.579e-06	0.490985	2.51114e-06	1.23081e-05	0.465964	4.22986e-07	1.14777e-06	0.548654	0.000144717	0.000578387	0.309257	0.000303446	0.00100443	0.284236	2.9028e-05	6.00651e-05	0.366926	0.671462	0.823978	-0.0250213	0.335781	0.384738	0.0576686	0.175689	0.213444
ING1_Q9UK53	1.82354	1.58593	1.63906	-0.148465	0.117727	-0.126631	0.144515	-0.154046	0.414959	-0.836272	-1.41548	-1.12219	-0.71421	-0.574457	-0.633973	ING1	Inhibitor of growth protein 1	Q9UK53	2	1.06316	0.00883557	0.0357731	0.185273	1.38438e-05	4.63998e-05	0.410626	2.59741e-06	1.26278e-05	0.482473	2.50849e-10	2.56998e-09	1.07521	0.00249974	0.00537718	0.225353	0.000286714	0.000961168	0.2972	2.43583e-09	2.01809e-08	0.889935	0.252118	0.503577	0.0718463	7.44429e-08	4.48955e-07	0.664582	2.72677e-07	1.27335e-06
AKNA_Q7Z591	1.74196	1.67835	1.7925	-0.038986	0.0538077	0.0539822	-0.171822	-0.0362882	0.203571	-0.821977	-1.12009	-1.14988	-0.645282	-0.741079	-0.798769	AKNA	AT-hook-containing transcription factor	Q7Z591	2	1.03014	0.0349617	0.0939483	0.0645404	2.0576e-06	1.10171e-05	0.22496	2.64427e-06	1.27964e-05	0.21974	2.58851e-11	4.6466e-10	0.591075	6.29213e-05	0.000338748	0.16042	8.57199e-05	0.000388953	0.1552	1.06155e-10	1.78006e-09	0.526535	0.851436	0.925823	-0.00522001	8.29776e-09	7.35332e-08	0.366115	7.02174e-09	5.96458e-08
ZNF148_Q9UQR1	1.22067	1.35592	1.31846	0.207208	0.548816	0.735749	0.492537	-0.0235265	0.432685	-0.933047	-1.5365	-1.66554	-0.927116	-0.626615	-0.599698	ZNF148	Zinc finger protein 148	Q9UQR1	2	1.03193	0.00773825	0.0326843	0.146496	7.999e-07	5.76326e-06	0.41597	2.65082e-06	1.28133e-05	0.372348	1.39655e-08	6.00343e-08	0.593635	6.84374e-05	0.000354931	0.269474	0.000332511	0.00108021	0.225852	3.5948e-07	1.21676e-06	0.447139	0.363649	0.607118	-0.0436219	0.00217855	0.00384577	0.177664	0.000395109	0.000798296
PREB_Q9HCU5	1.3635	1.78062	1.64768	-0.0632656	0.240844	0.131781	0.378904	-0.106465	0.299368	-1.10979	-1.34186	-1.16665	-0.943484	-0.679465	-0.431716	PREB	Prolactin regulatory element-binding protein	Q9HCU5	2	1.03368	0.010678	0.0406072	0.115239	5.36852e-06	2.21198e-05	0.289465	2.71618e-06	1.3033e-05	0.308808	9.32135e-10	6.9192e-09	0.619818	0.000618036	0.0017261	0.174227	0.000255778	0.000880652	0.193569	1.07518e-08	6.37447e-08	0.504579	0.62379	0.795367	0.0193421	1.316e-06	5.21006e-06	0.330352	2.51814e-06	8.68502e-06
IRF2_P14316	0.6289	0.760393	0.624509	0.634826	1.01564	1.0997	0.81533	0.172923	0.72254	-0.954096	-1.89263	-1.64675	-1.03131	-0.30661	-0.643366	IRF2	Interferon regulatory factor 2	P14316	2	1.02929	0.00660094	0.0295708	0.184047	5.0604e-07	4.3116e-06	0.530678	2.72493e-06	1.30415e-05	0.454532	1.6349e-06	3.82158e-06	0.476731	4.26665e-05	0.000263948	0.346631	0.000399336	0.00124115	0.270486	0.000202756	0.000356649	0.292684	0.202593	0.449665	-0.0761457	0.358818	0.408404	-0.0539469	0.701664	0.738127
CBX3_Q13185	0.580127	0.837931	0.585201	0.646836	0.99074	0.807582	0.806397	0.345992	0.766514	-0.831144	-1.79636	-2	-0.700938	-0.383147	-0.577232	CBX3	Chromobox protein homolog 3	Q13185	2	1.01688	0.00292647	0.0171805	0.153257	1.22317e-06	7.75535e-06	0.35996	2.7822e-06	1.32577e-05	0.33347	2.43137e-06	5.44982e-06	0.337716	0.00028723	0.000957167	0.206703	0.000886681	0.00236229	0.180213	0.000737604	0.00118279	0.184459	0.536032	0.736666	-0.0264895	0.602484	0.648241	-0.0222434	0.920375	0.932699
BPTF_Q12830	0.328269	0.740245	0.236883	0.8167	0.761709	0.775375	0.528627	0.965957	1.23955	-1.53664	-1.85792	-1.40445	-0.726283	-0.412676	-0.455349	BPTF	Nucleosome-remodeling factor subunit BPTF	Q12830	2	1.00893	0.00493388	0.0244396	0.0767296	4.86379e-06	2.05227e-05	0.171258	2.81664e-06	1.33687e-05	0.180365	2.43591e-05	4.47596e-05	0.146157	0.00113462	0.00280931	0.0945285	0.000547752	0.00159338	0.103635	0.0091099	0.0124342	0.0694271	0.693043	0.839341	0.00910675	0.286392	0.332915	-0.0251014	0.153949	0.189332
ZBTB2_Q8N680	-0.0217812	-0.00644712	0.236481	0.552103	1.2681	1.53271	0.687814	1.03539	0.531766	-1.30601	-1.8193	-1.36883	-0.829106	-0.525215	0.032324	ZBTB2	Zinc finger and BTB domain-containing protein 2	Q8N680	2	1.02621	0.00252771	0.0156142	0.168652	5.49824e-07	4.49764e-06	0.4172	2.82326e-06	1.33775e-05	0.358826	0.000102857	0.000170469	0.250009	0.000108532	0.000479861	0.248548	0.00104291	0.00268922	0.190174	0.093714	0.110886	0.0813577	0.216559	0.466775	-0.0583736	0.00268631	0.00465409	-0.16719	0.0311826	0.043552
BRD8_Q9H0E9	-0.947397	-0.694184	-0.782963	0.910653	1.28856	1.30847	0.648672	0.686168	1.38105	-1.12902	-1.61036	-1.03426	0.197292	-0.0588727	-0.163809	BRD8	Bromodomain-containing protein 8	Q9H0E9	1	1.01305	0.000533893	0.00567034	0.126364	8.30637e-07	5.92375e-06	0.245474	2.87933e-06	1.35742e-05	0.218781	0.121726	0.138754	0.0454818	0.000858188	0.0022446	0.11911	0.00523123	0.0103797	0.0924165	0.0116093	0.0156073	-0.0808825	0.348393	0.593727	-0.0266935	7.37295e-06	2.36053e-05	-0.199992	3.10693e-05	8.0834e-05
KDM6B_O15054	-1.945	-1.69025	-1.553	0.514019	0.588846	0.854254	1.21461	0.987203	1.00732	0.042101	0.303395	0.0414813	-0.0921263	-0.165524	-0.107323	KDM6B	Lysine-specific demethylase 6B	O15054	3	1.07655	0.0540993	0.126247	-0.103969	0.000729777	0.00140166	0.217096	2.91693e-06	1.37207e-05	0.390206	1.22217e-09	8.5104e-09	-0.770861	2.16409e-05	0.000177892	0.321065	2.19038e-07	6.00613e-06	0.494175	6.85258e-09	4.48004e-08	-0.666892	0.00383134	0.0464821	0.17311	6.07154e-11	1.6401e-09	-0.987957	8.40471e-12	3.09684e-10
TP63_Q9H3D4	-1.75123	-1.691	-1.76478	0.443579	0.611557	0.597952	0.69803	1.08916	1.46747	0.0304363	-0.238676	-0.0814416	0.299961	0.0824457	0.206544	TP63	Tumor protein 63	Q9H3D4	3	1.07757	0.0708408	0.153317	0.123177	0.000831396	0.00157736	0.272361	2.96485e-06	1.38684e-05	0.496888	7.90705e-08	2.61113e-07	-0.689371	0.0332834	0.0505357	0.149184	5.256e-05	0.000272333	0.373711	1.17337e-08	6.84548e-08	-0.812549	0.00342196	0.0428434	0.224528	1.59041e-09	1.945e-08	-0.961732	1.26532e-10	2.40497e-09
ZKSCAN4_Q969J2	1.44466	1.49298	1.23514	-0.165189	0.131941	0.153849	0.218388	0.421661	1.08419	-1.45442	-1.38336	-0.877302	-0.69789	-1.04305	-0.561587	ZKSCAN4	Zinc finger protein with KRAB and SCAN domains 4	Q969J2	2	1.03528	0.0601111	0.136485	0.100607	9.67698e-05	0.000236946	0.273191	2.98977e-06	1.39772e-05	0.387408	4.79676e-08	1.71552e-07	0.561802	0.00378492	0.00761424	0.172584	6.15088e-05	0.000304668	0.2868	4.49253e-07	1.47314e-06	0.461195	0.0361633	0.185084	0.114216	5.79588e-05	0.000145957	0.288611	0.00352937	0.00589
TDRD3_Q9H7E2	1.11245	0.690554	0.80746	0.571263	0.819397	0.502096	0.520032	0.448139	0.892689	-0.86385	-1.99867	-1.80169	-0.395512	-0.405752	-0.898603	TDRD3	Tudor domain-containing protein 3	Q9H7E2	2	1.02162	0.00332184	0.0186459	0.163537	2.84486e-06	1.39195e-05	0.361735	2.99604e-06	1.39926e-05	0.359975	9.27958e-07	2.30032e-06	0.401329	0.000808857	0.0021409	0.198198	0.000867736	0.00232457	0.196438	0.000175064	0.000311459	0.237792	0.969596	0.987223	-0.00175964	0.39806	0.447851	0.0395947	0.37805	0.426595
HMG20B_Q9P0W2	-0.16666	-0.793938	-0.105392	0.445291	0.983715	0.679637	0.62121	1.63914	1.85313	-1.03825	-1.3498	-1.02949	-0.521362	-0.94305	-0.274178	HMG20B	SWI/SNF-related matrix-associated actin-dependent regulator of chromatin subfamily E member 1-related	Q9P0W2	1	1.02297	0.101134	0.199575	0.085339	6.84288e-05	0.000176395	0.280889	3.06977e-06	1.42246e-05	0.382792	0.0282958	0.0347584	0.119526	0.00146384	0.00345346	0.19555	3.96752e-05	0.000221029	0.297453	0.491424	0.52365	0.0341874	0.0552884	0.233289	0.101903	0.00550765	0.00902121	-0.161362	0.000124437	0.000280192
GPBP1_Q86WP2	0.391082	0.163282	0.650096	0.539574	1.0158	0.820252	0.559571	1.12015	1.29137	-0.901269	-1.85508	-1.28347	-1.06166	-0.934208	-0.515491	GPBP1	Vasculin	Q86WP2	2	1.01539	0.108167	0.209393	0.0597309	7.77887e-06	2.96105e-05	0.250711	3.07618e-06	1.42464e-05	0.273981	5.72044e-05	9.81966e-05	0.204942	0.000110304	0.000484911	0.19098	3.73975e-05	0.000211995	0.21425	0.0011096	0.00172752	0.145212	0.512594	0.723504	0.0232703	0.20865	0.250339	-0.0457683	0.0677031	0.0889404
C17orf96_A6NHQ4	-1.36736	-1.2063	-0.847287	0.616501	0.948306	1.21516	1.30913	1.32879	1.1909	-0.00129759	-0.421338	-0.624534	-1.08416	-0.492966	-0.563533	C17orf96	Uncharacterized protein C17orf96	A6NHQ4	1	1.06409	0.0997334	0.197655	-0.135258	3.64747e-05	0.000102655	0.473393	3.11312e-06	1.43778e-05	0.603129	0.00210254	0.00292392	-0.293622	2.8261e-06	6.33809e-05	0.608651	3.43143e-07	8.00284e-06	0.738387	0.0585237	0.071248	-0.158364	0.112842	0.335649	0.129736	2.23966e-07	1.13209e-06	-0.767014	3.75586e-08	2.37419e-07
NFAT5_O94916	0.38118	0.620683	0.692036	0.247108	0.781242	0.920625	1.06874	0.638199	1.31399	-0.669177	-1.79443	-1.32998	-0.864999	-0.992489	-1.01272	NFAT5	Nuclear factor of activated T-cells 5	O94916	2	1.01722	0.303497	0.443345	0.0419653	1.83079e-05	5.83698e-05	0.260984	3.14354e-06	1.44868e-05	0.309701	2.86802e-05	5.19944e-05	0.249391	9.84552e-05	0.000452969	0.219019	1.41725e-05	0.00010435	0.267736	0.000161188	0.000288852	0.207426	0.235676	0.486944	0.0487174	0.77178	0.803634	-0.0115925	0.147915	0.182365
FOXK1_P85037	1.74236	1.79374	1.62137	-0.312342	0.153708	0.0543235	-0.0631903	0.122124	0.193646	-0.837698	-1.18915	-1.05834	-0.915305	-0.575871	-0.72937	FOXK1	Forkhead box protein K1	P85037	2	1.04536	0.0619895	0.139244	0.082846	1.03122e-05	3.66311e-05	0.285613	3.18196e-06	1.45836e-05	0.319808	9.09317e-11	1.16986e-09	0.78977	0.000263616	0.000895165	0.202767	6.448e-05	0.000315936	0.236962	3.48815e-10	4.47389e-09	0.706924	0.413563	0.647353	0.0341953	1.94827e-08	1.46138e-07	0.504157	4.40486e-08	2.70902e-07
MTF2_Q9Y483	1.24524	1.37454	1.62281	0.116633	0.458303	0.829235	0.413374	0.034294	0.118564	-1.03898	-1.14293	-1.53057	-0.933402	-0.810932	-0.75618	MTF2	Metal-response element-binding transcription factor 2	Q9Y483	2	1.05028	0.0440783	0.109788	0.139199	4.62274e-07	4.05382e-06	0.587663	3.2227e-06	1.47301e-05	0.491423	2.82275e-09	1.63544e-08	0.913665	8.36884e-06	0.000107175	0.448465	8.89005e-05	0.000398999	0.352225	1.98268e-08	1.04795e-07	0.774466	0.146689	0.385103	-0.0962398	0.000179226	0.000402912	0.326002	1.54327e-05	4.31736e-05
ING3_Q9NXR8	0.141226	-0.0222847	0.109198	1.25087	1.04796	1.22843	0.737294	0.736732	0.603976	-1.4762	-2	-1.00266	-0.385225	-0.0195535	-0.900127	ING3	Inhibitor of growth protein 3	Q9NXR8	2	1.01792	0.00221224	0.0141439	0.125248	3.98455e-07	3.65944e-06	0.312994	3.43851e-06	1.54973e-05	0.256686	9.02291e-05	0.000150639	0.184812	7.79565e-05	0.000391059	0.187747	0.00155773	0.00373899	0.131438	0.092377	0.109458	0.0595641	0.109541	0.329373	-0.0563088	0.00187254	0.00335492	-0.128182	0.0473389	0.063935
MSANTD4_Q8NCY6	1.1855	1.17751	1.48551	0.0647152	0.532964	0.261953	0.128287	0.43324	0.949331	-1.63371	-1.31185	-1.20124	-0.373752	-0.60015	-1.09831	MSANTD4	Myb/SANT-like DNA-binding domain-containing protein 4	Q8NCY6	2	1.03111	0.0133339	0.0471456	0.127888	1.22212e-05	4.20781e-05	0.308622	3.44511e-06	1.55187e-05	0.348767	7.53069e-08	2.50357e-07	0.492872	0.00142713	0.00338108	0.180734	0.000283991	0.000952804	0.220879	2.1241e-06	5.72859e-06	0.364984	0.383238	0.623627	0.0401449	0.00123419	0.00229036	0.18425	0.00667837	0.0105441
ZNF865_P0CJ78	1.61638	1.65646	1.33995	-0.0719975	0.339967	0.41738	0.186582	0.0138803	0.422822	-0.874382	-1.23356	-1.4896	-0.636264	-0.79246	-0.895156	ZNF865	Zinc finger protein 865	P0CJ78	2	1.04316	0.0348331	0.0937799	0.10988	2.9905e-06	1.43233e-05	0.369488	3.49028e-06	1.56969e-05	0.364134	1.80133e-09	1.14125e-08	0.708311	0.000100084	0.000456888	0.259608	0.000121082	0.000503157	0.254254	1.3261e-08	7.57347e-08	0.598431	0.910041	0.959013	-0.00535439	7.40487e-06	2.36894e-05	0.338823	6.29644e-06	1.95406e-05
CBX2_Q14781	-1.04694	-1.15987	-1.49748	0.62946	1.26556	1.193	0.658585	1.15842	1.52549	-0.354363	-1.03716	-0.657732	-0.232255	-0.275063	-0.169651	CBX2	Chromobox protein homolog 2	Q14781	1	1.10947	0.0683268	0.149056	0.267038	5.83311e-06	2.34504e-05	0.99968	3.51457e-06	1.57724e-05	1.0492	0.0323985	0.0395667	-0.322059	0.000121737	0.000519113	0.732642	6.6513e-05	0.000322333	0.78216	0.000780552	0.00124666	-0.589097	0.717703	0.85318	0.0495182	2.8331e-07	1.38862e-06	-1.32174	1.87276e-07	9.26018e-07
ZNF384_Q8TF68	1.60903	1.68307	1.57756	-0.0657017	0.336504	0.150805	0.0324883	0.0081023	0.483794	-0.996872	-0.979068	-0.945583	-1.05971	-1.09342	-0.741004	ZNF384	Zinc finger protein 384	Q8TF68	2	1.03718	0.951356	0.969299	0.00238024	4.85882e-06	2.05224e-05	0.290569	3.53462e-06	1.58285e-05	0.299502	2.99283e-10	2.93724e-09	0.677173	5.29462e-06	8.47444e-05	0.288189	3.84492e-06	4.4067e-05	0.297122	3.12305e-10	4.15139e-09	0.674793	0.819089	0.909725	0.00893292	2.16761e-07	1.09964e-06	0.386604	2.81906e-07	1.30917e-06
TOX_O94900	-1.6067	-0.783512	-1.44908	0.498959	0.694475	-0.13274	0.88902	1.6311	1.73982	-0.65482	-0.723854	-0.624828	0.0751903	0.344724	0.102257	TOX	Thymocyte selection-associated high mobility group box protein TOX	O94900	1	1.04451	0.00788433	0.033112	0.210847	0.00222162	0.00383554	0.255803	3.55697e-06	1.59117e-05	0.52288	0.0397687	0.0480232	-0.153254	0.513216	0.568803	0.0449565	0.000480916	0.00144241	0.312033	0.000126159	0.000230055	-0.364101	0.00162485	0.0268274	0.267077	4.25156e-05	0.000110889	-0.409057	2.13941e-07	1.03532e-06
CBFA2T2_O43439	1.06114	1.48542	1.18152	0.180849	0.682833	0.123344	0.484995	0.666426	0.739499	-0.782478	-1.47909	-1.02158	-1.10373	-1.16871	-1.05044	CBFA2T2	Protein CBFA2T2	O43439	2	1.02058	0.953037	0.970316	-0.00185558	2.53738e-05	7.62911e-05	0.199404	3.57251e-06	1.59727e-05	0.241613	1.26514e-07	3.94082e-07	0.327402	2.31599e-05	0.000185515	0.201259	3.29503e-06	3.90594e-05	0.243468	1.18634e-07	4.68349e-07	0.329258	0.195719	0.44241	0.042209	0.00124025	0.00230059	0.127999	0.0161293	0.0237307
NFRKB_Q6P4R8	0.988071	1.2722	0.974958	0.521161	0.816452	1.10219	0.273987	0.161187	0.358026	-0.980955	-1.74252	-1.5756	-0.771592	-0.797013	-0.60056	NFRKB	Nuclear factor related to kappa-B-binding protein	Q6P4R8	2	1.01961	0.00633189	0.0287783	0.105842	1.65779e-07	2.12953e-06	0.334876	3.57771e-06	1.59874e-05	0.253051	4.62775e-08	1.66215e-07	0.374403	1.00754e-05	0.000117126	0.229034	0.000595275	0.00170796	0.147209	1.89857e-06	5.18863e-06	0.268562	0.025718	0.153777	-0.0818251	0.244235	0.288015	0.0395272	0.00256792	0.00440897
NCOA2_Q15596	1.23559	1.50853	1.34783	0.280381	0.571772	0.379491	-0.115323	0.200869	0.622483	-1.28797	-1.72059	-1.2865	-0.311285	-0.671719	-0.753557	NCOA2	Nuclear receptor coactivator 2	Q15596	2	1.02348	0.00167107	0.011738	0.133219	1.29249e-06	8.04911e-06	0.28777	3.74913e-06	1.65597e-05	0.260506	1.1377e-08	5.08124e-08	0.436704	0.000525827	0.00151392	0.154552	0.00232209	0.00519379	0.127287	7.22991e-07	2.22485e-06	0.303485	0.430263	0.661664	-0.0272641	0.000709745	0.00139053	0.148933	0.000171347	0.000374087
IKZF4_Q9H2S9	1.50144	1.32549	1.78472	-0.271157	-8.00509e-05	-0.0511192	0.644365	0.507586	0.331048	-0.391991	-1.04708	-1.09474	-1.0983	-1.06699	-1.07319	IKZF4	Zinc finger protein Eos	Q9H2S9	2	1.06169	0.196069	0.322811	-0.0857876	0.000959142	0.00179021	0.269224	3.76728e-06	1.66223e-05	0.48901	5.68181e-09	2.87894e-08	0.869895	9.05392e-05	0.000429002	0.355012	6.58606e-07	1.24897e-05	0.574798	1.85723e-09	1.66252e-08	0.955682	0.00412548	0.0486772	0.219786	4.04368e-07	1.89676e-06	0.60067	4.672e-05	0.000116295
TCF20_Q9UGU0	0.754631	0.920692	0.625627	0.283876	0.70218	0.617371	0.121126	0.965015	1.53201	-1.25203	-1.69069	-1.36348	-0.69949	-0.855614	-0.661218	TCF20	Transcription factor 20	Q9UGU0	2	1.01495	0.03643	0.0964236	0.0907043	1.97725e-05	6.22596e-05	0.256488	3.90008e-06	1.71005e-05	0.300528	6.36569e-06	1.30626e-05	0.286761	0.000968975	0.00247127	0.165783	0.000133305	0.000541536	0.209824	0.000243291	0.000421836	0.196057	0.276816	0.52797	0.0440407	0.44899	0.499399	0.0302736	0.728191	0.762883
HOXB4_P17483	0.463917	0.109998	0.182611	0.497522	1.09167	0.786571	0.751119	0.72419	0.713708	-2	-1.75203	-1.10312	0.0920969	0.407377	-0.700213	HOXB4	Homeobox protein Hox-B4	P17483	2	1.02691	0.000185801	0.00288524	0.251837	3.00273e-06	1.43393e-05	0.383724	3.92016e-06	1.7169e-05	0.374164	3.56855e-05	6.35966e-05	0.300838	0.0175387	0.0288295	0.131887	0.025435	0.0410764	0.122327	0.329037	0.361102	0.0490007	0.846128	0.922559	-0.00955939	0.110394	0.140093	-0.082886	0.153383	0.188718
TADA3_O75528	1.05072	1.22142	1.40277	0.27697	0.709166	0.639694	0.379744	0.206855	0.656074	-1.05089	-1.76713	-1.1136	-1.08787	-0.857507	-0.666419	TADA3	Transcriptional adapter 3	O75528	2	1.02318	0.0704453	0.152725	0.070808	1.84285e-06	1.02178e-05	0.298157	3.94105e-06	1.72352e-05	0.2776	5.54071e-08	1.93464e-07	0.40809	2.99767e-05	0.000215087	0.227349	7.41559e-05	0.00034726	0.206792	4.78853e-07	1.55446e-06	0.337282	0.576159	0.766492	-0.0205563	0.00929025	0.0144586	0.109933	0.0031423	0.00529452
BCL11B_Q9C0K0	1.75434	1.80496	1.72612	0.0229605	0.00292618	0.0157679	-0.350253	-0.341437	0.00664642	-1.16213	-0.911525	-1.29412	-0.388736	-0.292027	-0.593497	BCL11B	B-cell lymphoma/leukemia 11B	Q9C0K0	2	1.06369	4.79047e-05	0.00128168	0.279012	2.90739e-07	2.99903e-06	0.454389	3.95074e-06	1.72597e-05	0.357539	4.43375e-12	1.34956e-10	1.15325	0.00234025	0.00510396	0.175377	0.113407	0.153024	0.0785272	1.31632e-10	2.09439e-09	0.874236	0.0566661	0.236254	-0.09685	1.95634e-09	2.26692e-08	0.698859	4.11639e-10	5.97467e-09
ZNF524_Q96C55	0.884943	1.46959	0.891986	0.0537107	0.463053	0.885171	0.820519	0.331125	0.546018	-1.3291	-2	-1.03489	-0.747244	-0.62386	-0.603412	ZNF524	Zinc finger protein 524	Q96C55	2	1.04294	0.00968387	0.0380872	0.213488	6.95402e-06	2.71724e-05	0.5142	4.13148e-06	1.79558e-05	0.540538	3.50344e-07	9.71688e-07	0.678481	0.000946844	0.00242365	0.300712	0.000482607	0.00144644	0.32705	1.92982e-05	4.14853e-05	0.464993	0.713227	0.850575	0.0263379	0.0361988	0.0503403	0.164282	0.0714341	0.0933367
SAP130_Q9H0E3	1.21421	1.61545	0.98322	0.102263	0.728832	0.706324	0.543426	0.0917406	0.387562	-1.06265	-1.47736	-1.50322	-0.969157	-0.584421	-0.776224	SAP130	Histone deacetylase complex subunit SAP130	Q9H0E3	2	1.03052	0.0225942	0.068923	0.119934	1.5417e-06	9.00007e-06	0.390628	4.3216e-06	1.85897e-05	0.354602	3.30627e-08	1.24111e-07	0.549904	6.4008e-05	0.00034199	0.270694	0.000233852	0.000823382	0.234667	5.39668e-07	1.71668e-06	0.429969	0.449534	0.677649	-0.0360268	0.00451233	0.00749913	0.159275	0.00105796	0.00195641
WDR11_Q9BZH6	-0.439594	-0.0268698	-0.182688	-1.18239	-1.09574	-1.06829	-0.621193	-0.322008	-1.17168	0.726211	1.94819	1.66244	0.626139	0.444472	0.703001	WDR11	WD repeat-containing protein 11	Q9BZH6	4	1.02953	0.00966081	0.0380321	-0.173706	6.67357e-07	5.12006e-06	-0.520682	4.37667e-06	1.8769e-05	-0.437223	5.76484e-05	9.89183e-05	-0.337893	4.47752e-05	0.000271863	-0.346977	0.000521286	0.00153502	-0.263517	0.0132557	0.017713	-0.164187	0.167586	0.409032	0.0834591	0.00714178	0.0114239	0.182789	0.105709	0.133643
CGGBP1_Q9UFW8	1.24881	1.31941	0.918923	0.348434	0.507946	0.323338	0.228145	0.305052	0.655809	-1.04575	-2	-1.5377	-0.639464	-0.199172	-0.235122	CGGBP1	CGG triplet repeat-binding protein 1	Q9UFW8	2	1.02232	0.00041669	0.00484965	0.193911	4.58785e-06	1.95647e-05	0.311746	4.51363e-06	1.92482e-05	0.312232	1.27198e-07	3.95626e-07	0.432402	0.013109	0.022343	0.117835	0.0128172	0.0225268	0.118321	6.61831e-05	0.000127553	0.238491	0.990693	0.996569	0.000485607	0.0115014	0.0176095	0.120656	0.0117635	0.01766
CREB3L3_Q68CJ9	-1.31357	-0.861154	-0.30764	0.697392	0.548644	0.58379	1.41662	1.54825	1.34485	-0.377731	-1.39176	-1.02271	-0.964874	-0.0843231	0.184207	CREB3L3	Cyclic AMP-responsive element-binding protein 3-like protein 3;Processed cyclic AMP-responsive element-binding protein 3-like protein 3	Q68CJ9	1	1.14949	0.0594467	0.135232	0.388422	0.00028476	0.000610585	0.931553	4.60459e-06	1.95468e-05	1.43137	0.744512	0.765	0.0624471	0.0128589	0.0219614	0.543131	0.000104376	0.000449214	1.04295	0.106468	0.125131	-0.325975	0.0198857	0.134293	0.499814	0.00051043	0.00103703	-0.869106	7.32164e-06	2.23507e-05
ZNF174_Q15697	1.3309	1.81084	1.46942	-0.120684	0.224878	0.216443	-0.0545242	0.379598	0.677733	-0.924538	-1.23007	-1.18937	-0.738862	-1.0466	-0.80517	ZNF174	Zinc finger protein 174	Q15697	2	1.04086	0.209514	0.338615	0.0647056	2.62331e-05	7.85964e-05	0.314758	4.63092e-06	1.96189e-05	0.373351	5.1231e-09	2.64856e-08	0.683276	0.000223112	0.000788146	0.250052	3.1781e-05	0.00018789	0.308645	1.65233e-08	9.05495e-08	0.618571	0.253131	0.504528	0.0585925	5.30629e-06	1.77249e-05	0.368518	3.05233e-05	7.95615e-05
CBX1_P83916	1.06517	1.03124	0.895885	0.330426	0.747143	0.895742	0.593348	0.497997	0.602635	-0.606523	-1.69197	-1.71833	-1.07234	-0.790876	-0.779542	CBX1	Chromobox protein homolog 1	P83916	2	1.02872	0.0908298	0.184136	0.106675	2.87496e-06	1.39796e-05	0.465041	4.75676e-06	2.00509e-05	0.443355	5.22164e-07	1.37947e-06	0.544149	4.05082e-05	0.00025645	0.358366	7.32567e-05	0.000344585	0.336681	5.46841e-06	1.32967e-05	0.437474	0.715833	0.852042	-0.0216858	0.198271	0.238875	0.0791078	0.107998	0.136209
MXD1_Q05195	0.299511	-0.00978064	-0.106795	0.940048	1.13076	1.69538	0.376367	-0.191286	0.308064	-1.35207	-1.82537	-1.76846	-0.0907086	0.0556502	0.538698	MXD1	Max dimerization protein 1	Q05195	2	1.04339	4.70238e-06	0.00029491	0.413401	2.54952e-08	7.64307e-07	0.660896	4.79819e-06	2.0147e-05	0.412605	8.81531e-06	1.76076e-05	0.389072	0.00058232	0.00164439	0.247495	0.988521	0.990875	-0.000796084	0.661434	0.68882	-0.0243285	0.000567291	0.0136948	-0.248292	0.000265189	0.000571098	-0.271824	0.671777	0.711318
MED19_A0JLT2	-0.572155	-0.162335	-0.713948	0.642199	1.37176	1.39131	0.256243	1.11209	1.61704	-1.27202	-1.15878	-1.20436	-0.453125	-0.491241	-0.362681	MED19	Mediator of RNA polymerase II transcription subunit 19	A0JLT2	1	1.04203	0.0196997	0.0626647	0.202147	2.53874e-06	1.28019e-05	0.611312	4.85994e-06	2.0343e-05	0.574853	0.0266931	0.0328859	0.18987	0.000135359	0.000555515	0.409165	0.000307468	0.00101575	0.372706	0.873693	0.886139	-0.0122768	0.638212	0.804444	-0.0364591	0.000103432	0.000245252	-0.421442	0.000232421	0.000490719
ZNF8_P17098	0.832519	0.834722	1.03679	0.053766	0.829197	1.0695	0.602002	0.393696	0.927373	-1.24759	-1.78331	-1.20893	-1.21762	-0.642112	-0.479989	ZNF8	Zinc finger protein 8	P17098	2	1.03172	0.0372875	0.0981674	0.133363	4.91021e-06	2.06667e-05	0.434618	5.1604e-06	2.13559e-05	0.432555	1.45114e-06	3.43991e-06	0.487368	0.000173171	0.000656801	0.301255	0.000184058	0.000691534	0.299192	3.87422e-05	7.78271e-05	0.354005	0.971828	0.987754	-0.00206299	0.374329	0.424048	0.05275	0.356544	0.405267
GATAD2A_Q86YP4	-0.902385	-1.23046	-0.755642	0.793698	1.34078	1.2658	0.979045	0.824267	1.42227	-0.408405	-1.37113	-1.02361	-0.399808	-0.187375	-0.347042	GATAD2A	Transcriptional repressor p66-alpha	Q86YP4	1	1.01457	0.0365818	0.0967339	0.0859649	3.86583e-06	1.71563e-05	0.285339	5.21535e-06	2.15345e-05	0.277304	0.916622	0.92499	-0.00392534	0.000131372	0.000545017	0.199374	0.000189777	0.000706701	0.191339	0.0300239	0.0382631	-0.0898902	0.830431	0.91515	-0.00803533	3.34673e-06	1.18134e-05	-0.289264	4.5024e-06	1.44867e-05
ZNF652_Q9Y2D9	1.88951	1.92599	1.73883	-0.0717274	-0.260567	-0.0524486	-0.166881	-0.31427	-0.391579	-0.866256	-0.905759	-0.980736	-0.604641	-0.497162	-0.442305	ZNF652	Zinc finger protein 652;Zinc finger and BTB domain-containing protein 47	Q9Y2D9	2	1.07596	0.000350831	0.004418	0.169893	4.33269e-07	3.88462e-06	0.33286	5.23117e-06	2.1585e-05	0.264266	1.25818e-13	1.42838e-11	1.16769	0.000496731	0.00145301	0.162967	0.0188857	0.0315761	0.0943726	8.8321e-13	7.4948e-11	0.997795	0.0728269	0.268691	-0.0685941	7.96591e-12	4.10562e-10	0.834829	3.0129e-12	1.46094e-10
ZNF362_Q5T0B9	1.24514	1.78689	1.64436	0.0887124	0.29984	0.484974	0.396224	-0.261463	0.195839	-1.13053	-1.20076	-1.11833	-0.753892	-0.764414	-0.912595	ZNF362	Zinc finger protein 362	Q5T0B9	2	1.06858	0.0646795	0.143484	0.129108	1.30656e-06	8.08874e-06	0.547902	5.4482e-06	2.22835e-05	0.479093	9.04729e-10	6.78628e-09	1.02987	2.14003e-05	0.000176768	0.418794	0.000118104	0.000492892	0.349985	4.47585e-09	3.20559e-08	0.900757	0.300779	0.550968	-0.068809	5.11917e-06	1.71407e-05	0.481963	1.23452e-06	4.65016e-06
KLF13_Q9Y2Y9	0.332925	0.306592	0.0187497	0.419979	1.09127	0.966055	0.226487	0.779729	1.29842	-2	-1.82329	-1.04074	-0.138554	-0.4957	0.167286	KLF13	Krueppel-like factor 13	Q9Y2Y9	2	1.02323	0.000495972	0.00542534	0.250198	4.26134e-06	1.83965e-05	0.41367	5.44577e-06	2.22835e-05	0.404083	6.93724e-05	0.000117761	0.312674	0.00981815	0.0173647	0.163472	0.0137603	0.0239636	0.153885	0.26691	0.296838	0.0624755	0.861341	0.93189	-0.00958688	0.0837756	0.108829	-0.100997	0.113771	0.142889
ACTL6A_O96019	-1.47563	-1.6099	-1.43189	-0.40267	-0.43971	-0.393689	-0.13849	0.214238	-0.320347	0.748824	1.47119	1.32984	0.861609	0.731534	0.855085	ACTL6A	Actin-like protein 6A	O96019	3	1.04514	0.0493116	0.118362	-0.116409	4.58727e-07	4.0345e-06	-0.505731	5.5984e-06	2.27611e-05	-0.400962	1.06549e-09	7.67913e-09	-0.852473	7.59595e-06	0.000102102	-0.389322	0.000157008	0.000611507	-0.284553	6.12531e-09	4.10357e-08	-0.736064	0.0727933	0.268691	0.104769	2.44257e-05	6.80373e-05	-0.346742	1.58892e-06	5.79363e-06
SP140L_Q9H930	1.45862	1.5828	1.58238	0.13126	0.303248	0.661506	0.298495	-0.23428	0.0185956	-0.920311	-1.33231	-1.41455	-0.840466	-0.601439	-0.693561	SP140L	Nuclear body protein SP140-like protein	Q9H930	2	1.05138	0.00965708	0.0380321	0.169983	4.43976e-07	3.95399e-06	0.528601	5.84147e-06	2.34805e-05	0.416159	6.99236e-10	5.54163e-09	0.920103	2.6324e-05	0.000199305	0.358618	0.000758026	0.00207823	0.246176	7.97647e-09	5.05357e-08	0.75012	0.0656371	0.254932	-0.112442	1.09482e-05	3.35677e-05	0.391502	7.52755e-07	3.04748e-06
SRCAP_Q6ZRS2	1.35632	1.15207	1.01068	0.374743	0.268774	0.344892	0.319527	0.988621	0.841165	-1.16436	-1.19663	-1.38855	-0.681443	-1.24668	-0.979128	SRCAP	Helicase SRCAP	Q6ZRS2	2	1.01134	0.30667	0.447048	0.0254972	5.20707e-05	0.000139358	0.143424	5.85336e-06	2.3517e-05	0.178566	6.2276e-07	1.61229e-06	0.22003	0.000305919	0.00100313	0.117927	2.77717e-05	0.000170097	0.153069	2.37338e-06	6.32055e-06	0.194533	0.16653	0.408115	0.0351421	0.00722932	0.0115529	0.0766065	0.107591	0.135757
TADA2B_Q86TJ2	1.74114	1.68199	1.76486	-0.113351	0.0238457	0.226214	0.0984728	-0.157791	-0.018809	-0.688606	-1.28588	-1.11091	-0.774263	-0.725344	-0.661571	TADA2B	Transcriptional adapter 2-beta	Q86TJ2	2	1.0606	0.0400755	0.103211	0.111237	2.88528e-06	1.40192e-05	0.387805	5.95739e-06	2.38893e-05	0.361948	5.05148e-11	7.59168e-10	0.995767	8.45463e-05	0.000411431	0.276569	0.000205278	0.000750454	0.250712	2.13448e-10	3.05022e-09	0.884531	0.603856	0.784367	-0.0258572	1.86655e-08	1.41397e-07	0.607962	1.14598e-08	8.80823e-08
MED11_Q9P086	0.1194	0.516129	0.572063	0.435265	0.874574	1.41724	0.862473	0.686068	1.13351	-0.797769	-1.75117	-1.16287	-0.819572	-0.92334	-1.162	MED11	Mediator of RNA polymerase II transcription subunit 11	Q9P086	2	1.01966	0.36956	0.508276	0.0375538	6.15489e-06	2.45155e-05	0.29967	6.61924e-06	2.60095e-05	0.297575	8.71465e-05	0.000145782	0.228952	2.38838e-05	0.000189648	0.262117	2.58479e-05	0.00016193	0.260021	0.0004227	0.000704025	0.191399	0.9594	0.980764	-0.00209544	0.104042	0.132594	-0.0707179	0.113629	0.142755
PRMT3_O60678	-1.39076	-1.57455	-1.35636	0.154616	-0.316684	-0.368102	-0.158511	-0.286974	-0.731908	0.72062	1.4884	1.53375	0.722939	0.704282	0.859243	PRMT3	Protein arginine N-methyltransferase 3	O60678	3	1.03522	0.0487685	0.117427	-0.11181	2.75561e-05	8.19175e-05	-0.328061	6.64555e-06	2.60763e-05	-0.377752	2.80729e-08	1.08134e-07	-0.619158	0.00107966	0.00270027	-0.216251	0.000195235	0.000720953	-0.265942	2.73564e-07	9.59589e-07	-0.507348	0.350484	0.596035	-0.0496913	8.61923e-05	0.000207792	-0.291098	0.000447453	0.000895866
ZNF726_A6NNF4	1.42697	1.92332	1.43052	0.0234655	0.172479	0.465882	0.0709694	0.133101	0.155783	-0.851051	-1.05136	-1.373	-1.0711	-0.697497	-0.758486	ZNF726	Zinc finger protein 726	A6NNF4	2	1.08411	0.155962	0.272626	0.124254	3.04761e-06	1.44895e-05	0.653746	7.02802e-06	2.73218e-05	0.603606	8.4247e-10	6.3762e-09	1.33767	2.63336e-05	0.000199305	0.529492	6.84724e-05	0.000329271	0.479352	2.70464e-09	2.17017e-08	1.21342	0.553337	0.749718	-0.0501402	1.88239e-06	7.1751e-06	0.683924	8.73545e-07	3.4649e-06
BAZ1B_Q9UIG0	-0.868271	0.00169359	-0.39943	0.879716	0.678467	1.0047	1.30137	0.595421	0.657973	-1.55549	-1.95284	-1.31139	0.0860679	0.520491	0.361519	BAZ1B	Tyrosine-protein kinase BAZ1B	Q9UIG0	1	1.00913	7.83772e-05	0.00172717	0.151033	7.14249e-06	2.77148e-05	0.192649	7.22406e-06	2.7916e-05	0.192438	0.00393138	0.00529118	0.0927343	0.138637	0.17888	0.0416165	0.140485	0.185015	0.0414047	0.0459003	0.0568325	-0.0582986	0.993706	0.997351	-0.000211767	0.00235756	0.00413829	-0.0999151	0.0023932	0.00413773
SMARCC1_Q92922	-1.68272	-1.8587	-1.68856	0.71053	0.976326	0.797395	0.802889	0.775664	1.12817	-0.0829845	-0.34236	-0.100049	0.161184	0.265443	0.137764	SMARCC1	SWI/SNF complex subunit SMARCC1	Q92922	1	1.02265	0.0289886	0.0817775	0.0625237	1.49833e-05	4.93492e-05	0.172671	7.24507e-06	2.79714e-05	0.185435	1.21133e-07	3.79715e-07	-0.269913	0.000864671	0.00225663	0.110147	0.000353339	0.00113082	0.122911	1.08585e-08	6.43318e-08	-0.332437	0.623527	0.795367	0.0127639	3.57117e-10	5.9883e-09	-0.442584	2.5319e-10	4.11421e-09
TMF1_P82094	-1.12606	-1.16578	-1.00059	0.976348	1.0795	1.13174	1.06828	1.04651	1.42125	-0.213082	-1.26558	-0.703043	-0.470161	-0.231712	-0.547624	TMF1	TATA element modulatory factor	P82094	1	1.0121	0.255805	0.390717	0.0339001	1.39058e-05	4.65616e-05	0.195257	7.32191e-06	2.82033e-05	0.207929	0.180332	0.201539	-0.0403923	8.81106e-05	0.000420859	0.161357	4.319e-05	0.000235763	0.174029	0.0221358	0.0287557	-0.0742924	0.663832	0.818921	0.012672	1.95966e-06	7.42251e-06	-0.235649	1.11221e-06	4.24906e-06
CEBPZ_Q03701	-1.62207	-1.58787	-1.66137	-0.136616	-0.175536	-0.270888	-0.181963	0.0327429	-0.0955893	0.652069	1.18095	1.46701	0.715968	0.741187	0.941972	CEBPZ	CCAAT/enhancer-binding protein zeta	Q03701	3	1.03884	0.087547	0.179167	-0.0832905	2.86971e-06	1.39678e-05	-0.358998	7.45151e-06	2.86318e-05	-0.327728	5.61563e-10	4.70748e-09	-0.755458	4.1789e-05	0.000261461	-0.275708	0.000128657	0.000527758	-0.244438	2.27867e-09	1.92559e-08	-0.672167	0.499321	0.71542	0.0312702	9.84731e-07	4.05526e-06	-0.39646	4.26417e-07	1.86651e-06
KLF6_Q99612	1.88234	1.72214	1.20034	-0.0396646	-0.10463	-0.185209	-0.111692	0.58567	0.353964	-1.4116	-1.2775	-0.936395	-0.354475	-0.761592	-0.561684	KLF6	Krueppel-like factor 6	Q99612	2	1.0652	0.00745502	0.0320684	0.212923	0.000139281	0.000326205	0.360309	7.53172e-06	2.89054e-05	0.486838	5.97718e-09	2.97831e-08	0.921579	0.0467802	0.0681937	0.147387	0.00135063	0.00332161	0.273916	1.26371e-07	4.95401e-07	0.708656	0.0816582	0.283133	0.126529	1.67876e-06	6.47198e-06	0.561269	2.36043e-05	6.31729e-05
KAT7_O95251	1.32189	1.84702	1.31028	0.0524854	0.096391	0.428861	0.0796208	0.414361	0.338679	-1.44746	-1.16889	-1.32071	-0.973853	-0.524957	-0.453724	KAT7	Histone acetyltransferase KAT7	O95251	2	1.02021	0.0101101	0.0391403	0.0887866	1.3446e-05	4.52925e-05	0.201989	7.67902e-06	2.93902e-05	0.213394	1.39766e-08	6.00343e-08	0.376538	0.00211012	0.00466872	0.113203	0.00103219	0.0026673	0.124608	3.06014e-07	1.05839e-06	0.287752	0.704131	0.84542	0.0114051	5.61903e-05	0.000142185	0.174549	0.000105491	0.000241611
RUNX2_Q13950	0.666872	0.437673	0.618695	0.139427	1.10536	0.77944	0.740166	0.856825	1.08129	-0.694676	-1.49377	-2	-0.3568	-0.966297	-0.882747	RUNX2	Runt-related transcription factor 2	Q13950	2	1.02177	0.05485	0.127484	0.123128	2.15696e-05	6.69397e-05	0.381731	7.88474e-06	3.00543e-05	0.421716	3.5007e-05	6.24659e-05	0.363331	0.00071699	0.0019443	0.258603	0.00021482	0.000773225	0.298588	0.00127329	0.00196381	0.240203	0.504269	0.718028	0.0399854	0.756915	0.790115	-0.0184005	0.334397	0.382839
MED30_Q96HR3	1.30231	0.849683	0.744591	-0.161684	0.273321	0.614671	1.22655	0.568552	1.11497	-0.623648	-1.3318	-1.33467	-1.21008	-0.972753	-1.06	MED30	Mediator of RNA polymerase II transcription subunit 30	Q96HR3	2	1.01626	0.956806	0.972813	0.00193364	0.000461694	0.000932377	0.16425	7.94831e-06	3.02554e-05	0.253553	8.12832e-06	1.63442e-05	0.253002	0.00050912	0.00148123	0.162316	8.59874e-06	7.47806e-05	0.25162	8.79446e-06	2.03894e-05	0.251068	0.0246545	0.150661	0.0893036	0.0253911	0.0364449	0.0887521	0.987674	0.989204
ZNF26_P17031	1.42911	1.26258	1.16286	0.0155563	0.532235	-0.290498	0.130433	0.475221	1.29841	-0.981155	-1.4427	-1.42129	-0.664347	-0.946278	-0.560137	ZNF26	Zinc finger protein 26	P17031	2	1.15962	0.0566071	0.130432	0.412463	0.000211115	0.000469572	1.01058	8.36935e-06	3.15154e-05	1.41624	3.62715e-07	9.99726e-07	1.89672	0.00973552	0.017244	0.59812	0.000223977	0.00079629	1.00378	5.14938e-06	1.26196e-05	1.48426	0.0602342	0.24434	0.405662	0.000638981	0.00126576	0.886137	0.0300443	0.0421232
ZBTB1_Q9Y2K1	-1.41616	-1.46996	-1.46177	0.525648	0.952344	0.565974	1.30686	1.52994	1.17333	-0.217234	-0.47235	-0.0501534	-0.0538608	-0.651118	-0.261494	ZBTB1	Zinc finger and BTB domain-containing protein 1	Q9Y2K1	1	1.01863	0.736443	0.821293	-0.00911324	0.00107038	0.00197763	0.111886	8.36748e-06	3.15154e-05	0.190912	0.000120701	0.000198087	-0.145023	0.000575616	0.0016282	0.120999	5.163e-06	5.38811e-05	0.200026	0.000215454	0.000376697	-0.13591	0.0109159	0.0906877	0.0790264	3.43742e-07	1.65394e-06	-0.256909	1.59206e-08	1.17015e-07
PHF8_Q9UPP1	1.30764	1.71529	1.7836	-0.313604	-0.24222	-0.218628	0.025747	0.193224	0.524148	-1.08414	-1.72115	-1.0785	-0.214557	-0.529606	-0.147244	PHF8	Histone lysine demethylase PHF8	Q9UPP1	2	1.02375	0.000507675	0.0055032	0.163227	0.000368868	0.000765785	0.169607	8.79579e-06	3.27978e-05	0.252386	7.83551e-09	3.71304e-08	0.474035	0.858992	0.8808	0.00637965	0.0254722	0.0411286	0.0891593	9.66671e-07	2.8686e-06	0.310808	0.0356656	0.184385	0.0827796	1.21181e-06	4.85705e-06	0.304428	3.22295e-05	8.35679e-05
KCMF1_Q9P0J7	1.49801	1.05279	1.3704	0.103466	0.624149	0.68891	0.335684	0.104109	0.418537	-0.990108	-1.55373	-1.69423	-0.75864	-0.464582	-0.734761	KCMF1	E3 ubiquitin-protein ligase KCMF1	Q9P0J7	2	1.02161	0.00717014	0.0313241	0.102791	3.00962e-06	1.43413e-05	0.254921	8.90047e-06	3.31734e-05	0.229757	5.11736e-08	1.81091e-07	0.367837	0.000421731	0.00128043	0.15213	0.00174156	0.00411209	0.126965	1.98615e-06	5.39465e-06	0.265046	0.447095	0.675912	-0.0251646	0.00394793	0.00662007	0.112916	0.000922799	0.00172891
CUX1_P39880	1.73282	1.13644	1.76396	-0.552363	0.0636374	-0.00605216	0.196314	0.666276	0.362217	-1.2864	-0.797897	-1.53995	-0.595907	-0.567205	-0.575889	CUX1	Homeobox protein cut-like 1	P39880	2	1.05202	0.0159177	0.0537695	0.178557	0.000523426	0.001043	0.2964	8.94291e-06	3.32873e-05	0.459267	2.51707e-08	9.83987e-08	0.782087	0.0898659	0.121085	0.117844	0.000811187	0.0021969	0.28071	4.81265e-07	1.56044e-06	0.60353	0.0252062	0.151798	0.162866	5.01329e-06	1.68197e-05	0.485686	0.000254682	0.000534496
ZNF444_Q8N0Y2	-0.679859	-0.76367	-0.712452	1.08557	1.17424	1.23682	1.17975	0.495814	1.60373	-0.224368	-0.51453	-0.822363	-1.18279	-0.95373	-0.922173	ZNF444	Zinc finger protein 444	Q8N0Y2	1	1.03621	0.0460046	0.112612	-0.130483	5.72519e-06	2.31571e-05	0.440733	9.00968e-06	3.34765e-05	0.421794	0.395724	0.424962	-0.0518225	3.47093e-07	2.31423e-05	0.571215	5.05101e-07	1.05033e-05	0.552277	0.205659	0.232599	0.0786603	0.753223	0.875357	-0.0189383	1.76438e-06	6.7652e-06	-0.492555	2.68455e-06	9.18279e-06
ZNF184_Q99676	1.3164	1.57986	1.40901	0.0630708	0.261412	0.284603	0.15513	0.254426	0.880914	-1.25823	-0.94645	-0.956564	-1.27881	-1.1834	-0.581359	ZNF184	Zinc finger protein 184	Q99676	2	1.03842	0.853058	0.902951	0.0108854	4.70449e-05	0.00012745	0.348791	9.06471e-06	3.36512e-05	0.411825	3.04981e-08	1.15882e-07	0.690721	6.35625e-05	0.000341408	0.337905	1.19101e-05	9.32498e-05	0.40094	3.66664e-08	1.74425e-07	0.679836	0.294142	0.545132	0.0630344	5.68351e-05	0.000143514	0.341931	0.000354263	0.000723599
USP7_Q93009	-1.00259	-0.895525	-0.911722	-0.471907	-1.01333	-0.970572	-0.409008	-0.206721	-0.809117	0.679795	1.58962	1.65441	0.861027	0.847492	1.05815	USP7	Ubiquitin carboxyl-terminal hydrolase 7	Q93009	4	1.02181	0.146774	0.260631	-0.075534	1.42122e-06	8.54667e-06	-0.416435	9.11549e-06	3.37949e-05	-0.349138	7.88755e-07	1.99049e-06	-0.439544	1.16276e-05	0.000126247	-0.340901	9.79962e-05	0.000426784	-0.273604	5.92788e-06	1.43022e-05	-0.36401	0.192269	0.439524	0.067297	0.644192	0.687046	-0.0231091	0.0878064	0.112951
ZNF358_Q9NW07	0.876607	0.641853	0.449247	0.0921001	0.968945	0.255983	0.465166	0.766306	1.8128	-1.25126	-1.50087	-1.19852	-0.319515	-1.16874	-0.890111	ZNF358	Zinc finger protein 358	Q9NW07	2	1.06181	0.134016	0.243896	0.173765	0.000144774	0.000336943	0.582173	9.40876e-06	3.47679e-05	0.773065	4.91765e-05	8.54814e-05	0.654084	0.00250073	0.00537718	0.408408	0.000111322	0.000470499	0.5993	0.000740806	0.00118747	0.48032	0.10276	0.319143	0.190892	0.519333	0.569125	0.0719118	0.293278	0.339979
PHF10_Q8WUB8	1.2424	1.09738	0.802432	0.445199	0.631049	0.268846	-0.112801	0.425225	1.01654	-1.56603	-1.99307	-1.39595	-0.146173	-0.533965	-0.181087	PHF10	PHD finger protein 10	Q8WUB8	2	1.0159	0.000514194	0.00554712	0.150165	9.37979e-06	3.42012e-05	0.231095	9.6289e-06	3.54015e-05	0.230503	6.47832e-07	1.66486e-06	0.297015	0.0273276	0.0424675	0.0809298	0.0282723	0.0450494	0.0803381	0.00061689	0.0010028	0.14685	0.985723	0.994244	-0.000591696	0.063696	0.0846693	0.0659198	0.0616541	0.0815293
ZNF592_Q92610	0.974284	0.991714	1.07247	0.18352	0.938236	0.563203	0.305309	0.467785	1.20472	-1.54871	-1.02198	-1.36927	-0.839871	-0.797288	-1.12412	ZNF592	Zinc finger protein 592	Q92610	2	1.01427	0.181233	0.30508	0.0455356	1.61827e-05	5.26534e-05	0.217306	9.6822e-06	3.55409e-05	0.22862	1.71309e-06	3.9833e-06	0.269596	0.000151567	0.000598642	0.171771	8.47073e-05	0.000385288	0.183084	1.18858e-05	2.67272e-05	0.224061	0.730888	0.861615	0.0113136	0.128879	0.161623	0.0522899	0.225803	0.268541
ZNF611_Q8N823	1.77523	1.5785	1.63022	-0.143686	0.462868	0.121779	-0.135783	-0.162251	0.364162	-1.0642	-1.206	-1.01117	-0.88196	-0.621927	-0.705778	ZNF611	Zinc finger protein 611	Q8N823	2	1.09281	0.0412967	0.105131	0.17506	3.23967e-06	1.51119e-05	0.608033	9.77427e-06	3.58393e-05	0.546805	3.37131e-10	3.21479e-09	1.35012	9.48488e-05	0.00044342	0.432973	0.000364885	0.00116158	0.371745	1.79003e-09	1.61674e-08	1.17506	0.441339	0.670833	-0.061228	3.70474e-07	1.75839e-06	0.742085	1.51871e-07	7.72783e-07
ZNF354B_Q96LW1	1.49613	1.08513	1.61181	0.162428	0.323286	0.933837	0.382607	-0.0263293	0.18629	-1.01936	-1.39923	-1.36039	-0.814363	-0.592569	-0.969272	ZNF354B	Zinc finger protein 354B;Zinc finger protein 354A	Q96LW1	2	1.07036	0.0390464	0.101198	0.173639	1.4025e-06	8.49072e-06	0.643484	9.81941e-06	3.59603e-05	0.53493	1.09911e-08	4.93778e-08	0.986796	3.57321e-05	0.000238811	0.469845	0.000387103	0.00121255	0.361291	1.03534e-07	4.16935e-07	0.813157	0.174263	0.416646	-0.108554	0.000590267	0.00117899	0.343311	5.19728e-05	0.000128005
SETDB2_Q96T68	1.23844	1.35974	1.06154	0.0442422	0.468595	0.561509	0.687603	0.457516	0.603471	-0.958685	-1.56831	-0.974739	-0.41221	-1.51836	-1.05035	SETDB2	Histone-lysine N-methyltransferase SETDB2	Q96T68	2	1.05112	0.495392	0.624424	0.0541074	3.95042e-05	0.000110148	0.47541	1.00905e-05	3.67231e-05	0.545457	3.62568e-07	9.9965e-07	0.744005	0.000122516	0.000520615	0.421302	2.86755e-05	0.000174315	0.49135	8.35924e-07	2.51886e-06	0.689897	0.380465	0.620999	0.0700472	0.00422608	0.0070527	0.268595	0.0235401	0.0336269
BATF3_Q9NR55	-0.532256	-0.778046	-0.881646	0.139434	0.376005	0.821559	-0.0726417	-1.12525	-1.13193	2	1.33458	1.05022	-0.613448	-0.336909	-0.546064	BATF3	Basic leucine zipper transcriptional factor ATF-like 3	Q9NR55	3	1.03312	3.65149e-05	0.00106514	-0.483062	0.00528541	0.00838262	-0.261501	1.03775e-05	3.74397e-05	-0.54823	1.26965e-05	2.46108e-05	-0.537449	0.0139962	0.023644	0.22156	0.4171	0.480073	-0.0651685	0.49652	0.528695	-0.054387	0.00286797	0.038742	-0.286729	0.00372156	0.00627303	-0.275947	0.891792	0.907685
ZMYND11_Q15326	1.8448	1.69939	1.48189	0.0594365	0.0441991	-0.121351	0.000604941	-0.0137008	0.0575005	-0.902266	-1.24683	-1.56482	-0.340473	-0.329721	-0.668658	ZMYND11	Zinc finger MYND domain-containing protein 11	Q15326	2	1.02813	0.000710567	0.00693469	0.140053	1.25621e-05	4.30753e-05	0.217957	1.06066e-05	3.81449e-05	0.22162	7.64733e-10	5.92122e-09	0.515379	0.0283952	0.0438749	0.0779045	0.0228479	0.0373071	0.0815677	3.25796e-08	1.58852e-07	0.375326	0.909155	0.95844	0.00366312	4.58733e-07	2.11052e-06	0.297422	5.26323e-07	2.23483e-06
MED16_Q9Y2X0	-1.04009	-0.974666	-0.910472	-0.671025	-0.778492	-0.882241	-0.407003	-0.196832	-0.504269	0.627329	1.9241	1.84911	0.556741	0.581261	0.826554	MED16	Mediator of RNA polymerase II transcription subunit 16	Q9Y2X0	4	1.03764	0.00853676	0.0350463	-0.214373	1.28669e-06	8.02483e-06	-0.592462	1.06416e-05	3.82379e-05	-0.484776	5.09326e-07	1.35022e-06	-0.644689	0.000117609	0.000506945	-0.378088	0.00184844	0.00431355	-0.270403	3.48168e-05	7.07196e-05	-0.430315	0.142629	0.378587	0.107685	0.46208	0.512467	-0.0522272	0.0377069	0.0518539
SMAD3_P84022	0.479048	0.520395	-0.0159987	-0.176151	-0.806913	-1.4264	-1.47608	-1.06626	-1.40085	0.228516	1.15403	1.32653	0.919926	0.854781	0.885431	SMAD3	Mothers against decapentaplegic homolog 3	P84022	4	1.02884	0.95977	0.975091	-0.00359069	0.000141176	0.000329816	-0.375569	1.13854e-05	4.03071e-05	-0.488106	0.093559	0.108114	-0.126617	0.000153896	0.000604997	-0.371979	1.22709e-05	9.50115e-05	-0.484515	0.102201	0.120402	-0.123026	0.131647	0.364643	-0.112537	0.00362069	0.00611774	0.248952	0.000198424	0.000426006
ZNF264_O43296	2	1.26783	1.15131	0.0631289	0.163639	0.397891	0.346306	0.41439	0.175891	-0.904361	-1.3459	-1.16167	-0.887249	-0.747157	-0.99396	ZNF264	Zinc finger protein 264	O43296	2	1.04899	0.230584	0.363508	0.0667101	2.40656e-05	7.29751e-05	0.343662	1.14236e-05	4.03963e-05	0.370218	1.58649e-08	6.65075e-08	0.671812	0.000182091	0.00067748	0.276951	7.92303e-05	0.000365722	0.303508	5.34517e-08	2.38601e-07	0.605101	0.624628	0.795367	0.0265564	3.77758e-05	0.000100207	0.32815	8.40297e-05	0.000196529
TSHZ2_Q9NRE2	-1.12031	-1.81314	-1.43826	0.966191	0.845041	1.13069	1.04003	0.974656	1.2413	-0.13211	-0.311777	-0.464287	-0.49549	-0.546915	0.124369	TSHZ2	Teashirt homolog 2	Q9NRE2	1	1.04463	0.987066	0.992382	-0.00089685	2.54078e-05	7.63415e-05	0.350103	1.16024e-05	4.08687e-05	0.378662	7.02184e-05	0.000119028	-0.314951	2.4776e-05	0.000193625	0.351	1.1327e-05	8.96873e-05	0.379559	7.21185e-05	0.000137885	-0.314054	0.607657	0.786541	0.0285589	2.36475e-08	1.72002e-07	-0.665054	1.44709e-08	1.07966e-07
TFAP4_Q01664	1.54632	0.85858	0.99473	-0.767308	0.201513	0.26113	-1.42104	-1.35499	-1.08789	0.893494	0.692544	1.13231	-0.309743	-1.08962	-0.550029	TFAP4	Transcription factor AP-4	Q01664	4	1.01767	0.000294697	0.00391114	-0.188984	0.00717146	0.0110994	-0.122393	1.163e-05	4.09488e-05	-0.266498	0.483234	0.512517	0.0275833	0.105544	0.139678	0.0665906	0.0640721	0.0924068	-0.0775137	8.7378e-05	0.00016411	0.216567	0.00245772	0.0357219	-0.144104	0.00184639	0.0033116	0.149977	4.20449e-06	1.36589e-05
SP4_Q02446	1.8086	1.85388	1.7419	-0.168186	0.000644345	-0.0846333	-0.344845	-0.208958	0.102204	-0.82864	-1.18461	-0.951228	-0.524252	-0.756711	-0.455167	SP4	Transcription factor Sp4	Q02446	2	1.06993	0.00506085	0.0247908	0.181933	5.67072e-06	2.30027e-05	0.401724	1.24213e-05	4.30848e-05	0.372187	1.17008e-11	2.59363e-10	1.23953	0.00135645	0.0032466	0.219791	0.00377781	0.0078337	0.190254	8.15568e-11	1.47982e-09	1.05759	0.591714	0.777446	-0.029537	1.36208e-09	1.71815e-08	0.837803	8.98957e-10	1.12887e-08
ETS1_P14921	-1.13766	-0.892336	-1.01329	0.760343	1.13315	1.75411	1.14831	0.518539	0.799214	-1.02641	-1.07941	-1.08491	-0.226346	0.4977	-0.151002	ETS1	Protein C-ets-1	P14921	1	1.01682	0.00145913	0.0107717	0.153781	1.72319e-06	9.76162e-06	0.317601	1.25318e-05	4.33605e-05	0.262725	0.859557	0.872224	0.00684792	0.000899647	0.00232783	0.16382	0.0134641	0.0235062	0.108945	0.00203763	0.00306064	-0.146933	0.172328	0.414097	-0.0548755	2.17766e-06	8.13812e-06	-0.310753	1.63498e-05	4.54366e-05
DNTTIP1_Q9H147	1.04121	1.07893	1.11918	0.55865	0.80309	0.723778	0.585391	0.209292	0.527631	-0.555787	-1.76043	-1.48386	-1.11449	-0.84917	-0.883415	DNTTIP1	Deoxynucleotidyltransferase terminal-interacting protein 1	Q9H147	2	1.02402	0.221325	0.352818	0.058958	3.01955e-06	1.43805e-05	0.364115	1.27451e-05	4.38819e-05	0.316899	4.30966e-07	1.16641e-06	0.435495	1.86204e-05	0.00016304	0.305157	9.35843e-05	0.000413573	0.257941	2.1116e-06	5.70219e-06	0.376537	0.322143	0.569873	-0.0472159	0.144044	0.178931	0.0713805	0.0230059	0.0329031
RBBP4_Q09028	-1.95581	-1.79792	-1.76858	0.385116	0.44687	0.445724	0.764935	0.773741	1.03144	-0.0238618	-0.0193193	0.0195986	0.659082	0.370102	0.668874	RBBP4	Histone-binding protein RBBP4	Q09028	3	1.02732	0.00056521	0.0059019	0.113926	0.00442434	0.00711503	0.0861101	1.30981e-05	4.49866e-05	0.171632	2.96647e-09	1.70227e-08	-0.363866	0.284477	0.339218	-0.0278157	0.0379325	0.0583646	0.0577065	1.11621e-10	1.84028e-09	-0.477791	0.00462606	0.0525183	0.0855222	2.31186e-10	4.33525e-09	-0.449976	2.7766e-11	7.96118e-10
MEAF6_Q9HAF1	1.39714	1.42117	1.57061	0.148942	0.652314	0.412678	-0.147078	0.0829683	0.549571	-1.02258	-1.28757	-1.34055	-0.630048	-0.701605	-1.10595	MEAF6	Chromatin modification-related protein MEAF6	Q9HAF1	2	1.0298	0.0656444	0.144859	0.0797399	2.5116e-06	1.26879e-05	0.319762	1.35442e-05	4.62351e-05	0.271878	8.62487e-09	4.03438e-08	0.52846	4.61501e-05	0.000276963	0.240022	0.000345019	0.00111139	0.192138	5.7991e-08	2.54669e-07	0.44872	0.248192	0.499415	-0.0478839	0.000168155	0.000380056	0.208697	2.4135e-05	6.43269e-05
NCOA3_Q9Y6Q9	0.383868	1.05046	0.432879	0.389747	0.820644	1.49562	1.02375	0.370082	0.652097	-1.25043	-1.53913	-1.11639	-1.21277	-0.989007	-0.511428	NCOA3	Nuclear receptor coactivator 3	Q9Y6Q9	2	1.02359	0.198145	0.325439	0.0838883	5.31576e-06	2.19664e-05	0.465034	1.55992e-05	5.19827e-05	0.418609	2.11438e-05	3.93769e-05	0.406039	3.92593e-05	0.000252069	0.381145	0.00013222	0.000538954	0.334721	0.000186205	0.000329675	0.322151	0.465949	0.692509	-0.0464247	0.357344	0.406892	-0.0589947	0.84193	0.864149
AEBP2_Q6ZN18	-1.04207	-1.61395	-1.37284	0.522513	1.28904	1.0951	1.12838	0.99847	1.33857	0.0147415	-0.761972	-0.463783	-0.435301	-0.332788	-0.364114	AEBP2	Zinc finger protein AEBP2	Q6ZN18	1	1.03271	0.910843	0.941436	0.00569774	5.41444e-05	0.000144128	0.297695	1.56143e-05	5.20124e-05	0.338092	0.00138257	0.00196564	-0.203722	6.49954e-05	0.000343845	0.291997	1.85076e-05	0.000126512	0.332394	0.00112154	0.0017445	-0.209419	0.432999	0.663799	0.0403964	2.30135e-07	1.15978e-06	-0.501417	9.55749e-08	5.22366e-07
MED23_Q9ULK4	-1.48048	-1.30227	-1.44231	-0.433094	-0.552093	-0.445289	-0.0976816	0.0582	-0.282973	0.68272	1.69775	1.55789	0.85556	0.450822	0.733253	MED23	Mediator of RNA polymerase II transcription subunit 23	Q9ULK4	3	1.05658	0.0102383	0.0395096	-0.22659	1.40965e-06	8.51977e-06	-0.640708	1.57794e-05	5.24171e-05	-0.508479	1.22138e-08	5.3806e-08	-0.97421	0.000113074	0.000493215	-0.414118	0.00255134	0.00561977	-0.281888	2.56652e-07	9.11298e-07	-0.74762	0.102533	0.318707	0.13223	0.000722731	0.00141333	-0.333502	3.74822e-05	9.56526e-05
IKZF5_Q9H5V7	1.21747	1.3385	1.0577	0.881199	0.592399	0.918969	0.286462	-0.0729359	0.277355	-0.649871	-1.00815	-1.03653	-1.57113	-1.11352	-1.11791	IKZF5	Zinc finger protein Pegasus	Q9H5V7	2	1.06614	0.0355023	0.0947242	-0.143306	1.00748e-07	1.60407e-06	0.657947	1.57931e-05	5.24419e-05	0.411991	8.28762e-09	3.90052e-08	0.815879	1.02543e-08	4.78591e-06	0.801253	6.76118e-07	1.27071e-05	0.555297	1.21023e-09	1.16196e-08	0.959185	0.00149458	0.0254684	-0.245956	0.0227025	0.0328494	0.157932	1.92601e-05	5.26374e-05
ZBTB34_Q8NCN2	0.940288	1.13876	0.909283	-0.0424677	0.59115	0.611458	0.668388	0.679767	1.08342	-1.0706	-1.58329	-0.433523	-1.56762	-1.0916	-0.833411	ZBTB34	Zinc finger and BTB domain-containing protein 34	Q8NCN2	2	1.08708	0.628107	0.73533	-0.0610667	0.000190431	0.000429481	0.640121	1.60122e-05	5.30625e-05	0.83173	6.00207e-06	1.24073e-05	0.915635	8.33932e-05	0.000408029	0.701187	7.79366e-06	7.01274e-05	0.892797	3.04765e-06	7.92428e-06	0.976701	0.144099	0.380078	0.191609	0.0438748	0.0600215	0.275514	0.507498	0.555648
KAT2A_Q92830	-0.89207	-0.929993	-1.61002	0.501332	0.49485	0.498313	1.11538	0.96752	1.16475	-0.754151	-1.45081	-1.09622	0.410765	0.496014	1.08434	KAT2A	Histone acetyltransferase KAT2A	Q92830	1	1.00978	0.000133724	0.00239212	0.134609	0.00031778	0.000672462	0.121977	1.75658e-05	5.73757e-05	0.166569	0.895583	0.905717	-0.00332939	0.620184	0.669601	-0.0126315	0.221798	0.276416	0.0319597	0.000107081	0.000197842	-0.137938	0.0969752	0.312381	0.0445912	0.000252089	0.000544982	-0.125307	1.44036e-05	4.06193e-05
SMARCA2_P51531	0.890499	0.704544	0.696466	-0.414371	0.0597549	-0.7953	0.79435	1.77912	1.6463	-0.969849	-0.90233	-1.11199	-0.64413	-0.826282	-0.906781	SMARCA2	Probable global transcription activator SNF2L2	P51531	2	1.00845	0.582913	0.700845	0.0139037	0.113119	0.139752	0.0420162	1.78426e-05	5.8099e-05	0.165016	0.000321909	0.000496212	0.120847	0.275696	0.329979	0.0281125	4.2275e-05	0.000231671	0.151113	0.000875681	0.0013849	0.106943	0.000276707	0.00841241	0.123	0.007309	0.0116713	0.0788307	0.0974857	0.124182
ZNF200_P98182	1.13264	0.226701	0.278078	0.518592	0.860997	0.421164	0.159993	1.251	1.5643	-1.10118	-1.53306	-1.08333	-0.78326	-1.25971	-0.652916	ZNF200	Zinc finger protein 200	P98182	2	1.05504	0.326537	0.46829	0.125611	0.000113288	0.000271148	0.678453	1.78841e-05	5.82118e-05	0.822857	0.000148687	0.000240632	0.658371	0.000658806	0.00181702	0.552841	8.81327e-05	0.000396786	0.697246	0.00088395	0.00139668	0.53276	0.262292	0.513161	0.144404	0.872938	0.891617	-0.0200816	0.204964	0.245845
ZNF146_Q15072	1.51493	1.74295	1.51218	-0.0703019	0.11994	0.235824	0.0968385	0.00594631	0.639514	-0.721043	-0.831804	-0.716532	-1.1495	-1.26305	-1.11589	ZNF146	Zinc finger protein OZF	Q15072	2	1.04208	0.0157107	0.0532413	-0.115612	8.85082e-05	0.000219727	0.234596	1.81713e-05	5.90094e-05	0.276544	1.36547e-09	9.27347e-09	0.64639	1.55548e-06	4.79903e-05	0.350208	4.50155e-07	9.89988e-06	0.392157	1.8783e-10	2.77322e-09	0.762002	0.330227	0.576406	0.0419486	2.60801e-07	1.29415e-06	0.411794	8.59185e-07	3.4177e-06
HAT1_O14929	-1.40773	-1.49266	-1.5583	-0.239638	-0.424896	0.0467212	-0.0465337	-0.326736	-0.604843	0.577654	1.33023	1.40815	0.744485	0.900853	1.09325	HAT1	Histone acetyltransferase type B catalytic subunit	O14929	3	1.03687	0.386199	0.523722	-0.0487888	4.29513e-05	0.000118151	-0.332371	1.82087e-05	5.91079e-05	-0.362813	2.79554e-08	1.0783e-07	-0.656888	0.000186083	0.000688345	-0.283582	7.35657e-05	0.000345652	-0.314024	6.81873e-08	2.93614e-07	-0.608099	0.585222	0.772999	-0.0304417	5.39739e-05	0.000137363	-0.324516	0.000134476	0.000300062
WDR82_Q6UXN9	-0.57986	-0.446278	-0.279681	-1.06633	-1.09808	-0.996821	-0.511226	-0.516533	-0.897518	0.372202	1.90452	1.75799	0.727061	0.846645	0.783908	WDR82	WD repeat-containing protein 82	Q6UXN9	4	1.03734	0.0838328	0.173853	-0.158911	2.61243e-06	1.30793e-05	-0.68184	1.82856e-05	5.93118e-05	-0.56473	5.32683e-05	9.20229e-05	-0.506034	3.88921e-05	0.00025114	-0.52293	0.000385753	0.00120922	-0.405819	0.00134053	0.00205845	-0.347123	0.190507	0.437371	0.117111	0.0588896	0.0786286	0.175807	0.500559	0.548982
ZBTB5_O15062	1.39054	0.759906	0.356133	0.301581	0.499237	0.41827	0.52829	0.501636	1.3471	-0.936559	-1.61909	-2	-0.438955	-0.853851	-0.249495	ZBTB5	Zinc finger and BTB domain-containing protein 5	O15062	2	1.01864	0.0128649	0.0460886	0.11981	0.000107135	0.000258781	0.22943	1.86568e-05	6.03526e-05	0.275397	1.55049e-05	2.95232e-05	0.280539	0.0204764	0.0330303	0.10962	0.00251313	0.00555016	0.155587	0.00199372	0.00299789	0.160729	0.287136	0.538925	0.0459671	0.239091	0.282464	0.0511098	0.902992	0.917185
BCL7B_Q9BQE9	0.0762193	-0.701787	-0.0861446	0.539496	1.49467	0.680439	0.314295	1.24558	1.22548	-0.991422	-1.60827	-1.82892	-0.320009	0.390369	-0.430005	BCL7B	B-cell CLL/lymphoma 7 protein family member B;B-cell CLL/lymphoma 7 protein family member A	Q9BQE9	2	1.02299	0.00257852	0.0157543	0.218497	2.09991e-05	6.53866e-05	0.383579	1.90401e-05	6.13326e-05	0.387378	0.00474264	0.00632629	0.199591	0.0145475	0.0244623	0.165082	0.0128606	0.0225841	0.168881	0.751	0.772139	-0.0189054	0.949054	0.977469	0.00379917	0.00787085	0.0124666	-0.183988	0.00695643	0.0109399
SMYD3_Q9H7B4	-1.81903	-1.61169	-1.84049	-0.109815	0.0243715	0.312007	0.0864354	-0.0466746	0.0283499	0.953153	0.856959	1.24949	0.323662	0.7351	0.858178	SMYD3	Histone-lysine N-methyltransferase SMYD3	Q9H7B4	3	1.06925	0.0255071	0.0746119	-0.1371	3.31741e-05	9.55418e-05	-0.339917	1.94233e-05	6.23521e-05	-0.358929	1.791e-10	1.97976e-09	-0.999559	0.002582	0.00552646	-0.202817	0.00134671	0.00331682	-0.221829	1.06235e-09	1.04874e-08	-0.862459	0.731158	0.861615	-0.0190117	2.53347e-08	1.81912e-07	-0.659642	3.55788e-08	2.28166e-07
RELA_Q04206	0.667656	0.702193	0.615473	0.375565	0.573612	-0.135808	0.461688	1.40444	0.964014	-2	-1.63814	-1.04992	0.0413606	-0.558302	-0.201435	RELA	Transcription factor p65	Q04206	2	1.00974	0.00347774	0.019234	0.101088	0.000321122	0.000678678	0.138025	1.95928e-05	6.2872e-05	0.186657	6.01135e-05	0.000102959	0.166285	0.213193	0.2625	0.0369366	0.00985444	0.0178421	0.0855693	0.0382641	0.0480647	0.0651972	0.108731	0.327778	0.0486327	0.334621	0.383565	0.0282606	0.482745	0.531039
JUND_P17535	-0.584143	-0.845173	-0.685626	0.523461	1.23865	1.55725	1.52517	0.757616	1.08546	-0.366791	-1.03725	-1.06919	-1.14564	-0.332371	-0.621434	JUND	Transcription factor jun-D	P17535	1	1.03252	0.679438	0.776406	0.034533	2.18299e-05	6.7573e-05	0.535157	2.00842e-05	6.40087e-05	0.539673	0.691952	0.715369	0.033101	4.18599e-05	0.000261461	0.500624	3.83894e-05	0.000215726	0.50514	0.98628	0.987574	-0.00143198	0.95675	0.980255	0.0045165	4.0725e-05	0.000107012	-0.502056	3.73537e-05	9.53534e-05
CCDC101_Q96ES7	1.64398	1.43962	1.39714	-0.126618	0.382529	0.608779	0.0640409	0.288056	0.383097	-0.818217	-1.32402	-1.26582	-0.999374	-0.633241	-1.03995	CCDC101	SAGA-associated factor 29 homolog	Q96ES7	2	1.02811	0.262748	0.398266	0.0449787	1.48867e-05	4.91021e-05	0.2613	2.02475e-05	6.44317e-05	0.253381	1.76053e-08	7.243e-08	0.48244	9.22579e-05	0.000433963	0.216321	0.00012974	0.000531421	0.208402	5.48156e-08	2.43325e-07	0.437461	0.839746	0.91978	-0.00791945	7.5195e-05	0.000184119	0.22114	5.3987e-05	0.000132452
ZNF808_Q8N4W9	1.10806	1.26828	0.544284	0.0930997	0.358197	-0.0498535	0.526771	0.893316	1.57325	-1.25232	-1.24307	-0.479396	-0.999644	-1.38797	-0.953013	ZNF808	Zinc finger protein 808	Q8N4W9	2	1.01902	0.692778	0.787341	-0.0192709	0.00266374	0.00451079	0.177848	2.05363e-05	6.5104e-05	0.314381	2.31864e-05	4.27825e-05	0.31055	0.00125997	0.00304877	0.197119	1.1298e-05	8.95421e-05	0.333651	1.27011e-05	2.84387e-05	0.329821	0.0136885	0.104389	0.136532	0.0159326	0.0238125	0.132702	0.937213	0.947362
NFX1_Q12986	0.677015	0.672052	0.846769	0.426219	0.791544	1.03134	0.920476	0.311672	1.09785	-0.38808	-1.22938	-1.3961	-1.15951	-1.3752	-1.22666	NFX1	Transcriptional repressor NF-X1	Q12986	2	1.01823	0.373796	0.512117	-0.0431617	2.40994e-05	7.30109e-05	0.303751	2.07244e-05	6.54933e-05	0.30842	2.66361e-05	4.85717e-05	0.300677	6.28003e-06	9.22352e-05	0.346913	5.46524e-06	5.59238e-05	0.351582	6.88641e-06	1.63842e-05	0.343838	0.922106	0.965551	0.00466913	0.948659	0.954649	-0.00307436	0.871221	0.890188
POU2F2_P09086	-0.641211	-0.618443	-0.572489	0.453475	1.47334	1.61617	1.46952	0.833023	0.902111	-0.594803	-0.581307	-1.07181	-0.971293	-0.833818	-0.86248	POU2F2	POU domain, class 2, transcription factor 2	P09086	1	1.02168	0.621103	0.729774	-0.024451	1.14254e-05	3.98112e-05	0.337388	2.09089e-05	6.59369e-05	0.317676	0.624319	0.65041	0.0242236	5.56324e-06	8.63896e-05	0.361839	9.9126e-06	8.22776e-05	0.342127	0.332114	0.364318	0.0486746	0.689757	0.837135	-0.0197119	2.4086e-05	6.72024e-05	-0.313164	4.53145e-05	0.000113266
ZNF131_P52739	1.02056	1.11299	1.00311	0.338549	0.308309	0.0812426	0.133517	0.740728	1.25312	-1.42413	-1.85874	-1.13841	-1.20968	-0.34311	-0.0180516	ZNF131	Zinc finger protein 131	P52739	2	1.01881	0.0140484	0.0489917	0.123284	0.000208951	0.0004655	0.222715	2.20252e-05	6.88113e-05	0.283234	5.12214e-06	1.07578e-05	0.326887	0.0393736	0.0587214	0.099431	0.00283167	0.00612957	0.15995	0.000449831	0.000746696	0.203603	0.185901	0.43195	0.0605193	0.0321673	0.0452167	0.104172	0.331828	0.380209
AHCTF1_Q8WYP5	0.699704	1.17506	1.02617	0.565053	0.596657	0.444883	0.313081	0.758712	0.918168	-1.3363	-2	-1.13415	-0.564035	-0.681435	-0.696629	AHCTF1	Protein ELYS	Q8WYP5	2	1.00872	0.021976	0.0676266	0.0634051	3.99692e-05	0.000111084	0.149506	2.21669e-05	6.90811e-05	0.158807	5.90659e-06	1.2225e-05	0.180909	0.00375261	0.00756012	0.0861004	0.00183375	0.00428654	0.0954019	0.000355009	0.000599242	0.117504	0.707859	0.847595	0.00930147	0.218858	0.261279	0.0314039	0.379473	0.427798
ZNF213_O14771	1.2134	1.16714	0.546017	0.320665	0.819772	0.881275	0.574309	0.318166	0.809434	-1.70286	-1.17779	-0.994542	-1.03088	-1.30209	-0.442027	ZNF213	Zinc finger protein 213	O14771	2	1.02203	0.220082	0.351432	0.0569556	1.27389e-05	4.35393e-05	0.305275	2.22539e-05	6.9294e-05	0.28872	2.89665e-06	6.39714e-06	0.352118	9.41002e-05	0.000441147	0.24832	0.000175737	0.000667437	0.231764	1.78711e-05	3.87007e-05	0.295163	0.71379	0.850575	-0.0165558	0.308451	0.355898	0.046843	0.175261	0.213017
RFX1_P22670	1.79192	1.41916	1.36153	-0.256333	-0.140863	0.160653	0.451954	0.220222	0.492136	-1.52806	-1.50129	-0.973902	-0.636888	-0.46173	-0.398515	RFX1	MHC class II regulatory factor RFX1	P22670	2	1.01439	0.00770254	0.0326319	0.0743063	0.000409335	0.000840289	0.111683	2.25958e-05	7.01248e-05	0.153218	9.79563e-08	3.15783e-07	0.254275	0.135887	0.175521	0.0373766	0.00531123	0.0105083	0.078912	4.37845e-06	1.09344e-05	0.179968	0.10084	0.316576	0.0415354	4.54877e-05	0.000117727	0.142592	0.000919336	0.00172396
KDM7A_Q6ZMT4	-0.411449	0.0259664	0.0508473	1.41569	0.962939	1.16089	0.893597	0.835276	0.954754	-0.266989	-1.52846	-1.40799	-0.658631	-1.37631	-0.650111	KDM7A	Lysine-specific demethylase 7A	Q6ZMT4	2	1.03522	0.575283	0.694307	0.0381516	5.69438e-06	2.30769e-05	0.496255	2.25905e-05	7.01248e-05	0.433265	0.00748184	0.00979048	0.211133	1.29377e-05	0.000133362	0.458104	5.51855e-05	0.000282347	0.395114	0.0221849	0.0288061	0.172982	0.360158	0.603579	-0.0629898	0.000935422	0.00178521	-0.285122	0.00546591	0.00877826
ADNP2_Q6IQ32	-0.335282	-0.0477123	-0.902429	0.227454	0.42732	0.804734	1.43898	1.13509	1.90333	-0.797592	-1.8271	-0.765294	-0.159635	-0.636275	-0.465599	ADNP2	ADNP homeobox protein 2	Q6IQ32	1	1.01066	0.102612	0.201694	0.0495278	0.00158291	0.00281618	0.112844	2.3452e-05	7.23541e-05	0.183068	0.106132	0.121805	0.0489714	0.0430208	0.0634958	0.0633158	0.000419802	0.00129803	0.13354	0.984528	0.985936	-0.00055646	0.0273374	0.159266	0.070224	0.0414921	0.057106	-0.0638723	0.000405454	0.000818017
ZNF792_Q3KQV3	1.53464	1.81068	1.69908	0.0971557	-0.0739782	-0.235935	-0.171326	0.260456	0.458245	-1.19349	-0.968063	-0.812199	-0.814487	-1.07087	-0.519905	ZNF792	Zinc finger protein 792	Q3KQV3	2	1.04241	0.315713	0.456821	0.0508853	0.000237417	0.000520768	0.247134	2.4746e-05	7.57608e-05	0.315173	2.70554e-09	1.57405e-08	0.717698	0.00152907	0.00357222	0.196249	0.000130854	0.000534942	0.264288	6.47302e-09	4.27851e-08	0.666813	0.186529	0.432283	0.0680388	3.58822e-07	1.71385e-06	0.470563	1.98563e-06	7.02667e-06
ZNF280D_Q6N043	0.638028	0.427513	0.0160266	0.906523	1.32691	0.982742	-0.203728	0.569374	0.916949	-1.22863	-1.76149	-1.90548	-0.322058	0.166808	-0.529478	ZNF280D	Zinc finger protein 280D	Q6N043	2	1.01901	0.000766097	0.00721829	0.172593	1.48155e-06	8.74054e-06	0.332482	2.48614e-05	7.60322e-05	0.253229	3.43536e-05	6.14445e-05	0.244989	0.00138302	0.00329143	0.159888	0.060749	0.0880525	0.0806356	0.0880483	0.10458	0.072396	0.064704	0.25318	-0.0792525	0.0442621	0.0605021	-0.0874922	0.836644	0.859563
ZNF784_Q8NCA9	1.43421	1.51378	1.41512	-0.182724	0.613706	0.256281	-0.0797553	0.159521	0.756282	-0.893479	-1.30433	-1.60272	-0.511536	-0.776828	-0.797523	ZNF784	Zinc finger protein 784	Q8NCA9	2	1.05696	0.0332936	0.0906937	0.167693	3.45127e-05	9.85859e-05	0.438909	2.50926e-05	7.65441e-05	0.45346	5.61445e-08	1.95288e-07	0.798409	0.00207316	0.00459828	0.271216	0.00141291	0.00345255	0.285767	7.98623e-07	2.41948e-06	0.630716	0.839013	0.919742	0.0145511	0.00021836	0.000479969	0.3595	0.000312145	0.000644307
PRMT7_Q9NVM4	-1.69546	-1.9544	-1.61907	0.042789	0.108877	-0.105951	0.116018	0.208186	0.0407835	0.726932	1.22484	1.31297	0.567499	0.518328	0.507662	PRMT7	Protein arginine N-methyltransferase 7	Q9NVM4	3	1.03787	0.00269718	0.016243	-0.131372	8.79378e-06	3.25878e-05	-0.253038	2.51264e-05	7.65919e-05	-0.227941	1.25649e-10	1.51229e-09	-0.670807	0.0045232	0.00888044	-0.121666	0.0173836	0.0294316	-0.096569	1.74083e-09	1.58448e-08	-0.539435	0.489741	0.708632	0.0250971	3.53747e-08	2.424e-07	-0.417769	1.79415e-08	1.29047e-07
MTERF4_Q7Z6M4	1.63622	1.91701	1.43049	-0.983081	-1.16048	-0.792739	-0.902926	-0.954206	-0.715182	0.0440558	0.41383	0.433217	-0.15035	-0.197089	-0.0187792	MTERF4	Transcription termination factor 4, mitochondrial;mTERF domain-containing protein 2 processed	Q7Z6M4	4	1.02396	0.0366379	0.0967909	-0.0653469	9.52697e-06	3.46282e-05	-0.198922	2.59549e-05	7.8742e-05	-0.180004	4.76356e-06	1.00549e-05	0.212706	0.000396441	0.00122041	-0.133575	0.00133789	0.00330189	-0.114657	2.58831e-07	9.16711e-07	0.278053	0.510715	0.722067	0.0189173	2.72611e-09	2.9475e-08	0.411628	4.76704e-09	4.34359e-08
MAFG_O15525	0.653511	0.984729	0.792452	0.612767	0.801305	0.497923	0.878765	0.350464	0.803525	-0.510196	-1.96184	-1.83312	-0.556286	-0.407685	-1.10631	MAFG	Transcription factor MafG	O15525	2	1.0233	0.0414435	0.105314	0.136751	3.13416e-05	9.0856e-05	0.380423	2.5963e-05	7.8742e-05	0.387812	1.4163e-05	2.71714e-05	0.412162	0.00148247	0.00348662	0.243672	0.00118355	0.0029823	0.251061	0.000570263	0.000930971	0.275411	0.904266	0.955324	0.00738904	0.607276	0.652812	0.0317386	0.692703	0.730563
ZNF696_Q9H7X3	1.69648	1.60417	1.6485	-0.0447641	0.0617723	0.128845	0.0812082	0.158077	0.280228	-1.263	-0.618983	-0.630115	-0.781362	-1.25789	-1.06317	ZNF696	Zinc finger protein 696	Q9H7X3	2	1.07518	0.234354	0.367659	-0.0795505	9.4457e-05	0.000232503	0.358176	2.69966e-05	8.15235e-05	0.408529	1.18849e-09	8.34127e-09	1.00545	1.35812e-05	0.000136969	0.437726	4.42782e-06	4.82607e-05	0.48808	4.75681e-10	5.64435e-09	1.085	0.443763	0.67312	0.0503532	2.0349e-07	1.04049e-06	0.647276	5.03424e-07	2.1611e-06
ATF2_P15336	-0.566398	-0.943863	-0.577137	0.811452	1.50219	1.49886	0.598824	0.733189	1.19972	-0.394695	-1.50042	-1.51423	-0.389866	-0.201428	-0.256194	ATF2	Cyclic AMP-dependent transcription factor ATF-2	P15336	2	1.01721	0.0170975	0.056706	0.114768	3.98004e-06	1.74876e-05	0.32353	2.89566e-05	8.65094e-05	0.266154	0.180717	0.201942	0.0592218	0.000272014	0.000916274	0.208762	0.00326255	0.0069312	0.151385	0.207369	0.234374	-0.0555465	0.193718	0.440679	-0.0573768	3.0992e-05	8.37721e-05	-0.264309	0.000293416	0.000608339
ZNF845_Q96IR2	1.21859	1.80268	1.34235	0.0466437	0.17545	-0.107098	0.322722	0.178121	1.03812	-1.03477	-0.833991	-0.805762	-1.30224	-0.944213	-1.09661	ZNF845	Zinc finger protein 845	Q96IR2	2	1.02946	0.333168	0.473996	-0.0435995	0.00112057	0.00205993	0.181924	3.01461e-05	8.96487e-05	0.27479	1.27076e-07	3.95393e-07	0.459005	0.000189875	0.000698702	0.225523	6.85177e-06	6.48052e-05	0.31839	4.49075e-08	2.06949e-07	0.502605	0.0522551	0.227576	0.0928666	2.77943e-05	7.62074e-05	0.277082	0.00101758	0.00188963
RYBP_Q8N488	-1.92239	-1.69528	-1.73501	0.65678	0.914127	1.00667	0.670365	0.761995	0.980173	0.203742	-0.196496	0.00717998	0.10317	0.00365037	0.241324	RYBP	RING1 and YY1-binding protein	Q8N488	1	1.05741	0.394026	0.530653	0.0429225	1.56267e-05	5.10618e-05	0.329668	3.02026e-05	8.97849e-05	0.308441	4.23198e-09	2.26993e-08	-0.690309	6.08453e-05	0.00033079	0.286746	0.000124026	0.000512991	0.265519	2.0645e-09	1.79729e-08	-0.733232	0.669887	0.823007	-0.0212271	3.81247e-11	1.16045e-09	-1.01998	4.92927e-11	1.18656e-09
KDM5C_P41229	-1.21474	-0.926277	-1.08698	-0.690099	-0.227045	-0.434947	0.439848	-0.0115493	0.174409	1.72034	1.75743	1.68876	-0.433422	-0.669809	-0.0859171	KDM5C	Lysine-specific demethylase 5C	P41229	3	1.01463	9.79576e-07	0.000132674	-0.212686	7.42274e-07	5.50384e-06	-0.218139	3.04941e-05	9.04274e-05	-0.152723	4.26581e-08	1.55273e-07	-0.280914	0.824666	0.852574	-0.0054527	0.0277845	0.0443928	0.0599626	0.0145938	0.0193868	-0.0682279	0.018187	0.126691	0.0654153	0.0223422	0.0323782	-0.0627752	0.000157118	0.000346171
ZNF7_P17097	1.12944	1.696	1.16582	-0.474954	0.435774	0.388856	0.570106	0.358941	0.913429	-1.10103	-0.980861	-0.82019	-1.17153	-1.36209	-0.747716	ZNF7	Zinc finger protein 7	P17097	2	1.05845	0.621418	0.729941	-0.0451014	0.00086688	0.00163508	0.386707	3.06033e-05	9.06871e-05	0.564234	6.17628e-07	1.60148e-06	0.819773	0.000352305	0.0011173	0.431808	1.42758e-05	0.000104926	0.609336	3.40727e-07	1.1636e-06	0.864874	0.06848	0.261382	0.177527	0.000343731	0.00072326	0.433066	0.013584	0.0202123
SETDB1_Q15047	0.00750454	0.782634	0.599632	0.0133327	0.318266	0.646688	1.30482	0.58996	1.87327	-1.3412	-1.35127	-1.31794	-0.932218	-0.544348	-0.649127	SETDB1	Histone-lysine N-methyltransferase SETDB1	Q15047	2	1.00843	0.150469	0.265364	0.0388859	0.00146507	0.002626	0.102928	3.1248e-05	9.23372e-05	0.160487	0.000796498	0.00116962	0.111417	0.0260594	0.0407985	0.0640418	0.000390202	0.00122005	0.121601	0.0138985	0.0185189	0.0725316	0.0417843	0.200956	0.0575588	0.74363	0.778375	0.00848979	0.0761855	0.0990766
PBRM1_Q86U86	1.65717	1.78851	1.64801	-0.43719	-0.730797	-0.732108	0.106336	0.322791	0.20139	-1.5292	-0.865919	-0.847096	-0.239517	-0.167006	-0.175371	PBRM1	Protein polybromo-1	Q86U86	2	1.01765	0.000868383	0.00772806	0.116047	0.0481052	0.0639651	0.0585451	3.13614e-05	9.25744e-05	0.168934	7.0273e-09	3.40071e-08	0.363624	0.0516302	0.0743861	-0.0575018	0.0703136	0.100306	0.0528871	5.77097e-07	1.82297e-06	0.247577	0.00127672	0.023085	0.110389	5.45019e-08	3.45562e-07	0.305078	7.55168e-06	2.29722e-05
RCOR1_Q9UKL0	-1.35255	-2	-1.67323	0.854622	0.707959	0.884997	0.723383	0.859922	0.979007	-0.256859	-0.595676	-0.151561	0.218354	0.434489	0.432885	RCOR1	REST corepressor 1	Q9UKL0	1	1.02509	0.00283786	0.0168249	0.119954	4.35587e-05	0.000119347	0.198124	3.17507e-05	9.34531e-05	0.204709	8.09999e-06	1.63028e-05	-0.234615	0.0321285	0.048968	0.0781692	0.0220063	0.0360942	0.0847548	8.92933e-08	3.65928e-07	-0.35457	0.842387	0.920608	0.00658562	8.82651e-09	7.70005e-08	-0.432739	7.38701e-09	6.21204e-08
NFYB_P25208	0.0753551	0.0730478	-0.337584	0.291278	0.913656	-0.236643	0.222419	1.13298	1.81054	-1.67759	-1.91241	-1.14008	-0.0933924	0.191915	0.686513	NFYB	Nuclear transcription factor Y subunit beta	P25208	2	1.01591	0.000774784	0.00725636	0.191757	0.000595981	0.00117119	0.198128	3.20411e-05	9.40521e-05	0.274539	0.00324838	0.00441937	0.157884	0.885998	0.903019	0.00637163	0.080522	0.113349	0.0827821	0.451085	0.483795	-0.0338728	0.103689	0.321157	0.0764105	0.372841	0.422761	-0.0402444	0.0194344	0.0281789
MBD3_O95983	0.556938	0.481325	0.70482	0.837106	1.2696	1.25632	0.577962	0.0328529	0.664113	-0.622385	-1.68656	-1.79353	-1.00807	-0.529475	-0.741021	MBD3	Methyl-CpG-binding domain protein 3	O95983	2	1.02477	0.052983	0.124472	0.11368	1.08209e-06	7.11315e-06	0.465309	3.23368e-05	9.48207e-05	0.335162	1.41437e-05	2.71405e-05	0.364341	2.01776e-05	0.000170161	0.351629	0.00120077	0.00301845	0.221482	0.000448098	0.000743967	0.250661	0.0300464	0.167739	-0.130147	0.081026	0.105535	-0.100968	0.593083	0.636827
ZNF428_Q96B54	0.756304	1.0548	1.67067	0.64159	0.143882	0.640424	0.45972	0.770153	0.38412	-1.19565	-1.6962	-0.746833	-1.02361	-0.718816	-1.14055	ZNF428	Zinc finger protein 428	Q96B54	2	1.02522	0.382232	0.5201	0.0430266	4.62789e-05	0.000126048	0.288352	3.25499e-05	9.5379e-05	0.299061	1.41246e-06	3.35578e-06	0.405403	0.000204378	0.000740078	0.245325	0.000139711	0.000560064	0.256034	4.66728e-06	1.15663e-05	0.362376	0.825304	0.912918	0.0107093	0.0290707	0.0412191	0.117051	0.0440412	0.0598012
HCFC1_P51610	1.42089	1.47343	1.47524	0.0332778	-0.0655371	-0.139423	-0.0748807	0.534916	0.788671	-1.54015	-1.61019	-1.06909	-0.175235	-0.484304	-0.567619	HCFC1	Host cell factor 1;HCF N-terminal chain 1;HCF N-terminal chain 2;HCF N-terminal chain 3;HCF N-terminal chain 4;HCF N-terminal chain 5;HCF N-terminal chain 6;HCF C-terminal chain 1;HCF C-terminal chain 2;HCF C-terminal chain 3;HCF C-terminal chain 4;HCF C-terminal chain 5;HCF C-terminal chain 6	P51610	2	1.01171	0.00457196	0.023289	0.0851685	0.000490973	0.000985348	0.11521	3.25807e-05	9.54059e-05	0.155639	2.78538e-07	7.89207e-07	0.244467	0.246811	0.298574	0.0300419	0.0140833	0.0244601	0.0704702	2.59568e-05	5.42041e-05	0.159299	0.126918	0.357435	0.0404283	0.000183467	0.000411235	0.129257	0.00345998	0.00578454
CREB1_P16220	0.362268	-0.166642	0.116057	0.361818	0.913721	0.950145	0.348885	1.27698	1.80892	-1.25042	-1.64773	-0.624697	-0.40302	-1.09199	-0.954298	CREB1	Cyclic AMP-responsive element-binding protein 1	P16220	2	1.02062	0.350016	0.490162	0.0523131	0.000192592	0.0004337	0.280124	3.26856e-05	9.56432e-05	0.339043	0.00437423	0.00586278	0.186855	0.00106589	0.00267219	0.22781	0.000156555	0.000610027	0.28673	0.0273324	0.0350671	0.134542	0.294795	0.54574	0.0589191	0.107996	0.137237	-0.0932685	0.0147789	0.0218588
ZNF771_Q7L3S4	1.16931	1.08676	0.579584	-0.0108946	0.630262	0.328979	0.841996	0.539477	1.26163	-0.581898	-1.02757	-0.583322	-1.79515	-1.42738	-1.01178	ZNF771	Zinc finger protein 771	Q7L3S4	2	1.03342	0.021405	0.0664535	-0.142777	0.00149545	0.00267474	0.219681	3.63101e-05	0.000104466	0.338207	2.48e-05	4.55101e-05	0.351673	1.83846e-05	0.000162236	0.362458	9.47691e-07	1.5987e-05	0.480984	7.00031e-07	2.16291e-06	0.494451	0.0488553	0.219836	0.118526	0.0309992	0.043732	0.131992	0.808294	0.835237
ZNF512B_Q96KM6	1.66413	1.86948	1.62095	-0.0663402	-0.00571908	-0.124062	-0.0883076	-0.0690198	0.459876	-0.635462	-1.26817	-0.981095	-0.741927	-0.860555	-0.773778	ZNF512B	Zinc finger protein 512B	Q96KM6	2	1.03561	0.340383	0.482138	0.0423089	0.000179271	0.000405918	0.223715	3.69537e-05	0.00010607	0.265208	1.30307e-09	8.95102e-09	0.668936	0.00102411	0.00258597	0.181406	0.000185166	0.000693474	0.222899	2.84329e-09	2.26413e-08	0.626627	0.349435	0.594733	0.0414935	1.52301e-07	8.18028e-07	0.445221	4.56708e-07	1.9849e-06
KMT2D_O14686	1.45591	1.36729	1.57376	0.262607	0.406381	0.650563	0.217058	-0.101704	0.246077	-0.684867	-1.54038	-1.34036	-0.776381	-0.794271	-0.941678	KMT2D	Histone-lysine N-methyltransferase 2D	O14686	2	1.02231	0.120836	0.226594	0.0574166	4.11667e-06	1.79658e-05	0.266301	3.73977e-05	0.000107082	0.214071	1.75438e-08	7.22125e-08	0.434056	4.7344e-05	0.000281018	0.208884	0.000605831	0.00173587	0.156655	9.05295e-08	3.70633e-07	0.37664	0.154848	0.394202	-0.0522292	0.000343336	0.000722718	0.167756	2.86904e-05	7.50398e-05
ZNF580_Q9UK33	-0.839232	0.0834003	-0.252501	0.605828	0.925767	1.08815	1.16162	0.659624	1.64856	-0.922487	-2	-0.522263	-0.24235	-0.890601	-0.475487	ZNF580	Zinc finger protein 580	Q9UK33	1	1.03128	0.121571	0.227566	0.127251	0.000131128	0.000309179	0.415846	3.86415e-05	0.000110267	0.473866	0.0476321	0.0570593	0.168211	0.00249739	0.00537555	0.288595	0.000624913	0.00178309	0.346616	0.602332	0.632445	0.0409602	0.462949	0.690821	0.0580205	0.0068321	0.0109724	-0.247635	0.00165174	0.00293741
ZKSCAN7_Q9P0L1	1.1672	1.93678	1.35379	-0.161867	-0.37442	-0.144315	0.38679	0.503047	0.866019	-0.888468	-0.58878	-0.599711	-1.01815	-0.895006	-1.54291	ZKSCAN7	Zinc finger protein with KRAB and SCAN domains 7	Q9P0L1	2	1.09382	0.0457253	0.112124	-0.202511	0.0434693	0.0583668	0.205045	3.99149e-05	0.000113473	0.562821	1.39894e-07	4.31125e-07	0.959576	0.000696275	0.00190101	0.407556	1.71459e-06	2.47922e-05	0.765332	1.53539e-08	8.50715e-08	1.16209	0.00188346	0.0295756	0.357776	1.99767e-06	7.53251e-06	0.754532	0.000861657	0.00162962
BRD9_Q9H8M2	0.671616	0.293242	0.571014	0.201847	0.670496	-0.0599189	-0.183883	1.39111	1.26162	-2	-1.88783	-1.08117	0.254054	-0.280177	0.217395	BRD9	Bromodomain-containing protein 9	Q9H8M2	2	1.0159	0.000960853	0.00821189	0.20124	0.000385368	0.000795644	0.22528	4.00335e-05	0.000113661	0.289387	0.000138844	0.000225789	0.253279	0.61767	0.667487	0.0240401	0.0840118	0.11767	0.0881472	0.288685	0.319742	0.0520391	0.196278	0.442666	0.0641071	0.561708	0.609441	0.0279991	0.456273	0.505093
PRMT6_Q96LA8	-1.51854	-1.83857	-1.86255	0.343572	0.688424	0.0294151	1.09485	1.04865	1.26571	0.0498106	-0.257905	0.187495	0.332433	0.362098	0.0751005	PRMT6	Protein arginine N-methyltransferase 6	Q96LA8	3	1.0356	0.180665	0.304406	0.0507208	0.0750583	0.0960934	0.0694486	4.05615e-05	0.000115121	0.220141	5.32861e-07	1.40463e-06	-0.3337	0.609802	0.660712	0.0187278	0.000429045	0.00132141	0.169421	1.08584e-07	4.34182e-07	-0.384421	0.00109682	0.0207064	0.150693	6.29889e-08	3.89095e-07	-0.403148	1.5083e-09	1.70084e-08
MGA_Q8IWI9	-1.02389	-1.11642	-1.01403	0.546142	1.09319	0.824673	0.761404	1.41981	1.70641	-0.72191	-1.4322	-0.307671	-0.126815	-0.557122	-0.0515662	MGA	MAX gene-associated protein	Q8IWI9	1	1.01075	0.119417	0.224986	0.0520535	0.000404466	0.000831397	0.14853	4.09331e-05	0.000116019	0.191457	0.514717	0.544054	-0.0208829	0.00880811	0.0157843	0.0964763	0.000680393	0.0019066	0.139404	0.0364233	0.0458896	-0.0729364	0.192219	0.439524	0.0429274	0.000128418	0.00029893	-0.169413	1.47701e-05	4.16109e-05
EHMT2_Q96KQ7	0.359056	0.280036	0.436536	0.760107	1.18389	0.908325	0.498722	0.595847	1.27805	-0.465137	-1.94133	-1.73526	-0.654282	-0.705646	-0.798913	EHMT2	Histone-lysine N-methyltransferase EHMT2	Q96KQ7	2	1.01328	0.0851769	0.175946	0.0694752	2.06807e-05	6.46589e-05	0.245053	4.14161e-05	0.000117071	0.228246	0.00031212	0.000482007	0.182803	0.000438507	0.00132514	0.175578	0.000985203	0.0025696	0.158771	0.00966788	0.0131424	0.113328	0.658919	0.816156	-0.0168076	0.118775	0.149711	-0.0622508	0.244047	0.288036
SAP18_O00422	0.135661	-0.370694	-0.551558	0.646776	1.42824	0.547677	0.44206	1.49828	1.36097	-0.457299	-1.58541	-1.77751	-0.542174	-0.307351	-0.467673	SAP18	Histone deacetylase complex subunit SAP18	O00422	2	1.0155	0.0514624	0.12206	0.107012	0.000108566	0.000261861	0.275454	4.24296e-05	0.000119574	0.304467	0.0221685	0.0275458	0.129697	0.00508132	0.00980548	0.168443	0.00170473	0.00404218	0.197456	0.655986	0.683484	0.0226851	0.569859	0.761091	0.029013	0.0120568	0.0183661	-0.145757	0.00399671	0.00658103
MTA2_O94776	-1.68553	-0.788986	-1.30498	0.363944	0.127697	0.739602	1.56241	1.20262	1.37368	-0.538644	-0.747707	-1.07414	0.0802987	0.585778	0.103959	MTA2	Metastasis-associated protein MTA2	O94776	1	1.00882	0.011728	0.0432515	0.0719997	0.0051549	0.0082004	0.0826071	4.29111e-05	0.00012081	0.149476	0.205434	0.228227	-0.0326359	0.671609	0.715469	0.0106074	0.00766991	0.0144376	0.0774767	0.000965363	0.00151674	-0.104636	0.0174381	0.123352	0.0668693	0.000443816	0.000912505	-0.115243	5.94107e-06	1.85611e-05
ZSCAN16_Q9H4T2	1.28534	1.30469	1.53489	0.380018	0.150445	0.672276	0.277637	-0.42605	0.904112	-1.21326	-1.40698	-1.19387	-0.737478	-0.785936	-0.745833	ZSCAN16	Zinc finger and SCAN domain-containing protein 16	Q9H4T2	2	1.0553	0.0601724	0.136587	0.148534	1.73789e-05	5.58105e-05	0.482355	4.33757e-05	0.000121914	0.439373	1.24661e-07	3.89176e-07	0.763314	0.000505663	0.00147387	0.333821	0.00149035	0.0036057	0.290839	1.38259e-06	3.91874e-06	0.61478	0.560673	0.755246	-0.0429815	0.00192115	0.00342957	0.280959	0.000645878	0.00125302
ZFP62_Q8NB50	1.72879	1.98377	1.41309	-0.16982	0.0731137	0.26938	0.145695	-0.157434	0.128527	-0.896284	-0.83304	-1.01091	-0.951714	-0.87256	-0.850593	ZFP62	Zinc finger protein 62 homolog	Q8NB50	2	1.03794	0.891255	0.929193	0.00514444	3.66919e-05	0.000103128	0.229236	4.42202e-05	0.000123831	0.224838	5.69171e-10	4.74366e-09	0.619016	4.56523e-05	0.000275125	0.224091	5.51461e-05	0.000282317	0.219693	6.29357e-10	6.94773e-09	0.613872	0.906947	0.956833	-0.00439795	1.30644e-07	7.18655e-07	0.389781	1.14986e-07	6.07929e-07
ZNF579_Q8NAF0	0.464378	1.17813	0.111132	-0.241518	0.906591	0.652176	0.703121	1.09933	1.42021	-0.597203	-1.06524	-1.63476	-1.29682	-0.6643	-1.03522	ZNF579	Zinc finger protein 579	Q8NAF0	2	1.03942	0.78446	0.856475	0.0250906	0.000958264	0.00178897	0.384824	4.72477e-05	0.000130913	0.543727	0.000463576	0.000699821	0.421218	0.00159834	0.00370521	0.359734	7.38486e-05	0.000346594	0.518636	0.000763169	0.00122098	0.396127	0.10105	0.316721	0.158902	0.692068	0.731605	0.0363932	0.196409	0.236309
FOXP1_Q9H334	1.46024	1.78992	1.30611	-0.013538	0.482594	0.6777	-0.149624	-0.46581	-0.146849	-1.46466	-1.44948	-1.21782	-0.410378	-0.316663	-0.0817494	FOXP1	Forkhead box protein P1	Q9H334	2	1.04402	5.39749e-05	0.00136579	0.273684	4.41658e-07	3.94301e-06	0.434735	4.72801e-05	0.000130959	0.277514	1.3612e-09	9.25949e-09	0.71553	0.00400593	0.00799187	0.161052	0.934716	0.946204	0.00383013	3.68649e-07	1.24579e-06	0.441847	0.00468959	0.0530245	-0.157221	4.22412e-05	0.000110242	0.280795	4.06212e-07	1.79233e-06
TAF6_P49848	0.635465	0.883979	0.586083	1.00586	1.06545	1.00126	0.386222	0.298286	0.658765	-1.15353	-1.8798	-1.52599	-0.990145	-0.4409	-0.531004	TAF6	Transcription initiation factor TFIID subunit 6	P49848	2	1.00921	0.0201103	0.0635616	0.0589148	3.59724e-06	1.62913e-05	0.173117	4.79318e-05	0.000132257	0.13389	1.4553e-05	2.78623e-05	0.151181	0.000206413	0.000744239	0.114202	0.00510132	0.0101627	0.0749757	0.0011906	0.00184577	0.0922661	0.100751	0.316415	-0.0392262	0.340588	0.389714	-0.0219358	0.449379	0.498249
NSD1_Q96L73	-1.60341	-1.14616	-1.39686	0.733331	0.954114	0.903174	0.439919	0.957495	1.29056	-1.20613	-0.849547	-0.417112	0.562604	0.110801	0.667225	NSD1	Histone-lysine N-methyltransferase, H3 lysine-36 and H4 lysine-20 specific	Q96L73	1	1.01254	0.000737581	0.00711414	0.137937	6.21744e-05	0.000162415	0.183151	5.19109e-05	0.000141638	0.186673	0.07459	0.0872866	-0.0605382	0.170956	0.216068	0.045214	0.142341	0.187254	0.0487355	2.87263e-05	5.94995e-05	-0.198475	0.911727	0.960186	0.00352157	3.55087e-06	1.24295e-05	-0.243689	3.05072e-06	1.02763e-05
ETV3_P41162	1.78719	1.47127	1.47651	0.136614	0.498653	0.35353	0.0425814	-0.398864	-0.0247671	-0.904911	-1.64677	-1.20692	-0.764007	-0.414155	-0.405951	ETV3	ETS translocation variant 3	P41162	2	1.05616	0.00216349	0.0139704	0.235806	1.69326e-06	9.64411e-06	0.514818	5.41785e-05	0.000146966	0.366269	2.17711e-09	1.32057e-08	0.92106	0.000598665	0.00168602	0.279011	0.0539553	0.0794528	0.130463	6.97535e-08	2.98674e-07	0.685254	0.0314586	0.172509	-0.148549	1.97909e-05	5.66486e-05	0.406242	7.50251e-07	3.04062e-06
ELF1_P32519	0.761515	1.3949	0.825721	0.640439	0.896322	0.530221	0.123359	0.0368823	0.700173	-1.00338	-2	-1.40971	-0.596325	-0.436764	-0.178935	ELF1	ETS-related transcription factor Elf-1	P32519	2	1.02069	0.00264726	0.0160575	0.172188	7.91487e-06	2.99787e-05	0.334176	5.53779e-05	0.000149717	0.27457	2.08588e-06	4.74505e-06	0.379386	0.00400963	0.00799737	0.161988	0.0454627	0.0682754	0.102381	0.000658167	0.00106393	0.207198	0.219353	0.470161	-0.0596063	0.345312	0.394475	0.0452099	0.0412821	0.0563371
MED6_O75586	-1.61289	-1.30146	-1.77025	0.66886	1.04907	0.340344	0.843586	0.958509	1.50747	-0.119613	-0.87389	-0.253588	0.0196497	0.354641	0.189564	MED6	Mediator of RNA polymerase II transcription subunit 6	O75586	1	1.02538	0.0361769	0.0959654	0.0983783	0.000967208	0.00180329	0.179561	6.038e-05	0.000161391	0.247537	0.000709995	0.00104883	-0.18674	0.0757998	0.104478	0.081183	0.00370201	0.00770442	0.149159	1.52138e-05	3.35111e-05	-0.285119	0.12996	0.362015	0.0679759	1.09762e-06	4.45895e-06	-0.366302	1.65427e-07	8.29703e-07
ZGPAT_Q8N5A5	1.72686	1.77498	1.62498	-0.164522	0.090406	0.330189	-0.0355656	-0.171121	0.0735294	-0.802341	-1.03756	-1.40817	-0.650565	-0.614584	-0.736518	ZGPAT	Zinc finger CCCH-type with G patch domain-containing protein	Q8N5A5	2	1.02647	0.0353886	0.0945609	0.071147	1.95951e-05	6.184e-05	0.200023	6.13674e-05	0.000163614	0.177805	1.14511e-09	8.09773e-09	0.478055	0.000986257	0.00250697	0.128876	0.00385907	0.00796561	0.106658	7.78634e-09	4.95553e-08	0.406908	0.47518	0.698388	-0.022218	6.10856e-07	2.69811e-06	0.278032	2.59468e-07	1.21844e-06
SF3B3_Q15393	-0.167364	-0.153013	-0.328577	-0.874146	-1.35035	-0.3138	-0.224495	-0.844004	-1.73356	0.70945	1.79485	1.45261	0.457942	1.01369	0.560761	SF3B3	Splicing factor 3B subunit 3	Q15393	4	1.01698	0.119443	0.224986	-0.0996587	9.21888e-05	0.000227721	-0.336346	6.36003e-05	0.000168127	-0.350004	0.00161946	0.00228465	-0.238509	0.00171348	0.00392232	-0.236687	0.00112491	0.00286463	-0.250346	0.0373346	0.0469603	-0.13885	0.822536	0.911746	-0.0136587	0.125708	0.157882	0.0978369	0.0850555	0.109644
CARM1_Q86X55	-0.938542	-1.25547	-0.917028	-0.618707	-0.612801	-0.754852	-0.573926	-0.0231794	-0.506458	0.530214	2	1.54888	0.548514	0.65371	0.71253	CARM1	Histone-arginine methyltransferase CARM1	Q86X55	4	1.0458	0.023375	0.0703057	-0.263729	1.45996e-05	4.844e-05	-0.697569	6.40392e-05	0.000169127	-0.599394	2.64192e-06	5.87162e-06	-0.822645	0.00103258	0.00260422	-0.433841	0.006183	0.0119741	-0.335665	0.000122277	0.000223412	-0.558916	0.354914	0.599539	0.0981753	0.243523	0.287256	-0.125076	0.0485687	0.0655147
SS18_Q15532	0.514967	0.343737	0.62009	0.864641	1.28489	1.17593	0.831967	0.30761	0.617655	-0.200896	-1.32939	-1.32962	-1.03397	-1.13409	-1.53353	SS18	Protein SSXT	Q15532	2	1.05669	0.306101	0.446297	-0.114968	3.48902e-06	1.59544e-05	0.844875	6.52738e-05	0.000171955	0.630666	0.000116109	0.000191074	0.592633	8.83897e-07	3.71693e-05	0.959843	1.27089e-05	9.70923e-05	0.745635	2.14668e-05	4.57025e-05	0.707602	0.069092	0.263239	-0.214209	0.0364777	0.0506946	-0.252241	0.729983	0.764375
ZNF32_P17041	1.76576	1.94234	1.82995	-0.26493	-0.116023	-0.553282	-0.133929	-0.312452	0.0312822	-0.923114	-0.961791	-0.771892	-0.757677	-0.325583	-0.448662	ZNF32	Zinc finger protein 32	P17041	2	1.12961	0.0123733	0.0449214	0.23029	0.000689199	0.00133103	0.352651	6.93423e-05	0.000181027	0.458931	3.23483e-11	5.44605e-10	1.67769	0.14588	0.187191	0.122361	0.0128721	0.0225995	0.228641	1.95411e-10	2.85504e-09	1.4474	0.201903	0.449043	0.10628	5.68424e-10	8.49703e-09	1.32504	1.55113e-09	1.73118e-08
NCOR2_Q9Y618	0.885608	1.12041	1.58805	0.19164	-0.158093	0.0546552	0.120901	1.43618	0.836911	-1.43383	-0.739531	-0.989709	-1.27245	-0.664328	-0.976408	NCOR2	Nuclear receptor corepressor 2	Q9Y618	2	1.01676	0.798912	0.865951	0.012163	0.00510172	0.00812658	0.158258	7.25528e-05	0.000188297	0.270493	1.0717e-05	2.11099e-05	0.328908	0.00834945	0.0151044	0.146095	0.000111013	0.000470307	0.25833	1.5685e-05	3.44046e-05	0.316745	0.0326285	0.176505	0.112236	0.0030969	0.00530203	0.17065	0.2342	0.277466
NR4A3_Q92570	-1.86577	-1.88095	-1.7033	0.293563	0.684436	0.891085	0.961931	0.983526	0.730194	0.316267	-0.0612089	-0.0735332	0.359942	0.194234	0.169581	NR4A3	Nuclear receptor subfamily 4 group A member 3	Q92570	3	1.10264	0.231298	0.364224	0.0915167	0.00189213	0.00331162	0.284822	7.26283e-05	0.000188434	0.420953	1.12658e-08	5.03425e-08	-0.950479	0.0202389	0.0326787	0.193305	0.000618989	0.00176815	0.329436	3.80372e-09	2.81488e-08	-1.042	0.0848035	0.288939	0.13613	4.95983e-10	7.67357e-09	-1.2353	1.39917e-10	2.5948e-09
ZFP92_A6NM28	-0.503735	-1.24923	-0.55269	0.637504	0.38417	1.28371	1.03135	1.01104	2	-0.543908	-0.529649	-0.306344	-1.17197	-0.969155	-0.586409	ZFP92	Zinc finger protein 92 homolog	A6NM28	1	1.03102	0.179734	0.303392	-0.0903781	0.00199934	0.00348764	0.247152	7.2716e-05	0.000188551	0.368023	0.347485	0.375414	-0.062085	0.000160382	0.000624069	0.33753	8.39952e-06	7.3658e-05	0.458401	0.66404	0.691362	0.0282931	0.0806238	0.281865	0.120871	0.000343766	0.00072326	-0.309237	1.60344e-05	4.46783e-05
ZNF564_Q8TBZ8	1.49906	1.18506	1.31268	-0.243221	-0.0454372	-1.14213	-0.0430951	0.547318	1.12735	-1.70417	-1.07209	-1.21693	-0.151987	0.227144	-0.279567	ZNF564	Zinc finger protein 564	Q8TBZ8	2	1.03629	0.0019886	0.0131857	0.224917	0.0213084	0.0300864	0.152114	7.42698e-05	0.000191687	0.333908	2.16595e-06	4.9086e-06	0.474318	0.231082	0.281758	-0.0728026	0.0829053	0.116411	0.108991	0.000914428	0.00144157	0.249401	0.00808114	0.0750162	0.181794	0.00010334	0.000245104	0.322204	0.0310837	0.0434283
PRR12_Q9ULL5	1.05844	1.30413	1.00378	0.64275	0.321979	0.132146	-0.215378	0.202763	0.82861	-1.59427	-1.95637	-1.39875	0.464964	-0.345312	-0.449473	PRR12	Proline-rich protein 12	Q9ULL5	2	1.01549	0.000524838	0.00560249	0.150711	4.77978e-05	0.00012924	0.197257	7.49157e-05	0.000193057	0.188093	1.85713e-06	4.27563e-06	0.271297	0.17794	0.224019	0.0465453	0.273103	0.331839	0.0373817	0.00283911	0.00415891	0.120586	0.78331	0.891905	-0.0091636	0.0415298	0.0571392	0.0740404	0.0246863	0.0351508
KMT2C_Q8NEZ4	1.31096	1.41472	1.48288	0.187056	0.590186	0.773108	0.338739	-0.0806654	0.0819634	-0.673797	-1.51176	-1.50982	-0.682201	-0.805546	-0.915837	KMT2C	Histone-lysine N-methyltransferase 2C	Q8NEZ4	2	1.02427	0.0888409	0.181285	0.0705233	5.63564e-06	2.28941e-05	0.286383	7.55608e-05	0.000194541	0.220307	6.18276e-08	2.12006e-07	0.431504	9.13154e-05	0.000431186	0.21586	0.00188405	0.00438324	0.149784	4.65291e-07	1.51861e-06	0.360981	0.108469	0.327434	-0.0660754	0.00236341	0.00414424	0.145122	0.000111595	0.000253998
ZSCAN29_Q8IWY8	0.770823	0.786193	0.363432	-0.104809	0.720722	0.943169	0.30267	1.2836	1.29747	-1.58095	-1.14922	-0.788462	-1.18979	-1.36888	-0.28596	ZSCAN29	Zinc finger and SCAN domain-containing protein 29	Q8IWY8	2	1.02343	0.55646	0.677511	0.0374988	0.000593566	0.00116726	0.282498	7.83748e-05	0.000200862	0.356195	0.000335261	0.000515943	0.302603	0.00178149	0.00405041	0.245	0.000214357	0.000772549	0.318697	0.00098329	0.00154247	0.265104	0.257026	0.507465	0.073697	0.751312	0.785242	0.0201045	0.404041	0.453305
ZNF655_Q8N720	1.7351	1.64353	1.28233	-0.0839562	0.38733	-0.0325644	-0.245903	0.286128	0.703892	-0.729023	-1.36135	-1.2906	-0.699824	-0.930975	-0.664107	ZNF655	Zinc finger protein 655	Q8N720	2	1.04407	0.156019	0.272669	0.0934794	0.000237882	0.000521651	0.314313	7.93205e-05	0.000202976	0.355051	6.92613e-08	2.33962e-07	0.692177	0.00363815	0.00737018	0.220833	0.00107458	0.0027565	0.261571	3.58243e-07	1.21453e-06	0.598698	0.522621	0.730174	0.040738	4.40297e-05	0.000114615	0.377864	0.000127652	0.000286662
ZNF574_Q6ZN55	1.71687	1.86659	1.60387	-0.126208	-0.11246	0.0207658	-0.0365151	0.0443978	0.190517	-0.674761	-0.442126	-0.700284	-1.11173	-1.26726	-0.971662	ZNF574	Zinc finger protein 574	Q6ZN55	2	1.04055	0.000876307	0.00777387	-0.129633	0.000627113	0.00122665	0.135194	8.38297e-05	0.000213216	0.170386	7.69286e-11	1.02442e-09	0.592125	9.41418e-07	3.75726e-05	0.264827	2.35762e-07	6.28075e-06	0.300019	6.81071e-12	2.80474e-10	0.721758	0.261081	0.511625	0.0351921	1.75993e-09	2.10315e-08	0.456931	4.56884e-09	4.22253e-08
ATF7_P17544	1.44595	1.51791	1.31021	0.1978	0.489648	0.744661	0.281672	-0.325688	0.271899	-0.786125	-1.43454	-1.54226	-1.05716	-0.516602	-0.597382	ATF7	Cyclic AMP-dependent transcription factor ATF-7	P17544	2	1.03858	0.0415462	0.105511	0.130497	6.31525e-06	2.50493e-05	0.425898	8.47731e-05	0.000215355	0.327173	5.17563e-08	1.82544e-07	0.658887	0.000213157	0.000762971	0.295401	0.00477244	0.00958939	0.196676	6.26126e-07	1.95542e-06	0.52839	0.110482	0.331366	-0.0987246	0.00146728	0.00268203	0.232989	7.45671e-05	0.000177512
KDM2A_Q9Y2K7	0.47108	0.665062	0.395359	0.326369	0.566365	0.382625	1.01388	0.961647	1.64894	-1.60749	-0.416232	-0.630435	-1.38178	-1.17406	-1.22132	KDM2A	Lysine-specific demethylase 2A	Q9Y2K7	2	1.0087	0.328975	0.470473	-0.026101	0.00371643	0.00606601	0.0913298	8.65546e-05	0.000219152	0.145928	0.00240795	0.00332335	0.097283	0.000575232	0.00162766	0.117431	1.77318e-05	0.000122605	0.172029	0.000381997	0.000641575	0.123384	0.0541162	0.231363	0.0545978	0.820538	0.846328	0.00595326	0.0816646	0.105711
ZNF518B_Q9C0D4	1.40555	1.88488	1.97358	-0.146892	-0.179607	0.0381199	-0.206856	-0.269204	0.268838	-0.818259	-1.25907	-1.12111	-0.52986	-0.535374	-0.504736	ZNF518B	Zinc finger protein 518B	Q9C0D4	2	1.05178	0.00899602	0.0362299	0.145363	0.000113184	0.000270978	0.259763	8.79017e-05	0.000222094	0.267007	9.85944e-10	7.22767e-09	0.75539	0.0309998	0.0475496	0.1144	0.0232739	0.037929	0.121644	1.24817e-08	7.1723e-08	0.610027	0.880206	0.942229	0.00724436	1.37572e-07	7.51458e-07	0.495627	1.62574e-07	8.17834e-07
ZNF45_Q02386	1.88888	1.72081	1.40028	-0.234243	-0.281097	-0.678641	0.474842	-0.266376	0.729512	-1.02507	-1.0807	-0.82095	-0.474755	-0.511223	-0.841271	ZNF45	Zinc finger protein 45	Q02386	2	1.05636	0.132134	0.241475	0.106996	0.0252934	0.0352698	0.168624	8.9029e-05	0.000224672	0.376098	4.39014e-08	1.58767e-07	0.77237	0.371094	0.429061	0.0616275	0.00147331	0.00357829	0.269102	2.40515e-07	8.62384e-07	0.665374	0.00839152	0.076545	0.207475	7.09379e-07	3.06716e-06	0.603747	5.45583e-05	0.000133667
MAX_P61244	0.707015	0.228858	0.47646	0.357201	1.39839	1.32703	0.105498	0.443537	0.993678	-1.35103	-2	-0.91624	-0.667974	-0.434468	-0.520734	MAX	Protein max	P61244	2	1.02031	0.0206925	0.0649376	0.132263	9.71098e-06	3.51344e-05	0.355241	9.1296e-05	0.000229634	0.282275	0.00011187	0.00018447	0.276097	0.00069999	0.00190743	0.222979	0.010586	0.0189744	0.150012	0.0133759	0.0178621	0.143834	0.169031	0.410455	-0.0729665	0.138296	0.172429	-0.0791443	0.903617	0.917709
ZNF615_Q8N8J6	1.40823	1.52082	1.83692	-0.506473	0.324939	-0.121813	-0.0288462	0.0291666	0.892973	-1.13253	-1.31702	-0.847337	-0.629582	-0.698531	-0.730906	ZNF615	Zinc finger protein 615;Zinc finger protein 287	Q8N8J6	2	1.07409	0.120199	0.225905	0.140518	0.00152457	0.0027193	0.339814	9.15894e-05	0.000230234	0.475652	9.60655e-08	3.09807e-07	0.915261	0.0349057	0.0528365	0.199296	0.00168911	0.00401152	0.335134	6.25132e-07	1.95377e-06	0.774743	0.131866	0.364889	0.135837	1.45398e-05	4.32693e-05	0.575447	0.000186775	0.000403573
JADE1_Q6IE81	1.49989	1.60462	1.61859	-0.0455625	0.553617	0.329009	0.431733	-0.369657	-0.0587583	-1.32258	-1.22533	-1.0469	-0.968441	-0.617588	-0.382634	JADE1	Protein Jade-1	Q6IE81	2	1.04239	0.0247778	0.0731408	0.127476	1.22012e-05	4.20263e-05	0.347419	9.2083e-05	0.000231198	0.282061	1.1532e-08	5.14227e-08	0.65205	0.000781825	0.00208247	0.219944	0.00891025	0.0163868	0.154585	1.42522e-07	5.47725e-07	0.524574	0.214656	0.464774	-0.0653581	4.46218e-05	0.000115915	0.30463	6.401e-06	1.98066e-05
ZNF275_Q9NSD4	1.40028	1.75593	1.72076	-0.110778	0.271005	0.111369	-0.0886698	0.0175452	0.600902	-0.629296	-1.08664	-0.93403	-0.952216	-1.12851	-0.947658	ZNF275	Zinc finger protein 275	Q9NSD4	2	1.03866	0.515221	0.642001	-0.0306784	0.000202049	0.0004518	0.236851	9.41834e-05	0.000235137	0.257782	8.98245e-09	4.1688e-08	0.61021	6.66696e-05	0.000348316	0.26753	3.24344e-05	0.00019028	0.28846	5.03298e-09	3.50197e-08	0.640888	0.655572	0.814111	0.0209308	2.31399e-06	8.55604e-06	0.373359	4.26405e-06	1.3831e-05
ZNF133_P52736	1.64071	1.81105	1.62085	0.0101095	0.0739628	0.127759	-0.250933	0.0683031	0.300891	-0.725189	-0.613062	-0.710986	-1.09222	-1.30974	-0.951493	ZNF133	Zinc finger protein 133	P52736	2	1.06926	0.00510623	0.0249694	-0.150312	6.35783e-05	0.000165619	0.260589	9.42707e-05	0.000235285	0.249805	1.77467e-10	1.96429e-09	0.820794	5.80546e-07	3.0293e-05	0.410901	7.78187e-07	1.39393e-05	0.400117	2.28345e-11	6.07065e-10	0.971106	0.812022	0.906647	-0.0107839	1.696e-08	1.30837e-07	0.560206	1.35669e-08	1.0222e-07
BRD3_Q15059	1.5297	1.76056	1.75926	-0.328978	-0.363926	-0.872294	-0.0117362	0.196158	0.344086	-1.67444	-0.906528	-0.670347	-0.349146	-0.317996	-0.0943747	BRD3	Bromodomain-containing protein 3	Q15059	2	1.04459	0.00284739	0.0168249	0.246727	0.0270167	0.0374595	0.167086	9.66956e-05	0.000240195	0.374562	2.2366e-08	8.90084e-08	0.822572	0.254949	0.307425	-0.0796407	0.0785795	0.11093	0.127835	1.25484e-06	3.61023e-06	0.575845	0.00863542	0.0776725	0.207476	3.00468e-07	1.46248e-06	0.655486	1.72922e-05	4.7834e-05
FOXP3_Q9BZS1	1.88843	1.91209	1.60368	-0.442923	-0.155663	-0.373918	-0.523152	-1.23036	-1.00528	0.117629	0.042831	-0.163532	-0.771406	-0.506552	-0.391874	FOXP3	Forkhead box protein P3;Forkhead box protein P3, C-terminally processed;Forkhead box protein P3 41 kDa form	Q9BZS1	4	1.12051	0.00503306	0.0247289	-0.308961	0.0708784	0.0912706	-0.1797	9.6835e-05	0.00024047	-0.510818	8.23202e-08	2.69829e-07	1.00233	0.1801	0.225925	0.129261	0.0457836	0.0686468	-0.201857	3.56823e-09	2.67889e-08	1.31129	0.00318299	0.0413936	-0.331118	1.21551e-08	1.00015e-07	1.18203	6.43542e-10	8.56798e-09
ENY2_Q9NPA8	0.323684	0.696326	0.318176	0.869224	1.02166	1.50062	1.04825	-0.189529	0.666898	-0.961131	-1.31648	-1.67677	-1.31158	-0.482377	-0.506997	ENY2	Transcription and mRNA export factor ENY2	Q9NPA8	2	1.02602	0.115427	0.219339	0.105099	5.44726e-06	2.2334e-05	0.466936	9.74651e-05	0.000241892	0.348332	0.000133867	0.000218479	0.336418	6.84429e-05	0.000354931	0.361837	0.00189462	0.00440184	0.243233	0.00270758	0.00398291	0.231319	0.0794294	0.279667	-0.118604	0.0565107	0.0756567	-0.130518	0.85101	0.872189
ZNF710_Q8N1W2	0.673217	1.11529	1.08748	-1.2388	-1.2591	-0.298591	-0.597258	-1.30579	-1.42732	0.0686743	1.38413	1.28487	0.299764	0.359786	-0.14636	ZNF710	Zinc finger protein 710	Q8N1W2	4	1.03556	0.0613706	0.138372	-0.192279	0.000223329	0.000493734	-0.47836	9.77197e-05	0.000242452	-0.524508	0.900375	0.910454	0.0119557	0.00951406	0.0168802	-0.286081	0.00374496	0.00777593	-0.332229	0.0487545	0.0600567	0.204235	0.630469	0.799483	-0.0461477	0.000179697	0.000403861	0.490316	7.93213e-05	0.000187321
ZNF81_P51508	-0.637754	0.573591	-1.36597	1.2916	0.890581	0.559081	1.04122	1.30129	1.27792	-1.08245	-0.849522	-0.525712	-0.873259	-0.783359	-0.817258	ZNF81	Zinc finger protein 81;Zinc finger protein 175	P51508	1	1.05618	0.988337	0.992828	-0.00159712	0.000391655	0.000807546	0.512725	9.89881e-05	0.000245309	0.599428	0.361949	0.390438	0.101338	0.00038155	0.00118631	0.514322	9.6594e-05	0.000422209	0.601025	0.354688	0.386828	0.102935	0.433314	0.663935	0.0867034	0.0021723	0.00383676	-0.411387	0.000498321	0.000986891
ZSCAN2_Q7Z7L9	1.37853	1.93219	1.38002	-0.142627	0.173416	0.405583	0.472975	-0.0329165	0.269188	-0.652174	-0.893132	-0.871538	-0.937533	-1.3043	-1.17767	ZSCAN2	Zinc finger and SCAN domain-containing protein 2	Q7Z7L9	2	1.06468	0.0968222	0.192886	-0.108458	0.000224983	0.000496867	0.308632	9.91722e-05	0.000245548	0.338148	1.53998e-08	6.49139e-08	0.768825	1.30494e-05	0.00013402	0.41709	6.48138e-06	6.28342e-05	0.446607	3.24454e-09	2.49381e-08	0.877283	0.633681	0.801016	0.0295168	4.74399e-06	1.60186e-05	0.460193	9.41994e-06	2.79438e-05
UBAP2L_Q14157	-1.1387	-1.67036	-1.40493	0.778263	1.3381	1.13757	0.746664	0.728184	1.39143	-0.0490332	-0.953615	-0.441828	-0.221857	0.0221218	-0.262018	UBAP2L	Ubiquitin-associated protein 2-like	Q14157	1	1.02227	0.226747	0.359052	0.05911	4.56652e-05	0.000124597	0.282605	0.000102411	0.000252526	0.259288	0.00352353	0.00476822	-0.166583	0.000378748	0.00117978	0.223495	0.000926123	0.00244665	0.200178	0.000348708	0.000589554	-0.225693	0.624759	0.795367	-0.0233171	3.60793e-07	1.72217e-06	-0.449189	6.51734e-07	2.69317e-06
PA2G4_Q9UQ80	-1.62662	-1.81986	-1.83624	0.0802259	0.118417	0.222929	-0.300634	0.128181	0.0864822	1.03646	0.911151	1.19285	0.603715	0.41348	0.789457	PA2G4	Proliferation-associated protein 2G4	Q9UQ80	3	1.01556	0.0390769	0.101198	-0.0545227	0.000460147	0.000929924	-0.111141	0.000103069	0.000253998	-0.131888	3.1657e-09	1.79592e-08	-0.344318	0.0331934	0.0504355	-0.0566185	0.00637008	0.0122995	-0.0773656	2.40987e-08	1.23749e-07	-0.289795	0.397225	0.635775	-0.0207471	2.8964e-07	1.41469e-06	-0.233177	8.14216e-07	3.27283e-06
RREB1_Q92766	1.27763	1.08464	1.90623	-0.0425155	-0.0033534	0.352038	0.161075	0.734935	0.433233	-1.57951	-0.504111	-1.34457	-1.0387	-0.648741	-0.788274	RREB1	Ras-responsive element-binding protein 1	Q92766	2	1.03075	0.286191	0.424861	0.0604222	0.000826776	0.00157002	0.236896	0.000104442	0.000256931	0.301797	7.87995e-07	1.98917e-06	0.488253	0.00655406	0.0122439	0.176474	0.00071252	0.00198011	0.241374	3.27626e-06	8.46888e-06	0.427831	0.253623	0.504677	0.0649005	0.000512987	0.00104147	0.251357	0.00462795	0.00754845
ZZZ3_Q8IYH5	1.73602	1.74763	1.82312	0.0381224	0.106296	0.222312	-0.0492792	-0.348044	-0.245155	-0.610946	-1.01647	-1.01502	-0.749961	-0.717498	-0.921123	ZZZ3	ZZ-type zinc finger-containing protein 3	Q8IYH5	2	1.04619	0.493303	0.622913	0.0261202	1.74961e-06	9.87313e-06	0.30963	0.000105216	0.000258381	0.205787	2.01425e-11	3.90801e-10	0.817939	4.46441e-06	7.73309e-05	0.28351	0.000348474	0.00111909	0.179667	2.9971e-11	7.34071e-10	0.791819	0.0153106	0.112927	-0.103843	6.26762e-09	5.85047e-08	0.508309	6.82067e-10	8.91143e-09
SNAPC5_O75971	-0.626888	-0.40737	-0.480924	0.846929	1.44187	1.43406	1.09834	0.232709	1.36522	-0.190898	-1.4932	-1.24151	-0.730551	-0.386211	-0.861586	SNAPC5	snRNA-activating protein complex subunit 5	O75971	1	1.03838	0.36804	0.507119	0.0748117	2.18866e-05	6.76888e-05	0.525078	0.000108299	0.000265023	0.444	0.188591	0.210322	0.111391	9.52235e-05	0.00044369	0.450266	0.000537108	0.00157111	0.369188	0.655778	0.683353	0.0365796	0.330659	0.576919	-0.081078	0.000204265	0.000452897	-0.413686	0.00122424	0.0022368
TBL1XR1_Q9BZK7	-1.41139	-1.10242	-1.42193	-0.36366	-0.658864	-0.406788	0.0695549	-0.153218	-0.869871	0.588534	1.5493	1.34511	0.913316	0.871397	1.05093	TBL1XR1	F-box-like/WD repeat-containing protein TBL1XR1	Q9BZK7	3	1.0231	0.434445	0.569654	-0.037868	4.21832e-05	0.000116363	-0.287375	0.000109688	0.000268031	-0.259541	5.80742e-07	1.51704e-06	-0.434005	0.000156685	0.000613064	-0.249507	0.000435429	0.00133554	-0.221673	1.57486e-06	4.40106e-06	-0.396137	0.563394	0.757351	0.0278339	0.0083348	0.0131103	-0.14663	0.0027212	0.00464367
ZNF567_Q8N184	1.30442	1.42017	1.21533	-0.454131	0.131487	0.206928	0.130308	0.700715	1.2538	-1.40492	-0.704838	-0.672508	-1.20343	-1.3063	-0.617029	ZNF567	Zinc finger protein 567	Q8N184	2	1.04007	0.70263	0.795165	-0.0306197	0.0101307	0.0151842	0.237014	0.000112506	0.000274142	0.432607	4.6954e-06	9.92852e-06	0.597495	0.00483564	0.00941465	0.267634	5.96014e-05	0.000297335	0.463227	2.77106e-06	7.26809e-06	0.628115	0.0274051	0.159329	0.195593	0.000546161	0.00109926	0.360481	0.0562076	0.0748692
ZNF274_Q96GC6	1.0014	1.22789	0.849361	0.297391	0.352039	0.0983278	0.947729	0.479193	0.951834	-0.877518	-0.777471	-0.0224091	-1.41369	-1.9378	-1.17627	ZNF274	Neurotrophin receptor-interacting factor homolog	Q96GC6	2	1.03558	0.00210315	0.0137038	-0.20337	0.0062011	0.00971748	0.173032	0.000117927	0.00028567	0.289402	2.61056e-05	4.76872e-05	0.339338	9.22567e-06	0.000111969	0.376402	5.19044e-07	1.06918e-05	0.492772	1.76131e-07	6.59687e-07	0.542709	0.0465488	0.213722	0.11637	0.00789634	0.0124988	0.166306	0.361336	0.410048
MED26_O95402	-0.233373	-0.728965	-0.594299	1.0094	1.43019	1.83711	0.226309	0.669367	1.07697	-0.46025	-1.457	-1.35344	-0.292147	-0.755205	-0.374668	MED26	Mediator of RNA polymerase II transcription subunit 26	O95402	2	1.01987	0.0762727	0.162384	0.0840519	3.27766e-06	1.52299e-05	0.343152	0.00012011	0.000290707	0.238395	0.0973987	0.112319	0.0779314	5.54004e-05	0.000312152	0.2591	0.00376173	0.00780688	0.154343	0.890359	0.901411	-0.00612051	0.0322371	0.174998	-0.104757	4.43408e-05	0.000115248	-0.26522	0.00288875	0.00490306
XPA_P23025	1.58649	1.62503	1.35099	0.0194351	0.593809	-0.103465	-0.412498	0.227235	0.592193	-1.28147	-1.61254	-0.99936	-0.532899	-0.553719	-0.499223	XPA	DNA repair protein complementing XP-A cells	P23025	2	1.02529	0.0118759	0.0436629	0.122763	9.69047e-05	0.000237208	0.234252	0.000120297	0.000291075	0.22878	1.05371e-07	3.36457e-07	0.449861	0.0197683	0.0319987	0.111489	0.0252693	0.0408528	0.106017	3.52636e-06	9.02649e-06	0.327098	0.897834	0.951758	-0.00547161	0.000204445	0.000453112	0.215609	0.000163745	0.000359264
BAZ2A_Q9UIF9	-1.84638	-1.25374	-2	0.22644	0.26181	0.64273	1.04041	1.08702	1.2507	-0.171264	-0.0363777	-0.123187	0.15263	0.42591	0.403507	BAZ2A	Bromodomain adjacent to zinc finger domain protein 2A	Q9UIF9	3	1.01841	0.076173	0.162254	0.0543582	0.0515126	0.0681401	0.0605247	0.000124076	0.000298843	0.153565	9.65458e-06	1.91564e-05	-0.19996	0.829991	0.857024	0.00616644	0.00390827	0.00805135	0.0992072	7.50049e-07	2.293e-06	-0.254319	0.00591194	0.0614681	0.0930408	5.75978e-07	2.56836e-06	-0.260485	1.77358e-08	1.28006e-07
ATF1_P18846	1.39355	1.52212	1.696	0.130636	0.579551	0.357875	0.15631	-0.0701656	0.119505	-0.611555	-1.03387	-1.5385	-1.12254	-0.680762	-0.898152	ATF1	Cyclic AMP-dependent transcription factor ATF-1	P18846	2	1.03872	0.451926	0.585449	0.0408166	1.42434e-05	4.7465e-05	0.359713	0.000125226	0.000301181	0.286754	1.81536e-08	7.43944e-08	0.659498	4.65095e-05	0.000277933	0.318896	0.000474627	0.0014266	0.245937	3.81649e-08	1.80126e-07	0.618681	0.189373	0.435972	-0.0729591	8.32851e-05	0.000201367	0.299785	9.92882e-06	2.92836e-05
ZNF616_Q08AN1	1.00907	1.38265	0.82411	-1.35434	-0.785952	-1.08708	-0.863222	-1.08061	-0.964029	-0.0991968	1.22845	1.45629	0.0172005	-0.176959	0.493615	ZNF616	Zinc finger protein 616	Q08AN1	4	1.03317	0.0442933	0.109928	-0.172325	7.46188e-05	0.000189731	-0.44487	0.000125559	0.000301721	-0.420418	0.542786	0.570922	0.0482364	0.00385251	0.00772802	-0.272545	0.00701364	0.01337	-0.248093	0.0137936	0.0183878	0.220561	0.756358	0.877065	0.024452	2.78544e-05	7.63474e-05	0.493106	4.55918e-05	0.000113824
ZNF628_Q5EBL2	0.609078	1.09657	1.02626	0.329463	0.773418	1.01733	0.611829	0.227097	0.947633	-1.12208	-0.398362	-0.984302	-1.39369	-1.70501	-1.03523	ZNF628	Zinc finger protein 628	Q5EBL2	2	1.03542	0.0602462	0.136678	-0.118295	6.43424e-05	0.000167298	0.335818	0.000128482	0.000308306	0.311592	1.93149e-05	3.62035e-05	0.380234	3.10922e-06	6.56295e-05	0.454114	5.53139e-06	5.6124e-05	0.429887	1.14084e-06	3.32669e-06	0.498529	0.679547	0.829998	-0.0242264	0.452546	0.502822	0.0444155	0.253006	0.297961
MYBL2_P10244	-0.92701	-1.86571	-1.41208	0.581264	0.694023	0.147687	0.847187	1.06123	2	-0.356646	-0.541268	-0.300119	0.162632	-0.182534	-0.00876148	MYBL2	Myb-related protein B	P10244	1	1.02237	0.245284	0.379631	0.0554369	0.0175778	0.0252473	0.124255	0.000130963	0.000313364	0.24683	0.00821431	0.010694	-0.142543	0.155006	0.197634	0.0688185	0.00110345	0.00282024	0.191393	0.000848217	0.00134476	-0.19798	0.0188445	0.129765	0.122574	6.38559e-05	0.000159279	-0.266799	1.3609e-06	5.0723e-06
VEZF1_Q14119	0.869106	0.723066	0.827457	0.819136	1.26202	1.37206	0.71577	-0.277418	-0.364513	-1.35951	-1.16946	-1.62679	-0.823688	-0.766614	-0.200636	VEZF1	Vascular endothelial zinc finger 1	Q14119	2	1.06104	0.0101455	0.0392593	0.348103	3.34077e-07	3.30186e-06	1.12005	0.00013559	0.00032309	0.622601	1.66135e-06	3.87264e-06	0.967904	1.74884e-05	0.00015849	0.771946	0.0337073	0.0525493	0.274497	0.000141214	0.000255566	0.6198	0.000901215	0.0180695	-0.497449	0.210022	0.251769	-0.152146	0.0106239	0.0161045
CTCF_P49711	1.57279	1.81701	1.40917	-0.279565	0.164251	0.1381	-0.205883	0.0955708	0.793762	-1.32207	-1.03723	-0.8275	-0.894617	-0.947349	-0.476431	CTCF	Transcriptional repressor CTCF	P49711	2	1.03623	0.249695	0.384861	0.0777268	0.0006985	0.00134682	0.287274	0.000141907	0.00033639	0.346407	7.48527e-08	2.48946e-07	0.714766	0.00654707	0.0122356	0.209547	0.00117867	0.00297179	0.26868	2.76351e-07	9.68151e-07	0.637039	0.375799	0.617101	0.0591327	1.92724e-05	5.54099e-05	0.427492	8.08729e-05	0.000190221
RBSN_Q9H1K0	1.73673	1.788	1.59835	-0.179525	0.168337	0.344461	-0.0303453	-0.137362	-0.127718	-0.596307	-1.27746	-1.30397	-0.555946	-0.739564	-0.687686	RBSN	Rabenosyn-5	Q9H1K0	2	1.04413	0.0447631	0.110572	0.106715	2.19464e-05	6.77838e-05	0.313658	0.000142011	0.000336541	0.257493	1.49509e-09	9.82804e-09	0.741559	0.000896082	0.00232417	0.206943	0.00797844	0.0149214	0.150778	9.45696e-09	5.78224e-08	0.634844	0.262489	0.513318	-0.0561652	8.50959e-07	3.56424e-06	0.427901	2.15964e-07	1.0425e-06
MED8_Q96G25	0.1839	0.00796087	1.31879	0.286553	1.01621	0.703918	0.264456	1.34841	1.18034	-1.23823	-1.33999	-1.46497	-0.458375	-0.820715	-0.988257	MED8	Mediator of RNA polymerase II transcription subunit 8	Q96G25	2	1.0092	0.189503	0.31469	0.0423817	0.000435866	0.00088597	0.144384	0.000151415	0.000356312	0.163155	0.000870858	0.00126927	0.132546	0.00557589	0.010651	0.102003	0.0017633	0.00415176	0.120773	0.0116165	0.0156144	0.0901646	0.54991	0.747419	0.0187709	0.704884	0.74291	-0.011838	0.335312	0.383666
MED9_Q9NWA0	-0.0323185	0.619637	0.223355	0.558324	1.05949	1.4222	0.717743	0.66285	1.0987	-0.18616	-1.32145	-1.0218	-0.917592	-1.19272	-1.69027	MED9	Mediator of RNA polymerase II transcription subunit 9	Q9NWA0	2	1.02974	0.199477	0.327178	-0.0928958	5.72723e-05	0.000151113	0.407009	0.000152345	0.000358302	0.366031	0.00368128	0.00497449	0.24409	7.47351e-06	0.000101103	0.499904	1.78043e-05	0.000123005	0.458927	0.000314085	0.000534027	0.336986	0.560822	0.755284	-0.0409773	0.0342238	0.0478791	-0.162919	0.0996357	0.126671
CENPT_Q96BT3	1.52646	1.6747	2	-0.040271	-0.130956	-0.0208829	-0.272905	-0.0990614	0.0911958	-1.06022	-0.954574	-0.882816	-0.587632	-0.838696	-0.546982	CENPT	Centromere protein T	Q96BT3	2	1.03476	0.0832031	0.172827	0.0630395	0.000114282	0.000273294	0.184521	0.000154436	0.000362812	0.178474	5.71398e-10	4.7575e-09	0.562083	0.00323862	0.00668001	0.121482	0.00454904	0.00920878	0.115435	2.37806e-09	1.98684e-08	0.499043	0.859609	0.930375	-0.00604685	6.26332e-08	3.87468e-07	0.377561	5.21643e-08	3.12577e-07
MED1_Q15648	0.590476	0.300622	0.0166669	0.133869	1.11302	0.587325	0.275809	1.35747	1.79656	-1.08884	-1.59069	-1.062	-0.802817	-0.816778	-0.810707	MED1	Mediator of RNA polymerase II transcription subunit 1	Q15648	2	1.00747	0.348698	0.48893	0.0269275	0.00125114	0.00227212	0.114505	0.000155608	0.00036526	0.147273	0.0045045	0.0060268	0.0954788	0.00773256	0.0141435	0.0875771	0.000851916	0.00228876	0.120345	0.0282803	0.036239	0.0685513	0.258109	0.508372	0.032768	0.504074	0.554646	-0.0190258	0.0846239	0.109188
THYN1_Q9P016	1.65968	1.87245	1.71016	-0.0531543	0.10046	0.225443	0.00102314	-0.359229	-0.134872	-0.594724	-1.12263	-1.22352	-0.868555	-0.566087	-0.646452	THYN1	Thymocyte nuclear protein 1	Q9P016	2	1.0552	0.0871137	0.178613	0.114119	1.23995e-05	4.25525e-05	0.426544	0.000166673	0.000388735	0.324896	3.0815e-10	2.99626e-09	1.08615	0.000235315	0.000822471	0.312426	0.00471427	0.00948841	0.210778	1.17317e-09	1.13415e-08	0.972034	0.123114	0.352156	-0.101648	1.10612e-07	6.27875e-07	0.659609	2.11751e-08	1.46775e-07
ZNF691_Q5VV52	1.19666	1.37692	1.34503	-0.180187	0.461267	0.466735	0.284182	0.32821	0.92838	-0.94885	-0.752398	-0.567849	-1.49382	-1.63561	-0.808668	ZNF691	Zinc finger protein 691	Q5VV52	2	1.04865	0.0383918	0.100196	-0.170235	0.00115975	0.00212313	0.307718	0.000167645	0.000390675	0.388598	1.33716e-06	3.19405e-06	0.631132	2.39577e-05	0.000189876	0.477953	4.88768e-06	5.15271e-05	0.558832	9.323e-08	3.80391e-07	0.801367	0.292429	0.543475	0.0808797	0.000787453	0.0015271	0.323414	0.00605332	0.00963872
TFEB_P19484	1.8668	1.63835	1.88162	-0.144188	0.049798	0.150261	-0.150031	-0.114551	-0.287794	-0.576617	-1.06317	-0.922176	-0.83405	-0.727323	-0.766938	TFEB	Transcription factor EB	P19484	2	1.04656	0.551223	0.672596	0.0232299	1.38465e-05	4.63998e-05	0.26027	0.000171385	0.000398398	0.199797	4.14071e-11	6.60078e-10	0.790278	3.49186e-05	0.000234869	0.23704	0.000494571	0.00147024	0.176567	5.96029e-11	1.21042e-09	0.767048	0.135764	0.370792	-0.060473	5.10673e-09	4.88629e-08	0.530009	1.41049e-09	1.62265e-08
ZNF512_Q96ME7	1.91698	1.81949	1.78515	-0.364854	-0.181901	-0.20229	-0.415988	-0.0374424	0.0871226	-0.930859	-0.886103	-0.731683	-0.697308	-0.794933	-0.365385	ZNF512	Zinc finger protein 512	Q96ME7	2	1.04431	0.120269	0.225936	0.0712223	0.000866771	0.00163508	0.185482	0.000172097	0.000399941	0.22493	9.46178e-11	1.20073e-09	0.831791	0.0196002	0.0317695	0.11426	0.00342357	0.00720837	0.153708	2.80444e-10	3.80002e-09	0.760569	0.373269	0.614869	0.0394482	1.98588e-09	2.29168e-08	0.646309	4.20217e-09	3.94e-08
ETV6_P41212	-2	-1.41203	-1.84942	0.361488	0.519568	0.670802	0.948165	1.19008	0.997008	0.0674038	0.33608	0.324052	-0.0131721	-0.122395	0.0286891	ETV6	Transcription factor ETV6	P41212	3	1.04695	0.0923434	0.186576	-0.0759435	0.0959184	0.120252	0.075025	0.000174055	0.000403821	0.219136	1.01709e-08	4.62369e-08	-0.549298	0.00326846	0.00672505	0.150968	1.00701e-05	8.28593e-05	0.29508	5.74845e-08	2.53438e-07	-0.473355	0.0044545	0.051475	0.144111	2.23187e-09	2.52015e-08	-0.624323	1.83265e-10	3.20085e-09
TCF12_Q99081	0.162165	-0.727062	-0.619051	0.550081	1.21153	2	0.74183	0.812744	0.567311	-0.590946	-1.33101	-1.77699	-0.16184	-0.235004	-0.610336	TCF12	Transcription factor 12	Q99081	2	1.03161	0.0314071	0.0870221	0.170665	1.71024e-05	5.50909e-05	0.473435	0.000180255	0.000416138	0.369055	0.0420974	0.0507258	0.159457	0.000939931	0.0024111	0.302771	0.0150257	0.0258829	0.198391	0.876166	0.888434	-0.0112076	0.163219	0.404007	-0.10438	0.000705352	0.00138298	-0.313978	0.0111217	0.0167745
CHD2_O14647	1.91666	1.93553	1.67056	-0.229323	-0.328459	-0.46649	0.0119363	-0.0167186	-0.0634703	-0.766128	-0.928248	-0.720799	-0.86964	-0.687601	-0.457815	CHD2	Chromodomain-helicase-DNA-binding protein 2	O14647	2	1.02244	0.389502	0.526564	0.0222853	0.00878832	0.0133509	0.0774687	0.000182944	0.000421174	0.130716	3.03809e-10	2.96779e-09	0.442116	0.0465885	0.0679935	0.0551835	0.000873396	0.00233675	0.108431	5.67258e-10	6.44862e-09	0.419831	0.0536073	0.230405	0.0532471	3.0669e-09	3.23276e-08	0.364648	1.97189e-08	1.39092e-07
FOSL2_P15408	-1.11059	-1.97924	-1.79425	-0.145903	0.423835	0.0202802	0.248093	-0.0708912	-0.538617	1.28567	1.0146	1.25513	0.374688	0.228956	0.788245	FOSL2	Fos-related antigen 2	P15408	3	1.06742	0.0131053	0.0466639	-0.244135	0.000857193	0.00161948	-0.367549	0.000183133	0.000421393	-0.441983	6.31988e-08	2.16002e-07	-0.952332	0.168942	0.213683	-0.123413	0.0365252	0.056437	-0.197847	1.72315e-06	4.75566e-06	-0.708197	0.395187	0.633944	-0.0744341	1.27611e-05	3.84527e-05	-0.584783	4.87012e-05	0.000120619
BRF2_Q9HAW0	1.46202	1.66439	1.32497	-0.148329	0.784211	-0.675464	0.245177	0.575992	0.482762	-0.853938	-1.16567	-1.13715	-0.6726	-0.88923	-0.99716	BRF2	Transcription factor IIIB 50 kDa subunit	Q9HAW0	2	1.03227	0.498353	0.627686	0.0350962	0.003185	0.0052953	0.183017	0.000190937	0.000437432	0.261898	9.20528e-07	2.28257e-06	0.446694	0.0118965	0.0205348	0.147921	0.000644456	0.00182846	0.226802	2.23142e-06	5.97774e-06	0.411598	0.141943	0.378295	0.0788811	0.000179836	0.000403958	0.263677	0.00298087	0.00504478
MED28_Q9H204	-0.058616	0.787888	0.272951	0.545339	1.08515	1.4809	1.14784	-0.019138	0.800057	-1.08835	-2	-0.923075	-0.907007	-0.617612	-0.448856	MED28	Mediator of RNA polymerase II transcription subunit 28	Q9H204	2	1.01751	0.0936729	0.188535	0.088886	3.67728e-05	0.00010332	0.304582	0.000194676	0.000444905	0.254416	0.000794074	0.00116647	0.215113	0.00077722	0.00207283	0.215696	0.005179	0.0103004	0.16553	0.0235732	0.030538	0.126227	0.3253	0.572248	-0.050166	0.0917685	0.118207	-0.0894691	0.437454	0.486569
ZNF71_Q9NQZ8	1.52087	1.54812	1.52279	-0.22786	0.204582	0.0964708	0.0516359	0.222459	0.810876	-0.912121	-0.868262	-0.580819	-1.03573	-1.62056	-0.732447	ZNF71	Endothelial zinc finger protein induced by tumor necrosis factor alpha	Q9NQZ8	2	1.06618	0.148981	0.263604	-0.135238	0.00314528	0.00523736	0.320399	0.000206644	0.000468813	0.453562	1.56481e-07	4.75958e-07	0.915105	0.000198511	0.00072206	0.455637	1.77272e-05	0.000122605	0.5888	3.21931e-08	1.57332e-07	1.05034	0.154806	0.394202	0.133164	1.60425e-05	4.71233e-05	0.594706	0.00017714	0.000385531
ZNF217_O75362	-1.42582	-1.093	-1.67289	0.894136	1.11728	1.10278	0.635742	0.940464	1.51078	-0.408463	-0.404209	-0.24604	-0.397636	-0.743999	0.190868	ZNF217	Zinc finger protein 217	O75362	1	1.01954	0.895404	0.932015	0.00539579	0.000196503	0.000440808	0.208588	0.000208148	0.000471589	0.207228	0.00196868	0.00274778	-0.156606	0.000247152	0.00085375	0.203192	0.00026196	0.000897524	0.201832	0.00153609	0.00233484	-0.162002	0.973555	0.987788	-0.00136008	7.16061e-07	3.09287e-06	-0.365194	7.46053e-07	3.03368e-06
ZNF414_Q96IQ9	1.69233	1.63694	1.92836	-0.0873665	0.0329346	-0.0456327	0.331449	-0.440278	-0.040507	-0.612373	-1.09387	-1.09008	-0.734467	-0.614123	-0.86331	ZNF414	Zinc finger protein 414	Q96IQ9	2	1.09671	0.278538	0.415836	0.114927	0.000183839	0.000415394	0.530216	0.000216269	0.000486706	0.520527	1.36472e-09	9.27347e-09	1.5838	0.00136324	0.00325912	0.415289	0.00162531	0.00388234	0.4056	3.35269e-09	2.55822e-08	1.46887	0.925432	0.967156	-0.00968929	1.60039e-07	8.51482e-07	1.05358	1.44262e-07	7.3944e-07
MED17_Q9NVC6	-1.46327	-1.84485	-1.83341	-0.303571	0.0986312	-0.0108939	0.0249988	0.450852	0.191318	1.09653	1.26437	1.23286	0.410917	0.458345	0.227174	MED17	Mediator of RNA polymerase II transcription subunit 17	Q9NVC6	3	1.02213	0.000830084	0.00752269	-0.112043	1.86888e-05	5.93815e-05	-0.170919	0.000221708	0.000497746	-0.131302	1.77651e-09	1.12808e-08	-0.391912	0.0397762	0.0592587	-0.0588754	0.466891	0.530191	-0.0192592	9.17717e-08	3.74987e-07	-0.279868	0.147563	0.385711	0.0396162	1.28046e-06	5.09816e-06	-0.220993	2.06217e-07	1.00373e-06
ATXN7L3_Q14CW9	0.920864	0.299039	0.756886	0.863059	0.873135	0.843632	0.721085	0.180263	1.06332	-0.197205	-1.53871	-1.69508	-0.929447	-1.31425	-0.846591	ATXN7L3	Ataxin-7-like protein 3	Q14CW9	2	1.0201	0.752166	0.833524	0.0187006	8.42573e-05	0.000210355	0.329928	0.000222993	0.000499963	0.296162	0.000218657	0.00034503	0.296828	0.000143604	0.00057569	0.311227	0.000390046	0.00122005	0.277462	0.000382272	0.000641908	0.278127	0.570332	0.761258	-0.0337655	0.577854	0.625426	-0.0331001	0.991017	0.992316
ZNF552_Q9H707	0.817998	1.83762	0.89377	0.112535	0.370235	0.409529	0.375636	0.274823	1.02389	-1.32045	-1.54085	-0.860381	-0.425645	-1.53008	-0.438646	ZNF552	Zinc finger protein 552	Q9H707	2	1.02158	0.234154	0.367481	0.0674157	0.000861184	0.00162616	0.23435	0.000235098	0.00052361	0.274071	1.41397e-05	2.71395e-05	0.369307	0.00884979	0.0158523	0.166934	0.00221097	0.00498372	0.206655	9.88968e-05	0.000183691	0.301891	0.475012	0.698386	0.0397214	0.0270555	0.0386421	0.134957	0.101756	0.129054
ZNF410_Q86VK4	0.117713	-0.0908782	0.625109	-0.044766	1.32582	0.211029	0.576277	1.65998	1.39735	-1.67223	-0.270391	-0.974277	-0.681505	-1.29571	-0.883515	ZNF410	Zinc finger protein 410	Q86VK4	2	1.0191	0.966055	0.978796	0.00258195	0.00489149	0.00782136	0.202695	0.000242348	0.000538472	0.301148	0.0167189	0.0210578	0.164071	0.00530961	0.010205	0.200114	0.000261135	0.000895428	0.298566	0.018144	0.0238094	0.16149	0.122624	0.351169	0.0984528	0.52777	0.577096	-0.038624	0.0389767	0.0534776
MTERF3_Q96E29	-1.70456	-1.96536	-1.72533	0.129979	0.0646795	0.305469	0.351056	0.047748	-0.173325	0.564123	0.980014	1.1793	0.501713	0.620451	0.824041	MTERF3	Transcription termination factor 3, mitochondrial	Q96E29	3	1.06117	0.141309	0.253699	-0.093643	0.000662277	0.00128672	-0.26787	0.000250007	0.000554171	-0.300961	7.55032e-10	5.87861e-09	-0.978162	0.0123078	0.0211665	-0.174227	0.00430719	0.00877204	-0.207318	2.51886e-09	2.06541e-08	-0.884519	0.588823	0.776314	-0.0330904	3.32791e-08	2.30485e-07	-0.710291	5.77495e-08	3.38322e-07
ZFAT_Q9P243	1.90668	1.92173	1.23261	-0.105498	0.024045	-0.133331	0.139688	0.152145	0.225137	-0.567107	-1.01009	-0.85818	-0.776402	-0.945549	-1.20587	ZFAT	Zinc finger protein ZFAT	Q9P243	2	1.03416	0.416335	0.552374	-0.0302927	0.00238686	0.00408974	0.1366	0.000252666	0.000559032	0.181614	1.4393e-08	6.14097e-08	0.46114	0.000515874	0.00149394	0.166893	6.24945e-05	0.00030855	0.211906	6.81006e-09	4.46615e-08	0.491433	0.234461	0.485965	0.0450138	7.84383e-07	3.33313e-06	0.324541	3.91142e-06	1.28258e-05
TOPORS_Q9NS56	-0.95462	-0.979568	-0.560859	0.943984	0.986653	1.16279	0.909682	0.634322	1.50084	-0.948297	-1.17985	-0.812753	-0.749179	0.91821	-0.87135	TOPORS	E3 ubiquitin-protein ligase Topors	Q9NS56	1	1.01671	0.0828865	0.172551	0.102145	0.00023578	0.000517583	0.275343	0.000252936	0.000559483	0.273126	0.713697	0.735407	0.0203441	0.00731884	0.0134778	0.173198	0.0079085	0.0148152	0.170981	0.156042	0.179601	-0.0818013	0.968024	0.986698	-0.00221671	0.000453017	0.000930058	-0.254999	0.000486971	0.000966575
SUPT7L_O94864	-0.790979	-1.4005	-1.18338	0.363698	0.426112	1.42013	1.2018	0.348	0.755236	-0.684655	-1.46092	-0.990221	0.414872	1.31049	0.27032	SUPT7L	STAGA complex 65 subunit gamma	O94864	1	1.01794	0.000433146	0.00495716	0.271859	0.000306672	0.000651911	0.28321	0.000263536	0.000580789	0.288248	0.829149	0.843609	-0.0126651	0.846612	0.870549	0.0113512	0.780194	0.816648	0.0163892	0.000294755	0.000503737	-0.284524	0.931539	0.969069	0.005038	0.000209911	0.000463826	-0.295876	0.000180862	0.000392711
ZNF394_Q53GI3	1.6472	1.83248	1.70374	0.0759388	-0.292734	0.307422	0.049018	-0.462864	0.215736	-1.1257	-1.17219	-0.685034	-0.760249	-0.676962	-0.655808	ZNF394	Zinc finger protein 394	Q53GI3	2	1.06881	0.13461	0.244669	0.113342	0.000111584	0.000267704	0.391459	0.000268097	0.000589448	0.354684	2.84743e-09	1.64634e-08	1.0401	0.00185999	0.00420048	0.278117	0.00491571	0.00983493	0.241342	1.11468e-08	6.56689e-08	0.926755	0.612848	0.789386	-0.0367745	6.55871e-07	2.86679e-06	0.648638	3.55726e-07	1.60325e-06
MED13_Q9UHV7	0.987118	0.935522	1.46279	0.528507	0.627408	0.226803	0.349486	0.449769	0.852095	-0.522777	-1.06919	-1.93495	-1.06343	-1.283	-0.546156	MED13	Mediator of RNA polymerase II transcription subunit 13	Q9UHV7	2	1.01494	0.551018	0.672444	0.0233503	0.000423719	0.000864627	0.180727	0.000269588	0.000592292	0.190615	1.82016e-05	3.42545e-05	0.254448	0.00127465	0.00307977	0.157377	0.000795185	0.00216017	0.167265	4.6634e-05	9.25519e-05	0.231098	0.79948	0.900696	0.00988853	0.0759338	0.0994885	0.0737212	0.118672	0.148734
ZNF597_Q96LX8	0.815021	1.11024	0.358296	0.0738325	0.104343	1.48084	0.745331	0.455866	1.2355	-0.673558	-0.84249	-1.72506	-0.86901	-1.19256	-1.07659	ZNF597	Zinc finger protein 597	Q96LX8	2	1.0295	0.92928	0.954708	0.00800811	0.000916752	0.00171835	0.381199	0.000273004	0.000599056	0.441698	0.000344899	0.0005299	0.429785	0.0010808	0.00270152	0.373191	0.000319372	0.00104961	0.43369	0.000404134	0.000675378	0.421777	0.506367	0.719523	0.060499	0.592396	0.638778	0.0485857	0.894981	0.910589
CSRP2BP_Q9H8E8	-0.813212	0.0110664	-0.101776	-1.11167	-0.979528	-0.927139	-1.28824	0.656039	-0.734852	1.20654	1.51915	1.92028	0.404734	0.114451	0.12415	CSRP2BP	Cysteine-rich protein 2-binding protein	Q9H8E8	4	1.02568	0.00572929	0.0271849	-0.19954	2.91466e-05	8.54959e-05	-0.382081	0.000273037	0.000599056	-0.299762	0.000535658	0.000801579	-0.276674	0.00979672	0.0173377	-0.182542	0.119703	0.160694	-0.100222	0.221967	0.249799	-0.0771338	0.194244	0.441038	0.0823194	0.103417	0.131957	0.105408	0.706922	0.743048
PCGF5_Q86SE9	-1.83024	-0.959712	-1.31164	0.890848	0.28092	0.557496	1.45213	0.990039	1.59755	-0.277165	-0.204045	0.28171	-0.178555	-0.893197	-0.396127	PCGF5	Polycomb group RING finger protein 5	Q86SE9	1	1.02565	0.159878	0.278023	-0.0647197	0.041399	0.0557399	0.0984164	0.000273415	0.000599572	0.216309	0.000548406	0.000819925	-0.199107	0.00249742	0.00537555	0.163136	2.41999e-05	0.000153785	0.281028	0.00872665	0.0119538	-0.134387	0.0179321	0.12575	0.117892	1.37013e-05	4.10356e-05	-0.297523	3.91084e-07	1.7402e-06
CDC5L_Q99459	0.839722	0.863665	1.11936	0.711633	0.797425	0.893563	0.187467	0.350828	0.938936	-0.626538	-1.74177	-1.35602	-0.973858	-0.786488	-1.21792	CDC5L	Cell division cycle 5-like protein	Q99459	2	1.008	0.487264	0.618167	0.0187987	6.26907e-05	0.00016356	0.154382	0.000275019	0.000602775	0.131065	3.32221e-05	5.95348e-05	0.164968	0.000204743	0.000740443	0.135584	0.000978505	0.00256248	0.112266	0.000104216	0.000192931	0.146169	0.391364	0.631065	-0.0233173	0.693698	0.733144	0.0105859	0.220045	0.262473
PHC1_P78364	1.39526	1.68386	1.50636	-0.259732	-0.157881	-0.267213	-0.121092	0.330281	0.922852	-1.59591	-0.340757	-1.45686	-0.703987	-0.254096	-0.681093	PHC1	Polyhomeotic-like protein 1	P78364	2	1.06516	0.0762692	0.162384	0.210564	0.0109442	0.0163192	0.325108	0.000278133	0.000609122	0.543175	1.02644e-06	2.51624e-06	0.957671	0.313107	0.369025	0.114545	0.00960585	0.0174371	0.332612	1.39799e-05	3.10645e-05	0.747107	0.0675364	0.259549	0.218067	7.06354e-05	0.000174173	0.632562	0.0023311	0.00404201
NR4A1_P22736	-0.885146	-1.15057	-0.511482	0.578371	1.35647	1.68521	1.72782	0.566729	0.574858	-0.783938	-0.492562	-0.871747	-0.909411	-0.710831	-0.173778	NR4A1	Nuclear receptor subfamily 4 group A member 1;Nuclear receptor subfamily 4 group A member 2	P22736	1	1.06583	0.732292	0.81841	0.0545238	8.40932e-05	0.00021007	0.887876	0.000292281	0.000636787	0.772335	0.700225	0.72324	-0.0614074	0.000149951	0.000593377	0.833352	0.000539975	0.00157731	0.717811	0.470724	0.503443	-0.115931	0.472188	0.696109	-0.115541	4.47471e-05	0.000116132	-0.949283	0.000149322	0.000330294
HMGA2_P52926	0.856424	1.7816	1.0097	-0.248197	-0.979029	-1.38392	0.473161	0.36509	0.469931	-1.32977	-0.638676	-1.599	0.00774398	0.397117	0.817823	HMGA2	High mobility group protein HMGI-C	P52926	2	1.07079	0.000342898	0.00435149	0.593813	0.349969	0.391699	0.118548	0.000294878	0.000641282	0.604412	7.10231e-06	1.44331e-05	0.894435	0.00197481	0.00441586	-0.475264	0.932201	0.944227	0.0105989	0.0291553	0.0372409	0.300623	0.00168158	0.0271672	0.485863	2.96765e-05	8.05533e-05	0.775887	0.0342429	0.047461
RUVBL2_Q9Y230	-1.20042	-1.22771	-1.3456	0.0958702	-0.374142	-0.160308	-0.176407	-0.130565	-1.52331	1.57586	0.938481	1.23065	0.695402	0.64006	0.962151	RUVBL2	RuvB-like 2	Q9Y230	3	1.01014	0.222333	0.354089	-0.038902	0.0027654	0.00466696	-0.112445	0.000296769	0.000644559	-0.14985	1.83753e-05	3.45349e-05	-0.202086	0.0310846	0.0476341	-0.0735426	0.00303332	0.00651404	-0.110948	0.000140268	0.000254018	-0.163184	0.239583	0.490153	-0.0374058	0.0114543	0.0175405	-0.0896414	0.109212	0.137535
GZF1_Q9H116	1.38372	0.821272	1.60913	-0.177801	-0.000418083	0.146011	0.00907103	0.606412	1.44672	-1.50177	-0.931515	-0.521667	-1.10151	-1.11904	-0.66862	GZF1	GDNF-inducible zinc finger protein 1	Q9H116	2	1.03418	0.949447	0.968145	0.00509239	0.0134503	0.019751	0.226267	0.000303413	0.00065763	0.388408	1.87718e-05	3.52407e-05	0.524033	0.015199	0.0254306	0.221174	0.000339532	0.00109666	0.383315	2.06858e-05	4.42305e-05	0.518941	0.0608314	0.24559	0.162141	0.00242371	0.00424057	0.297767	0.109491	0.137844
TRRAP_Q9Y4A5	-0.692124	-0.790659	-0.564235	-0.774444	-1.08028	-1.11658	-0.525267	-0.10582	-0.714123	0.272467	2	1.5341	1.12466	0.720447	0.693294	TRRAP	Transformation/transcription domain-associated protein	Q9Y4A5	4	1.01851	0.242359	0.376489	-0.067491	2.44505e-05	7.39305e-05	-0.356483	0.000305064	0.000660697	-0.271192	9.85101e-05	0.000163619	-0.308003	0.000175248	0.000660088	-0.288992	0.00280826	0.00608989	-0.203701	0.00081924	0.0013025	-0.240512	0.145852	0.383348	0.0852909	0.394695	0.44478	0.04848	0.515485	0.562925
EED_O75530	-1.67549	-1.69428	-1.6592	-0.152432	-0.349448	-0.447993	0.213451	0.47053	0.0412209	0.587581	1.24876	1.13413	0.88053	0.653503	0.749127	EED	Polycomb protein EED	O75530	3	1.08371	0.156797	0.273743	-0.130014	1.31198e-06	8.10346e-06	-0.741578	0.000310516	0.00067043	-0.424719	3.37932e-10	3.2165e-09	-1.51318	1.00058e-05	0.00011696	-0.611564	0.00483863	0.0097131	-0.294705	9.97318e-10	1.00341e-08	-1.38317	0.00298557	0.0396863	0.316859	8.51073e-07	3.56424e-06	-0.771606	1.70912e-08	1.24099e-07
RUNX3_Q13761	1.34985	1.02814	0.902749	0.273289	0.78291	0.240894	0.778586	0.461503	0.746979	-0.556266	-0.881807	-1.27844	-1.12614	-0.86709	-1.85516	RUNX3	Runt-related transcription factor 3	Q13761	2	1.01209	0.26017	0.395243	-0.0346098	0.00115858	0.00212145	0.122726	0.0003212	0.000691613	0.143824	3.49412e-05	6.23759e-05	0.183381	0.00014633	0.00058399	0.157336	4.54797e-05	0.000245234	0.178434	6.14882e-06	1.47927e-05	0.217991	0.485396	0.705016	0.0210977	0.0600442	0.0800939	0.0606548	0.201543	0.242054
MBD4_O95243	-1.13621	-1.0992	-0.966091	1.42789	1.03118	1.8021	0.883779	0.231406	0.226104	-0.628343	-0.895026	-1.32173	-0.226446	0.0976081	0.572983	MBD4	Methyl-CpG-binding domain protein 4	O95243	1	1.01777	0.00225379	0.0142899	0.144378	2.01584e-06	1.08561e-05	0.311922	0.000342738	0.000731911	0.183757	0.68585	0.709497	-0.0156436	0.000733005	0.00197878	0.167544	0.316985	0.37832	0.0393792	0.001051	0.00164177	-0.160022	0.00504328	0.0557481	-0.128165	1.18825e-06	4.76946e-06	-0.327566	0.000168434	0.000369069
KAT6A_Q92794	1.70173	1.82284	1.65758	0.106145	0.0392171	-0.171606	-0.585588	-0.100426	0.0249119	-1.22672	-0.957593	-1.35217	-0.203201	-0.552646	-0.202482	KAT6A	Histone acetyltransferase KAT6A	Q92794	2	1.02241	0.000857272	0.0076698	0.126068	5.8693e-05	0.000154329	0.171646	0.000351663	0.000749447	0.140603	2.79037e-09	1.61891e-08	0.426331	0.140885	0.181418	0.0455778	0.624912	0.679333	0.0145341	1.65247e-07	6.21694e-07	0.300262	0.30455	0.553793	-0.0310438	1.03159e-06	4.22131e-06	0.254684	2.88989e-07	1.33469e-06
BAZ2B_Q9UIF8	1.32394	1.06834	0.810136	-0.0804604	0.591152	0.00467783	0.918363	0.903333	0.635461	-0.612042	-0.803302	-1.97998	-1.03358	-0.374255	-1.37178	BAZ2B	Bromodomain adjacent to zinc finger domain protein 2B	Q9UIF8	2	1.01166	0.619508	0.728613	0.01674	0.00680489	0.0105651	0.106324	0.000357439	0.000760735	0.159117	0.000124976	0.000204864	0.179379	0.0178327	0.029266	0.0895838	0.000884452	0.00235882	0.142377	0.000296661	0.000506519	0.162639	0.133225	0.36732	0.0527932	0.0453687	0.0618939	0.0730552	0.548763	0.595012
ZNF318_Q5VUA4	1.69768	1.73196	1.8108	-0.0898943	0.102473	0.287794	-0.0125309	-0.365784	-0.0155967	-0.489837	-1.03606	-0.96169	-0.953663	-0.827132	-0.878509	ZNF318	Zinc finger protein 318	Q5VUA4	2	1.05174	0.69941	0.792734	-0.0206647	2.70402e-05	8.05549e-05	0.335514	0.000371399	0.00078791	0.251961	2.84296e-10	2.8198e-09	0.930019	1.49338e-05	0.000144372	0.356179	0.000187984	0.000701577	0.272626	2.17867e-10	3.08131e-09	0.950684	0.135029	0.370017	-0.0835527	5.69612e-08	3.58213e-07	0.594506	1.23461e-08	9.43765e-08
ZNF316_A6NFI3	0.831824	1.41157	0.969726	0.024417	0.0679532	0.116828	0.419553	0.653106	1.50813	-1.23218	-0.479909	-0.240666	-1.27059	-1.70204	-1.07772	ZNF316	Zinc finger protein 316	A6NFI3	2	1.02157	0.0450663	0.11094	-0.108882	0.0397758	0.0537057	0.112223	0.000376194	0.000796675	0.235327	0.00011981	0.000196781	0.26815	0.000629273	0.00175108	0.221105	1.07392e-05	8.63349e-05	0.344209	4.18546e-06	1.05118e-05	0.377032	0.0263538	0.155154	0.123105	0.00743197	0.0118385	0.155928	0.514454	0.562027
KDM2B_Q8NHM5	1.67684	1.37517	1.17315	-0.183796	0.361482	-0.186218	0.08073	0.803205	0.860672	-0.479158	-1.14055	-1.04375	-0.86873	-1.16634	-1.2627	KDM2B	Lysine-specific demethylase 2B	Q8NHM5	2	1.01301	0.501633	0.630493	-0.020389	0.0129061	0.0190117	0.0853381	0.000377553	0.000799149	0.14169	5.45651e-06	1.1386e-05	0.221423	0.0034883	0.00711465	0.105727	0.000116112	0.000486514	0.162079	2.15128e-06	5.78887e-06	0.241812	0.0789581	0.278943	0.0563517	0.000528022	0.00106735	0.136085	0.0184804	0.0268978
ZNF219_Q9P2Y4	-1.26682	-0.334161	-0.297283	0.727959	0.759482	0.618397	0.430967	1.90585	1.60397	-1.69829	-0.22709	-0.352672	-0.779093	-0.708007	-0.383213	ZNF219	Zinc finger protein 219	Q9P2Y4	1	1.02175	0.758689	0.839313	0.0209819	0.00519874	0.00826075	0.225591	0.000390308	0.000823657	0.320016	0.774711	0.793797	0.0195437	0.00942141	0.0167405	0.204609	0.000681232	0.00190831	0.299034	0.983167	0.985043	-0.00143825	0.181968	0.427015	0.0944249	0.00904484	0.0141106	-0.206047	0.000655455	0.00126936
MED29_Q9NX70	-1.30329	-0.853677	-0.845045	1.34333	1.79437	1.78664	0.341723	0.21814	0.736999	-0.336852	-0.721938	-0.690043	-0.424	-0.303328	-0.743018	MED29	Mediator of RNA polymerase II transcription subunit 29	Q9NX70	1	1.0251	0.669004	0.768491	0.01562	1.42633e-07	1.95166e-06	0.374287	0.000391284	0.000825094	0.170828	0.0713327	0.0836497	-0.0702887	2.30926e-07	1.9596e-05	0.358667	0.000853517	0.00229233	0.155208	0.0322458	0.0408901	-0.0859087	8.32946e-05	0.0032699	-0.203459	1.9647e-08	1.47238e-07	-0.444576	1.61391e-05	4.49105e-05
KAT2B_Q92831	1.55958	1.77217	1.79703	-0.0355884	0.0119795	0.513607	0.200296	-0.421846	-0.21112	-0.688079	-1.12831	-1.0904	-0.775905	-0.717764	-0.78565	KAT2B	Histone acetyltransferase KAT2B	Q92831	2	1.0997	0.2481	0.38286	0.120626	2.17728e-05	6.74211e-05	0.653002	0.000399162	0.000840231	0.475627	1.47026e-09	9.71807e-09	1.54477	0.000150035	0.000593428	0.532376	0.00364063	0.00759497	0.355001	3.87531e-09	2.85333e-08	1.42414	0.0990904	0.315206	-0.177375	8.33999e-07	3.50936e-06	0.891764	1.09509e-07	5.83376e-07
INO80D_Q53TQ3	1.39935	1.8666	1.35206	-0.404155	-0.0819503	0.799947	0.457306	-0.00706632	0.173684	-1.36506	-1.28427	-0.736071	-0.531934	-0.835485	-0.802953	INO80D	INO80 complex subunit D	Q53TQ3	2	1.03774	0.172671	0.294451	0.0887516	0.000775773	0.001482	0.270211	0.000402289	0.000846176	0.292861	4.21647e-07	1.14451e-06	0.584609	0.0115019	0.0199108	0.181459	0.00571696	0.0111706	0.204109	2.53834e-06	6.71217e-06	0.495857	0.718246	0.853342	0.0226499	0.000219025	0.000481179	0.314398	0.000415316	0.000835906
MORF4L2_Q15014	-1.59977	-1.06919	-1.14367	0.597129	1.40288	1.53562	1.16731	0.633442	1.02762	0.059491	-0.748473	-0.378638	-0.384408	-0.431848	-0.667506	MORF4L2	Mortality factor 4-like protein 2	Q15014	1	1.0259	0.619962	0.728781	-0.0256766	9.45722e-05	0.000232719	0.284027	0.000410546	0.00086174	0.240388	0.00541985	0.0071908	-0.169371	4.18493e-05	0.000261461	0.309703	0.000170922	0.00065358	0.266065	0.0141946	0.0188864	-0.143694	0.403732	0.640679	-0.0436388	8.10644e-07	3.42566e-06	-0.453397	2.42461e-06	8.39964e-06
SUZ12_Q15022	-1.76541	-1.99036	-1.87471	0.71131	0.539473	0.484762	0.564781	0.83554	0.858063	0.116795	0.0125592	0.26281	0.438611	0.507854	0.297915	SUZ12	Polycomb protein SUZ12	Q15022	3	1.02713	0.0498252	0.119288	0.0575615	0.0047737	0.00764174	0.0907365	0.000416085	0.000871488	0.126051	1.68392e-09	1.08154e-08	-0.40679	0.233828	0.28457	0.033175	0.0232926	0.0379521	0.0684894	3.42955e-10	4.41897e-09	-0.464351	0.20672	0.455218	0.0353144	1.48633e-10	3.08313e-09	-0.497526	6.45175e-11	1.47529e-09
PHF19_Q5T6S3	-1.47714	-2	-1.39802	0.368573	-0.0293955	-0.0943665	0.0849777	-0.0761692	-0.563596	0.965181	0.887677	1.29146	0.920978	0.842054	0.355371	PHF19	PHD finger protein 19	Q5T6S3	3	1.01956	0.215071	0.345339	-0.0450763	0.0028766	0.00483037	-0.127397	0.00044996	0.000934747	-0.16253	1.74279e-07	5.22709e-07	-0.355765	0.0336467	0.0510411	-0.082321	0.00494547	0.00988271	-0.117453	7.894e-07	2.3937e-06	-0.310689	0.328043	0.574523	-0.0351324	1.99535e-05	5.70077e-05	-0.228368	9.88111e-05	0.00022774
ZNF100_Q8IYN0	-0.512239	-0.409018	-0.816962	1.01516	0.812637	1.36849	1.06536	0.691978	1.24994	0.395016	-0.37516	-0.329901	-1.41835	-1.35745	-1.3795	ZNF100	Zinc finger protein 100	Q8IYN0	1	1.02299	0.00013299	0.00239212	-0.201595	0.000299637	0.000638733	0.183826	0.000477695	0.000985539	0.173917	0.0661585	0.0778864	-0.0748747	1.64448e-07	1.62533e-05	0.385421	2.2069e-07	6.01953e-06	0.375511	0.00491367	0.00697057	0.12672	0.794312	0.898359	-0.00990947	1.21068e-05	3.66915e-05	-0.258701	1.79325e-05	4.93936e-05
KDM1A_O60341	-1.66895	-1.74614	-1.69031	-0.0225844	-0.224305	-0.441734	0.0168918	0.417208	0.0549309	0.569601	1.05781	1.09992	0.873551	0.760268	0.943835	KDM1A	Lysine-specific histone demethylase 1A	O60341	3	1.03377	0.761494	0.841309	-0.0124063	1.00763e-05	3.60201e-05	-0.283135	0.000508548	0.00104177	-0.185524	8.5263e-10	6.4473e-09	-0.649224	1.58552e-05	0.00014866	-0.270729	0.00088672	0.00236229	-0.173118	1.07488e-09	1.05739e-08	-0.636818	0.0303287	0.16829	0.0976111	6.55107e-07	2.86643e-06	-0.366089	4.53034e-08	2.76594e-07
FOXO3_O43524	1.59624	1.89826	2	-0.191034	-0.429336	-0.404745	-0.259718	-0.0711499	0.0733435	-0.479029	-1.06398	-0.9892	-0.56495	-0.420187	-0.707075	FOXO3	Forkhead box protein O3	O43524	2	1.04684	0.113225	0.216084	0.0794355	0.00954278	0.0143852	0.142521	0.000534149	0.00108891	0.215109	8.13386e-10	6.18954e-09	0.760246	0.20014	0.248521	0.0630851	0.0126011	0.0221886	0.135674	3.04451e-09	2.38092e-08	0.680811	0.14455	0.380916	0.0725885	9.6215e-09	8.21087e-08	0.617726	4.13717e-08	2.56694e-07
FBXL19_Q6PCT2	-1.0041	-0.199123	-0.864914	1.73182	0.393003	0.855921	1.13564	1.2667	1.08562	0.142686	-1.07682	-0.969917	-0.711956	-1.00447	-0.780096	FBXL19	F-box/LRR-repeat protein 19	Q6PCT2	1	1.01247	0.622376	0.730452	-0.0206192	0.00119921	0.0021851	0.17	0.000549704	0.00111548	0.187652	0.891013	0.901747	-0.00571039	0.000483226	0.00142642	0.190619	0.000227679	0.000806117	0.208271	0.721135	0.744807	0.0149088	0.672896	0.824894	0.0176521	0.000929552	0.00177521	-0.17571	0.000429197	0.000861573
JUNB_P17275	-1.9244	-1.89279	-1.68224	0.574588	0.865675	0.91745	0.754594	0.703462	0.775795	0.438531	0.253536	0.100269	0.105043	0.102729	-0.0922488	JUNB	Transcription factor jun-B	P17275	3	1.09383	0.0512442	0.121611	-0.138674	0.000278106	0.000597536	0.320734	0.00055536	0.00112641	0.295355	6.68706e-11	9.32065e-10	-1.28913	9.25938e-06	0.000111969	0.459407	1.64617e-05	0.000116214	0.434029	2.66554e-10	3.64302e-09	-1.15046	0.699954	0.843122	-0.0253783	4.38856e-12	2.71523e-10	-1.60987	5.33698e-12	2.2412e-10
CDYL2_Q8N8U2	-1.81449	-2	-1.77644	0.146234	0.43008	0.280034	0.949232	0.904067	0.733481	0.147287	0.498094	0.394364	0.430348	0.362638	0.351108	CDYL2	Chromodomain Y-like protein 2	Q8N8U2	3	1.05158	0.762295	0.841972	0.0111828	0.596442	0.635313	-0.019654	0.000561623	0.00113856	0.165791	7.94408e-11	1.05265e-09	-0.714449	0.40995	0.467807	-0.0308368	0.000979387	0.00256344	0.154608	6.57407e-11	1.29645e-09	-0.725631	0.00021765	0.0069377	0.185445	1.1156e-10	2.5518e-09	-0.694795	6.16679e-12	2.46701e-10
SUV39H1_O43463	-1.35853	-1.97624	-1.6273	-0.173659	-0.100844	-0.364323	-0.0198918	0.116786	0.197206	0.870192	0.841767	1.49976	1.0531	0.458456	0.583522	SUV39H1	Histone-lysine N-methyltransferase SUV39H1	O43463	3	1.03865	0.10392	0.203362	-0.0867892	4.79651e-05	0.000129526	-0.299277	0.000563427	0.00114167	-0.226767	1.38893e-08	5.97461e-08	-0.635294	0.000946413	0.00242329	-0.212488	0.0146732	0.0253329	-0.139978	7.62882e-08	3.21735e-07	-0.548505	0.167561	0.409032	0.0725102	1.5417e-05	4.54769e-05	-0.336017	2.02128e-06	7.12578e-06
ZNF16_P17020	1.30197	0.566016	1.63397	0.0296665	0.848406	0.365745	0.190113	0.266828	1.15125	-1.28013	-0.809202	-0.710192	-1.07829	-1.2627	-1.21345	ZNF16	Zinc finger protein 16	P17020	2	1.02623	0.44742	0.581321	-0.0430131	0.00111893	0.00205783	0.230381	0.000565353	0.00114474	0.251142	2.21227e-05	4.09549e-05	0.359044	0.00027744	0.000931566	0.273394	0.000145681	0.000577023	0.294155	7.0411e-06	1.67243e-05	0.402057	0.711345	0.849973	0.0207611	0.0361312	0.0502797	0.128664	0.0716343	0.0935779
ELK3_P41970	-1.08126	0.0785267	-1.19693	-0.573448	-0.413929	-0.593756	-0.77248	-0.439536	-1.26704	0.472557	0.280646	0.97088	1.58343	1.34591	1.60644	ELK3	ETS domain-containing protein Elk-3	P41970	4	1.03809	0.00943592	0.0374274	0.232655	0.00341818	0.00563835	-0.273492	0.000568691	0.00115095	-0.347792	0.000983092	0.00142102	-0.324673	1.86728e-05	0.00016304	-0.506148	4.60115e-06	4.94933e-05	-0.580448	7.02292e-06	1.66901e-05	-0.557328	0.346755	0.592332	-0.0742997	0.512909	0.562893	-0.0511806	0.765973	0.797292
KDM4A_O75164	-0.320892	0.0480674	-1.076	-0.247666	-1.02269	-1.03071	-1.16999	0.135651	-0.621602	1.03782	2	1.57723	-0.502344	0.808001	0.332515	KDM4A	Lysine-specific demethylase 4A	O75164	4	1.01436	0.0125064	0.0452287	-0.13197	0.000253772	0.000551888	-0.228234	0.0005743	0.00116032	-0.207105	0.000855475	0.0012488	-0.197047	0.0541333	0.077461	-0.0962636	0.12207	0.16348	-0.0751349	0.175427	0.200293	-0.0650763	0.64901	0.809597	0.0211286	0.503821	0.55444	0.0311872	0.827904	0.851938
ZNF319_Q9P2F9	0.887932	1.67704	1.36538	-0.584971	0.349579	0.660916	-0.276336	0.729594	0.625624	-1.61689	-1.54941	-0.831031	-0.494802	-0.8169	-0.125724	ZNF319	Zinc finger protein 319	Q9P2F9	2	1.03098	0.0393235	0.101617	0.154207	0.0016976	0.0030018	0.26643	0.000584245	0.0011776	0.305788	9.46866e-06	1.8823e-05	0.477559	0.118897	0.155439	0.112223	0.0422495	0.0640682	0.151581	0.000367833	0.000619272	0.323352	0.5676	0.759839	0.0393579	0.0079881	0.0126285	0.211129	0.0241943	0.0344853
HIC1_Q14526	0.929312	1.47467	1.1523	-0.20556	-0.131887	0.562281	0.0179207	-0.860676	-0.640993	0.659831	0.671394	0.761445	-1.66678	-1.6391	-1.08416	HIC1	Hypermethylated in cancer 1 protein	Q14526	4	1.03471	2.04621e-06	0.00018095	-0.464462	0.0342367	0.0467071	-0.133823	0.000597837	0.00120182	-0.256237	0.0863017	0.100099	0.104862	6.36407e-05	0.000341408	0.330638	0.0028477	0.00615951	0.208225	2.17609e-07	7.914e-07	0.569324	0.0496033	0.221894	-0.122413	0.00104842	0.00197839	0.238686	2.72728e-05	7.16891e-05
ZBED5_Q49AG3	0.34697	0.659535	-0.0336164	-0.337836	-1.48484	-1.35524	-1.08583	-1.17686	-0.420727	-0.00428662	1.23776	2	0.525851	0.405347	0.704405	ZBED5	Zinc finger BED domain-containing protein 5	Q49AG3	4	1.0639	0.238016	0.371599	-0.174194	0.000306863	0.000652151	-0.692665	0.000597815	0.00120182	-0.639402	0.105094	0.12073	-0.245576	0.00289058	0.00608005	-0.51847	0.00590039	0.0114876	-0.465208	0.62045	0.649601	-0.071382	0.711132	0.849973	0.0532627	0.00753126	0.0119807	0.447088	0.0154306	0.0227585
ING2_Q9H160	-1.45084	-1.60719	-1.83447	0.628978	0.746395	0.475388	0.953493	0.856269	1.46134	0.230303	-0.835006	0.0648307	-0.26408	0.26667	0.307924	ING2	Inhibitor of growth protein 2	Q9H160	1	1.02536	0.329673	0.470759	0.0430788	0.0140461	0.0205611	0.121105	0.000601177	0.00120825	0.193056	0.000195004	0.000310211	-0.220495	0.0900269	0.121263	0.0780258	0.00388238	0.00800389	0.149977	3.73831e-05	7.53854e-05	-0.263574	0.114955	0.338651	0.0719515	2.66714e-06	9.69563e-06	-0.3416	3.30494e-07	1.50405e-06
E2F4_Q16254	1.12231	1.42016	1.60683	0.232158	0.645744	0.777726	0.126423	-0.0869532	0.244618	-0.355272	-1.46034	-1.39768	-1.0452	-0.880976	-0.94955	E2F4	Transcription factor E2F4	Q16254	2	1.03002	0.670494	0.769717	0.0250827	3.3082e-05	9.53419e-05	0.361788	0.000635685	0.00127334	0.259875	4.33338e-07	1.17208e-06	0.547082	6.57705e-05	0.000345552	0.336705	0.00140114	0.00342727	0.234792	7.28189e-07	2.23757e-06	0.521999	0.100993	0.316721	-0.101913	0.0070058	0.0112234	0.185294	0.000275873	0.000575232
ZBTB3_Q9H5J0	1.69146	1.69239	1.09603	0.589799	0.425915	-0.271993	0.23309	0.0174825	0.284971	-0.532902	-1.56358	-1.17114	-0.582853	-0.763496	-1.14517	ZBTB3	Zinc finger and BTB domain-containing protein 3	Q9H5J0	2	1.05122	0.374422	0.512489	0.0730849	0.000410508	0.000842168	0.377743	0.000636173	0.00127401	0.358139	6.24287e-07	1.61572e-06	0.729571	0.00217896	0.00480332	0.304658	0.00345847	0.00727309	0.285054	1.97026e-06	5.36188e-06	0.656486	0.808872	0.904948	-0.0196038	0.000733701	0.00143239	0.351828	0.000472274	0.000940184
DEAF1_O75398	1.93438	1.35987	1.72723	-0.230452	0.0428433	0.0412542	-0.212428	-0.177831	0.776477	-0.810027	-1.03729	-0.924965	-0.980676	-0.720155	-0.788226	DEAF1	Deformed epidermal autoregulatory factor 1 homolog	O75398	2	1.03821	0.693164	0.787592	0.0224045	0.0026032	0.00441896	0.207727	0.000647751	0.00129442	0.249856	7.39174e-08	2.46225e-07	0.616534	0.00556382	0.0106328	0.185322	0.00134725	0.0033172	0.227452	1.12853e-07	4.48687e-07	0.594129	0.461705	0.689684	0.0421298	6.68651e-06	2.17305e-05	0.408807	2.01572e-05	5.48738e-05
ZNF141_Q15928	0.753441	0.816362	0.540579	0.770098	1.02382	0.585993	0.469653	0.158504	1.34135	-1.01938	-0.7819	-0.334674	-1.52506	-1.86801	-0.930774	ZNF141	Zinc finger protein 141;Zinc finger protein 85	Q15928	2	1.02851	0.0327826	0.0894849	-0.149422	0.000294272	0.000628208	0.30841	0.000650133	0.00129833	0.280381	0.000493805	0.000742121	0.290003	6.85888e-06	9.6764e-05	0.457832	1.30847e-05	9.90314e-05	0.429803	1.04521e-05	2.37447e-05	0.439424	0.660421	0.816992	-0.0280286	0.772447	0.80413	-0.0184073	0.879708	0.897332
ARNT_P27540	-1.5635	-1.55874	-0.890608	-0.455328	0.959035	0.333555	1.04895	1.5553	1.49674	-0.606786	-0.568941	-0.52593	0.137383	0.0517086	0.587171	ARNT	Aryl hydrocarbon receptor nuclear translocator	P27540	1	1.00898	0.0779918	0.164999	0.0493134	0.0717678	0.0923104	0.0505274	0.000658106	0.00131262	0.115479	0.0975913	0.112511	-0.0459954	0.963061	0.970105	0.00121397	0.0236098	0.0384243	0.0661658	0.00277693	0.00407706	-0.0953088	0.0257892	0.153984	0.0649518	0.00254224	0.00442547	-0.0965228	3.30501e-05	8.5432e-05
ZNF225_Q9UK10	0.428254	1.72877	0.477305	-0.58916	-0.142917	1.49566	0.327556	0.601735	0.410831	-1.61526	-1.59781	-1.4521	0.197625	-0.209794	-0.0606988	ZNF225	Zinc finger protein 225;Zinc finger protein 234	Q9UK10	2	1.03473	0.00507499	0.0248455	0.276517	0.00160002	0.00284422	0.326883	0.000736802	0.00145234	0.361598	0.000140248	0.000227896	0.439526	0.548128	0.602095	0.0503656	0.316787	0.378245	0.0850806	0.0679101	0.0819349	0.163009	0.677733	0.828527	0.0347149	0.191555	0.231614	0.112643	0.357618	0.406268
ZNF250_P15622	0.546857	1.09855	0.877515	0.328308	0.860335	0.0848344	0.552167	0.267927	1.09811	-2	-1.86476	-0.0551806	-0.964129	-0.443205	-0.237005	ZNF250	Zinc finger protein 250	P15622	2	1.03385	0.0971039	0.193356	0.175559	0.00177576	0.00312815	0.386715	0.000743869	0.00146489	0.433373	0.000337015	0.000518261	0.477135	0.0510806	0.073746	0.211156	0.021179	0.0349009	0.257814	0.0091047	0.0124291	0.301576	0.641902	0.806378	0.0466577	0.373194	0.423047	0.0904194	0.66254	0.703044
DOT1L_Q8TEK3	-2	-1.55808	-1.50692	0.211713	0.625546	1.07022	1.0613	1.04305	0.972463	0.27591	0.0129774	-0.0637387	-0.0493685	0.0494607	-0.0293617	DOT1L	Histone-lysine N-methyltransferase, H3 lysine-79 specific	Q8TEK3	3	1.02989	0.699825	0.792991	-0.0154375	0.0221672	0.0312408	0.10208	0.000749294	0.00147351	0.173033	1.7117e-06	3.98117e-06	-0.327984	0.0105297	0.0184292	0.117518	0.000371936	0.00117676	0.188471	2.86718e-06	7.49212e-06	-0.312546	0.0937733	0.306175	0.0709532	8.38054e-08	4.96508e-07	-0.430064	1.42838e-08	1.06855e-07
TET2_Q6N021	1.40758	1.49026	1.25382	0.192594	0.185081	0.570352	0.118324	-0.137586	1.04233	-0.565549	-1.17296	-0.730492	-1.14108	-1.15235	-1.36032	TET2	Methylcytosine dioxygenase TET2	Q6N021	2	1.03063	0.158643	0.276307	-0.0752889	0.000895891	0.001683	0.217147	0.000754736	0.00148386	0.221916	1.72444e-06	4.00305e-06	0.420733	6.85982e-05	0.000355517	0.292436	5.89043e-05	0.000295083	0.297205	2.81905e-07	9.85145e-07	0.496022	0.925863	0.967209	0.00476883	0.00146687	0.00268187	0.203586	0.00174773	0.00309565
ZFP1_Q6P2D0	0.629007	-0.661953	0.180307	0.639021	1.33334	0.688181	0.679476	1.28891	1.05106	-0.540555	-0.710613	-1.44307	-0.478658	-1.8815	-0.772946	ZFP1	Zinc finger protein 1 homolog	Q6P2D0	2	1.01203	0.740055	0.823745	-0.0154059	0.00125271	0.00227448	0.187975	0.000756841	0.00148765	0.200575	0.0475153	0.0569276	0.0997523	0.000677296	0.00186068	0.203381	0.00041384	0.00128054	0.215981	0.0254148	0.0327821	0.115158	0.785978	0.893505	0.0125992	0.0748533	0.0982107	-0.0882231	0.0455214	0.0616517
ARID5B_Q14865	1.5316	2	1.79009	-0.195003	-0.143629	0.388359	0.125635	-0.376306	-0.352106	-0.907844	-0.979534	-0.878626	-0.702151	-0.681141	-0.631265	ARID5B	AT-rich interactive domain-containing protein 5B	Q14865	2	1.09595	0.152614	0.268225	0.157828	8.27631e-05	0.000207179	0.591396	0.000802806	0.00157029	0.454349	7.46698e-10	5.83536e-09	1.70118	0.00115539	0.00285148	0.433568	0.0137851	0.0239969	0.29652	2.3962e-09	1.99707e-08	1.54336	0.209676	0.458243	-0.137047	1.12884e-07	6.37596e-07	1.10979	2.95616e-08	1.94021e-07
ZFP82_Q8N141	1.69132	1.65907	1.25151	-0.362742	0.0647335	-0.270851	0.125573	0.255974	0.941412	-0.973507	-0.611694	-0.348456	-1.17744	-1.50621	-0.738679	ZFP82	Zinc finger protein 82 homolog	Q8N141	2	1.0557	0.0675582	0.147956	-0.166624	0.0904567	0.114069	0.152759	0.000813389	0.00158914	0.364506	1.0312e-06	2.52642e-06	0.73151	0.0021975	0.00484037	0.319383	2.86508e-05	0.000174291	0.531131	1.04155e-07	4.18264e-07	0.898135	0.0250989	0.151798	0.211747	1.21806e-05	3.68622e-05	0.578751	0.000770566	0.00146825
KDM4B_O94953	1.34931	1.57985	1.5332	-0.62131	-0.222141	-0.123964	0.0693833	-0.797901	-0.682592	0.807155	0.548186	0.283394	-1.51654	-1.17038	-1.03565	KDM4B	Lysine-specific demethylase 4B	O94953	4	1.03161	4.59636e-06	0.000294764	-0.366069	0.00275856	0.00465636	-0.177947	0.000861095	0.00167068	-0.208242	0.00155139	0.00219276	0.192797	0.00185788	0.00419684	0.188122	0.00608157	0.0118021	0.157826	4.24275e-08	1.97142e-07	0.558865	0.53867	0.739076	-0.0302954	4.02314e-06	1.38291e-05	0.370744	1.74346e-06	6.27811e-06
ZNF595_Q8IYB9	-1.09739	0.639674	0.230157	-0.207886	0.12847	0.345117	1.78111	1.23118	1.47764	-0.504867	-0.15677	-0.130666	-1.14305	-0.897019	-1.6957	ZNF595	Zinc finger protein 595	Q8IYB9	2	1.01768	0.0318551	0.0878288	-0.093464	0.401815	0.443997	0.0335947	0.0008807	0.00170675	0.167727	0.651154	0.676353	0.0179323	0.00620947	0.0116844	0.127059	1.63985e-05	0.000115946	0.261191	0.0133617	0.017846	0.111396	0.00439658	0.0510161	0.134132	0.692608	0.732083	-0.0156624	0.00206063	0.00360504
RBAK_Q9NYW8	1.52406	1.70121	1.43163	-0.169974	0.190168	0.16916	-0.156944	0.218602	0.736002	-0.991314	-0.610526	-0.447869	-1.15298	-1.50394	-0.937299	RBAK	RB-associated KRAB zinc finger protein	Q9NYW8	2	1.05442	0.0358834	0.0954884	-0.167	0.00490714	0.00783743	0.2421	0.000881519	0.00170794	0.307874	1.95088e-07	5.77292e-07	0.725158	7.62724e-05	0.000384151	0.409101	1.80636e-05	0.000124304	0.474874	1.80015e-08	9.72543e-08	0.892158	0.372182	0.614278	0.0657736	1.52235e-05	4.49534e-05	0.483057	6.3348e-05	0.000153103
ZNF350_Q9GZX5	1.2749	1.19403	1.34457	-0.178584	0.0198108	0.0740404	0.180273	0.676839	1.11038	-0.88996	-0.426358	-0.269805	-1.16564	-2	-0.906859	ZNF350	Zinc finger protein 350	Q9GZX5	2	1.12603	0.00927835	0.0369363	-0.446533	0.0917065	0.115489	0.265616	0.000897023	0.00173558	0.628683	2.14372e-05	3.98437e-05	0.955268	0.000323661	0.00104459	0.71215	6.46064e-06	6.27466e-05	1.07522	3.70028e-07	1.24944e-06	1.4018	0.0273572	0.159271	0.363067	0.000424262	0.000876161	0.689651	0.0434646	0.0590755
ZNF317_Q96PQ6	1.58485	1.62883	1.59912	-0.330124	0.0248652	0.757905	0.139012	-0.397614	0.467441	-0.880219	-1.13142	-1.10427	-0.711393	-0.99867	-0.648314	ZNF317	Zinc finger protein 317	Q96PQ6	2	1.03621	0.343426	0.48441	0.0565919	0.000509142	0.00101744	0.266591	0.000898583	0.0017382	0.248377	1.7434e-07	5.22709e-07	0.592319	0.00308171	0.00640353	0.209999	0.00559828	0.0109732	0.191785	5.36523e-07	1.70926e-06	0.535727	0.756539	0.87713	-0.0182138	8.81728e-05	0.000211761	0.325728	5.29227e-05	0.000130115
ERF_P50548	-1.60297	-2	-1.67895	0.561126	0.474652	0.377959	0.398604	1.20455	1.27754	0.0093731	-0.0097661	-0.0169355	0.573821	0.0259917	0.444333	ERF	ETS domain-containing transcription factor ERF	P50548	3	1.03157	0.142195	0.254775	0.0652184	0.0554188	0.0729264	0.0879266	0.000976241	0.00188062	0.178058	3.56216e-06	7.72476e-06	-0.32588	0.595119	0.646945	0.0227082	0.0183407	0.030816	0.11284	4.93502e-07	1.59519e-06	-0.391098	0.050366	0.223167	0.0901315	2.6287e-07	1.30287e-06	-0.413806	2.76056e-08	1.83187e-07
EZH1_Q92800	1.10358	1.34768	-0.243187	-0.598224	1.15667	-0.135762	1.12119	0.866508	0.656345	-0.555549	-1.99961	-1.27492	-0.744435	-0.245286	-0.455003	EZH1	Histone-lysine N-methyltransferase EZH1	Q92800	2	1.01835	0.140463	0.252955	0.101576	0.0153097	0.0222559	0.181097	0.000984999	0.00189619	0.27569	0.00166861	0.00235004	0.257125	0.240589	0.291742	0.0795205	0.0187728	0.0314414	0.174113	0.0321273	0.0407644	0.155548	0.167432	0.409032	0.0945929	0.260751	0.305775	0.0760278	0.778353	0.807975
SETBP1_Q9Y6X0	-1.44945	-1.96367	-2	0.648275	0.810921	0.656841	0.743453	0.759833	0.840487	0.0771953	0.261515	0.00937377	0.00270087	0.512442	0.171179	SETBP1	SET-binding protein	Q9Y6X0	3	1.07775	0.482701	0.614327	0.0457079	0.00242767	0.00415535	0.238913	0.000989447	0.00190388	0.269688	1.90008e-08	7.73004e-08	-0.789501	0.00949545	0.0168543	0.193205	0.00378024	0.0078337	0.22398	9.82381e-09	5.95883e-08	-0.835209	0.634608	0.801826	0.0307752	8.25953e-10	1.1584e-08	-1.02841	5.79252e-10	7.84886e-09
TBP_P20226	0.810696	0.601079	0.157873	1.55766	0.798712	0.822912	0.535184	-0.0154791	0.0869639	-1.57458	-0.716184	-2	-0.721832	0.308226	-0.377419	TBP	TATA-box-binding protein;TATA box-binding protein-like protein 2	P20226	2	1.01681	0.00863936	0.0353531	0.138052	2.86362e-05	8.4382e-05	0.283301	0.00100681	0.00193155	0.189185	0.000247319	0.000387563	0.224415	0.00635569	0.0119237	0.14525	0.271176	0.329928	0.0511333	0.0746513	0.089541	0.086363	0.0546972	0.232194	-0.0941166	0.208607	0.250322	-0.0588868	0.442489	0.491583
USP19_O94966	-0.0892518	-0.672891	-1.15712	1.62505	1.02615	0.996186	0.72238	1.24014	0.853627	-1.70487	-0.694884	-0.727406	-0.190185	-0.709089	-0.517836	USP19	Ubiquitin carboxyl-terminal hydrolase 19	O94966	1	1.00626	0.244596	0.378914	0.0303501	0.000359165	0.000748544	0.120235	0.00103593	0.00198063	0.105482	0.404683	0.434194	0.0214379	0.00330948	0.00679114	0.089885	0.0101581	0.0183129	0.0751322	0.725933	0.749026	-0.00891222	0.563438	0.757351	-0.0147528	0.00169669	0.00306337	-0.0987973	0.00515204	0.00832351
ZBED4_O75132	1.06548	0.814257	0.504247	0.277153	0.852427	1.35601	1.14154	-0.0970216	0.318255	-0.52185	-1.96879	-1.23769	-1.11852	-0.682164	-0.703326	ZBED4	Zinc finger BED domain-containing protein 4	O75132	2	1.01716	0.328481	0.470155	0.0579654	0.000205355	0.000458338	0.294198	0.00106476	0.00203003	0.241039	0.000237219	0.000372571	0.289388	0.00124201	0.00301565	0.236233	0.00709993	0.0134993	0.183073	0.00145009	0.00221294	0.231422	0.3687	0.611965	-0.0531598	0.934084	0.941933	-0.00481066	0.412286	0.461631
ZNF460_Q14592	1.09346	1.31281	1.61405	-0.0559322	-0.405323	-0.44435	0.0526489	0.5984	1.49235	-1.0289	-0.420082	-0.42331	-0.870093	-1.56369	-0.952046	ZNF460	Zinc finger protein 460	Q14592	2	1.034	0.139546	0.2518	-0.125456	0.332712	0.374479	0.0801272	0.0011507	0.00217872	0.332856	4.12685e-05	7.26219e-05	0.488431	0.0231718	0.0367781	0.205583	7.54511e-05	0.000352147	0.458312	4.11299e-06	1.03577e-05	0.613887	0.00756279	0.0719536	0.252729	0.000214771	0.000473443	0.408304	0.07307	0.0952757
ZNF699_Q32M78	1.81874	1.42008	1.66104	0.310131	0.115043	0.490517	0.0630281	-0.199576	-0.133404	-0.421196	-0.932806	-1.01221	-1.23047	-1.07343	-0.875485	ZNF699	Zinc finger protein 699	Q32M78	2	1.05663	0.129567	0.238324	-0.0847299	2.2091e-05	6.8155e-05	0.34196	0.00115736	0.00219035	0.218421	3.2978e-09	1.85938e-08	0.757093	2.25258e-06	5.7513e-05	0.42669	7.05314e-05	0.000334387	0.303151	9.28242e-10	9.48682e-09	0.841823	0.0348588	0.183198	-0.123539	3.01789e-06	1.08e-05	0.415133	1.72635e-07	8.61738e-07
HDAC3_O15379	-0.565759	-0.695855	-0.478562	-0.900925	-0.77503	-1.15019	-0.550787	0.398036	-0.986612	0.283081	2	1.70644	0.128238	0.684344	0.708837	HDAC3	Histone deacetylase 3	O15379	4	1.03659	0.0579238	0.132557	-0.21109	0.000117272	0.000279649	-0.555731	0.00117945	0.00222715	-0.422016	0.000505095	0.000758003	-0.469644	0.00490215	0.00951768	-0.344641	0.0580924	0.0847723	-0.210926	0.0244672	0.0316522	-0.258554	0.209809	0.458295	0.133715	0.410701	0.459978	0.0860874	0.645841	0.686972
ZNF304_Q9HCX3	1.30529	1.66986	0.884448	-0.303026	-0.533758	-0.12876	-0.406123	1.02944	1.08579	-1.8155	-1.45897	-0.245684	-0.49059	-0.413471	-0.178942	ZNF304	Zinc finger protein 304	Q9HCX3	2	1.08849	0.0746937	0.159629	0.272762	0.0632667	0.0822761	0.285908	0.00118217	0.00223127	0.585251	6.19013e-05	0.000105762	0.82593	0.926843	0.939933	0.0131458	0.0449528	0.0676911	0.312489	0.00180047	0.00271998	0.553168	0.0532797	0.230009	0.299343	0.00214229	0.00378972	0.540022	0.110891	0.139517
ZBTB21_Q9ULJ3	0.690572	-0.572948	0.0388284	1.09061	1.69643	0.223089	0.319206	1.33412	0.479213	-0.594605	-1.24728	-2	-0.760326	-0.0327037	-0.651128	ZBTB21	Zinc finger and BTB domain-containing protein 21	Q9ULJ3	2	1.01478	0.119958	0.225502	0.0875253	0.000416961	0.000853114	0.24924	0.00124133	0.00233176	0.217379	0.0161736	0.0204169	0.145636	0.00905555	0.0161691	0.161715	0.0284324	0.045273	0.129854	0.288739	0.31976	0.0581109	0.554432	0.750046	-0.0318612	0.0706849	0.0931927	-0.103604	0.19542	0.235271
SOX21_Q9Y651	1.27595	0.94277	0.629294	0.0139479	0.190113	1.80466	0.338504	0.566521	0.42111	-0.734742	-1.16561	-1.63525	-0.714525	-1.30569	-0.62705	SOX21	Transcription factor SOX-21	Q9Y651	2	1.05588	0.465573	0.597507	0.106584	0.000458681	0.000927185	0.665217	0.00129961	0.00242622	0.583319	0.000135192	0.00022049	0.765916	0.00179185	0.00407066	0.558633	0.00529385	0.0104841	0.476735	0.00049365	0.000814605	0.659333	0.573297	0.764002	-0.0818981	0.490057	0.540568	0.100699	0.220537	0.262986
MSL3_Q8N5Y2	0.918759	1.75661	2	-0.341311	0.281135	0.174145	0.0370753	-0.00419803	-0.114169	-0.980289	-1.16325	-1.39656	-0.522793	-0.589996	-0.263052	MSL3	Male-specific lethal 3 homolog	Q8N5Y2	2	1.0299	0.0240356	0.0714773	0.117017	0.000882213	0.0016599	0.197568	0.00134543	0.0025012	0.187011	2.48915e-07	7.13943e-07	0.455434	0.101697	0.135245	0.0805508	0.149718	0.195581	0.0699936	6.2194e-06	1.49497e-05	0.338417	0.82069	0.910393	-0.0105573	9.01602e-05	0.000215978	0.257866	6.19863e-05	0.000149985
DPY30_Q9C005	0.899703	0.688482	1.66396	-0.0111987	1.01243	0.284596	0.819968	0.0692461	0.117185	-1.43795	-0.456868	-2	-0.741891	-0.507596	-0.154547	DPY30	Protein dpy-30 homolog	Q9C005	2	1.03966	0.0489616	0.117859	0.261983	0.000896212	0.00168323	0.519519	0.00134505	0.0025012	0.492765	6.15555e-05	0.000105257	0.707781	0.0523539	0.0752738	0.257536	0.0778408	0.109998	0.230782	0.00277616	0.00407666	0.445798	0.827422	0.913963	-0.0267535	0.142099	0.176776	0.188262	0.0977521	0.124483
ZNF195_O14628	1.4273	0.0784517	0.217113	-0.440173	0.610942	0.247564	0.761732	1.29248	1.33684	-0.734289	-0.18315	-0.21319	-1.15968	-1.73331	-1.50863	ZNF195	Zinc finger protein 195	O14628	2	1.02597	0.0114426	0.0425164	-0.156967	0.185349	0.219306	0.0743309	0.00136832	0.00254095	0.216984	0.0233212	0.0289183	0.136932	0.000836809	0.0022017	0.231298	1.0513e-05	8.51684e-05	0.373951	0.000108468	0.000200184	0.293899	0.0190481	0.130738	0.142653	0.259797	0.304699	0.0626015	0.156004	0.191662
PRMT9_Q6P2P2	-0.919848	-0.42651	-0.763379	-0.77191	-0.974874	-1.02734	-0.56144	0.322453	-1.17113	0.407846	1.75898	1.41835	0.634167	1.32932	0.745313	PRMT9	Putative protein arginine N-methyltransferase 9	Q6P2P2	4	1.01307	0.487643	0.618555	-0.0311496	0.000195616	0.000439404	-0.226031	0.00140624	0.00260446	-0.177549	0.000501436	0.000752782	-0.202416	0.000682585	0.00187215	-0.194881	0.00534856	0.01057	-0.1464	0.00183507	0.00276856	-0.171267	0.286586	0.538375	0.0484814	0.597236	0.643418	0.0236146	0.578174	0.622723
ZFP90_Q8TF47	1.75518	2	1.72095	0.0615395	-0.0964522	-0.0531185	-0.305764	-0.413808	-0.0822142	-0.517512	-0.867953	-0.846503	-0.840879	-0.795748	-0.731836	ZFP90	Zinc finger protein 90 homolog	Q8TF47	2	1.05615	0.705068	0.796978	-0.0158348	4.5294e-05	0.000123664	0.248719	0.00145494	0.00268459	0.165916	2.23748e-11	4.20651e-10	0.895857	2.48683e-05	0.000193625	0.264554	0.000719265	0.00199292	0.181751	1.80515e-11	5.46343e-10	0.911691	0.0646931	0.25318	-0.082803	1.15698e-09	1.50461e-08	0.647138	2.71199e-10	4.33969e-09
THAP3_Q8WTV1	1.49138	1.75756	1.84131	0.305138	0.276369	-0.535166	-0.372278	-0.0221025	0.138617	-0.619939	-1.28046	-1.28025	-0.699319	-0.379483	-0.621385	THAP3	THAP domain-containing protein 3	Q8WTV1	2	1.06268	0.0616096	0.138688	0.139185	0.000683059	0.00132069	0.303383	0.00146243	0.00269723	0.274981	5.15351e-08	1.82063e-07	0.777583	0.031448	0.0480967	0.164198	0.0673443	0.0965624	0.135796	4.80835e-07	1.55965e-06	0.638398	0.682445	0.831745	-0.0284021	1.1434e-05	3.48539e-05	0.4742	6.29355e-06	1.95406e-05
KAT6B_Q8WYB5	1.84294	1.609	1.64064	-0.0863834	-0.00707071	0.435756	0.0578523	-0.390881	0.0640277	-0.50741	-1.33547	-0.988564	-1.05569	-0.552618	-0.726126	KAT6B	Histone acetyltransferase KAT6B	Q8WYB5	2	1.07819	0.446354	0.580557	0.0746941	0.000261051	0.000565666	0.476974	0.00146598	0.00270318	0.385103	1.83163e-08	7.48422e-08	1.19088	0.00105281	0.00264731	0.402279	0.00638596	0.0123217	0.310408	3.8901e-08	1.83188e-07	1.11619	0.351825	0.59734	-0.091871	5.4514e-06	1.81231e-05	0.713906	1.50736e-06	5.53226e-06
ZNF692_Q9BU19	-1.19591	-1.84227	-2	0.141899	0.74763	0.188026	-0.0313356	-0.2582	-0.47026	0.89907	0.425512	1.10166	0.557794	1.18084	0.566342	ZNF692	Zinc finger protein 692	Q9BU19	3	1.04635	0.879961	0.920846	-0.0101783	0.111073	0.137378	-0.113202	0.00147659	0.00272095	-0.26742	4.33819e-07	1.173e-06	-0.627432	0.143607	0.184603	-0.103024	0.00196329	0.00452466	-0.257241	5.20167e-07	1.66664e-06	-0.617254	0.0368558	0.186689	-0.154218	3.75219e-06	1.30311e-05	-0.51423	0.000125791	0.000282887
ZNF79_Q15937	0.834212	0.162026	0.0737946	0.223212	0.029918	1.02835	0.566879	1.28502	1.01083	-0.269285	-0.504498	-2	-0.215498	-0.582608	-0.866317	ZNF79	Zinc finger protein 79;Zinc finger protein 572	Q15937	2	1.06721	0.257076	0.392258	0.214085	0.0097725	0.0146972	0.548589	0.0015068	0.00277297	0.728139	0.0125758	0.0160561	0.52458	0.0872001	0.117947	0.334504	0.0140439	0.0244119	0.514054	0.109595	0.12859	0.310495	0.338152	0.58441	0.17955	0.896177	0.910923	-0.0240095	0.280026	0.326192
MYC_P01106	-0.920298	-1.09144	-1.80474	0.514419	1.53186	1.18046	-1.5854	-0.581964	-0.207793	0.440467	0.868566	0.611748	0.156359	0.26566	0.622104	MYC	Myc proto-oncogene protein	P01106	3	1.0329	0.4275	0.562715	-0.0546789	0.244315	0.282168	0.0814546	0.00156329	0.00286814	-0.267946	0.000144926	0.000234998	-0.357844	0.0627961	0.0883077	0.136133	0.00727382	0.0137784	-0.213267	0.00059922	0.00097578	-0.303165	0.00017937	0.00604698	-0.349401	2.07797e-05	5.90362e-05	-0.439299	0.201422	0.241942
HSF1_Q00613	1.60999	2	1.69388	-0.163372	0.0226274	0.0728589	0.0778323	-0.513213	-0.141085	-0.636836	-1.11513	-1.16307	-0.670442	-0.38619	-0.714235	HSF1	Heat shock factor protein 1	Q00613	2	1.02956	0.0726338	0.156515	0.0745319	0.000335012	0.000703961	0.185465	0.00160173	0.00293225	0.152336	4.50049e-09	2.39143e-08	0.537102	0.0124041	0.0212928	0.110933	0.0623462	0.0901498	0.0778038	2.60311e-08	1.31978e-07	0.46257	0.400087	0.63827	-0.0331291	5.86873e-07	2.60974e-06	0.351637	2.14824e-07	1.0384e-06
XBP1_P17861	2	0.910623	1.44768	0.289329	0.15444	0.447677	-0.168076	0.397375	0.152762	-1.49677	-0.786568	-1.05346	-0.175607	-0.892045	-1.2665	XBP1	X-box-binding protein 1;X-box-binding protein 1, cytoplasmic form;X-box-binding protein 1, luminal form	P17861	2	1.05157	0.300767	0.440507	0.0899139	0.000594094	0.00116802	0.379174	0.0016081	0.00294327	0.333494	1.84049e-06	4.24661e-06	0.693579	0.00433484	0.00855863	0.28926	0.0122376	0.0215983	0.24358	7.9394e-06	1.8605e-05	0.603666	0.593092	0.777569	-0.0456797	0.00246038	0.00429776	0.314406	0.000896961	0.00168576
TFCP2_Q12800	1.5628	1.74027	1.33494	0.479859	-0.854604	0.245316	0.418448	0.367182	0.0776995	-1.35615	-0.786392	-1.23834	-0.803498	-0.408637	-0.778896	TFCP2	Alpha-globin transcription factor CP2	Q12800	2	1.01248	0.21765	0.348747	0.0386238	0.00988604	0.0148547	0.0903576	0.00172983	0.00314757	0.117946	5.64648e-06	1.17271e-05	0.222844	0.106573	0.140862	0.0517338	0.0199196	0.0330851	0.0793225	3.82143e-05	7.68585e-05	0.184221	0.371348	0.613269	0.0275887	0.000709523	0.00139041	0.132487	0.00392303	0.00646858
ZNF84_P51523	1.68321	1.73548	0.873621	-0.0694343	0.0219621	-0.0271816	0.320594	0.378763	0.728316	-0.666972	-0.679813	-0.442	-1.47008	-1.69216	-0.694311	ZNF84	Zinc finger protein 84	P51523	2	1.0307	0.024888	0.0733628	-0.118233	0.0554261	0.0729264	0.0980128	0.00173613	0.00315697	0.183915	5.63681e-06	1.17099e-05	0.347713	0.000491504	0.00144476	0.216246	2.34415e-05	0.000149964	0.302148	2.34813e-07	8.4374e-07	0.465946	0.0879358	0.294496	0.085902	0.000142028	0.000326719	0.2497	0.00389949	0.00643228
SFMBT1_Q9UHJ3	1.34905	1.27481	1.43464	0.631451	-0.663791	-0.514212	0.724892	0.231315	0.787739	-2	-0.630121	-0.748962	-0.496893	-0.692029	-0.674147	SFMBT1	Scm-like with four MBT domains protein 1	Q9UHJ3	2	1.01085	0.263061	0.398481	0.0385106	0.0489356	0.0649563	0.071653	0.00182513	0.00330665	0.129315	8.25443e-05	0.000138414	0.187582	0.332302	0.388812	0.0331424	0.0165876	0.0282319	0.0908041	0.000610939	0.000993899	0.149071	0.103719	0.321157	0.0576617	0.00390662	0.00655735	0.115929	0.100503	0.127638
KIN_O60870	-1.35083	-1.41699	-1.72141	0.265474	1.36529	0.633806	0.299693	0.966048	1.63279	-0.385763	-0.833886	-0.223347	0.0941348	0.492634	0.182356	KIN	DNA/RNA-binding protein KIN17	O60870	1	1.01308	0.0678597	0.148398	0.0726841	0.00547213	0.00865261	0.12182	0.00187055	0.00337946	0.14265	0.0169495	0.0213355	-0.100091	0.200638	0.248791	0.0491362	0.0774246	0.109484	0.0699663	0.000418299	0.000697109	-0.172775	0.577026	0.767108	0.02083	4.40395e-05	0.000114615	-0.221911	1.83039e-05	5.03013e-05
E2F8_A0AVK6	-1.22975	0.257594	-0.385535	1.49832	0.149827	0.187542	0.60664	0.885921	1.7419	-1.4725	-1.67493	-0.079521	0.00415209	0.339618	-0.829288	E2F8	Transcription factor E2F8	A0AVK6	1	1.01599	0.122753	0.229319	0.103778	0.00952953	0.0143678	0.191648	0.00194548	0.00350278	0.244598	0.280298	0.306773	0.0707614	0.185424	0.23198	0.08787	0.0434551	0.0657303	0.140821	0.607752	0.637817	-0.0330162	0.414298	0.648141	0.0529509	0.0768513	0.100534	-0.120886	0.0163086	0.0239734
MED31_Q9Y3C7	-1.13673	-1.12589	-1.1465	-0.576109	-0.738169	-0.714817	-0.330931	0.237228	-0.248728	0.179936	1.85714	1.91716	0.749339	0.213009	0.864065	MED31	Mediator of RNA polymerase II transcription subunit 31	Q9Y3C7	4	1.03151	0.0768501	0.163257	-0.145452	0.000132511	0.00031209	-0.409003	0.00197415	0.0035506	-0.293708	1.83702e-05	3.45342e-05	-0.503338	0.00417042	0.00827876	-0.263552	0.0719812	0.102442	-0.148256	0.000423229	0.000704767	-0.357886	0.151337	0.390235	0.115295	0.234055	0.277255	-0.0943348	0.0161188	0.0237194
ZSCAN26_Q16670	-0.57852	0.631186	0.375886	0.690351	0.307224	1.33631	2	0.167315	0.489181	-1.12333	-1.00106	-0.613363	-1.31487	-0.944034	-0.624781	ZSCAN26	Zinc finger and SCAN domain-containing protein 26	Q16670	1	1.01844	0.921377	0.948938	-0.00772126	0.00411477	0.00665029	0.268343	0.00208783	0.00374144	0.296127	0.0485112	0.0580546	0.167531	0.00340463	0.00697107	0.276064	0.00173226	0.00409243	0.303848	0.0403695	0.0504303	0.175252	0.723107	0.857299	0.027784	0.212094	0.254034	-0.100812	0.118223	0.148238
RLF_Q13129	1.20352	1.41668	1.71642	-0.410529	0.255309	0.493009	0.336007	-0.0677492	0.866333	-0.410771	-1.35516	-0.790358	-1.2676	-1.14529	-0.839817	RLF	Zinc finger protein Rlf	Q13129	2	1.01901	0.479859	0.611682	-0.0317926	0.0100815	0.0151186	0.13212	0.00209884	0.00375876	0.168495	8.38803e-06	1.68141e-05	0.314673	0.00255219	0.00546962	0.163912	0.000557093	0.00161384	0.200288	3.07102e-06	7.9801e-06	0.346466	0.420325	0.653432	0.0363754	0.00115923	0.0021656	0.182554	0.00547837	0.0087966
WDR5_P61964	0.892212	0.0722708	-0.222892	-0.072604	0.53312	0.596853	1.26036	1.11656	1.44466	-0.976724	-0.49486	-1.78869	0.150708	-1.19378	-1.31719	WDR5	WD repeat-containing protein 5	P61964	2	1.00507	0.632564	0.738877	0.0124025	0.0358121	0.0486982	0.0594983	0.00211239	0.00378141	0.0975898	0.0490488	0.0586645	0.0551468	0.0863601	0.116933	0.0470958	0.0052984	0.0104882	0.0851873	0.115921	0.135577	0.0427443	0.157065	0.397082	0.0380915	0.866232	0.886168	-0.00435151	0.118266	0.14827
ZNF263_O14978	-0.617475	-0.698343	-0.633798	1.16886	0.144439	0.501193	-1.11505	-1.30431	-1.43164	0.264256	1.55511	-0.192099	1.09505	1.51904	-0.255242	ZNF263	Zinc finger protein 263	O14978	3	1.0213	0.61568	0.725789	0.0382578	0.897287	0.910839	0.00979072	0.00211776	0.00378942	-0.286485	0.0263284	0.0324603	-0.187052	0.708121	0.747634	-0.028467	0.000823959	0.0022236	-0.324743	0.00998138	0.0135444	-0.22531	0.00165903	0.0270484	-0.296276	0.0205751	0.0300037	-0.196843	0.204698	0.245562
ZNF197_O14709	-2	-1.7075	-1.79301	0.368073	0.69437	0.606736	0.891772	0.769184	0.668785	0.513298	0.248555	0.103889	0.24961	0.117279	0.38733	ZNF197	Zinc finger protein 197	O14709	3	1.35502	0.774383	0.850526	-0.0451672	0.0555368	0.0730263	0.325399	0.00215525	0.00384912	0.592932	4.78446e-10	4.1782e-09	-2.62632	0.0325186	0.0495087	0.370566	0.00125495	0.0031238	0.638099	5.89722e-10	6.63364e-09	-2.58116	0.107231	0.325658	0.267533	1.16248e-10	2.61122e-09	-2.95172	4.03684e-11	1.04995e-09
TAF9_Q16594	0.891183	1.63202	1.4456	-0.09592	0.751609	0.00578783	0.248448	0.0975843	0.796738	-0.164311	-1.66651	-1.48958	-0.897865	-1.03662	-0.51816	TAF9	Transcription initiation factor TFIID subunit 9	Q16594	2	1.0207	0.468892	0.600756	0.040719	0.00471782	0.00755661	0.186848	0.00216946	0.0038712	0.209433	3.35804e-05	6.01511e-05	0.342043	0.0193756	0.031448	0.146129	0.00885446	0.0162985	0.168714	0.000110977	0.000204365	0.301324	0.685677	0.834526	0.0225845	0.0141604	0.0213231	0.155195	0.0307967	0.0430774
SMAD4_Q13485	-1.32205	-0.895545	-0.338244	0.349229	0.738498	1.14779	0.978232	0.934773	1.29134	-1.95932	-1.20442	-0.0747395	0.101605	-0.381159	0.634003	SMAD4	Mothers against decapentaplegic homolog 4	Q13485	1	1.00572	0.0547993	0.12742	0.0580239	0.00690032	0.0107074	0.0884023	0.002356	0.00418009	0.104048	0.694207	0.717612	0.0110243	0.288374	0.343375	0.0303783	0.117733	0.158328	0.0460243	0.110869	0.130012	-0.0469996	0.578081	0.767456	0.015646	0.0147831	0.022201	-0.077378	0.00501522	0.00812435
ZNF517_Q6ZMY9	0.425372	2	1.49909	0.470125	0.204415	-0.622767	0.579044	-0.10054	0.465203	-1.74687	-1.09399	-0.843101	-0.318629	-0.218715	-0.833243	ZNF517	Zinc finger protein 517	Q6ZMY9	2	1.0896	0.081253	0.170086	0.271291	0.00943055	0.0142339	0.438093	0.00237771	0.00421062	0.542692	3.0078e-05	5.43409e-05	0.908033	0.26545	0.318988	0.166802	0.0811448	0.114187	0.2714	0.000713005	0.00114574	0.636741	0.478247	0.699388	0.104598	0.00618633	0.0100215	0.469939	0.024603	0.0350381
MXD4_Q14582	1.64357	1.89673	1.80899	-0.367688	-0.0225361	-0.374154	-0.405589	-0.755523	0.10752	-1.13734	-1.17049	-0.821244	-0.126527	-0.221569	-0.0541527	MXD4	Max dimerization protein 4	Q14582	4	1.0593	0.000301385	0.00396855	0.305688	0.000965866	0.00180156	0.265092	0.0025356	0.00447137	0.23267	1.66606e-09	1.07172e-08	0.950459	0.523876	0.578786	-0.040596	0.260148	0.318308	-0.0730181	1.54856e-07	5.88083e-07	0.644771	0.609644	0.787457	-0.0324221	7.72093e-08	4.6232e-07	0.685367	4.53649e-08	2.76769e-07
ZNF714_Q96N38	-0.475163	-0.28271	-1.28405	1.92698	1.31246	1.1976	-0.133367	0.764776	0.939202	-0.509201	-0.744657	-1.41655	-0.20314	-0.205095	-0.887091	ZNF714	Zinc finger protein 714	Q96N38	1	1.02377	0.247104	0.381667	0.0594671	3.3536e-05	9.63528e-05	0.30737	0.00260119	0.0045755	0.183408	0.588739	0.615709	0.02718	0.000243475	0.000843861	0.247903	0.0256736	0.0413981	0.123941	0.521725	0.553341	-0.0322872	0.0256526	0.153605	-0.123962	8.08953e-05	0.00019636	-0.28019	0.00740024	0.0115685
VDR_P11473	-1.82192	-1.76791	-1.89057	0.409346	0.53278	0.633855	0.796003	1.21727	0.67693	0.377363	0.51231	0.326327	0.0699982	0.0968204	-0.168608	VDR	Vitamin D3 receptor	P11473	3	1.04807	0.00902271	0.0363026	-0.1243	0.379031	0.420973	0.0367435	0.00265002	0.00465068	0.150473	5.02467e-10	4.3562e-09	-0.683504	0.00162768	0.00375768	0.161044	1.47338e-05	0.000107075	0.274773	5.53308e-09	3.78838e-08	-0.559204	0.0148258	0.110223	0.113729	2.66901e-10	4.86385e-09	-0.720248	4.487e-11	1.11525e-09
RBBP5_Q15291	0.0826276	1.11191	-0.0427328	-0.400848	-1.18927	-1.13876	-1.00633	-0.947843	-1.47358	-0.263878	1.3368	0.925248	0.840674	0.949924	1.21606	RBBP5	Retinoblastoma-binding protein 5	Q15291	4	1.00707	0.501857	0.630503	0.0214151	0.00670825	0.0104322	-0.100378	0.00271977	0.00475719	-0.115219	0.571971	0.599293	-0.0179726	0.00183198	0.00415286	-0.121793	0.000763069	0.00209017	-0.136634	0.22651	0.254434	-0.0393876	0.640046	0.805427	-0.0148405	0.0201014	0.0293638	0.0824058	0.00812497	0.01261
ELK4_P28324	1.44394	1.93371	1.28216	-0.17998	0.252309	0.088288	-0.164746	-0.34925	0.198447	-0.813139	-2	-0.880216	0.0639218	-0.612831	-0.165849	ELK4	ETS domain-containing protein Elk-4	P28324	2	1.06041	0.00613931	0.0282765	0.320577	0.0010727	0.00197973	0.411827	0.00274824	0.004801	0.362191	7.57182e-07	1.91714e-06	0.880825	0.366991	0.424903	0.0912496	0.67675	0.726288	0.0416138	7.75309e-05	0.000147128	0.560248	0.619526	0.793148	-0.0496358	0.00037601	0.000784615	0.468998	0.000156916	0.000345816
ZC3H8_Q8N5P1	-1.34782	-1.27648	-1.57504	1.21535	1.61177	1.2364	0.695102	0.169085	0.983786	0.125395	-0.796915	-0.371864	-0.405312	-0.0997527	-0.163699	ZC3H8	Zinc finger CCCH domain-containing protein 8	Q8N5P1	1	1.02226	0.639006	0.744252	0.0184825	2.19177e-05	6.772e-05	0.251957	0.00277265	0.00483961	0.14265	0.0014762	0.00209238	-0.155704	4.60248e-05	0.000276963	0.233475	0.00685987	0.0131365	0.124167	0.000617009	0.0010028	-0.174187	0.014263	0.107561	-0.109307	1.26288e-07	6.99834e-07	-0.407662	3.89281e-06	1.27748e-05
MAFK_O60675	1.72789	1.39987	1.97354	-0.298164	0.112739	-0.31807	0.310531	-0.0190564	0.125356	-0.526713	-0.658125	-1.06083	-0.442676	-1.39432	-0.931973	MAFK	Transcription factor MafK	O60675	2	1.03781	0.482413	0.614058	-0.0371118	0.0321073	0.0440381	0.123552	0.00291648	0.0050633	0.188819	2.03979e-07	5.99591e-07	0.521034	0.00822085	0.0149133	0.160663	0.000769846	0.00210324	0.225931	9.33853e-08	3.8084e-07	0.558145	0.226069	0.476709	0.0652677	3.92732e-06	1.35441e-05	0.397482	2.44777e-05	6.50779e-05
CDK8_P49336	-1.38093	-1.34736	-1.16737	-0.607677	-0.368361	0.277238	0.34762	-0.727975	-0.895246	0.117033	1.40341	1.40238	0.854587	1.12056	0.972086	CDK8	Cyclin-dependent kinase 8	P49336	3	1.02095	0.983447	0.989809	0.00123117	0.0081334	0.0124506	-0.182623	0.00316446	0.00545103	-0.211709	5.94768e-05	0.000101931	-0.343827	0.00781363	0.0142608	-0.183855	0.00304135	0.00652794	-0.21294	5.74994e-05	0.000112103	-0.345059	0.62572	0.795742	-0.0290857	0.0163281	0.024343	-0.161204	0.041452	0.0565506
MED27_Q6P2C8	-0.740045	-0.915663	-1.77234	-1.09386	-0.550497	0.564365	-0.0607893	-0.628625	-0.490105	0.91613	1.91411	0.980819	0.644679	1.04956	0.182261	MED27	Mediator of RNA polymerase II transcription subunit 27	Q6P2C8	3	1.01425	0.182688	0.306708	-0.0619414	0.00363143	0.00594344	-0.156604	0.00316878	0.00545733	-0.15979	0.000168164	0.000269813	-0.231784	0.0511594	0.0738344	-0.0946622	0.0448417	0.0675723	-0.0978487	0.00206657	0.00310133	-0.169843	0.943296	0.974726	-0.00318656	0.111476	0.141339	-0.0751808	0.125932	0.15706
ZNF292_O60281	-1.55167	-0.676467	-1.28737	0.367727	0.76402	0.445134	1.25015	0.935079	1.8881	0.201298	0.079217	-0.0974036	-1.18291	-1.04629	-0.0885993	ZNF292	Zinc finger protein 292	O60281	1	1.01351	0.0366107	0.0967493	-0.0827946	0.215826	0.252257	0.0461417	0.00317235	0.00546125	0.128788	0.00444394	0.00595241	-0.122446	0.00314756	0.00651778	0.128936	5.35101e-05	0.000276129	0.211583	0.283649	0.314247	-0.0396511	0.0368937	0.186713	0.0826466	0.000408882	0.000847106	-0.168587	9.82425e-06	2.901e-05
CHD4_Q14839	-2	-1.68167	-1.62625	0.282127	0.435603	0.236062	0.884541	1.0187	0.822827	-0.471179	0.146619	0.448853	0.441673	0.451815	0.700697	CHD4	Chromodomain-helicase-DNA-binding protein 4	Q14839	3	1.0157	0.0623067	0.13977	0.061116	0.269762	0.309136	0.0344894	0.00327287	0.00562277	0.108178	4.29597e-06	9.14608e-06	-0.229623	0.389491	0.44756	-0.0266266	0.140003	0.184467	0.0470621	3.31393e-07	1.13603e-06	-0.290739	0.0288862	0.163794	0.0736887	9.58464e-07	3.95873e-06	-0.264113	6.03955e-08	3.5186e-07
CIC_Q96RK0	-0.901383	-0.831828	-1.32996	0.183554	0.254979	0.248602	0.464398	1.59736	1.83653	-1.64064	-0.201459	-0.0596913	0.883573	-0.877564	0.373525	CIC	Protein capicua homolog	Q96RK0	1	1.01035	0.179799	0.303433	0.0620059	0.131781	0.160658	0.0703665	0.00333323	0.00570663	0.157645	0.482815	0.512138	-0.031566	0.851161	0.87405	0.00836055	0.0479684	0.0714838	0.0956391	0.0522659	0.0640815	-0.093572	0.0676692	0.25994	0.0872786	0.0368478	0.0511582	-0.101932	0.000876598	0.00165415
PLAGL2_Q9UPG8	-0.628669	0.17765	-0.524962	0.0207055	0.358196	1.41412	0.810548	0.796371	2	-0.973463	0.169232	-0.229145	-0.724375	-1.28582	-1.49008	PLAGL2	Zinc finger protein PLAGL2	Q9UPG8	2	1.04845	0.0859325	0.176964	-0.214503	0.0530809	0.0700051	0.245762	0.00348255	0.00593807	0.413022	0.966097	0.969096	0.00499058	0.00162065	0.00374659	0.460265	0.000125661	0.000517488	0.627525	0.0796707	0.095276	0.219493	0.170714	0.412545	0.16726	0.0573913	0.0767746	-0.240771	0.00377837	0.00625181
TADA1_Q96BN2	-0.560329	-1.11324	1.3263	0.433309	0.387073	0.861454	0.717447	1.06736	1.7337	-0.520676	-0.740496	-1.31471	-0.980792	-1.19504	-0.101353	TADA1	Transcriptional adapter 1	Q96BN2	2	1.00993	0.863294	0.910093	0.00776342	0.0268994	0.0373215	0.110662	0.00349958	0.00596227	0.158398	0.21325	0.236378	0.0579233	0.0372521	0.0559348	0.102898	0.00487326	0.00976809	0.150635	0.277376	0.307662	0.0501599	0.300173	0.550482	0.0477367	0.254597	0.299101	-0.0527383	0.0411992	0.0562331
ZNF277_Q9NRM2	-1.79849	-1.68306	-1.29127	-0.0183061	-0.277401	0.239391	0.745398	0.384138	-0.0424669	1.04235	1.45265	1.36642	0.444027	-0.337021	-0.226358	ZNF277	Zinc finger protein 277	Q9NRM2	3	1.03286	0.000216963	0.00316321	-0.228629	0.000249356	0.000542986	-0.225009	0.00357851	0.00608688	-0.159341	7.30586e-08	2.43751e-07	-0.495894	0.93656	0.948071	0.00362033	0.145	0.190393	0.0692889	5.20265e-05	0.00010212	-0.267265	0.165404	0.406303	0.0656685	4.57559e-05	0.000118312	-0.270885	5.19517e-06	1.64821e-05
ZNF420_Q8TAQ5	1.5413	1.76402	1.80035	-0.395261	-0.116139	0.489441	0.119026	-0.280438	0.251931	-0.423724	-0.888826	-0.898683	-0.996154	-0.950932	-1.0159	ZNF420	Zinc finger protein 420	Q8TAQ5	2	1.04334	0.26566	0.40126	-0.059125	0.00503385	0.00802607	0.172185	0.00362407	0.00615689	0.181031	5.85211e-08	2.02195e-07	0.575469	0.000587171	0.00165698	0.23131	0.000431116	0.0013257	0.240156	1.88286e-08	1.00751e-07	0.634594	0.864395	0.933991	0.00884635	3.02583e-06	1.0817e-05	0.403284	3.82533e-06	1.2573e-05
FOXJ3_Q9UPW0	1.53521	1.18796	1.22329	-0.224014	0.491389	1.03812	0.242747	0.0908206	0.382271	-0.0854951	-1.50564	-1.31979	-0.952211	-0.965152	-1.13951	FOXJ3	Forkhead box protein J3	Q9UPW0	2	1.05044	0.888642	0.927389	-0.0174867	0.00127792	0.00231725	0.505172	0.00373823	0.00633673	0.434525	1.72206e-05	3.25467e-05	0.821589	0.00098454	0.00250412	0.522659	0.00285889	0.00618053	0.452012	1.39388e-05	3.09953e-05	0.839075	0.573948	0.764577	-0.0706469	0.0231456	0.0334387	0.316417	0.00777951	0.0121029
RXRB_P28702	1.30002	2	1.29016	-0.264648	-0.204811	-0.499324	-0.0471406	0.171595	0.463472	-0.75336	-0.696017	-0.664482	-0.937527	-0.854457	-0.809444	RXRB	Retinoic acid receptor RXR-beta	P28702	2	1.0543	0.533918	0.658369	-0.0621746	0.157788	0.189368	0.14602	0.00378335	0.00640288	0.344532	4.55875e-07	1.22554e-06	0.91942	0.0524549	0.0753843	0.208195	0.00115356	0.00292339	0.406706	2.1923e-07	7.96261e-07	0.981594	0.0627311	0.249292	0.198512	2.98731e-06	1.07066e-05	0.773399	5.91456e-05	0.000143774
ZBTB48_P10074	1.29246	1.8735	0.761747	-0.865711	-0.166407	0.956434	0.712596	0.0567719	0.542009	-1.53801	-1.2689	-0.71523	-0.972493	-0.126913	-0.541853	ZBTB48	Zinc finger and BTB domain-containing protein 48	P10074	2	1.01734	0.192006	0.317465	0.0637426	0.0258431	0.0359451	0.1168	0.00378941	0.00641056	0.163807	0.000123689	0.000202912	0.252473	0.272481	0.326457	0.0530569	0.0503342	0.074657	0.100064	0.00138885	0.0021245	0.188731	0.328415	0.574615	0.0470072	0.0119825	0.0182629	0.135674	0.0781413	0.101432
ZSCAN25_Q6NSZ9	1.22953	1.55179	1.28403	-0.226863	-0.0514386	-0.295366	0.300848	0.386366	1.18068	-1.11739	-0.341349	-0.494237	-1.8628	-1.21082	-0.332967	ZSCAN25	Zinc finger and SCAN domain-containing protein 25	Q6NSZ9	2	1.02024	0.203131	0.331676	-0.0646813	0.225704	0.26255	0.0613754	0.00389062	0.00656459	0.170018	0.000105201	0.000174146	0.267798	0.021828	0.0348759	0.126057	0.000337356	0.00109131	0.234699	1.30365e-05	2.91275e-05	0.332479	0.0426709	0.203219	0.108642	0.000959227	0.00182649	0.206423	0.0641216	0.084566
ZNF331_Q9NQX6	1.63531	1.34143	1.34704	-0.0804691	0.25849	0.584209	0.304679	-0.0318364	0.467409	-0.829224	-0.0161242	-1.37032	-1.35566	-1.26721	-0.987721	ZNF331	Zinc finger protein 331	Q9NQX6	2	1.05121	0.121953	0.228129	-0.14426	0.00380803	0.00619745	0.307967	0.00400005	0.00673571	0.305694	3.80772e-06	8.19381e-06	0.676294	0.000192094	0.0007044	0.452227	0.000200821	0.000738658	0.449954	4.68943e-07	1.52697e-06	0.820554	0.979562	0.991005	-0.00227286	0.00105122	0.00198278	0.368327	0.00100239	0.00186473
EMSY_Q7Z589	0.324099	0.741564	0.542575	-0.215538	0.179774	-0.49925	0.0423751	0.853582	1.86944	-2	-1.8033	0.100702	-0.180644	-0.434483	0.628335	EMSY	Protein EMSY	Q7Z589	2	1.00676	0.0617958	0.138995	0.0764751	0.102787	0.127871	0.0656278	0.00403034	0.00678127	0.130931	0.0128783	0.0164274	0.108035	0.775908	0.809538	-0.0108473	0.168819	0.217322	0.0544559	0.413258	0.446359	0.0315599	0.104325	0.322099	0.0653033	0.276738	0.322586	0.0424072	0.550224	0.596366
BACH1_O14867	1.10463	1.76364	1.76578	0.148147	0.305228	0.625594	-0.4216	-0.240194	0.417552	-0.66002	-1.32562	-1.23173	-0.557848	-0.546932	-1.14662	BACH1	Transcription regulator protein BACH1	O14867	2	1.02967	0.276705	0.414335	0.0565387	0.000244688	0.000534344	0.251468	0.00411199	0.0068993	0.17402	5.88415e-07	1.53518e-06	0.45955	0.00187279	0.00422483	0.19493	0.0350202	0.0543415	0.117481	2.45017e-06	6.50975e-06	0.403011	0.144141	0.380078	-0.0774487	0.00115092	0.002152	0.208082	7.79171e-05	0.000184285
ZBED1_O96006	0.228566	-0.158825	0.268915	0.212557	0.565674	-0.205724	-0.14058	0.700349	2	-1.59112	-0.389302	-1.22834	0.36154	-0.987384	-0.374019	ZBED1	Zinc finger BED domain-containing protein 1	O96006	2	1.01129	0.257892	0.39299	0.0670008	0.0642376	0.0834225	0.114694	0.00418349	0.00700667	0.197348	0.0801744	0.0933663	0.107601	0.414641	0.472325	0.0476936	0.0389069	0.0596199	0.130348	0.485788	0.517907	0.0406004	0.168299	0.410007	0.082654	0.902134	0.915996	-0.00709323	0.137246	0.17021
IKZF1_Q13422	-0.132965	-0.491165	-0.846944	1.13723	1.53387	1.29844	-0.319233	0.882533	1.51179	-1.02435	-1.1646	-0.415631	-0.86272	-1.09671	-0.0095468	IKZF1	DNA-binding protein Ikaros	Q13422	1	1.01047	0.643579	0.747506	0.0203095	0.000319492	0.000675573	0.210065	0.00418733	0.00701031	0.149531	0.413678	0.443336	0.0362192	0.000739174	0.0019916	0.189755	0.0102691	0.0184813	0.129221	0.716546	0.74034	0.0159097	0.181963	0.427015	-0.0605339	0.00145315	0.00265968	-0.173846	0.0207057	0.0298983
THAP4_Q8WY91	1.45669	1.5413	1.46162	0.232009	0.235334	1.01678	0.358647	-0.266683	-0.210613	-0.488199	-0.994199	-1.09581	-1.01378	-0.993549	-1.23955	THAP4	THAP domain-containing protein 4	Q8WY91	2	1.03158	0.363809	0.503105	-0.0466985	8.02449e-05	0.000202261	0.283705	0.00438394	0.0073002	0.171771	2.68381e-07	7.6326e-07	0.491508	1.84569e-05	0.000162456	0.330403	0.00076761	0.00209877	0.218469	9.60104e-08	3.90408e-07	0.538206	0.0424115	0.202558	-0.111934	0.00113422	0.00212455	0.207803	2.55437e-05	6.76307e-05
STAT5B_P51692	-1.48434	-1.53684	-1.68624	0.135237	-0.493946	-0.421891	-0.0755263	0.321192	-0.256361	0.228943	1.38522	1.32779	0.730846	0.769431	1.05648	STAT5B	Signal transducer and activator of transcription 5B	P51692	3	1.02527	0.659397	0.760711	-0.0248849	0.000834166	0.0015819	-0.240489	0.00443381	0.00737593	-0.190751	8.24506e-07	2.06828e-06	-0.494174	0.00190681	0.00429171	-0.215604	0.0104192	0.0187076	-0.165866	1.44763e-06	4.08242e-06	-0.469289	0.383918	0.624452	0.0497383	0.000543129	0.00109368	-0.253685	0.000115284	0.000261686
ZNF445_P59923	1.64134	1.17798	1.33342	0.215926	0.57964	-0.242167	-0.635196	0.0951796	1.18742	-0.969045	-1.23143	-1.24095	-1.07913	-0.846452	0.0134605	ZNF445	Zinc finger protein 445	P59923	2	1.03697	0.22358	0.355469	0.110878	0.0055163	0.00871753	0.289633	0.00475407	0.00786354	0.296449	2.94998e-05	5.33651e-05	0.550593	0.0603167	0.0853065	0.178755	0.0523557	0.077355	0.185571	0.000236573	0.00041097	0.439715	0.938508	0.972423	0.0068158	0.010328	0.0159437	0.26096	0.0119882	0.0179813
MEF2A_Q02078	0.0374157	-0.568372	-1.04746	0.0160348	0.329484	0.648892	0.787301	0.879714	1.63388	-1.38115	0.225517	-1.64092	-0.901071	1.50064	-0.519912	MEF2A	Myocyte-specific enhancer factor 2A	Q02078	1	1.05573	0.131434	0.240509	0.373041	0.0538781	0.0709785	0.491684	0.00477332	0.00789228	0.790833	0.506739	0.536228	0.157992	0.616698	0.666695	0.118643	0.0947314	0.130787	0.417792	0.369772	0.401922	-0.21505	0.218942	0.469698	0.299149	0.17337	0.211821	-0.333693	0.0173966	0.0254394
ZBTB33_Q86T24	1.24036	0.1461	-0.0902586	0.12866	-0.194834	1.79855	0.235106	0.198072	0.111907	-1.20375	-1.76535	-1.89102	0.642081	-0.0482239	0.6926	ZBTB33	Transcriptional regulator Kaiso	Q86T24	2	1.01014	0.00198476	0.0131706	0.145895	0.00118007	0.00215424	0.156479	0.00478042	0.00790246	0.128298	0.00196218	0.00274007	0.146126	0.782416	0.815215	0.0105842	0.647025	0.698402	-0.0175972	0.995177	0.995769	0.000231316	0.466334	0.692535	-0.0281814	0.787041	0.817133	-0.0103529	0.642744	0.684199
CHD1_O14646	-1.79484	-1.63591	-1.92686	0.194882	0.232764	0.176292	0.915449	1.26083	1.06924	-0.0459738	0.0819838	0.601096	0.117748	0.494071	0.259233	CHD1	Chromodomain-helicase-DNA-binding protein 1	O14646	3	1.01285	0.76429	0.843346	0.00706441	0.966029	0.97065	-0.00100157	0.00481254	0.0079493	0.0787654	3.43364e-06	7.48081e-06	-0.181021	0.732221	0.769693	-0.00806598	0.00859555	0.0158916	0.071701	2.28569e-06	6.10946e-06	-0.188085	0.00443371	0.0513052	0.0797669	3.64081e-06	1.27073e-05	-0.180019	6.28748e-08	3.6411e-07
EGR3_Q06889	-2	-1.51552	-1.58671	0.441412	0.68735	1.07588	0.674243	0.993879	1.12212	-0.209273	0.436704	0.419112	-0.264969	-0.331463	0.0730687	EGR3	Early growth response protein 3	Q06889	3	1.11316	0.0889404	0.181411	-0.228325	0.0294963	0.0406094	0.304087	0.00517219	0.00848828	0.418375	7.11474e-07	1.81289e-06	-1.12505	0.000934826	0.00240021	0.532412	0.000184797	0.000692761	0.6467	7.9917e-06	1.87119e-05	-0.896725	0.373446	0.61492	0.114288	4.77814e-08	3.0997e-07	-1.42914	1.9562e-08	1.38334e-07
CHRAC1_Q9NRG0	0.732838	0.554164	1.01591	-0.356382	0.895427	2	0.412316	0.0482125	0.423499	-0.746514	-1.41068	-1.54066	-0.375608	-0.978625	-0.741278	CHRAC1	Chromatin accessibility complex protein 1	Q9NRG0	2	1.02654	0.261586	0.397034	0.097351	0.000521011	0.00103868	0.383019	0.0053415	0.00873885	0.278374	0.000775932	0.00114101	0.364579	0.00452294	0.00888044	0.285668	0.0484238	0.0720908	0.181023	0.00689099	0.0095894	0.267228	0.229324	0.4802	-0.104645	0.827368	0.852535	-0.0184403	0.317526	0.365365
KLF16_Q9BXK1	-0.319482	-1.09165	-0.956412	0.811669	1.3149	1.54982	0.153912	0.844504	1.59683	-0.480415	-0.358772	-0.124685	-1.15256	-1.34864	-0.43902	KLF16	Krueppel-like factor 16	Q9BXK1	1	1.02821	0.0857278	0.176649	-0.13479	0.000809731	0.00154078	0.316472	0.0053709	0.00878523	0.242737	0.208919	0.231822	-0.0957323	3.51814e-05	0.00023607	0.451262	0.000184408	0.000692025	0.377526	0.598366	0.628674	0.0390574	0.32688	0.573422	-0.0737352	8.30888e-05	0.000200987	-0.412204	0.000470109	0.000937206
ETV7_Q9Y603	0.0901188	0.10876	1.01509	1.97664	0.994199	1.14817	0.647519	0.0929956	-0.100133	-1.14752	-0.758505	-1.23148	-0.687127	-1.30727	-0.84146	ETV7	Transcription factor ETV7	Q9Y603	2	1.01279	0.793918	0.862499	0.00854625	2.68488e-05	8.00982e-05	0.205588	0.00554213	0.00904242	0.107033	0.00213769	0.00297035	0.123284	4.057e-05	0.000256622	0.197042	0.0091869	0.016833	0.0984871	0.00352097	0.00508242	0.114738	0.00915016	0.0810015	-0.0985549	0.0238377	0.0343736	-0.0823042	0.62066	0.662978
ZNF773_Q6PK81	1.08275	1.09222	0.760034	-0.293714	0.122786	0.651644	0.501487	0.678166	1.11994	-1.06276	-0.248997	-0.105705	-1.80627	-1.95154	-0.540045	ZNF773	Zinc finger protein 773	Q6PK81	2	1.03533	0.023034	0.0696575	-0.218529	0.112686	0.139279	0.14401	0.00556342	0.00906835	0.282005	0.00190696	0.0026674	0.330211	0.000944449	0.002419	0.362539	5.78339e-05	0.000291985	0.500533	2.37744e-05	5.00825e-05	0.54874	0.127002	0.357435	0.137994	0.0467495	0.0636123	0.186201	0.578111	0.622723
NFYA_P23511	1.33345	1.54977	1.40258	0.289655	0.451685	0.940723	0.420782	-0.396172	-0.367295	-0.53722	-1.11139	-1.56185	-1.11908	-0.368304	-0.927342	NFYA	Nuclear transcription factor Y subunit alpha	P23511	2	1.07726	0.371572	0.510307	0.133563	8.3887e-05	0.000209742	0.8212	0.0055669	0.00907227	0.48135	1.10146e-06	2.67903e-06	1.25823	0.000402813	0.0012346	0.687638	0.031925	0.0501313	0.347788	3.66978e-06	9.34521e-06	1.12467	0.0353463	0.184109	-0.33985	0.00996672	0.0154228	0.437033	0.00013934	0.000309764
SIN3A_Q96ST3	1.48165	2	1.41678	-0.647352	-0.510222	-0.303905	-0.000581016	-0.00151599	-0.0250817	-1.47942	-1.05246	-0.826405	-0.609298	0.0593305	0.368962	SIN3A	Paired amphipathic helix protein Sin3a	Q96ST3	2	1.01113	0.00763501	0.0325427	0.0859545	0.0814841	0.103657	0.051314	0.00570813	0.00928441	0.090116	1.72771e-06	4.00841e-06	0.226872	0.224152	0.274439	-0.0346405	0.880358	0.902709	0.00416145	0.000191426	0.000338277	0.140917	0.176498	0.41965	0.0388019	2.44652e-05	6.81246e-05	0.175558	0.000248876	0.000522832
ZNF791_Q3KP31	1.44919	0.780032	-0.0453865	-0.836719	1.47599	0.518905	0.443665	0.762711	1.08627	-0.587988	-1.58961	-0.696418	-0.582783	-0.850068	-1.3278	ZNF791	Zinc finger protein 791	Q3KP31	2	1.02939	0.943093	0.963762	0.00794791	0.0229457	0.0322407	0.282697	0.00578848	0.00939869	0.362235	0.00660727	0.00869208	0.354606	0.0262914	0.04107	0.274749	0.00664397	0.0127755	0.354287	0.00758459	0.0104886	0.346658	0.479514	0.700309	0.0795379	0.521876	0.571403	0.0719093	0.945375	0.95422
ZNF813_Q6ZN06	1.12917	1.2487	0.897566	-0.0761709	0.570515	0.0281954	0.398933	0.682908	0.923012	-1.35569	-0.58305	-0.0376034	-1.78774	-1.76	-0.27874	ZNF813	Zinc finger protein 813	Q6ZN06	2	1.02811	0.147999	0.262419	-0.111866	0.0584004	0.0765043	0.151091	0.00580761	0.00942615	0.240717	0.000813952	0.00119295	0.31754	0.00325892	0.00671363	0.262957	0.000345324	0.00111194	0.352583	5.88227e-05	0.000114365	0.429406	0.239408	0.490153	0.0896259	0.0397706	0.0549528	0.166449	0.30969	0.357279
SS18L1_O75177	-0.280887	-2	-0.0127951	0.0304179	-0.25021	0.319121	1.70444	1.23031	0.607636	-1.45124	-1.00176	0.10581	0.883302	0.39633	-0.0657103	SS18L1	Calcium-responsive transactivator	O75177	1	1.00964	0.0676879	0.148123	0.086635	0.193591	0.228165	0.0595191	0.00592376	0.00959983	0.143282	0.929288	0.936197	-0.00392297	0.54265	0.596702	-0.0271159	0.214535	0.26836	0.0566469	0.0575852	0.0701832	-0.0905579	0.0760959	0.274439	0.0837629	0.167739	0.205599	-0.063442	0.00499181	0.00808955
ZNF550_Q7Z398	1.09547	1.35451	0.95468	-0.288425	0.71987	1.35385	0.369103	0.161785	0.419919	-0.898034	-0.897506	-0.735676	-1.27784	-1.78886	-0.54285	ZNF550	Zinc finger protein 550	Q7Z398	2	1.08323	0.325772	0.467512	-0.165636	0.00136105	0.00245633	0.663032	0.00597486	0.00967145	0.534852	9.3761e-05	0.000156349	0.911774	0.000221359	0.000783333	0.828668	0.000892637	0.00237462	0.700488	1.88776e-05	4.06434e-05	1.07741	0.443402	0.672994	-0.12818	0.149413	0.185163	0.248741	0.0374053	0.0514729
STAT3_P40763	0.0571611	0.36645	0.451016	-1.05385	-1.36769	-1.42691	0.339139	0.0431767	-0.781122	0.285003	2	1.37829	-0.0840687	-0.166744	-0.430224	STAT3	Signal transducer and activator of transcription 3	P40763	4	1.01198	0.00446797	0.0229263	-0.143529	7.48065e-05	0.000190056	-0.239547	0.00659546	0.0105943	-0.134974	0.0378659	0.0458836	-0.0963704	0.0384611	0.0575137	-0.096018	0.840083	0.868406	0.00855565	0.277363	0.307662	0.0471589	0.0262603	0.155132	0.104574	0.00454007	0.00754373	0.143177	0.370141	0.418626
ZNF827_Q17R98	1.01022	-0.539962	0.193897	1.45901	0.461964	0.151681	1.11228	0.56111	1.13377	-0.293434	-1.36715	-0.381483	-0.760673	-0.659548	-2	ZNF827	Zinc finger protein 827	Q17R98	2	1.02159	0.348124	0.488735	-0.0647609	0.0170816	0.0245807	0.182537	0.00675175	0.0108206	0.215121	0.0948041	0.109478	0.120053	0.00271119	0.00576042	0.247298	0.00109526	0.00280144	0.279882	0.0160126	0.0211746	0.184814	0.632306	0.800151	0.0325837	0.364746	0.414479	-0.0624841	0.176905	0.214827
ZNF75A_Q96N20	0.733375	0.653899	1.64287	-0.0588877	1.27149	0.210533	-0.359948	-0.0430349	1.62765	-1.26243	-1.03748	-1.08263	-0.452633	-0.651708	-1.19106	ZNF75A	Zinc finger protein 75A	Q96N20	2	1.0665	0.460204	0.593153	0.117227	0.00527749	0.00837322	0.518201	0.00686642	0.0109876	0.4968	0.000658148	0.000974635	0.691487	0.0222779	0.0355338	0.400974	0.028884	0.0458617	0.379573	0.00265973	0.00391869	0.57426	0.891586	0.948325	-0.0214009	0.281143	0.327355	0.173286	0.228746	0.271579
UBP1_Q9NZI7	-0.0223007	-0.0299132	1.07245	0.342904	0.698549	1.89166	0.138874	0.568754	1.14144	-1.29433	-0.699216	-1.0948	-0.220562	-1.74609	-0.747412	UBP1	Upstream-binding protein 1	Q9NZI7	2	1.01063	0.810664	0.873126	0.0108129	0.00181955	0.00319657	0.173958	0.00688196	0.0110062	0.14264	0.0191784	0.0240116	0.118695	0.00286984	0.00604248	0.163145	0.0109412	0.0195526	0.131827	0.0303017	0.0385879	0.107882	0.491493	0.709822	-0.0313177	0.233942	0.277161	-0.0552624	0.597432	0.640754
MED24_O75448	-1.80582	-1.28724	-2	0.476444	0.365552	0.421843	0.94727	0.724797	1.0299	0.00452441	0.0404473	0.243566	0.217809	0.6667	0.283733	MED24	Mediator of RNA polymerase II transcription subunit 24	O75448	3	1.01958	0.261959	0.397385	0.0367041	0.216225	0.252608	0.0406927	0.00694949	0.0110952	0.100696	4.67348e-06	9.88715e-06	-0.238287	0.900453	0.916171	0.00398861	0.0620985	0.089838	0.063992	1.00903e-06	2.97746e-06	-0.274991	0.0778464	0.277173	0.0600033	8.62005e-07	3.60105e-06	-0.278979	9.72666e-08	5.27526e-07
POU2F1_P14859	-0.744689	0.610999	-0.345215	-0.505213	1.13116	1.34136	1.28359	0.0631573	1.20262	-0.289775	-2	-0.948513	-0.991763	-0.169958	0.442813	POU2F1	POU domain, class 2, transcription factor 1	P14859	1	1.01807	0.178862	0.302382	0.119481	0.0129224	0.0190325	0.242927	0.00706444	0.0112509	0.269675	0.144714	0.163648	0.130511	0.165879	0.210125	0.123445	0.0976115	0.134256	0.150194	0.89751	0.907768	0.0110293	0.755143	0.876359	0.0267482	0.204098	0.245262	-0.112416	0.121992	0.152426
SIN3B_O75182	1.79738	1.81704	1.68702	-0.315847	-0.647857	-0.884408	-0.305155	0.550118	0.216199	-1.01209	-0.369255	-0.441701	-0.702342	-0.873101	-0.516	SIN3B	Paired amphipathic helix protein Sin3b	O75182	4	1.02672	0.712257	0.802961	-0.0162102	0.972445	0.975697	-0.0015139	0.00710255	0.011303	0.137957	2.40597e-07	6.91975e-07	0.430292	0.737966	0.77515	0.0146963	0.00348366	0.00732022	0.154168	1.58487e-07	5.99214e-07	0.446502	0.00664401	0.0659767	0.139471	2.31276e-07	1.16484e-06	0.431806	1.50592e-05	4.22968e-05
KAT8_Q9H7Z6	-1.06098	-1.6657	-0.998012	0.207118	0.517252	0.499582	0.239561	1.14147	1.26407	-1.61894	-0.768233	0.341057	0.282086	0.151496	1.46817	KAT8	Histone acetyltransferase KAT8	Q9H7Z6	1	1.01248	0.0193527	0.0619831	0.139328	0.0454584	0.0606762	0.115407	0.0074493	0.0117923	0.165562	0.275607	0.301914	-0.05924	0.653176	0.699261	-0.0239208	0.622438	0.676819	0.0262341	0.0022542	0.00336728	-0.198568	0.352721	0.597679	0.0501549	0.00535062	0.00878798	-0.174647	0.000891379	0.00167694
MYB_P10242	-1.56074	-1.94909	-1.59498	0.259275	0.686186	0.528645	0.803201	0.905896	1.30404	0.63412	0.549466	0.427879	-0.300412	-0.247984	-0.445496	MYB	Transcriptional activator Myb	P10242	3	1.07598	6.04593e-05	0.00147651	-0.355184	0.760844	0.789651	-0.0187259	0.00761187	0.0120224	0.191088	1.85915e-09	1.16907e-08	-0.915621	0.000100143	0.000456888	0.336458	7.20548e-07	1.32096e-05	0.546272	5.43247e-07	1.72545e-06	-0.560436	0.004227	0.0495273	0.209814	2.37908e-09	2.64723e-08	-0.896895	1.89679e-10	3.2788e-09
STAT2_P52630	0.215639	-0.267783	-0.479678	0.0139269	-1.369	-0.816066	-0.662265	-0.561801	-1.59265	-0.421227	0.759648	0.816632	1.32572	1.6296	1.40931	STAT2	Signal transducer and activator of transcription 2	P52630	4	1.01734	0.0243057	0.0720002	0.13892	0.0204182	0.0289409	-0.143968	0.00771521	0.0121651	-0.171911	0.202364	0.224935	-0.0730132	0.000188097	0.000693073	-0.282888	7.9997e-05	0.000368249	-0.310831	0.00192925	0.00290564	-0.211933	0.615625	0.79008	-0.0279426	0.214562	0.256808	0.0709548	0.0923484	0.118034
SNAPC4_Q5SXM2	-1.61446	-0.963717	-1.92512	-0.293549	0.239309	0.131867	-0.281862	0.66481	0.611159	1.17777	1.35664	1.48624	0.0715443	-0.18354	-0.477095	SNAPC4	snRNA-activating protein complex subunit 4	Q5SXM2	3	1.02016	0.000372652	0.00455036	-0.174849	0.00129963	0.00235153	-0.14956	0.00780033	0.0122901	-0.114798	8.87594e-07	2.21332e-06	-0.323317	0.49884	0.554627	0.0252889	0.122949	0.164526	0.0600514	0.00137347	0.00210364	-0.148467	0.356468	0.600546	0.0347625	0.000392839	0.000817296	-0.173756	7.79744e-05	0.000184369
ZFP37_Q9Y6Q3	1.79783	2	1.64019	-0.292645	-0.164903	-0.161579	-0.243111	-0.107527	-0.0815728	-0.569338	-0.567943	-0.968008	-1.0079	-0.291654	-1.01708	ZFP37	Zinc finger protein 37 homolog	Q9Y6Q3	2	1.10698	0.696768	0.790486	-0.0335032	0.0153471	0.0223025	0.235592	0.00787123	0.0123878	0.265223	3.88083e-09	2.12812e-08	1.20138	0.00721298	0.013312	0.269096	0.00370501	0.00770551	0.298726	2.79843e-09	2.23475e-08	1.23489	0.730186	0.861509	0.0296307	5.00317e-08	3.22328e-07	0.96579	7.16012e-08	4.07259e-07
ZNF507_Q8TCN5	0.0412022	-0.695853	-0.438182	0.362899	1.16292	2	1.18249	0.632316	0.072526	-0.205644	-1.43996	-1.22227	-0.337133	0.139494	-1.36149	ZNF507	Zinc finger protein 507	Q8TCN5	1	1.02154	0.401985	0.539038	0.0653137	0.000919745	0.00172281	0.324406	0.00794608	0.0124916	0.237312	0.26123	0.286838	0.0885846	0.00459693	0.00900836	0.259092	0.0404702	0.0616818	0.171998	0.762343	0.782461	0.023271	0.268936	0.519865	-0.0870945	0.00824976	0.0129903	-0.235822	0.070655	0.0924136
ZNF76_P36508	-0.176886	1.47358	0.952628	0.374031	0.503382	1.21105	-0.0826855	1.36914	0.409438	-1.37215	-0.726335	-0.394632	-1.49917	-1.2251	-0.816302	ZNF76	Zinc finger protein 76	P36508	2	1.03601	0.449023	0.582766	-0.0871343	0.00480018	0.00768266	0.381126	0.0083558	0.0130818	0.348469	0.00382827	0.00516233	0.394507	0.00112126	0.00278031	0.46826	0.00192218	0.00444732	0.435603	0.000901403	0.0014221	0.481642	0.774398	0.888028	-0.0326569	0.906373	0.919263	0.0133815	0.686651	0.725564
YEATS4_O95619	-0.676624	-0.0524284	-0.371845	0.976772	1.06094	0.227857	-0.226956	0.505323	1.44613	-1.08952	-2	-0.344419	0.925923	0.466781	-0.320523	YEATS4	YEATS domain-containing protein 4	O95619	1	1.00652	0.017283	0.0572307	0.102628	0.0050525	0.00805275	0.12696	0.00882621	0.0137389	0.115928	0.144155	0.163038	0.0583213	0.527484	0.582312	0.0243318	0.728316	0.772608	0.0132999	0.258589	0.288117	-0.0443065	0.773075	0.888028	-0.011032	0.090583	0.116859	-0.0686384	0.148725	0.183283
CEBPB_P17676	-1.13606	-0.407096	-1.26203	1.14277	1.78947	2	0.345059	-0.397532	0.314759	-0.723174	-1.01008	-0.670614	0.000201201	0.0696888	-0.0712372	CEBPB	CCAAT/enhancer-binding protein beta	P17676	1	1.02408	0.0158379	0.053586	0.12172	1.4168e-06	8.53468e-06	0.372476	0.00887755	0.0138061	0.135076	0.649469	0.67477	-0.0203322	7.80025e-05	0.000391059	0.250756	0.76472	0.804056	0.0133565	0.00655912	0.00915184	-0.142052	0.000128969	0.00457159	-0.2374	7.93714e-07	3.36258e-06	-0.392808	0.00368163	0.00611494
INO80B_Q9C086	0.32282	0.0551226	0.841887	1.15321	1.17634	0.806607	0.341644	-0.118143	0.0731381	-2	-1.68122	-0.253044	0.0476197	-0.346065	0.158085	INO80B	INO80 complex subunit B	Q9C086	2	1.00905	0.0159574	0.0538386	0.0895258	0.000339045	0.000711013	0.156621	0.00942603	0.0145888	0.0984745	0.00310611	0.00423268	0.117379	0.0579983	0.0823464	0.067095	0.785374	0.820944	0.00894866	0.402754	0.435462	0.0278533	0.0946538	0.308033	-0.0581464	0.244879	0.288652	-0.0392417	0.56712	0.612309
ZNF561_Q8N587	-0.707911	0.1484	-0.946094	0.0762931	0.543217	0.611399	0.907937	1.21078	1.64393	-2	0.379886	0.178902	-1.13313	-1.10127	0.233746	ZNF561	Zinc finger protein 561	Q8N587	2	1.02247	0.77	0.846797	-0.029377	0.138518	0.168309	0.155549	0.00953703	0.0147497	0.300427	0.991665	0.992492	-0.00104782	0.0834102	0.113378	0.184926	0.00541587	0.010688	0.329804	0.777958	0.797514	0.0283292	0.165263	0.406145	0.144878	0.136105	0.169997	-0.156597	0.00934635	0.0143282
ZNF675_Q8TD23	-0.406416	-0.692921	-2	0.498932	0.679718	1.13421	0.767537	1.24165	1.2678	-1.23322	-0.333925	0.439955	-0.413781	-0.97298	0.178325	ZNF675	Zinc finger protein 675	Q8TD23	2	1.02992	0.956154	0.972594	-0.00505446	0.0342533	0.0467146	0.214021	0.00980999	0.0151329	0.274004	0.166595	0.186958	-0.132332	0.0308755	0.0473676	0.219076	0.00882072	0.0162471	0.279058	0.182157	0.207526	-0.127278	0.517704	0.72625	0.0599826	0.00216187	0.00382114	-0.346353	0.000640858	0.00124453
GLMP_Q8WWB7	-1.21204	-0.925056	-1.79969	0.760797	-0.39909	0.859381	0.610875	1.93692	1.35335	0.262199	0.174788	-0.452712	-0.742917	-0.0458993	-0.380899	GLMP	Glycosylated lysosomal membrane protein	Q8WWB7	1	1.02016	0.388314	0.525572	-0.0380041	0.356247	0.397983	0.0407317	0.00994609	0.015326	0.128993	0.00988501	0.0127524	-0.129131	0.0877689	0.118563	0.0787358	0.00185125	0.0043189	0.166997	0.0523547	0.0641809	-0.0911273	0.0591055	0.241981	0.0882615	0.00163431	0.00295965	-0.169863	4.61959e-05	0.000115127
MYF6_P23409	0.167077	0.890773	1.37893	-1.26069	-0.8375	-0.949426	-0.281945	-0.619401	-1.40388	0.524549	0.409722	1.51938	1.34636	0.147958	-1.03192	MYF6	Myogenic factor 6	P23409	4	1.04906	0.227537	0.359854	-0.19738	0.00407158	0.00658555	-0.545308	0.00996408	0.0153452	-0.471719	0.991595	0.992492	-0.0016717	0.0441626	0.06493	-0.347928	0.102126	0.139596	-0.274339	0.231272	0.25954	0.195708	0.644297	0.80734	0.0735891	0.00415486	0.00694211	0.543636	0.0101691	0.0154765
ZNF814_B7Z6K7	-0.329384	-0.293432	0.232199	-0.543792	0.894027	-0.000919293	1.65699	0.53357	1.81593	-0.889998	0.336829	-0.170758	-1.84526	-1.41021	0.0142077	ZNF814	Putative uncharacterized zinc finger protein 814	B7Z6K7	2	1.02745	0.132711	0.242265	-0.138232	0.505481	0.546811	0.0589342	0.010171	0.0156467	0.259758	0.834825	0.848768	0.0183028	0.0397992	0.0592825	0.197167	0.000517136	0.00152652	0.39799	0.0925545	0.109622	0.156535	0.0368062	0.186689	0.200824	0.644595	0.687388	-0.0406314	0.0152166	0.0224548
ZNF526_Q8TF50	1.63037	1.89154	1.71093	-0.544842	-0.119933	0.143568	-0.288758	0.0280538	0.326193	-1.03602	-0.416689	-0.523646	-0.863135	-1.26112	-0.676521	ZNF526	Zinc finger protein 526	Q8TF50	2	1.04144	0.24886	0.383962	-0.0679943	0.0531665	0.0700961	0.120013	0.0106966	0.0163863	0.1684	1.30176e-07	4.04441e-07	0.594576	0.00552591	0.0105699	0.188007	0.00111194	0.00283761	0.236395	3.75752e-08	1.77942e-07	0.662571	0.405628	0.642232	0.0483876	1.58878e-06	6.14802e-06	0.474564	4.98135e-06	1.58396e-05
PAGR1_Q9BTK6	1.23208	0.715672	0.797477	0.192973	1.09161	1.224	0.638288	-0.41985	0.247718	-0.0110861	-1.88247	-1.61931	-1.07419	-0.557111	-0.57579	PAGR1	PAXIP1-associated glutamate-rich protein 1	Q9BTK6	2	1.0341	0.344401	0.485211	0.105571	0.000616345	0.00120782	0.486832	0.0107145	0.0164076	0.321703	0.000449284	0.000679992	0.505965	0.00375555	0.00756422	0.38126	0.0662584	0.0951841	0.216131	0.00268917	0.00395722	0.400393	0.149161	0.388309	-0.165129	0.861512	0.881877	0.019133	0.110936	0.139517
YBX1_P67809	-1.53853	-1.87817	-1.71891	0.735028	1.0416	1.31814	0.542505	0.665161	0.768825	0.527534	-0.397634	-0.0479942	0.0894385	0.00883753	-0.115822	YBX1	Nuclease-sensitive element-binding protein 1	P67809	3	1.03085	0.877903	0.919584	-0.00748916	0.000417944	0.00085471	0.226882	0.0108593	0.0166022	0.142671	2.09453e-06	4.75958e-06	-0.392904	0.000317728	0.00103028	0.234371	0.00806797	0.015062	0.15016	2.57279e-06	6.79046e-06	-0.385414	0.102213	0.318505	-0.0842112	1.22142e-08	1.00304e-07	-0.619786	6.66148e-08	3.83309e-07
HDAC1_Q13547	-1.65872	-1.50303	-1.85499	-0.0164096	-0.0685557	-0.496987	0.0247926	0.365994	0.045372	0.19917	1.15251	1.22193	0.795379	0.726668	1.06688	HDAC1	Histone deacetylase 1	Q13547	3	1.03747	0.983275	0.989755	0.0014686	0.000770942	0.00147365	-0.302595	0.010909	0.01666	-0.204966	1.26837e-07	3.94943e-07	-0.727859	0.000741823	0.00199745	-0.304064	0.0104759	0.0187972	-0.206434	1.23962e-07	4.87321e-07	-0.729327	0.179521	0.424354	0.0976293	3.81247e-05	0.000101005	-0.425263	4.74982e-06	1.52012e-05
HSF2_Q03933	0.229503	1.10351	0.792479	0.439721	0.939161	1.81514	0.702282	0.199805	-0.0367744	-0.515508	-0.650992	-1.16947	-0.953228	-1.30855	-1.58708	HSF2	Heat shock factor protein 2	Q03933	2	1.0211	0.183305	0.307436	-0.0719269	0.000209703	0.00046705	0.262912	0.0109989	0.0167912	0.152198	0.00122013	0.00174355	0.212111	2.17997e-05	0.00017851	0.334839	0.000795685	0.00216049	0.224125	0.000104805	0.000193851	0.284038	0.0500388	0.222417	-0.110714	0.338659	0.387665	-0.0508012	0.262524	0.307897
NR1H2_P55055	1.70611	1.14705	1.71486	-0.255841	0.393463	0.312933	0.510063	-0.458813	0.371988	-0.831435	-1.01694	-0.626764	-0.23852	-1.29742	-1.43073	NR1H2	Oxysterols receptor LXR-beta	P55055	2	1.08185	0.622527	0.730527	-0.0647933	0.0105149	0.0157152	0.385661	0.0110887	0.0169221	0.38206	8.10579e-06	1.63106e-05	0.928419	0.00404686	0.00806013	0.450454	0.0042665	0.00870819	0.446853	4.0183e-06	1.01527e-05	0.993212	0.978064	0.990085	-0.00360105	0.00106539	0.00200906	0.542758	0.00101235	0.00188075
ZNF654_Q8IZM8	0.729651	2	0.965123	0.89851	0.272998	0.743813	0.492391	-0.382394	-0.424298	-0.951484	-1.19313	-1.51182	-0.832119	-0.887857	-0.0256878	ZNF654	Zinc finger protein 654	Q8IZM8	2	1.02866	0.113616	0.21668	0.121074	0.000289985	0.000620708	0.353049	0.011111	0.0169531	0.211771	1.92847e-05	3.6155e-05	0.472538	0.0064895	0.0121313	0.231975	0.225733	0.280447	0.0906969	0.000301389	0.000514002	0.351464	0.0694972	0.264051	-0.141278	0.117959	0.148773	0.119489	0.00302731	0.00511822
MEN1_O00255	1.01338	1.7548	1.15175	-0.128132	-0.683406	-1.45491	-1.68531	-0.843598	-0.851433	-0.136148	-0.120702	-0.00479408	1.11561	0.311049	0.561832	MEN1	Menin	O00255	4	1.02074	0.0523807	0.123567	0.113341	0.0793962	0.101154	-0.100983	0.0112207	0.017105	-0.157091	0.00167287	0.00235565	0.210629	0.00147067	0.00346663	-0.214324	0.000222933	0.000793583	-0.270432	0.0896686	0.106429	0.097288	0.308832	0.557704	-0.0561076	6.14095e-05	0.000153817	0.311612	1.21329e-05	3.48993e-05
STAT4_Q14765	-1.54307	-1.86019	-1.71909	0.433452	0.251829	0.256967	0.32946	0.872444	0.282823	-0.550766	-0.0689552	0.0587213	1.13585	1.26805	0.85246	STAT4	Signal transducer and activator of transcription 4	Q14765	3	1.01961	0.000108611	0.00207909	0.161933	0.0488054	0.0647936	0.063768	0.0112358	0.0171247	0.0867801	1.98159e-05	3.70517e-05	-0.193493	0.0053728	0.0103029	-0.0981654	0.0237811	0.0386731	-0.0751533	2.60847e-08	1.3209e-07	-0.355426	0.445723	0.674728	0.0230121	1.00754e-06	4.13498e-06	-0.257261	3.91564e-07	1.74141e-06
REXO4_Q9GZR2	1.56256	1.69984	1.62658	-0.341594	-0.104309	-0.16069	0.253009	-0.161156	0.694723	-0.188516	-0.696768	-0.507411	-1.28588	-1.25925	-1.13113	REXO4	RNA exonuclease 4	Q9GZR2	2	1.0159	0.0089306	0.0360528	-0.0806941	0.307483	0.348747	0.0277783	0.0116686	0.017733	0.0770083	1.4708e-06	3.48159e-06	0.221974	0.00121893	0.00296903	0.108472	4.84935e-05	0.000256869	0.157702	4.54805e-08	2.08948e-07	0.302668	0.0827632	0.285659	0.04923	6.07204e-06	1.99262e-05	0.194196	0.000106614	0.000243718
TFDP1_Q14186	-0.970076	-2	-0.552914	0.386809	0.218158	0.474415	-1.65551	-0.505399	0.173134	0.864776	0.678572	1.02651	0.893003	0.920904	0.345055	TFDP1	Transcription factor Dp-1	Q14186	3	1.00878	0.798745	0.865951	-0.00901248	0.362636	0.404529	-0.0326914	0.0130763	0.019676	-0.099965	0.0014739	0.00208947	-0.140161	0.506241	0.561665	-0.0236789	0.0213647	0.0351794	-0.0909525	0.0023882	0.00354225	-0.131149	0.0746513	0.271963	-0.0672736	0.00867121	0.0135858	-0.10747	0.267017	0.312686
TBPL1_P62380	1.66244	2	1.27578	0.144795	0.307284	0.349992	0.053013	-0.585164	-0.398469	-1.42033	-0.714889	-0.919256	-0.994155	-0.468545	-0.335305	TBPL1	TATA box-binding protein-like protein 1	P62380	2	1.05224	0.112225	0.214565	0.112164	0.000178574	0.000404584	0.344271	0.0131158	0.0197289	0.189595	8.98608e-08	2.91926e-07	0.717324	0.00385379	0.00772873	0.232107	0.260216	0.318345	0.077431	6.08214e-07	1.90515e-06	0.60516	0.0355086	0.184141	-0.154676	8.61987e-05	0.000207792	0.373053	2.686e-06	9.184e-06
NCOA6_Q14686	0.492647	1.37314	-0.190396	-0.0311915	0.951568	0.129083	-0.470092	0.782383	1.45823	-1.86454	-1.8567	-0.174415	-0.0726498	-0.917158	0.3901	NCOA6	Nuclear receptor coactivator 6	Q14686	2	1.00717	0.118844	0.22426	0.0700147	0.0265742	0.0369069	0.105047	0.0133476	0.0200416	0.120365	0.0146241	0.0185473	0.118344	0.4179	0.475586	0.0350327	0.250855	0.307789	0.0503499	0.26939	0.299397	0.0483291	0.720287	0.85468	0.0153172	0.755774	0.789217	0.0132964	0.962223	0.967984
THAP11_Q96EK4	1.71308	1.75435	1.54959	-0.489304	-0.19606	-0.41265	-0.519048	0.0504604	-0.463573	-1.84005	-0.962184	-0.482132	-0.128383	0.222357	0.203551	THAP11	THAP domain-containing protein 11	Q96EK4	2	1.04643	0.000818008	0.00746709	0.293533	0.0197802	0.0281253	0.17917	0.0135013	0.0202544	0.192761	2.10325e-07	6.16087e-07	0.680292	0.113025	0.148619	-0.114363	0.158	0.205124	-0.100772	7.55352e-05	0.000143763	0.386759	0.842774	0.920608	0.0135916	5.82762e-06	1.91916e-05	0.501122	7.74563e-06	2.34829e-05
MSH6_P52701	-1.78034	-1.09781	-1.79864	-0.212731	-0.0666514	0.591505	0.888636	-0.817535	-0.488401	1.01681	1.0802	1.04074	0.27956	0.701995	0.662672	MSH6	DNA mismatch repair protein Msh6	P52701	3	1.01153	0.25199	0.387156	-0.0453439	0.0414019	0.0557399	-0.0857873	0.0138507	0.0207304	-0.107933	3.31053e-05	5.93381e-05	-0.237253	0.304311	0.359718	-0.0404434	0.122184	0.163586	-0.062589	0.000234655	0.000407976	-0.191909	0.567951	0.759839	-0.0221457	0.00158412	0.00287736	-0.151466	0.0047401	0.00772186
E2F2_Q14209	1.52482	1.93514	0.484326	-0.250832	-0.676789	0.127858	-1.45565	-1.82459	-0.667441	-0.573637	0.245206	-0.0946766	0.0490815	0.88129	0.295882	E2F2	Transcription factor E2F2	Q14209	4	1.02778	0.205692	0.334417	0.0758727	0.765517	0.793964	-0.0173267	0.0140155	0.020936	-0.162135	0.00385699	0.00519939	0.200906	0.125928	0.163917	-0.0931994	0.00114771	0.00291295	-0.238007	0.047251	0.0583545	0.125033	0.024865	0.151068	-0.144808	0.00217993	0.0038474	0.218233	2.82438e-05	7.3987e-05
AHR_P35869	1.55765	1.15775	1.83475	0.0604311	-0.343742	-0.339104	0.730463	0.422781	0.0268229	-0.428887	0.0805289	-1.02242	-1.35531	-1.1265	-1.25521	AHR	Aryl hydrocarbon receptor	P35869	2	1.01785	0.0213817	0.0664303	-0.0935218	0.421433	0.463787	0.0295778	0.0145325	0.0216219	0.100818	2.11749e-05	3.94086e-05	0.234015	0.00444319	0.00874175	0.1231	0.000123841	0.000512758	0.19434	6.16927e-07	1.92956e-06	0.327537	0.0674058	0.259165	0.0712401	7.77185e-05	0.000189525	0.204437	0.00260797	0.00447225
BRPF3_Q9ULD4	0.118927	0.753761	0.447767	-0.547435	0.0127715	0.242586	0.839666	1.52338	1.22066	-1.60598	-0.291802	0.64514	-1.88796	-0.181118	-1.29037	BRPF3	Bromodomain and PHD finger-containing protein 3	Q9ULD4	2	1.01134	0.240441	0.374341	-0.050375	0.584125	0.624012	0.0229678	0.0146478	0.0217799	0.115641	0.157074	0.176863	0.0615246	0.0969139	0.129604	0.0733428	0.00144533	0.00351847	0.166016	0.0174085	0.0229194	0.1119	0.0417794	0.200956	0.0926727	0.3634	0.413171	0.0385568	0.209188	0.250521
ADNP_Q9H2P0	-1.7638	-1.78806	-1.29892	0.585135	0.852338	0.425559	0.333339	1.5564	1.13818	-0.667312	-0.321848	0.448543	0.408838	-0.000513753	0.0921248	ADNP	Activity-dependent neuroprotector homeobox protein	Q9H2P0	1	1.00845	0.426324	0.561812	0.0224039	0.0809012	0.102977	0.0517269	0.0149426	0.0221555	0.0767956	0.00493058	0.00656655	-0.0927555	0.302142	0.357305	0.029323	0.0681003	0.0975133	0.0543916	0.00106832	0.00166697	-0.115159	0.374938	0.61606	0.0250686	0.000161503	0.000366007	-0.144482	3.63929e-05	9.32123e-05
ZNF101_Q8IZC7	1.98245	0.7069	0.963972	-0.0857413	-0.00071854	-1.03989	-0.46072	0.550024	0.628467	-1.94669	-1.30844	-0.369814	0.633544	-0.660801	0.407458	ZNF101	Zinc finger protein 101	Q8IZC7	2	1.01565	0.0232425	0.0700109	0.154036	0.131893	0.160752	0.0960949	0.0154323	0.0228252	0.167019	0.000460747	0.00069605	0.279919	0.349529	0.406519	-0.0579415	0.831132	0.860636	0.0129828	0.0554292	0.0677325	0.125883	0.256263	0.506557	0.0709242	0.00905214	0.0141194	0.183825	0.0815776	0.105615
TEF_Q10587	1.72096	1.86844	1.78022	-0.155033	-0.0943675	-0.350234	-0.266289	-0.211444	0.129404	-1.13596	-0.729757	-0.401207	-0.329398	-0.505402	-1.31994	TEF	Thyrotroph embryonic factor	Q10587	2	1.13829	0.872643	0.915583	0.0248753	0.0308437	0.042388	0.369701	0.0155212	0.0229445	0.425425	7.19813e-08	2.40922e-07	1.69331	0.0416992	0.0618167	0.344826	0.0211201	0.0348174	0.40055	8.52832e-08	3.52417e-07	1.66844	0.720091	0.854568	0.0557238	1.13522e-06	4.58949e-06	1.32361	1.80816e-06	6.48054e-06
JMJD6_Q6NYC1	-1.51635	-1.71076	-1.51362	0.0197607	-0.562924	-0.574438	0.539548	0.358525	-0.53151	0.753464	0.863324	0.816997	0.866434	1.07546	1.1161	JMJD6	Bifunctional arginine demethylase and lysyl-hydroxylase JMJD6	Q6NYC1	3	1.02627	0.414364	0.550977	0.0391241	0.000380785	0.000787536	-0.222595	0.0155895	0.0230292	-0.12957	3.43081e-07	9.54062e-07	-0.449687	9.10835e-05	0.000430609	-0.261719	0.0031615	0.00674619	-0.168694	1.34008e-07	5.19759e-07	-0.488811	0.0667617	0.257751	0.093025	0.000321457	0.000680584	-0.227092	1.29404e-05	3.68765e-05
HMGA1_P17096	1.70502	2	1.81166	-0.225763	-0.0428491	-0.0762226	-0.430659	-0.526947	-0.195842	-0.52254	-0.948075	-0.732644	-0.76017	-0.658762	-0.471704	HMGA1	High mobility group protein HMG-I/HMG-Y	P17096	2	1.074	0.429188	0.564082	0.0558148	0.000346791	0.000725988	0.331797	0.0172082	0.0252385	0.18743	5.44416e-11	8.00987e-10	1.39177	0.00150368	0.00352564	0.275982	0.0770028	0.108924	0.131615	8.96629e-11	1.56929e-09	1.33596	0.0552441	0.233219	-0.144367	1.46728e-09	1.82906e-08	1.05997	3.15672e-10	4.88391e-09
JADE3_Q92613	-1.74476	-1.04726	-1.01498	-0.338314	-0.57038	-0.396729	0.077815	0.590367	-0.0482121	0.160578	2	1.54615	0.384592	0.0145198	0.0837257	JADE3	Protein Jade-3	Q92613	3	1.03833	0.0143416	0.0499343	-0.220258	0.000968587	0.00180383	-0.33194	0.0176641	0.0258349	-0.211693	3.25367e-05	5.83937e-05	-0.488171	0.174346	0.219955	-0.111682	0.913817	0.929754	0.00856434	0.00448235	0.0063898	-0.267913	0.145883	0.383348	0.120247	0.0659158	0.087385	-0.156231	0.00364063	0.00605403
SATB1_Q01826	-1.85835	-1.85796	-1.95245	0.321858	0.460807	0.636603	0.702311	0.924592	0.650951	0.29008	0.501942	0.560462	0.171901	0.154123	0.293124	SATB1	DNA-binding protein SATB1	Q01826	3	1.03737	0.0505679	0.120551	-0.0660937	0.847062	0.866581	0.00601898	0.0177069	0.0258885	0.0834011	4.47632e-11	6.9885e-10	-0.632806	0.035279	0.0533536	0.0721127	0.000326943	0.00106707	0.149495	1.71496e-10	2.57009e-09	-0.566712	0.0256182	0.15351	0.0773821	3.98742e-11	1.20932e-09	-0.638825	9.82169e-12	3.55655e-10
TBL1X_O60907	-1.79491	-1.32695	-1.6711	0.165263	-0.127329	0.00846762	1.05417	1.29674	0.445921	-1.06083	0.407143	0.480896	0.556328	0.526853	1.03933	TBL1X	F-box-like/WD repeat-containing protein TBL1X	O60907	3	1.02172	0.0570219	0.131029	0.116432	0.844601	0.864356	0.0111187	0.0182878	0.0266722	0.150638	0.00108427	0.00155816	-0.234365	0.08131	0.110927	-0.105314	0.549151	0.608871	0.0342057	3.1592e-05	6.48593e-05	-0.350797	0.0266098	0.156001	0.139519	0.00075452	0.00146832	-0.245483	1.25348e-05	3.59095e-05
MORF4L1_Q9UBU8	-1.34334	-1.59982	-1.83815	0.377342	0.915845	0.794557	0.545128	0.228374	0.736945	-0.35978	-1.19728	0.226824	0.757937	0.984304	0.77112	MORF4L1	Mortality factor 4-like protein 1	Q9UBU8	1	1.01132	0.00323784	0.0183791	0.111366	0.00690876	0.0107185	0.0990343	0.0193609	0.0281063	0.0823075	0.00651199	0.0085748	-0.0999932	0.694689	0.7366	-0.0123321	0.361781	0.423717	-0.029059	1.33877e-05	2.98488e-05	-0.21136	0.595438	0.779	-0.0167269	2.43881e-05	6.797e-05	-0.199028	5.69751e-05	0.000138859
SREBF1_P36956	-1.45589	-1.78212	-2	0.93968	1.12233	1.10264	0.308462	0.337942	0.519423	0.167634	-0.159823	-0.0148793	0.25997	0.454505	0.308167	SREBF1	Sterol regulatory element-binding protein 1;Processed sterol regulatory element-binding protein 1	P36956	3	1.05753	0.0360562	0.0957358	0.106204	8.12684e-06	3.06022e-05	0.327131	0.0196268	0.028448	0.120972	2.58385e-08	1.00681e-07	-0.550662	0.000331382	0.00106501	0.220927	0.749513	0.790442	0.0147682	3.24272e-09	2.49381e-08	-0.656866	0.000589087	0.0140196	-0.206159	9.87683e-11	2.33077e-09	-0.877793	2.48867e-09	2.51592e-08
MTA1_Q13330	-1.95242	-1.93817	-1.73751	0.132085	0.160837	0.10989	0.283462	0.565157	0.422479	0.638572	0.90163	0.861724	0.511388	0.441505	0.599374	MTA1	Metastasis-associated protein MTA1	Q13330	3	1.02234	0.066862	0.146936	-0.0458925	0.000440032	0.000893789	-0.107978	0.0197451	0.0285997	-0.0610792	1.30338e-10	1.56201e-09	-0.433725	0.018177	0.0297537	-0.0620853	0.518733	0.579427	-0.0151867	5.04793e-10	5.89815e-09	-0.387832	0.0618222	0.24683	0.0468986	4.07167e-09	4.07216e-08	-0.325747	8.16515e-10	1.03618e-08
SMARCD2_Q92925	-1.10731	-1.15696	-0.62291	-0.666507	-0.79979	-0.736996	-0.536598	0.11017	-0.579411	-0.419403	1.14724	1.46196	1.51165	1.1635	1.23135	SMARCD2	SWI/SNF-related matrix-associated actin-dependent regulator of chromatin subfamily D member 2	Q92925	4	1.01423	0.180623	0.304406	0.0668642	0.00323339	0.00536939	-0.171107	0.0209389	0.0301574	-0.124468	0.00113528	0.00162811	-0.197744	0.00024988	0.000860344	-0.237972	0.00145662	0.0035439	-0.191332	9.67315e-05	0.000179947	-0.264608	0.341395	0.586996	0.0466398	0.582179	0.629658	-0.0266367	0.14511	0.179116
RFX3_P48380	-1.35088	-1.48653	-1.10424	-1.08205	-0.632297	-0.281992	-0.220331	0.81815	0.13559	0.463624	1.5592	1.48793	0.964879	-0.0246685	0.753611	RFX3	Transcription factor RFX3	P48380	3	1.04845	0.110099	0.211798	-0.167494	0.000188307	0.000425146	-0.507669	0.0213713	0.0307326	-0.256029	1.04819e-05	2.0671e-05	-0.686997	0.00417585	0.00828757	-0.340175	0.380561	0.442872	-0.0885351	0.000153391	0.000275998	-0.519503	0.0232539	0.145815	0.25164	0.0894042	0.115392	-0.179328	0.000746525	0.00142665
ZNF180_Q9UJW8	1.35406	0.999452	1.78167	-0.375644	0.448581	-0.331084	0.218808	-1.55611	-1.29163	0.561846	-0.513232	0.960693	-0.901384	-0.386695	-0.969334	ZNF180	Zinc finger protein 180;Zinc finger protein 329	Q9UJW8	4	1.06125	0.0352191	0.0942891	-0.332549	0.377128	0.419026	-0.129026	0.0213679	0.0307326	-0.370369	0.0424567	0.0511294	0.318211	0.173163	0.218626	0.203523	0.792763	0.827947	-0.03782	0.000527684	0.000866004	0.65076	0.111355	0.332777	-0.241343	0.00762158	0.0121152	0.447237	0.000329165	0.000676945
JRK_O75564	0.34853	-0.687514	0.0434946	-1.40213	-1.50189	-1.54689	0.246956	-0.0310687	-0.851879	0.455555	0.189135	1.49714	1.18524	1.03453	1.02079	JRK	Jerky protein homolog	O75564	4	1.0455	0.320521	0.462503	0.0753049	3.73101e-05	0.00010469	-0.451858	0.0219093	0.031431	-0.190389	0.0397291	0.0479891	-0.167051	8.00397e-06	0.000104688	-0.527163	0.0031071	0.0066453	-0.265693	0.0056839	0.00800108	-0.242356	0.00346454	0.0432476	0.261469	0.00190423	0.00340299	0.284807	0.753836	0.786217
ARHGAP35_Q9NRY4	2	1.65731	1.50102	-0.131724	-0.484279	-0.607972	0.326828	0.0938314	-0.124627	-0.347735	-1.1384	-0.836192	-0.897346	-0.497648	-0.665995	ARHGAP35	Rho GTPase-activating protein 35	Q9NRY4	2	1.00964	0.798628	0.865951	0.00634755	0.293978	0.334423	0.0266778	0.0220718	0.0316371	0.0635972	4.76133e-06	1.00546e-05	0.185412	0.419514	0.477165	0.0203302	0.0358413	0.055513	0.0572497	6.84082e-06	1.62896e-05	0.179064	0.154365	0.393812	0.0369195	2.31459e-05	6.48596e-05	0.158734	0.000269824	0.000563457
ZNF581_Q9P0T4	0.907873	1.4586	1.27341	-0.453525	0.288555	0.702936	-0.224198	0.604018	1.04836	-1.24908	-0.151747	-0.165862	-1.51389	-1.12498	-1.40047	ZNF581	Zinc finger protein 581	Q9P0T4	2	1.03565	0.0513383	0.1218	-0.147922	0.090596	0.114227	0.125907	0.0221718	0.0317696	0.179162	0.000611779	0.000909655	0.311473	0.00165695	0.00381163	0.273829	0.000408975	0.00126735	0.327084	1.78739e-05	3.87007e-05	0.459395	0.452472	0.680368	0.0532554	0.01861	0.0274141	0.185566	0.0770049	0.100049
ZNF224_Q9NZL3	1.3481	1.67873	1.60926	-0.01489	-0.0168702	0.904317	0.681928	-0.391209	-0.44222	-0.571237	-0.928252	-1.04804	-1.32225	-0.71183	-0.775532	ZNF224	Zinc finger protein 224	Q9NZL3	2	1.13164	0.781608	0.854429	-0.0682467	0.00284545	0.00478668	0.890586	0.0229807	0.0328335	0.623923	3.87199e-06	8.32359e-06	1.8706	0.00168002	0.00386153	0.958832	0.0134807	0.0235254	0.692169	2.64934e-06	6.97716e-06	1.93885	0.289176	0.540936	-0.266663	0.00142862	0.00261706	0.980019	0.000200613	0.000430156
ZBTB7A_O95365	1.31863	1.95564	1.30491	0.243623	0.00668601	0.662506	-0.0967679	-0.686913	0.480495	-1.0667	-1.23033	-0.793561	-1.37662	-0.569077	-0.152508	ZBTB7A	Zinc finger and BTB domain-containing protein 7A	O95365	2	1.01932	0.375484	0.513502	0.0432067	0.0027892	0.00470242	0.174301	0.0233505	0.0333221	0.121358	9.76078e-06	1.93534e-05	0.333927	0.0158207	0.0263169	0.131094	0.121264	0.162556	0.0781517	3.86968e-05	7.77641e-05	0.29072	0.28127	0.532916	-0.0529423	0.00501649	0.0082748	0.159626	0.00062763	0.00122082
ZBTB11_O95625	1.24341	1.23228	-0.439487	-0.60261	0.499584	0.85477	0.155294	1.09137	1.40178	-1.22976	-1.44175	-0.579202	-0.14421	-1.32712	-0.714341	ZBTB11	Zinc finger and BTB domain-containing protein 11	O95625	2	1.00345	0.652635	0.754997	0.0116253	0.107633	0.133464	0.0436878	0.0245653	0.0349135	0.0643907	0.0401417	0.0484666	0.0577079	0.226564	0.276894	0.0320626	0.0573035	0.0837084	0.0527655	0.0914611	0.108434	0.0460827	0.426911	0.659401	0.0207029	0.58795	0.634717	0.0140201	0.795276	0.82371
POGK_Q9P215	0.256381	1.11291	-0.204624	-0.104108	1.20869	-0.391001	0.321612	1.9649	1.12993	-1.25084	-0.593482	-0.149473	-1.11549	-0.763574	-1.42184	POGK	Pogo transposable element with KRAB domain	Q9P215	2	1.00481	0.550408	0.671992	-0.0159313	0.226774	0.263576	0.032998	0.02521	0.0357511	0.0659412	0.162801	0.182969	0.038496	0.0828428	0.112743	0.0489294	0.00791843	0.0148257	0.0818725	0.0569227	0.0694362	0.0544273	0.227503	0.478272	0.0329431	0.835684	0.860155	0.00549796	0.310372	0.358017
IRF4_Q15306	-1.71227	-1.91453	-1.89961	0.430303	0.663025	0.678164	0.604043	0.575652	0.520201	0.818253	0.751121	0.701467	-0.0715075	-0.0457962	-0.0985216	IRF4	Interferon regulatory factor 4	Q15306	3	1.0673	7.98148e-08	3.023e-05	-0.388139	0.0458163	0.0611151	-0.0779423	0.0254819	0.0360758	-0.0891176	7.89167e-14	1.06932e-11	-1.21706	9.83529e-07	3.82369e-05	0.310197	1.46555e-06	2.20646e-05	0.299021	9.11486e-12	3.38823e-10	-0.828918	0.755871	0.876718	-0.0111753	1.7951e-13	3.96858e-11	-1.13911	2.02868e-13	2.54548e-11
ZNF624_Q9P2J8	0.826112	0.558302	0.545047	-0.0554076	1.17044	0.31009	0.229154	0.80964	1.1323	-1.69845	-0.870784	0.746767	-1.64944	-1.35793	-0.69583	ZNF624	Zinc finger protein 624	Q9P2J8	2	1.01725	0.25581	0.390717	-0.0822944	0.0611982	0.0799077	0.142103	0.0257629	0.036449	0.174745	0.0342282	0.0417043	0.164171	0.00663747	0.0123914	0.224398	0.00272642	0.00594464	0.257039	0.00363237	0.00523064	0.246466	0.644834	0.80734	0.0326414	0.754751	0.788345	0.0220683	0.880847	0.898167
SREBF2_Q12772	0.494567	-1.49392	-0.792183	-0.204858	0.670246	0.752268	0.924243	0.990626	1.88319	-0.00307876	0.165668	0.1659	-0.833087	-1.28945	-1.43014	SREBF2	Sterol regulatory element-binding protein 2;Processed sterol regulatory element-binding protein 2	Q12772	1	1.01578	0.0147214	0.0507796	-0.140811	0.529001	0.570419	0.0322595	0.0258551	0.0365671	0.125878	0.147491	0.166609	-0.0769157	0.00432321	0.00853969	0.17307	0.000148397	0.000585574	0.266689	0.222887	0.2507	0.0638951	0.0836741	0.287076	0.0936186	0.0479678	0.0651225	-0.109175	0.00142133	0.00256126
ZFP3_Q96NJ6	1.69302	1.5726	1.67892	-0.265695	0.0335007	0.600287	0.334466	-0.288481	-0.170445	-0.781313	-0.239465	-0.747455	-1.25582	-1.22416	-0.939953	ZFP3	Zinc finger protein 3 homolog	Q96NJ6	2	1.09534	0.025437	0.0744587	-0.26639	0.00624454	0.00977644	0.34455	0.0260217	0.0367657	0.26511	1.74735e-07	5.2352e-07	1.08265	6.94545e-05	0.00035929	0.61094	0.000244606	0.00085161	0.5315	1.38379e-08	7.85485e-08	1.34904	0.463601	0.690821	-0.07944	1.09143e-05	3.3476e-05	0.738097	3.78533e-06	1.24561e-05
POLE3_Q9NRF9	-0.498466	-0.790822	-1.00329	0.826068	1.90679	1.88164	0.554497	-0.24065	0.624625	0.157127	-1.4664	-0.850145	-0.609925	-0.00584479	-0.485204	POLE3	DNA polymerase epsilon subunit 3	Q9NRF9	1	1.01649	0.415706	0.551714	0.0449402	0.000140124	0.000327815	0.287612	0.0290685	0.0407143	0.131532	0.917344	0.925496	-0.00565366	0.000600871	0.00168996	0.242671	0.129685	0.172646	0.0865922	0.361228	0.393399	-0.0505938	0.0122507	0.0972763	-0.156079	0.000117476	0.000275598	-0.293265	0.0238592	0.0340482
YEATS2_Q9ULM3	0.982513	-0.3239	1.36521	-0.250067	0.620827	0.42319	-0.212951	1.88219	0.764508	-1.29444	-0.679119	-0.500459	-0.966615	-1.71329	-0.0976004	YEATS2	YEATS domain-containing protein 2	Q9ULM3	2	1.00514	0.881582	0.921995	-0.00521418	0.126442	0.154643	0.0561464	0.0293431	0.0410784	0.0843194	0.0428488	0.0515868	0.0772767	0.0977556	0.130584	0.0613606	0.0220927	0.0362219	0.0895336	0.0323933	0.0410709	0.0824908	0.426732	0.659245	0.0281731	0.548849	0.597497	0.0211303	0.840597	0.863218
PDCD2_Q16342	-1.8972	-2	-1.48021	0.448993	0.734659	0.936875	0.477003	0.256994	0.142003	0.889915	0.86723	0.622493	-0.0100809	0.346728	-0.302281	PDCD2	Programmed cell death protein 2	Q16342	3	1.02812	0.00228089	0.0144074	-0.145629	0.680556	0.714401	-0.0160894	0.0300474	0.0420154	-0.0933681	1.61384e-08	6.74521e-08	-0.483729	0.00503162	0.00972633	0.12954	0.195026	0.24701	0.0522611	9.41548e-07	2.80097e-06	-0.3381	0.0647718	0.253328	-0.0772786	2.39517e-08	1.73408e-07	-0.46764	1.90419e-07	9.37155e-07
HKR1_P10072	0.578699	1.58603	1.22234	-0.616543	-0.107516	0.374463	0.593018	0.802783	0.610119	-0.76579	-0.61416	0.448279	-1.29687	-2	-0.719286	HKR1	Krueppel-related zinc finger protein 1	P10072	2	1.04361	0.0206452	0.0648134	-0.222953	0.636422	0.673118	0.0408092	0.030096	0.0420693	0.205954	0.00344458	0.00466967	0.302786	0.00826424	0.0149807	0.263762	0.000231021	0.000815517	0.428907	3.5347e-05	7.16578e-05	0.525739	0.0725358	0.268683	0.165145	0.00860287	0.0134842	0.261977	0.2718	0.317668
ZNF276_Q8N554	1.76755	1.95535	1.97049	-0.48822	-0.417561	-0.628437	-0.463254	-0.322543	-0.33431	-0.572349	-0.850032	-0.662848	-0.014297	-0.484161	-0.45538	ZNF276	Zinc finger protein 276	Q8N554	4	1.04248	0.0138062	0.0484082	0.103731	0.187832	0.221969	0.0505192	0.03038	0.0424098	0.088487	8.37684e-11	1.09446e-09	0.713181	0.166943	0.211345	-0.0532121	0.681361	0.730396	-0.0152443	5.62673e-10	6.43645e-09	0.60945	0.314914	0.563148	0.0379678	2.04563e-10	3.93258e-09	0.662662	4.17683e-10	6.01879e-09
HDAC2_Q92769	-1.80269	-1.74316	-1.90671	0.103658	0.134464	0.033246	0.273215	0.447649	0.380083	0.324771	1.03624	1.1996	0.23878	0.384386	0.896465	HDAC2	Histone deacetylase 2	Q92769	3	1.05694	0.106868	0.20768	-0.132917	0.00225959	0.00389312	-0.2923	0.0306219	0.042713	-0.186376	8.58894e-09	4.0243e-08	-1.02315	0.0583396	0.0828171	-0.159383	0.497553	0.559115	-0.0534592	4.35845e-08	2.01626e-07	-0.890237	0.190428	0.437339	0.105924	4.09394e-07	1.91392e-06	-0.730854	8.88252e-08	4.92555e-07
WHSC1_O96028	-1.46827	-1.78474	-1.40477	0.975978	1.62006	1.30178	0.767593	0.0428639	0.0692703	-0.370404	-0.137984	-0.377214	-0.0187255	0.0673076	0.717261	WHSC1	Histone-lysine N-methyltransferase NSD2	O96028	3	1.03365	0.0414177	0.105312	0.131567	2.10407e-05	6.54435e-05	0.381085	0.0310304	0.0432316	0.14064	0.000195611	0.000311059	-0.300522	0.000920071	0.00237175	0.249518	0.878008	0.900628	0.00907285	5.87191e-06	1.41793e-05	-0.432089	0.00122397	0.0223535	-0.240445	3.81167e-08	2.58867e-07	-0.681607	4.72772e-06	1.5142e-05
SMARCA5_O60264	-1.65463	-1.36008	-1.61848	-0.222783	-0.57146	-0.601999	0.104187	0.325915	0.102058	0.0798482	1.08969	1.25656	0.942414	1.07076	1.05801	SMARCA5	SWI/SNF-related matrix-associated actin-dependent regulator of chromatin subfamily A member 5	O60264	3	1.01833	0.425403	0.561111	0.0326273	0.000332	0.000698505	-0.193323	0.0315878	0.0439572	-0.0957899	7.74559e-07	1.95819e-06	-0.35704	8.28381e-05	0.00040626	-0.22595	0.00668985	0.0128431	-0.128417	2.93533e-07	1.01942e-06	-0.389667	0.0291096	0.164673	0.0975333	0.0012643	0.00234106	-0.163716	2.05177e-05	5.57467e-05
RARG_P13631	1.12897	1.18974	1.11404	-0.236635	-1.1837	-1.02465	-0.16976	-0.198644	-2	-0.0840514	0.856799	0.17224	0.345688	0.82186	-0.318059	RARG	Retinoic acid receptor gamma;Retinoic acid receptor beta	P13631	4	1.07286	0.951783	0.969439	-0.0115206	0.0480909	0.0639562	-0.408956	0.0322453	0.0447905	-0.449641	0.132917	0.150876	0.300116	0.0537716	0.0770353	-0.397435	0.0361374	0.0558995	-0.43812	0.119926	0.140027	0.311636	0.83105	0.915506	-0.0406845	0.00235812	0.00413842	0.709072	0.0015744	0.00281115
ZNF438_Q7Z4V0	1.543	1.65452	1.58594	0.327852	0.565661	-0.126698	-0.102597	-0.170793	-0.243704	-0.746128	-0.709986	-1.43483	-1.17923	0.170449	-1.13347	ZNF438	Zinc finger protein 438	Q7Z4V0	2	1.02666	0.461879	0.593815	0.0396421	0.00278305	0.00469391	0.193672	0.0323136	0.0448705	0.125691	3.78709e-06	8.15359e-06	0.406347	0.0116671	0.0201595	0.15403	0.124255	0.166194	0.0860491	1.09669e-05	2.48404e-05	0.366705	0.216456	0.466775	-0.0679809	0.00141683	0.00259886	0.212675	0.000143294	0.000318048
ZNF831_Q5JPB2	-0.228936	-0.669368	-0.30036	1.0344	1.50643	1.5146	1.0127	-0.264236	-0.980979	-1.3081	-0.434372	-1.72744	0.0148386	-0.0790935	0.909925	ZNF831	Zinc finger protein 831	Q5JPB2	1	1.07095	0.0072048	0.0314265	0.726084	0.000100696	0.000245416	1.26611	0.0325156	0.0451137	0.544683	0.116494	0.133152	0.382131	0.0337736	0.0512151	0.540031	0.438406	0.502052	-0.181401	0.153923	0.177333	-0.343953	0.00749045	0.0716712	-0.721432	0.00194585	0.00347073	-0.883984	0.486404	0.534504
PRDM1_O75626	-1.69406	-1.87252	-1.74414	0.253619	0.752407	0.796655	0.969492	0.783743	0.842958	0.552997	0.568394	0.463031	-0.338772	-0.305079	-0.0287181	PRDM1	PR domain zinc finger protein 1	O75626	3	1.0401	0.000150204	0.0025656	-0.202348	0.614205	0.652414	0.0195677	0.0329331	0.0456628	0.090709	7.93827e-10	6.0848e-09	-0.618175	6.42808e-05	0.000342654	0.221915	3.9894e-06	4.53614e-05	0.293057	8.43044e-08	3.48716e-07	-0.415828	0.0836232	0.287076	0.0711412	5.45528e-10	8.19999e-09	-0.637743	1.51745e-10	2.77132e-09
ZNF761_Q86XN6	-0.548504	0.836093	0.0813216	0.0953872	0.0904167	-0.333651	-2	-0.7339	-0.884128	1.14025	-0.817049	-0.296999	1.79485	1.12445	0.604826	ZNF761	Zinc finger protein 761	Q86XN6	4	1.03401	0.0470628	0.114303	0.206103	0.914498	0.926073	-0.0102552	0.0332966	0.0461211	-0.22376	0.832681	0.846895	0.020193	0.0385213	0.0575832	-0.216358	0.000552734	0.00160574	-0.429863	0.0693296	0.0835037	-0.18591	0.0407373	0.198513	-0.213505	0.750344	0.784327	0.0304482	0.0222798	0.0319625
BRWD1_Q9NSI6	1.37696	2	1.23015	-1.42221	0.368883	-0.653207	0.173608	-0.262969	0.814333	-1.34037	-0.629036	-0.488558	0.043374	-0.506282	-0.715191	BRWD1	Bromodomain and WD repeat-containing protein 1	Q9NSI6	2	1.01859	0.355856	0.495122	0.0513554	0.583471	0.623473	0.0301516	0.0336842	0.0465812	0.127717	0.000162199	0.000260792	0.283913	0.698899	0.740223	-0.0212039	0.178438	0.228481	0.076362	0.000867114	0.0013729	0.232557	0.0924929	0.303647	0.0975659	0.000427737	0.000881822	0.253761	0.0124298	0.0186004
ZNF589_Q86UQ0	0.175454	1.02822	0.194906	-0.522041	1.15296	0.622223	0.315456	0.412326	1.83191	-0.631539	-0.145623	-0.0168998	-1.08201	-1.89817	-1.43717	ZNF589	Zinc finger protein 589	Q86UQ0	2	1.03034	0.0236419	0.0707321	-0.211331	0.170358	0.203179	0.119404	0.0337604	0.0466713	0.19561	0.144124	0.163024	0.127887	0.00153368	0.00358	0.330735	0.000291156	0.000972321	0.40694	0.00126841	0.00195701	0.339218	0.370769	0.613181	0.0762053	0.919332	0.929959	0.00848279	0.424801	0.474189
ZNF490_Q9ULM2	-1.13548	-1.06808	-2	0.208411	1.1954	0.358277	0.42342	1.01439	1.10821	0.11856	-0.196416	-0.196416	0.0533452	0.806429	-0.0860272	ZNF490	Zinc finger protein 490	Q9ULM2	1	1.04389	0.396963	0.533639	0.0854449	0.112986	0.139608	0.166024	0.0352073	0.0485018	0.229938	0.00237218	0.00327721	-0.3696	0.423648	0.481606	0.0805795	0.162732	0.210422	0.144493	0.000480774	0.000794294	-0.455045	0.523666	0.730678	0.0639134	0.000116515	0.000273573	-0.535625	4.04984e-05	0.000102478
ZNF25_P17030	0.934353	1.13842	0.583475	0.169862	0.0947447	0.427815	0.245201	0.679019	1.09578	-1.46009	0.176783	0.0710031	-2	-1.77828	-0.355463	ZNF25	Zinc finger protein 25	P17030	2	1.04456	0.0522623	0.123365	-0.316658	0.189583	0.223817	0.204868	0.0356208	0.0490093	0.34766	0.0149755	0.0189615	0.416094	0.00388093	0.00777575	0.521526	0.000654114	0.00185149	0.664318	0.000289242	0.000494993	0.732752	0.35194	0.59734	0.142791	0.177128	0.215972	0.211225	0.65107	0.692359
TAF6L_Q9Y6J9	1.09071	1.00192	0.586461	-0.199084	-1.46931	-0.563266	-0.186194	0.997435	1.56307	-2	-0.802427	0.453489	-0.431858	-0.310147	0.327068	TAF6L	TAF6-like RNA polymerase II p300/CBP-associated factor-associated factor 65 kDa subunit 6L	Q9Y6J9	2	1.00506	0.34628	0.487014	0.0336266	0.932788	0.942549	0.00295677	0.0359414	0.0493856	0.0807145	0.0272307	0.0335187	0.0858597	0.388905	0.44707	-0.0306698	0.194606	0.246627	0.0470879	0.15329	0.176651	0.0522332	0.0420941	0.201615	0.0777578	0.0319511	0.0449466	0.082903	0.883356	0.900397
FLI1_Q01543	1.81743	1.9934	1.76088	-0.224057	-0.196593	-0.312263	-0.867511	-0.917762	-0.732867	-0.489375	-0.811083	-0.581289	-0.171983	-0.177341	-0.0895867	FLI1	Friend leukemia integration 1 transcription factor	Q01543	4	1.05806	0.000156364	0.00260981	0.198312	0.00104716	0.00193728	0.157902	0.0360586	0.0495304	-0.0874697	1.37022e-12	6.3598e-11	1.02445	0.298616	0.353633	-0.0404092	4.40706e-06	4.8208e-05	-0.285781	1.93623e-11	5.61779e-10	0.826134	2.09071e-05	0.00121865	-0.245372	1.07771e-11	4.92056e-10	0.866543	4.97292e-13	4.44441e-11
ZNF639_Q9UID6	1.4164	1.20613	1.33508	-0.557393	0.00323599	-0.0704359	-0.2411	1.14216	0.64396	-0.815037	0.134348	-0.000423199	-1.36848	-1.64708	-1.18138	ZNF639	Zinc finger protein 639	Q9UID6	2	1.03249	0.00380481	0.0203853	-0.197347	0.955497	0.962024	0.00317249	0.0437022	0.0591116	0.124955	0.000479167	0.000722059	0.260377	0.0034186	0.00699115	0.20052	7.29501e-05	0.000343335	0.322302	2.12729e-06	5.73534e-06	0.457724	0.0484748	0.218709	0.121783	0.000530041	0.00107092	0.257205	0.0309273	0.0432211
TCF3_P15923	-1.28947	-1.10599	-1.64361	2	0.642609	1.10207	0.392562	-0.159298	0.444792	-0.914058	-0.158323	-0.588411	0.48089	-0.0858159	0.804901	TCF3	Transcription factor E2-alpha	P15923	1	1.03725	0.0175525	0.0577814	0.199913	0.000180127	0.000407444	0.383131	0.0443466	0.0598819	0.163441	0.0413971	0.0499464	-0.166196	0.026926	0.041962	0.183217	0.626693	0.680569	-0.0364722	0.000268094	0.00046134	-0.366109	0.010529	0.0886313	-0.21969	5.48613e-06	1.82314e-05	-0.549326	0.000644044	0.00124985
ZNF707_Q96C28	1.66417	1.30575	-0.184348	1.40516	0.250798	-0.26947	0.887998	-0.460166	0.511645	-1.56272	-1.11511	-0.214385	-0.661294	-0.171986	-1.38603	ZNF707	Zinc finger protein 707	Q96C28	2	1.03839	0.701753	0.794479	0.0529843	0.0275955	0.0381865	0.336901	0.0446	0.0601999	0.301704	0.0059315	0.00783499	0.447064	0.0565979	0.0806444	0.283917	0.0896357	0.124612	0.24872	0.0124599	0.0166921	0.394079	0.798861	0.900696	-0.0351969	0.430443	0.480424	0.110163	0.302621	0.349941
ASH2L_Q9UBL3	-1.57922	-1.30257	-1.28726	-0.170202	-0.629928	-0.780998	0.300825	0.0898185	-0.470647	0.0551314	1.1493	1.13341	0.927686	1.14336	1.4213	ASH2L	Set1/Ash2 histone methyltransferase complex subunit ASH2	Q9UBL3	3	1.01077	0.306806	0.447168	0.0317717	0.00330565	0.00547963	-0.10785	0.0446099	0.0602037	-0.0665391	5.12488e-05	8.87562e-05	-0.17907	0.000471556	0.00140044	-0.139622	0.0060424	0.0117315	-0.0983108	1.02228e-05	2.32869e-05	-0.210841	0.190136	0.437146	0.0413109	0.0334375	0.0468728	-0.0712197	0.00246424	0.00425268
GLI4_P10075	2	1.79755	1.71789	-0.876246	-0.799586	-0.775214	-0.576538	-0.560384	-0.37267	-0.239623	-0.393667	0.143822	-0.374862	-0.650108	-0.0944091	GLI4	Zinc finger protein GLI4	P10075	4	1.0886	0.194168	0.320305	-0.085088	0.000983179	0.00182817	-0.264969	0.0453918	0.0611802	-0.137798	1.00352e-08	4.57436e-08	0.81844	0.0128029	0.0218745	-0.179881	0.411372	0.47413	-0.05271	3.11453e-09	2.41822e-08	0.903528	0.0618414	0.24683	0.127171	3.52848e-10	5.96816e-09	1.08341	1.5837e-09	1.75988e-08
ZFP30_Q9Y2G7	-1.27959	0.847382	-0.915156	0.173884	-0.304158	0.335673	1.25047	-0.0286117	0.899076	-0.249523	-2	0.119882	0.148899	-0.160402	1.5462	ZFP30	Zinc finger protein 30 homolog	Q9Y2G7	1	1.03491	0.0751479	0.160396	0.326779	0.21591	0.252311	0.21948	0.0454112	0.0611966	0.3741	0.586004	0.613078	0.0941429	0.535503	0.590234	-0.107299	0.783306	0.819116	0.0473208	0.191282	0.217186	-0.232636	0.375882	0.617116	0.15462	0.470454	0.520722	-0.125337	0.121214	0.151544
ZNF816_Q0VGE8	1.69227	2	1.71495	-0.440965	-0.358285	-0.175238	0.0524747	-0.545927	-0.127896	-0.549243	-0.885734	-0.845392	-0.976265	-0.791511	0.212158	ZNF816	Zinc finger protein 816	Q0VGE8	4	1.16124	0.354655	0.49386	0.204583	0.10781	0.133645	0.368625	0.0472015	0.0633855	0.468309	1.89984e-07	5.63777e-07	2.177	0.455183	0.51205	0.164042	0.23804	0.294128	0.263726	5.72523e-07	1.81159e-06	1.97242	0.647597	0.80851	0.0996843	1.47992e-06	5.78001e-06	1.80838	2.71903e-06	9.27427e-06
YY2_O15391	-0.00884793	-0.936645	-1.32025	2	1.32686	0.972362	-0.230091	0.798583	0.307211	0.0873288	-1.47888	-0.772907	-0.21947	-0.210863	-0.495684	YY2	Transcription factor YY2	O15391	1	1.01419	0.389258	0.526361	0.0458096	0.000392819	0.000809636	0.245796	0.0481305	0.0645299	0.112455	0.943005	0.94797	-0.00374646	0.00197009	0.0044092	0.199986	0.217813	0.272015	0.0666451	0.35288	0.385006	-0.049556	0.0227032	0.144649	-0.133341	0.000345763	0.000726369	-0.249542	0.0421389	0.0574317
GTF2I_P78347	-2	-1.70302	-1.69574	-0.0348468	0.16161	0.227497	0.484725	0.631747	0.834072	-0.0252644	0.115694	0.559273	0.703615	0.975084	0.845781	GTF2I	General transcription factor II-I	P78347	3	1.017	0.00928134	0.0369363	0.0846242	0.636885	0.673524	-0.0133357	0.0535836	0.0711259	0.0587177	2.35228e-07	6.79549e-07	-0.276638	0.00371865	0.0075043	-0.0979599	0.365071	0.426864	-0.0259065	1.08713e-08	6.43624e-08	-0.361262	0.0219565	0.141999	0.0720535	4.08931e-07	1.91282e-06	-0.263303	2.59519e-08	1.74978e-07
ARID3A_Q99856	-1.26171	-2	-1.84772	0.356654	0.522397	0.801915	-0.0175302	-0.298005	-0.131499	1.36101	0.191851	0.0760269	0.464342	0.7693	1.03209	ARID3A	AT-rich interactive domain-containing protein 3A	Q99856	3	1.01937	0.530538	0.656028	0.0269908	0.958767	0.964854	0.00220708	0.0563043	0.0745253	-0.0879823	1.41986e-05	2.72273e-05	-0.286396	0.564193	0.61732	-0.0247838	0.0170747	0.0289611	-0.114973	5.64412e-06	1.36962e-05	-0.313386	0.0511944	0.225175	-0.0901894	1.31405e-05	3.94968e-05	-0.288603	0.000424199	0.000852763
TDRKH_Q9Y2W6	1.87957	1.81638	1.96667	-0.401986	-0.370447	-0.394053	-0.215746	-0.0314118	-0.566671	-0.519763	-0.448679	-0.88056	-0.356709	-0.819559	-0.65703	TDRKH	Tudor and KH domain-containing protein	Q9Y2W6	4	1.03092	0.975116	0.984024	0.00117257	0.190851	0.225157	0.0509542	0.056843	0.0751792	0.0772824	1.84803e-09	1.16469e-08	0.56079	0.200572	0.248783	0.0497817	0.0601817	0.0873207	0.0761098	1.89481e-09	1.68448e-08	0.559618	0.488011	0.707225	0.0263282	5.73506e-09	5.38327e-08	0.509836	1.07163e-08	8.36715e-08
ZNF14_P17017	0.535534	1.23346	0.321857	-0.354426	0.0848457	0.674576	0.518899	0.602032	1.23624	-1.59404	0.361273	0.182727	-1.95297	-1.67003	-0.17999	ZNF14	Zinc finger protein 14	P17017	2	1.03578	0.115547	0.219437	-0.241117	0.388328	0.430105	0.12744	0.0573161	0.075781	0.298421	0.0766499	0.089535	0.275096	0.0231979	0.0368125	0.368557	0.00241754	0.0053616	0.539538	0.00328317	0.0047629	0.516213	0.252689	0.504238	0.170981	0.320017	0.368132	0.147656	0.87268	0.891246
ZNF576_Q9H609	-0.554676	0.743971	1.71255	1.10594	-0.252701	-1.13414	-1.0092	-0.0777601	-1.10376	-0.180667	1.85295	0.421196	-0.169186	-0.0446169	-1.30991	ZNF576	Zinc finger protein 576	Q9H609	4	1.02756	0.107153	0.20809	-0.251722	0.275939	0.315525	-0.165234	0.0612767	0.0805475	-0.298139	0.9282	0.935213	-0.0133359	0.561618	0.614663	0.0864878	0.754235	0.794524	-0.0464176	0.125106	0.145671	0.238386	0.376816	0.617925	-0.132905	0.314774	0.362796	0.151898	0.0721514	0.0941949
RBBP7_Q16576	-1.49315	-1.73603	-1.72553	0.429032	0.599209	0.862407	0.434876	1.09443	1.11116	-0.55083	0.420666	0.634872	-0.433105	-0.431386	0.783386	RBBP7	Histone-binding protein RBBP7	Q16576	3	1.0345	0.586764	0.7039	-0.0524814	0.210483	0.246517	0.124163	0.0636802	0.0833948	0.191336	0.000192371	0.000306196	-0.489095	0.0838702	0.113957	0.176644	0.0228875	0.0373572	0.243818	0.000506693	0.000834326	-0.436613	0.488286	0.707501	0.0671738	2.30874e-05	6.4717e-05	-0.613257	8.09428e-06	2.44165e-05
CHD8_Q9HCK8	-1.81806	-1.83514	-1.6835	0.250354	0.194621	-0.116907	0.390563	0.920452	0.902808	-0.227212	-0.0182002	0.703569	1.02265	0.425042	0.888961	CHD8	Chromodomain-helicase-DNA-binding protein 8	Q9HCK8	3	1.0129	0.050946	0.121246	0.063845	0.883578	0.899533	-0.0044214	0.065629	0.0858398	0.0596704	1.87429e-05	3.52021e-05	-0.196952	0.038792	0.0579535	-0.0682664	0.890029	0.910624	-0.00417462	9.9088e-07	2.93112e-06	-0.260797	0.0501824	0.222706	0.0640918	2.34759e-05	6.56528e-05	-0.19253	1.18139e-06	4.48073e-06
EZH2_Q15910	-1.88995	-1.89392	-1.89082	0.694222	0.566428	0.174867	0.451867	0.754931	0.881616	0.190964	0.380661	0.522905	0.529957	0.32261	0.203669	EZH2	Histone-lysine N-methyltransferase EZH2	Q15910	3	1.02838	0.939959	0.961593	-0.0025559	0.50626	0.547514	0.0227587	0.0683007	0.089057	0.0663356	7.12615e-09	3.44062e-08	-0.451804	0.460667	0.517596	0.0253146	0.0595574	0.0865643	0.0688915	7.61947e-09	4.86179e-08	-0.449248	0.213622	0.463251	0.0435769	3.98325e-09	3.99323e-08	-0.474563	1.39763e-09	1.61154e-08
ZNF493_Q6ZR52	-0.321785	0.109669	-1.65114	-0.0812662	0.656977	1.26816	1.11434	0.526964	0.961719	-1.40427	-0.367991	0.322716	-1.43532	-0.933427	1.23467	ZNF493	Zinc finger protein 493	Q6ZR52	2	1.01301	0.879603	0.920586	0.0137766	0.131401	0.160264	0.143826	0.0693347	0.0902791	0.176979	0.842594	0.855941	-0.0180669	0.169056	0.213794	0.130049	0.0908888	0.126104	0.163202	0.726787	0.749814	-0.0318435	0.716088	0.852104	0.0331527	0.0932249	0.119844	-0.161893	0.0481892	0.0650237
BRD2_P25440	-0.894289	-0.653247	0.011196	0.788807	1.02715	1.86286	-0.171672	-0.0829779	0.423756	-0.274515	-2	-0.90626	0.260161	0.68815	0.340785	BRD2	Bromodomain-containing protein 2	P25440	1	1.00536	0.0236101	0.070662	0.0687669	0.00220221	0.00380596	0.102374	0.06942	0.0903762	0.053016	0.297428	0.324169	0.0290316	0.231136	0.281784	0.0336076	0.565791	0.624601	-0.0157509	0.161468	0.185363	-0.0397352	0.0882614	0.294942	-0.0493585	0.0171122	0.0254216	-0.0733429	0.386033	0.434785
USP22_Q9UPT9	-1.71073	-2	-1.79498	0.467822	0.249443	0.265442	0.453436	0.426944	0.122374	0.502065	0.680296	0.871846	0.267096	0.51716	0.826562	USP22	Ubiquitin carboxyl-terminal hydrolase 22	Q9UPT9	3	1.02985	0.419211	0.55536	-0.0300286	0.0654487	0.0848641	-0.0725676	0.0699854	0.0910558	-0.0712099	3.25216e-09	1.83858e-08	-0.521802	0.258667	0.311461	-0.042539	0.273411	0.332117	-0.0411812	6.56507e-09	4.32235e-08	-0.491773	0.970469	0.987394	0.00135775	1.90011e-08	1.43421e-07	-0.449234	1.8343e-08	1.31372e-07
NR2C1_P13056	1.28595	1.1258	1.57308	-0.217507	0.529469	1.08686	0.269477	0.0267097	-0.176021	0.0188382	-0.970047	-1.34585	-0.53419	-0.899357	-1.7732	NR2C1	Nuclear receptor subfamily 2 group C member 1	P13056	2	1.02662	0.469944	0.601646	-0.0490147	0.010063	0.0150963	0.199137	0.0700846	0.0911426	0.130242	0.000210732	0.000333213	0.338472	0.00246854	0.00532979	0.248151	0.0178178	0.0300698	0.179256	6.14526e-05	0.00011894	0.387487	0.314718	0.563141	-0.068895	0.054751	0.0733828	0.139335	0.00774384	0.0120519
ZBTB43_O43298	-0.663965	-2	-1.79417	-0.0892813	1.12327	1.29772	0.74448	0.930243	0.768701	0.391429	-0.494106	0.14868	0.0308166	-0.181115	0.00596829	ZBTB43	Zinc finger and BTB domain-containing protein 43	O43298	1	1.02995	0.878678	0.919958	-0.0109557	0.0848637	0.107614	0.131567	0.0722936	0.093754	0.137997	0.00207448	0.0028873	-0.271848	0.0644962	0.0904713	0.142523	0.0547511	0.0804696	0.148953	0.00277374	0.0040738	-0.260892	0.928593	0.968051	0.00642987	7.87531e-05	0.000191714	-0.403415	6.79301e-05	0.000163238
ZNF121_P58317	1.32862	1.00979	1.91688	0.0862522	-0.276002	0.339352	-0.144615	0.486866	0.382013	-1.43376	-0.153593	0.0493992	-1.48521	-1.5182	-0.587797	ZNF121	Zinc finger protein 121	P58317	2	1.04497	0.100022	0.198041	-0.174932	0.169024	0.201729	0.143776	0.0730474	0.0946731	0.192735	0.000265677	0.000414245	0.493571	0.00678522	0.012628	0.318708	0.00266059	0.00582074	0.367668	1.54732e-05	3.40288e-05	0.668503	0.627796	0.797451	0.0489598	0.00373889	0.00629972	0.349795	0.00956891	0.0146379
ZNF878_C9JN71	-1.45824	-0.972945	-2	0.296495	0.460325	0.0767295	0.619665	0.879467	1.44347	-0.572666	0.686392	0.462312	0.0542964	-0.318712	0.73546	ZNF878	Zinc finger protein 878;Zinc finger protein 77	C9JN71	3	1.04332	0.932302	0.956125	-0.00803095	0.835078	0.856174	0.0196972	0.073419	0.0951107	0.18102	0.000703592	0.00103955	-0.412993	0.769658	0.803616	0.0277281	0.0629561	0.0908909	0.189051	0.000822439	0.00130685	-0.404962	0.106133	0.323751	0.161323	0.000481683	0.000984101	-0.43269	2.72167e-05	7.15641e-05
ATF6_P18850	-1.7479	0.609313	-0.945213	-0.593221	0.989356	1.16402	-0.260235	0.745571	2	-1.23645	-0.216833	-0.143806	0.471809	-0.566194	-0.304536	ATF6	Cyclic AMP-dependent transcription factor ATF-6 alpha;Processed cyclic AMP-dependent transcription factor ATF-6 alpha	P18850	2	1.0107	0.581161	0.699775	0.0406914	0.160332	0.192092	0.107224	0.074425	0.0962951	0.13981	0.821764	0.837211	-0.0165291	0.371927	0.429966	0.0665328	0.191834	0.243775	0.0991188	0.440625	0.473241	-0.0572206	0.65792	0.815469	0.032586	0.109546	0.139109	-0.123753	0.0493215	0.066381
MED25_Q71SY5	-2	-1.23573	-1.81594	0.512462	-0.248763	0.59793	0.134574	-0.00509455	-0.251186	0.661921	0.200294	0.934431	0.885205	0.411541	1.31244	MED25	Mediator of RNA polymerase II transcription subunit 25	Q71SY5	3	1.01859	0.425394	0.561111	0.0325841	0.361001	0.403009	-0.0374956	0.0745173	0.0963997	-0.0769288	1.06804e-05	2.10476e-05	-0.278401	0.10067	0.133987	-0.0700797	0.0163983	0.027955	-0.109513	3.38499e-06	8.71242e-06	-0.310985	0.33758	0.58354	-0.0394332	4.46717e-05	0.000115972	-0.240905	0.000229966	0.00048639
SCMH1_Q96GD3	1.96519	1.32589	1.4441	-1.13707	0.0422311	-0.795747	-0.0564952	-0.659951	0.535283	-0.171716	-0.678911	-1.74781	0.164706	0.0312352	-0.260941	SCMH1	Polycomb protein SCMH1	Q96GD3	2	1.03656	0.0642911	0.142962	0.157582	0.580881	0.620942	0.0440286	0.0757977	0.0978903	0.150356	6.33057e-05	0.000107986	0.456157	0.168416	0.213082	-0.113553	0.927366	0.940577	-0.00722546	0.00216223	0.00323564	0.298575	0.195105	0.442158	0.106328	0.000160734	0.000364462	0.412129	0.00181942	0.00321112
ZNF430_Q9H8G1	-0.79978	-1.57988	-1.89417	0.36569	0.949319	0.816693	1.1561	0.287336	1.59845	0.425683	0.28848	0.249852	-0.854862	-0.634358	-0.374547	ZNF430	Zinc finger protein 430	Q9H8G1	1	1.01613	0.0213007	0.066268	-0.101392	0.2979	0.338609	0.0418685	0.0761866	0.098317	0.0745038	0.000337881	0.000519499	-0.187808	0.00274212	0.00581877	0.143261	0.00058253	0.00167597	0.175896	0.0437707	0.054321	-0.086415	0.41312	0.647064	0.0326354	5.52047e-05	0.000139998	-0.229676	1.50639e-05	4.22968e-05
ZNF160_Q9HCG1	1.53579	1.24855	0.958001	-0.916086	-0.353308	-0.0165771	-0.0386579	-0.0626968	0.260593	0.75658	0.750053	0.275306	-1.08084	-1.30637	-2	ZNF160	Zinc finger protein 160	Q9HCG1	4	1.03263	6.89351e-06	0.000378498	-0.363924	0.00311965	0.0052021	-0.180676	0.0766526	0.0988879	-0.0955644	0.0371796	0.0451236	0.115452	0.00283055	0.00597984	0.183248	0.000133222	0.000541536	0.268359	3.53718e-07	1.20113e-06	0.479376	0.110346	0.331077	0.0851116	5.34628e-05	0.000136145	0.296128	0.00100522	0.00186874
KDM1B_Q8NB78	1.08308	2	1.77971	-0.811805	-1.23406	-0.520518	-0.354372	0.736909	-0.455098	-0.627922	-0.63157	-1.05052	-0.27272	-0.0330946	0.330542	KDM1B	Lysine-specific histone demethylase 1B	Q8NB78	2	1.01259	0.0675543	0.147956	0.0665364	0.829654	0.852069	-0.00730616	0.078259	0.100775	0.0637638	3.77364e-05	6.68968e-05	0.206164	0.0454962	0.0665877	-0.0738425	0.934876	0.94622	-0.00277258	0.00112392	0.00174756	0.139628	0.052923	0.229178	0.0710699	2.68826e-05	7.39734e-05	0.21347	0.000965637	0.00180314
ZHX1_Q9UKY1	-2	-1.69358	-0.350592	-0.182401	1.44264	0.872787	0.0659949	0.133105	-0.508129	0.573076	1.28102	0.619659	-0.189054	-0.132863	0.372054	ZHX1	Zinc fingers and homeoboxes protein 1	Q9UKY1	3	1.018	0.122581	0.229049	-0.107879	0.819701	0.842928	-0.0151665	0.0805213	0.103387	-0.123866	0.000489905	0.000736654	-0.303641	0.179165	0.225155	0.0927121	0.81015	0.842649	-0.0159871	0.0105071	0.0142096	-0.195762	0.120022	0.346277	-0.108699	0.000742245	0.00144745	-0.288475	0.01671	0.0245206
ZNF436_Q9C0F3	2	-0.867037	-0.883083	0.32875	0.256453	0.837545	-1.62116	-0.75044	0.111991	0.879954	0.0743017	0.8509	-0.0868795	-0.981125	-0.52495	ZNF436	Zinc finger protein 436	Q9C0F3	2	1.02391	0.140562	0.253077	-0.208099	0.862311	0.880228	-0.0234185	0.0832731	0.106529	-0.248925	0.594314	0.621231	-0.0722929	0.186904	0.233657	0.184681	0.762675	0.802408	-0.0408261	0.323988	0.35598	0.135806	0.112869	0.335649	-0.225507	0.717945	0.755348	-0.0488744	0.20552	0.246477
MLXIP_Q9HAP2	-1.40012	0.0631474	-1.2529	1.21266	0.965323	-0.365051	0.782697	-0.304871	0.581277	-2	-0.866286	0.414865	0.877539	1.01087	0.301159	MLXIP	MLX-interacting protein	Q9HAP2	1	1.00973	0.0285346	0.0808497	0.144523	0.0412709	0.0555992	0.132846	0.0844564	0.107912	0.109473	0.950996	0.955431	-0.00366329	0.84479	0.869634	-0.0116777	0.559265	0.618615	-0.0350501	0.0253878	0.0327522	-0.148187	0.695871	0.840428	-0.0233723	0.0367826	0.0510762	-0.136509	0.0756789	0.0984634
GTF3A_Q92664	-1.53057	-1.65923	-1.22986	0.509209	1.14819	0.94345	-0.812305	-0.199192	1.13667	0.46089	1.03676	1.04366	-0.572997	-0.445527	0.170851	GTF3A	Transcription factor IIIA	Q92664	3	1.01315	0.0215198	0.0667361	-0.114058	0.963951	0.968929	0.00200371	0.0848255	0.108367	-0.0813162	0.000139206	0.000226291	-0.234274	0.0197351	0.0319636	0.116061	0.465115	0.528317	0.0327414	0.0164837	0.0217667	-0.120216	0.0782597	0.27817	-0.0833199	0.000128899	0.000299883	-0.236278	0.00396405	0.00653108
TAF5L_O75529	0.798056	-0.287599	-0.772826	-1.61843	-1.74641	-0.984211	0.528762	0.73731	1.98177	-0.0947449	0.368163	-0.155047	0.0475977	0.147889	1.04972	TAF5L	TAF5-like RNA polymerase II p300/CBP-associated factor-associated factor 65 kDa subunit 5L	O75529	4	1.0088	0.514867	0.64175	0.020267	0.0202425	0.0287356	-0.0803497	0.0862823	0.110027	0.0562857	0.824495	0.839484	-0.00684788	0.00569878	0.0108438	-0.100617	0.255653	0.313127	0.0360188	0.386775	0.41921	-0.0271148	0.000630188	0.0145445	0.136635	0.0308983	0.0436027	0.0735018	0.0578168	0.0768299
ZNF300_Q96RE9	-1.61343	-0.635237	-2	0.0536437	0.225128	0.812647	-0.478119	-0.328706	0.467584	1.2694	0.606884	0.565636	1.19551	0.815913	-0.78631	ZNF300	Zinc finger protein 300;Zinc finger protein 630	Q96RE9	3	1.03871	0.432624	0.567673	-0.0871465	0.385161	0.427047	-0.0967215	0.0875329	0.111385	-0.199184	0.000573279	0.000855438	-0.491388	0.930426	0.942884	-0.00957499	0.316936	0.37832	-0.112038	0.00252212	0.00372837	-0.404241	0.358477	0.602072	-0.102463	0.00297932	0.0051195	-0.394666	0.0180378	0.0263082
SKI_P12755	1.42905	2	1.67801	-0.287578	0.19697	-0.27001	-0.863343	-1.1587	-0.787378	-0.143592	-0.707233	-0.614157	-0.187261	-0.0427067	-0.49212	SKI	Ski oncogene	P12755	4	1.02688	0.329602	0.470756	0.0402021	0.156361	0.187897	0.0597631	0.0902204	0.114406	-0.072755	5.40575e-07	1.42108e-06	0.369181	0.630168	0.678549	0.019561	0.014075	0.0244507	-0.112957	1.90188e-06	5.196e-06	0.328979	0.00552796	0.0590805	-0.132518	3.65305e-06	1.27447e-05	0.309418	7.10481e-08	4.04935e-07
ZNF551_Q7Z340	-1.08484	-0.933126	-1.67776	-0.322969	1.34333	1.45758	0.595718	0.77077	1.33552	0.616599	-1.00088	0.394198	-0.304217	-0.724808	-0.465121	ZNF551	Zinc finger protein 551	Q7Z340	1	1.02125	0.327317	0.469087	-0.0709918	0.119149	0.1465	0.11649	0.0919855	0.116504	0.127066	0.0265964	0.0327764	-0.174906	0.0189633	0.0308681	0.187482	0.0142412	0.0246833	0.198058	0.160413	0.184254	-0.103914	0.881722	0.942822	0.0105759	0.00115402	0.00215682	-0.291396	0.000875559	0.00165294
MED7_O43513	-1.25273	-1.06906	-2	-0.394639	0.719925	1.21343	1.04167	0.322886	1.24961	0.0204429	-0.355093	0.497238	-0.143379	-0.0633857	0.58905	MED7	Mediator of RNA polymerase II transcription subunit 7	O43513	1	1.02509	0.872936	0.915698	0.0114929	0.325884	0.367237	0.0719886	0.0924506	0.117042	0.128248	0.00333737	0.0045331	-0.254257	0.406343	0.464132	0.0604957	0.122042	0.163468	0.116755	0.00245871	0.00364104	-0.26575	0.439131	0.66905	0.0562596	0.000513353	0.00104196	-0.326246	0.000129811	0.000290811
PAXIP1_Q6ZW49	-1.59544	-0.848582	-0.44743	-0.82978	-0.289552	0.472302	-0.602647	0.810743	0.0578387	0.0368312	1.67003	2	0.0838113	-0.998762	0.333872	PAXIP1	PAX-interacting protein 1	Q6ZW49	3	1.00662	0.0449505	0.110774	-0.079256	0.0423129	0.0569117	-0.0804347	0.095678	0.120707	-0.0641184	0.00509029	0.00676959	-0.120547	0.974102	0.979699	-0.00117866	0.6778	0.727266	0.0151376	0.267583	0.297507	-0.0412905	0.65447	0.813404	0.0163163	0.280817	0.327068	-0.0401118	0.137724	0.170702
ZNF189_O75820	2	1.28188	2	-0.516632	-0.305738	-0.0933319	0.155465	-0.35842	-0.905412	-0.798583	-0.754102	-0.961212	-0.310704	-0.485486	-0.0802537	ZNF189	Zinc finger protein 189	O75820	4	1.0449	0.0569616	0.130926	0.140736	0.0623273	0.0812053	0.137362	0.0960683	0.121163	0.120803	2.0721e-07	6.08023e-07	0.681425	0.960711	0.968435	-0.00337418	0.771413	0.809777	-0.0199334	2.62835e-06	6.92403e-06	0.540688	0.809184	0.904948	-0.0165593	2.4597e-06	9.02105e-06	0.544062	1.7838e-06	6.40688e-06
ZSCAN30_Q86W11	0.267474	1.14774	0.928132	0.737787	0.180241	-2	-0.364607	0.229493	0.771732	-1.77806	-1.05041	-0.105552	-0.208235	0.422083	1.02363	ZSCAN30	Zinc finger and SCAN domain-containing protein 30	Q86W11	4	1.02481	0.0566587	0.13048	0.289025	0.421743	0.464036	0.114363	0.0964819	0.121639	0.247394	0.0203036	0.025341	0.365646	0.227654	0.278023	-0.174662	0.767341	0.806308	-0.0416312	0.587685	0.61869	0.0766205	0.352227	0.597428	0.133031	0.0918985	0.118338	0.251283	0.406556	0.455944
ZBTB9_Q96C00	-0.796898	-1.46268	-1.33749	0.0980691	-0.00255085	0.262173	1.24487	1.39951	0.692094	-1.12913	1.90232	-0.675849	0.00616112	-0.11202	-0.088586	ZBTB9	Zinc finger and BTB domain-containing protein 9	Q96C00	3	1.01222	0.874	0.916549	-0.0084467	0.887474	0.902842	0.00753627	0.096489	0.121639	0.0937645	0.0619532	0.0732024	-0.106944	0.764432	0.798854	0.015983	0.0727777	0.10347	0.102211	0.0824593	0.0983459	-0.0984974	0.123271	0.352364	0.0862283	0.0477581	0.0648797	-0.11448	0.00215215	0.00375966
MED21_Q13503	-0.587239	-1.89423	-1.13811	-0.440855	1.07667	0.333139	0.508141	0.761716	0.833829	-1.15758	1.30926	-1.25044	0.858824	0.160406	0.626465	MED21	Mediator of RNA polymerase II transcription subunit 21	Q13503	3	1.03814	0.148587	0.263128	0.225976	0.267782	0.307117	0.170253	0.0965893	0.121747	0.263686	0.181755	0.203049	-0.207562	0.71063	0.750001	-0.0557221	0.80145	0.835047	0.0377106	0.0115811	0.0155718	-0.433538	0.535951	0.736666	0.0934328	0.023681	0.0341711	-0.377816	0.00711831	0.0111694
ZNF555_Q8NEP9	2	1.6195	1.7447	-0.144288	-0.455013	-0.176037	-0.361443	-0.293137	0.303048	-0.76843	-0.364017	-0.341575	-1.04536	-1.22653	-0.508891	ZNF555	Zinc finger protein 555	Q8NEP9	2	1.08006	0.060583	0.137148	-0.182875	0.291012	0.331362	0.0977775	0.100834	0.12649	0.157087	1.00582e-07	3.23503e-07	0.959422	0.00776348	0.0141877	0.280652	0.00220552	0.00497278	0.339962	1.33459e-08	7.61161e-08	1.1423	0.515831	0.725392	0.0593097	3.38771e-07	1.63195e-06	0.861645	7.46822e-07	3.03534e-06
ZNF777_Q9ULD5	-1.87602	-1.23286	-1.18833	-0.163106	1.13834	1.15805	0.537122	0.99485	1.24184	0.0588969	-0.0364006	0.466288	0.32461	-0.109931	-1.31335	ZNF777	Zinc finger protein 777	Q9ULD5	1	1.02943	0.243935	0.378309	-0.0871721	0.228315	0.265258	0.0903045	0.102762	0.128755	0.125478	0.0028997	0.0039662	-0.262814	0.0277125	0.042986	0.177477	0.0109504	0.0195649	0.21265	0.0290716	0.0371453	-0.175642	0.630301	0.79939	0.0351735	0.000293402	0.000625285	-0.353118	0.000126947	0.000285309
MXI1_P50539	1.86421	1.69656	1.93832	-0.684859	-0.236327	-0.588902	-0.420521	-0.666023	-0.127519	0.233998	-0.218982	-0.293475	-1.107	-0.720335	-0.669151	MXI1	Max-interacting protein 1	P50539	4	1.06744	0.00135006	0.0103296	-0.276686	0.0411208	0.0554148	-0.153639	0.108374	0.135102	-0.116711	1.16872e-07	3.68558e-07	0.720716	0.092283	0.124083	0.123047	0.0346022	0.0538022	0.159975	2.63363e-09	2.13152e-08	0.997402	0.594006	0.778266	0.0369273	1.24961e-08	1.02021e-07	0.874355	2.07029e-08	1.44817e-07
RFX7_Q2KHR2	-0.272818	0.222334	0.118467	2	0.537159	0.0673876	-0.079985	-0.0631134	0.0507621	-1.18371	-1.08918	-0.963046	-0.415018	-0.87764	1.16682	RFX7	DNA-binding protein RFX7	Q2KHR2	2	1.02107	0.11198	0.214195	0.170703	0.00316381	0.0052632	0.363462	0.10854	0.135269	0.172541	0.0933458	0.107882	0.181341	0.0764926	0.105226	0.19276	0.985599	0.988541	0.00183877	0.916848	0.925774	0.0106382	0.0790043	0.278986	-0.190921	0.0920945	0.118554	-0.182121	0.931176	0.94228
ELK1_P19419	1.05508	1.35924	1.96463	-0.527703	-0.585962	0.474453	-0.00736456	-1.16274	-1.98385	0.416482	-0.494628	-0.619371	-0.148168	0.436091	-0.176173	ELK1	ETS domain-containing protein Elk-1	P19419	4	1.02166	0.582967	0.700845	0.038719	0.96825	0.972417	0.00278954	0.111726	0.138889	-0.117527	0.00384859	0.00518889	0.24288	0.610097	0.660833	-0.0359295	0.0412214	0.0625883	-0.156246	0.0111767	0.015057	0.204161	0.10428	0.322099	-0.120317	0.00415442	0.00694211	0.240091	0.000177564	0.000386255
TERF2_Q15554	0.620019	0.887697	0.347402	-0.733613	-0.128797	0.00627236	-0.745899	0.477088	0.403101	-2	-1.85668	0.429747	1.13951	-0.108567	1.3622	TERF2	Telomeric repeat-binding factor 2	Q15554	2	1.00496	0.0169943	0.056501	0.0906447	0.237475	0.275062	0.0408893	0.113641	0.141102	0.0560554	0.027156	0.0334316	0.0824061	0.15593	0.19857	-0.0497554	0.313788	0.374984	-0.0345892	0.806672	0.823933	-0.00823861	0.653298	0.81285	0.0151662	0.23075	0.273765	0.0415168	0.438903	0.487987
ZBTB32_Q9Y2Y4	0.113653	-2	-0.394953	0.865143	1.13631	-0.125107	-1.23447	0.860456	-0.232634	0.84623	1.48635	0.280627	-0.493321	-0.422972	-0.241394	ZBTB32	Zinc finger and BTB domain-containing protein 32	Q9Y2Y4	3	1.07118	0.0691808	0.15045	-0.649224	0.704295	0.736651	-0.126863	0.114384	0.141917	-0.554354	0.0150845	0.0190879	-0.919102	0.134715	0.174248	0.522361	0.776265	0.814004	0.0948706	0.424202	0.457356	-0.269878	0.21417	0.464081	-0.427491	0.0312285	0.0440131	-0.792239	0.285158	0.331435
ZNF578_Q96N58	1.8121	2	0.487943	-0.658243	-0.104375	0.462868	-0.138762	-0.652197	-0.126352	-0.500654	-1.39669	-1.35273	-0.833312	0.343286	0.626607	ZNF578	Zinc finger protein 578	Q96N58	2	1.08141	0.0291183	0.0820331	0.439188	0.0521237	0.0688616	0.382604	0.114484	0.141981	0.302518	0.000113731	0.000187307	0.983071	0.75625	0.791683	-0.0565841	0.45765	0.521035	-0.136671	0.00964282	0.0131147	0.543883	0.661046	0.817284	-0.0800865	0.00528759	0.00869467	0.600467	0.00227517	0.00395319
ZNF780A_O75290	1.05869	1.1987	0.802391	-0.0657697	-0.279498	-0.371252	-0.266874	0.773855	1.52211	-0.679039	0.0880547	0.538199	-1.45352	-1.98663	-0.879418	ZNF780A	Zinc finger protein 780A;Zinc finger protein 780B	O75290	2	1.03833	0.00476685	0.0238371	-0.313812	0.603821	0.642358	-0.0488161	0.11974	0.147819	0.153118	0.0273555	0.0336674	0.228922	0.0130588	0.02228	0.264996	0.000231036	0.000815517	0.466929	5.87913e-05	0.000114352	0.542734	0.0470441	0.215141	0.201934	0.0100379	0.0155276	0.277738	0.423919	0.473331
ATF6B_Q99941	-1.39952	-1.404	-0.241021	0.761959	0.18492	0.771915	0.462691	0.352211	1.6	-0.38771	1.09018	-1.53294	-0.519984	1.1079	-0.846587	ATF6B	Cyclic AMP-dependent transcription factor ATF-6 beta;Processed cyclic AMP-dependent transcription factor ATF-6 beta	Q99941	1	1.02254	0.774089	0.850415	0.0332053	0.214453	0.250748	0.148041	0.120731	0.148894	0.188465	0.277312	0.303662	-0.128576	0.329587	0.385958	0.114836	0.194281	0.246326	0.15526	0.177427	0.202495	-0.161781	0.726978	0.859783	0.0404243	0.0301808	0.0427066	-0.276617	0.015455	0.0227905
BAZ1A_Q9NRL2	-1.95055	-1.84806	-1.96294	0.407176	0.429472	0.574457	0.531705	0.547244	0.713925	0.266186	0.35532	0.53891	0.547424	0.367815	0.481926	BAZ1A	Bromodomain adjacent to zinc finger domain protein 1A	Q9NRL2	3	1.0227	0.544573	0.666709	0.0142904	0.521517	0.562783	0.0151319	0.120923	0.149086	0.0381756	2.13181e-10	2.27854e-09	-0.417816	0.971325	0.977491	0.000841433	0.317543	0.378823	0.0238852	1.41749e-10	2.22604e-09	-0.432106	0.33422	0.58012	0.0230438	1.38439e-10	2.92148e-09	-0.432947	7.36567e-11	1.62412e-09
ZBTB4_Q9P1Z0	0.473864	1.47416	1.404	-1.15551	-1.11171	0.108266	0.875711	-1.41073	-1.61412	-0.294996	1.18022	0.0681773	-0.326127	0.307324	0.0214671	ZBTB4	Zinc finger and BTB domain-containing protein 4	Q9P1Z0	4	1.01509	0.619722	0.72869	-0.0387582	0.120544	0.148033	-0.12688	0.12161	0.149868	-0.12648	0.222463	0.245942	0.0977837	0.268898	0.322624	-0.0881216	0.270972	0.329727	-0.0877215	0.0971898	0.114805	0.136542	0.995892	0.998268	0.000400112	0.0116627	0.0178337	0.224664	0.0117793	0.0176805
ZNF92_Q03936	-1.28914	-1.12834	-2	0.286747	0.4463	0.596208	-0.154248	1.45904	1.48705	-0.536163	0.19884	0.798363	0.440258	-0.774106	0.231505	ZNF92	Zinc finger protein 92	Q03936	3	1.0373	0.697253	0.790929	-0.0409934	0.550511	0.591413	0.0631741	0.124365	0.152903	0.169596	0.00418175	0.00561197	-0.35951	0.330848	0.387272	0.104167	0.0624129	0.0902307	0.21059	0.00887978	0.0121477	-0.318517	0.320889	0.5685	0.106422	0.00133385	0.00245955	-0.422684	0.000213269	0.000454278
PCGF1_Q9BSM1	1.76454	0.772712	0.585314	0.0826308	0.409497	-0.555641	0.935882	-1.51232	-1.58142	0.985321	0.24121	-0.122946	-1.20029	0.301722	-1.10621	PCGF1	Polycomb group RING finger protein 1	Q9BSM1	4	1.01066	0.142058	0.254723	-0.0954407	0.566813	0.607295	-0.0358352	0.125022	0.153644	-0.100141	0.328092	0.355744	0.0619919	0.346355	0.403065	0.0596055	0.939713	0.950232	-0.00470058	0.0232066	0.0300909	0.157433	0.311062	0.559408	-0.0643061	0.133173	0.16664	0.0978271	0.0200799	0.0290597
SCML2_Q9UQR0	1.67031	1.77352	2	-0.448302	-0.374944	-0.0827952	-0.30431	-0.610111	-0.70031	-0.42048	-0.291846	-0.00941436	-0.529248	-1.01756	-0.789832	SCML2	Sex comb on midleg-like protein 2	Q9UQR0	4	1.04174	0.011489	0.0425971	-0.119014	0.741325	0.77154	-0.0135826	0.126823	0.155675	-0.0658114	4.79219e-08	1.71462e-07	0.464361	0.0217152	0.0347154	0.105431	0.20978	0.263393	0.0532027	3.30104e-09	2.52799e-08	0.583375	0.217725	0.468474	-0.0522288	3.43336e-08	2.35956e-07	0.477943	1.02272e-08	8.04485e-08
ZNF236_Q9UL36	1.6254	1.47032	2	-0.378834	-0.697163	0.100558	-0.518292	-0.311352	-0.455911	-0.545572	-1.10565	-0.871931	-0.461442	-0.258279	0.0807873	ZNF236	Zinc finger protein 236	Q9UL36	4	1.03982	0.0277091	0.0791245	0.143134	0.0624516	0.081342	0.117572	0.12687	0.15571	0.0940139	1.41345e-07	4.3512e-07	0.603633	0.664207	0.709022	-0.0255625	0.408973	0.471884	-0.0491204	2.7869e-06	7.29869e-06	0.460499	0.688934	0.836741	-0.0235579	1.562e-06	6.05045e-06	0.486061	9.33876e-07	3.66955e-06
FOXK2_Q01167	-1.79191	-2	-1.64876	1.17019	0.504521	0.744824	0.35868	0.694779	0.785557	-0.116213	0.218407	0.650387	0.0827664	0.182713	0.189669	FOXK2	Forkhead box protein K2	Q01167	3	1.02303	0.667104	0.766878	-0.0161351	0.028802	0.0397512	0.0904289	0.132512	0.162255	0.0589368	6.12954e-07	1.59178e-06	-0.33736	0.0125879	0.0215554	0.106564	0.0619444	0.089646	0.0750719	1.0495e-06	3.08391e-06	-0.321225	0.406104	0.642766	-0.031492	4.17126e-08	2.78781e-07	-0.427789	1.00421e-07	5.41832e-07
ZNF335_Q9H4Z2	1.50864	1.87376	1.67007	-0.394923	0.15966	-0.103486	-0.215634	0.359236	-0.179284	-1.18915	-0.0404681	-0.211777	-1.25007	-1.11076	-0.875807	ZNF335	Zinc finger protein 335	Q9H4Z2	2	1.02466	0.0615581	0.138646	-0.0845985	0.230312	0.267392	0.0519607	0.132833	0.162601	0.0662424	6.16769e-06	1.26904e-05	0.306015	0.00584861	0.0110963	0.136559	0.00304423	0.00653236	0.150841	4.45525e-07	1.46377e-06	0.390613	0.734676	0.863823	0.0142816	3.98111e-05	0.000104811	0.254054	6.90178e-05	0.000165615
VHL_P40337	1.79577	1.67718	1.89427	-0.642106	-0.629883	-0.847153	-0.665757	0.027537	0.34155	-1.17168	-0.388564	-0.187717	-0.000241552	-0.645005	-0.558199	VHL	Von Hippel-Lindau disease tumor suppressor	P40337	4	1.02066	0.558559	0.679554	0.0251033	0.688954	0.721954	-0.0171125	0.13407	0.163925	0.0669079	3.43166e-06	7.47844e-06	0.328027	0.33128	0.38767	-0.0422158	0.335834	0.397525	0.0418046	7.87449e-06	1.84838e-05	0.302923	0.0662654	0.256542	0.0840204	1.99661e-06	7.5319e-06	0.345139	3.47897e-05	8.9406e-05
ZNF653_Q96CK0	1.69999	1.78789	1.53811	-0.0363698	0.0714823	0.505788	-0.150255	-1.02711	-0.929526	-0.595466	-0.121514	-0.0226714	-1.48829	-0.620703	-0.61136	ZNF653	Zinc finger protein 653	Q96CK0	4	1.03087	0.0398436	0.102771	-0.118129	0.162921	0.194999	0.0763723	0.138359	0.168652	-0.0815422	1.82655e-05	3.43593e-05	0.343864	0.00245494	0.00530587	0.194502	0.490603	0.552561	0.0365873	8.21668e-07	2.48214e-06	0.461993	0.0093655	0.0820945	-0.157914	0.000194636	0.000432919	0.267492	2.01133e-06	7.09669e-06
TBX21_Q9UL17	0.212904	0.47117	1.6131	-0.280789	-0.682449	-1.73883	-1.02075	-1.02069	-0.0314571	-1.07175	1.19391	1.12849	0.0138258	-0.0618817	1.2752	TBX21	T-box transcription factor TBX21	Q9UL17	4	1.00527	0.99132	0.994872	-0.000447148	0.08566	0.108525	-0.0751624	0.141615	0.172497	-0.0631985	0.629904	0.655984	0.0199	0.0873281	0.11807	-0.0747153	0.144217	0.189485	-0.0627513	0.622307	0.651302	0.0203471	0.771371	0.886851	0.011964	0.0352517	0.0491921	0.0950624	0.0605014	0.0800934
MYNN_Q9NPC7	-0.309903	-0.72824	-0.415227	0.256533	0.393059	-0.380059	0.83688	0.701665	1.80536	-1.21195	0.748845	0.856847	-1.03872	-2	0.545144	MYNN	Myoneurin	Q9NPC7	2	1.02667	0.145266	0.25861	-0.173001	0.948851	0.95625	-0.00729022	0.14494	0.176163	0.173154	0.348832	0.376725	-0.108413	0.161555	0.205112	0.165711	0.0086427	0.0159647	0.346155	0.572308	0.603788	0.0645882	0.130112	0.362137	0.180445	0.3811	0.431079	-0.101123	0.0257974	0.0366273
ZNF280C_Q8ND82	-1.93229	-1.79007	-1.95808	0.361972	0.457229	0.390045	0.474202	0.508125	0.526328	0.485016	0.731992	0.982808	0.253855	0.105076	0.403801	ZNF280C	Zinc finger protein 280C	Q8ND82	3	1.02539	0.00703743	0.0310084	-0.0819423	0.0457959	0.0610976	-0.0564821	0.146786	0.178253	-0.0394099	3.14322e-10	3.03171e-09	-0.449331	0.336579	0.392941	0.0254601	0.11982	0.160774	0.0425324	3.51666e-09	2.6544e-08	-0.367389	0.514994	0.724944	0.0170722	1.582e-09	1.94329e-08	-0.392849	9.50186e-10	1.18611e-08
ZNF511_Q8NB15	-0.671202	-1.56151	-0.578356	0.658672	1.5763	0.886591	0.64853	0.731381	0.980218	-1.08727	-0.139527	1.2248	-0.81162	-1.11689	-0.740121	ZNF511	Zinc finger protein 511	Q8NB15	1	1.00924	0.110685	0.212486	-0.0671564	0.0663995	0.0859908	0.0786632	0.153241	0.185448	0.0594873	0.0946397	0.109303	-0.0707434	0.00268847	0.00571939	0.14582	0.00676794	0.0129812	0.126644	0.928408	0.935535	-0.00358702	0.63255	0.800309	-0.019176	0.0022658	0.00399057	-0.149407	0.00568989	0.00910665
CEBPG_P53567	1.62663	0.756894	1.31071	0.404604	1.10395	0.900499	-0.584277	-1.13288	-0.179712	-0.462018	-1.62243	-1.38647	0.129525	-0.2684	-0.596625	CEBPG	CCAAT/enhancer-binding protein gamma	P53567	2	1.0257	0.0227294	0.0691347	0.165148	0.000101896	0.000247764	0.354997	0.160036	0.193115	0.0950313	1.5192e-05	2.89865e-05	0.432588	0.01093	0.0190268	0.189849	0.291194	0.35098	-0.0701164	0.00111452	0.00173391	0.26744	0.00138201	0.0241031	-0.259965	0.245129	0.288867	0.0775916	0.0001608	0.000353634
ZNF212_Q9UDV6	1.63147	0.407544	0.929151	0.373535	-1.25708	0.262727	0.792091	-0.0235979	-0.150914	-1.45541	0.320643	-1.27995	-0.834962	-1.13676	1.42151	ZNF212	Zinc finger protein 212	Q9UDV6	2	1.03119	0.383475	0.521122	0.130746	0.40121	0.443438	0.125794	0.166519	0.200219	0.212635	0.0222252	0.0276082	0.377466	0.973254	0.979088	-0.00495161	0.581611	0.63946	0.0818892	0.112963	0.132302	0.24672	0.559286	0.754063	0.0868408	0.106598	0.135503	0.251672	0.27616	0.322185
ELF4_Q99607	1.18532	1.87818	1.14682	-1.76632	0.779547	-0.901973	-0.619437	-1.01615	-0.521808	-0.31541	-0.0531292	0.573758	0.465909	-0.930056	0.0947471	ELF4	ETS-related transcription factor Elf-4	Q99607	4	1.03043	0.728964	0.815884	-0.0341831	0.219893	0.256287	-0.124567	0.169703	0.203755	-0.140548	0.0287323	0.035274	0.238257	0.366482	0.424488	-0.0903837	0.290906	0.350833	-0.106365	0.0147771	0.0196148	0.27244	0.871062	0.937337	-0.0159812	0.00252058	0.00439077	0.362824	0.00185218	0.00326346
KDM6A_O15550	-1.1637	0.975172	-1.09855	0.181912	-0.352427	1.50243	0.613313	0.931095	1.03417	-2	0.385402	0.338991	-1.02261	-0.470838	0.193227	KDM6A	Lysine-specific demethylase 6A	O15550	2	1.00236	0.993366	0.995618	0.000257712	0.345571	0.387086	0.0297787	0.174282	0.208597	0.0437607	0.989572	0.990633	0.000405119	0.349613	0.406519	0.029521	0.176649	0.226534	0.043503	0.996205	0.996443	0.000147407	0.653264	0.81285	0.013982	0.35194	0.401174	-0.0293736	0.178014	0.215988
[truncated: 117 more rows]
[truncated: 28 more columns]
