# Supplementary material for: Multiomic profiling of chronically activated CD4+ T cells identifies drivers of exhaustion and metabolic reprogramming
Source: PLoS Biol. 2024 Dec 17;22(12):e3002943. doi: 10.1371/journal.pbio.3002943 (PMC11703073; doi:10.1371/journal.pbio.3002943)
Supplement: S9 Data — This file contains the unpruned network analysis data displayed in Fig 5A. (ZIP) [file pbio.3002943.s019.zip]

Archive with 1 entries (1 files):
- S9_Data.cys
