# Supplementary material for: Multiomic profiling of chronically activated CD4+ T cells identifies drivers of exhaustion and metabolic reprogramming
Source: PLoS Biol. 2024 Dec 17;22(12):e3002943. doi: 10.1371/journal.pbio.3002943 (PMC11703073; doi:10.1371/journal.pbio.3002943)
Supplement: S10 Data — This file contains the values and results from the PBM analysis shown in Fig 5F. (TXT) [file pbio.3002943.s020.txt]

motif_cluster_match	Acute_HDACmix_a4.1	Acute_HDACmix_a4.2	Acute_HDACs_a13	Acute_HDACs_a40	Final Acute_HDAC		Ex_HDACmix_a4.1	Ex_HDACmix_a4.2	Ex_HDACs_a13	Ex_HDACs_a40	Final Ex_HDACmix		Acute_KAT2B_a13	Acute_KAT2B_a39	Acute_KAT2B_a4.1	Acute_KAT2B_a40	Final Acute_KAT2B		Ex_KAT2B_a13	Ex_KAT2B_a39	Ex_KAT2B_a4.1	Ex_KAT2B_a40	Final Ex_KAT2B		Acute_P300_a39	Acute_P300_a40	Final Acute_P300		ExD12_P300_a40	P300_ExD12_a15	Final Ex_P300
E2F_TFDP	5.773909412	5.747178491	7.508007393	NA	6.343031765		5.714855651	6.756283479	6.28790104	5.962311443	6.180337903	6.180337903	NA	NA	5.244069261	0.98865714	3.116363201		NA	NA	NA	NA	NA		NA	NA	NA		NA	NA	NA
EBF1	5.417909387	5.543120627	NA	NA	NA		NA	NA	NA	NA	NA		NA	NA	NA	NA	NA		NA	NA	NA	NA	NA		NA	NA	NA		NA	NA	NA
EBOX_v2	4.105095554	4.495758945	3.142095986	NA	3.914316829		6.297294487	9.794030822	7.36330636	11.01770614	8.618084452		NA	NA	NA	NA	NA		NA	NA	NA	NA	NA		NA	NA	NA		NA	1.512147025	NA
EBOX_v8	3.431059007	NA	NA	NA	NA		NA	NA	NA	6.088554257	NA		NA	NA	NA	NA	NA		NA	NA	NA	NA	NA		NA	NA	NA		NA	NA	NA
MEIS_PBX	3.639382481	NA	NA	NA	NA		4.648264057	5.324284459	4.898379674	NA	4.956976063		NA	NA	NA	NA	NA		NA	NA	NA	NA	NA		NA	NA	NA		NA	NA	NA
NR_DR1	1.6207413	NA	NA	0.984478265	1.302609783		NA	NA	NA	NA	NA		NA	1.516746326	4.129144807	2.229183627	2.62502492		4.713094137	4.651529711	2.663587632	1.918890962	3.486775611		3.270468539	0.641296709	1.955882624		3.792130967	2.669745634	3.2309383
PKNOX_TGIF	8.268465145	8.49546445	NA	NA	NA		5.259583761	NA	4.867865142	NA	5.063724451		NA	NA	NA	NA	NA		NA	NA	NA	NA	NA		NA	NA	NA		NA	NA	NA
E2F_1_2_3	NA	4.317614778	NA	NA	NA		NA	NA	4.247603348	NA	NA		8.19173289	NA	NA	NA	NA		2.595631379	NA	NA	NA	NA		NA	NA	NA		NA	NA	NA
EBOX_v6	NA	3.144451999	NA	NA	NA		NA	NA	NA	NA	NA		NA	NA	NA	NA	NA		NA	NA	NA	NA	NA		NA	NA	NA		NA	NA	NA
HINFP	NA	NA	3.069494651	NA	NA		NA	NA	NA	NA	NA		NA	NA	NA	NA	NA		NA	NA	NA	NA	NA		NA	NA	NA		NA	NA	NA
Homeodomain_v3	NA	NA	2.887122965	NA	NA		NA	NA	NA	NA	NA		NA	NA	NA	NA	NA		NA	NA	NA	NA	NA		NA	NA	NA		NA	NA	NA
IRF_STAT	NA	NA	1.38569903	5.77065961	3.57817932		NA	NA	NA	NA	NA		NA	5.083209209	NA	7.343190078	6.213199643		NA	NA	NA	NA	NA		13.90272788	15.8695154	14.88612164		15.12056016	4.181950158	9.651255161
MEF2	NA	NA	1.987733466	NA	NA		NA	NA	NA	NA	NA		NA	NA	NA	NA	NA		NA	NA	NA	NA	NA		NA	NA	NA		NA	NA	NA
NRF1	NA	NA	3.355755872	NA	NA		NA	NA	NA	NA	NA		NA	NA	NA	NA	NA		NA	NA	NA	NA	NA		NA	NA	NA		0.518199285	NA	NA
RUNX	NA	NA	3.279710824	NA	NA		NA	NA	2.981144893	NA	NA		9.071288013	NA	2.587812589	NA	5.829550301		5.994805078	NA	NA	NA	NA		2.051840936	NA	NA		NA	2.631349192	NA
SP_KLF	NA	NA	2.439621605	NA	NA		NA	NA	NA	NA	NA		NA	NA	NA	NA	NA		NA	NA	NA	NA	NA		NA	NA	NA		NA	NA	NA
TEAD	NA	NA	4.826146801	2.168336469	3.497241635		NA	NA	3.264520121	NA	NA		NA	NA	NA	NA	NA		NA	NA	NA	NA	NA		NA	NA	NA		NA	NA	NA
ZBTB33	NA	NA	3.189797421	NA	NA		NA	NA	NA	NA	NA		NA	NA	NA	NA	NA		NA	NA	NA	NA	NA		1.380447157	NA	NA		NA	NA	NA
EBOX_v4	NA	NA	NA	0.652045914	NA		NA	NA	NA	NA	NA		NA	NA	NA	NA	NA		NA	NA	NA	NA	NA		2.822001786	0.60582589	1.713913838		7.314550567	3.411674706	5.363112637
EGR	NA	NA	NA	1.424267596	NA		NA	NA	NA	NA	NA		NA	NA	NA	NA	NA		NA	NA	NA	NA	NA		NA	NA	NA		NA	NA	NA
FOX	NA	NA	NA	1.416835592	NA		NA	NA	NA	NA	NA		NA	NA	NA	NA	NA		NA	NA	NA	NA	NA		NA	2.386707109	NA		NA	NA	NA
PAX	NA	NA	NA	0.873910336	NA		NA	NA	NA	NA	NA		NA	NA	NA	NA	NA		NA	NA	NA	NA	NA		NA	NA	NA		NA	NA	NA
PLAG1	NA	NA	NA	1.464188412	NA		NA	NA	2.525932569	NA	NA		2.977496126	NA	NA	NA	NA		NA	NA	NA	NA	NA		NA	NA	NA		NA	NA	NA
POU_v3	NA	NA	NA	1.932219661	NA		NA	NA	NA	1.352475737	NA		NA	NA	NA	NA	NA		NA	NA	NA	NA	NA		NA	NA	NA		NA	NA	NA
PRDM1	NA	NA	NA	1.205281234	NA		NA	NA	NA	NA	NA		NA	NA	NA	NA	NA		NA	NA	NA	NA	NA		NA	NA	NA		NA	NA	NA
RREB1	NA	NA	NA	2.824975182	NA		NA	NA	NA	NA	NA		NA	NA	NA	NA	NA		NA	NA	NA	NA	NA		NA	NA	NA		NA	NA	NA
ZIC	NA	NA	NA	2.295209189	NA		NA	NA	NA	NA	NA		2.50630464	NA	NA	NA	NA		NA	NA	NA	NA	NA		NA	NA	NA		NA	2.229635826	NA
ETS_v1	NA	NA	NA	NA	NA		NA	NA	2.703511804	NA	NA		4.299271876	NA	NA	NA	NA		NA	NA	2.466944786	NA	NA		NA	NA	NA		3.478652455	NA	NA
ETS_v2	NA	NA	NA	NA	NA		NA	NA	2.541699965	NA	NA		9.016619084	NA	NA	NA	NA		7.776717732	NA	NA	NA	NA		2.843815101	3.130546997	2.987181049		6.256554963	2.344456641	4.300505802
GLIS	NA	NA	NA	NA	NA		NA	NA	NA	NA	NA		3.029198499	NA	NA	NA	NA		2.283975045	NA	NA	NA	NA		NA	NA	NA		NA	NA	NA
NFATC	NA	NA	NA	NA	NA		NA	NA	4.35605634	NA	NA		10.25529975	1.958482136	3.447970625	3.64732797	4.82727012		8.213721514	2.599101142	2.749325462	3.086388929	4.162134262		13.87074734	5.91944068	9.895094009		19.24896001	7.974770948	13.61186548
YY1	NA	NA	NA	NA	NA		NA	NA	NA	NA	NA		6.66425	NA	NA	NA	NA		NA	NA	NA	NA	NA		NA	NA	NA		NA	NA	NA
REL	NA	NA	NA	NA	NA		NA	NA	NA	NA	NA		NA	1.599283343	5.563355069	2.313514622	3.158717678		NA	NA	NA	NA	NA		18.45256746	9.727390776	14.08997912		8.23108815	4.779016083	6.505052117
ZNF384	NA	NA	NA	NA	NA		NA	NA	NA	NA	NA		NA	1.10701162	NA	NA	NA		NA	3.643443314	NA	3.060225133	3.351834224		NA	NA	NA		NA	NA	NA
ATF_v2	NA	NA	NA	NA	NA		NA	NA	NA	NA	NA		NA	NA	3.897451697	NA	NA		2.207810756	NA	NA	NA	NA		2.909042369	NA	NA		NA	3.599453055	NA
SOX_v1	NA	NA	NA	NA	NA		NA	NA	NA	2.652627216	NA		NA	NA	5.516570934	0.906183658	3.211377296		NA	NA	NA	NA	NA		NA	NA	NA		NA	NA	NA
FOXH1	NA	NA	NA	NA	NA		NA	NA	NA	NA	NA		NA	NA	NA	0.828734358	NA		NA	2.354796508	NA	NA	NA		NA	NA	NA		NA	NA	NA
NR_DR2	NA	NA	NA	NA	NA		NA	NA	NA	NA	NA		NA	NA	NA	0.903981973	NA		NA	NA	NA	NA	NA		NA	NA	NA		2.160909771	NA	NA
AP1_v1	NA	NA	NA	NA	NA		NA	NA	NA	NA	NA		NA	NA	NA	NA	NA		NA	NA	NA	NA	NA		5.05736135	NA	NA		8.214087558	4.048514836	6.131301197
AP1_v2	NA	NA	NA	NA	NA		NA	NA	NA	NA	NA		NA	NA	NA	NA	NA		NA	NA	NA	NA	NA		5.503468425	NA	NA		8.480876555	2.408795417	5.444835986
ATF_v1	NA	NA	NA	NA	NA		NA	NA	NA	NA	NA		NA	NA	NA	NA	NA		NA	NA	NA	NA	NA		5.560261201	2.023099277	3.791680239		13.42531556	3.435229911	8.430272737
NFKB	NA	NA	NA	NA	NA		NA	NA	NA	NA	NA		NA	NA	NA	NA	NA		NA	NA	NA	NA	NA		18.75623874	8.748498734	13.75236874		NA	NA	NA
RFX	NA	NA	NA	NA	NA		NA	NA	NA	NA	NA		NA	NA	NA	NA	NA		NA	NA	NA	NA	NA		0.857643499	NA	NA		NA	1.279679119	NA
EBOX_v3	NA	NA	NA	NA	NA		2.989704199	NA	NA	NA	NA		NA	NA	NA	NA	NA		NA	NA	NA	NA	NA		NA	NA	NA		NA	NA	NA
MAF	NA	NA	NA	NA	NA		0.734053461	NA	NA	NA	NA		NA	NA	NA	NA	NA		NA	NA	NA	NA	NA		NA	NA	NA		NA	1.494224985	NA
PAX_CUX	NA	NA	NA	NA	NA		1.678853922	NA	NA	NA	NA		NA	NA	NA	NA	NA		NA	NA	NA	NA	NA		NA	NA	NA		NA	NA	NA
SREBF	NA	NA	NA	NA	NA		2.137151261	NA	NA	NA	NA		NA	NA	NA	NA	NA		NA	NA	NA	NA	NA		NA	NA	NA		NA	NA	NA
TBX	NA	NA	NA	NA	NA		NA	6.25726469	16.81291706	NA	11.53509087		NA	NA	NA	NA	NA		16.77363516	2.587687602	NA	NA	9.680661382		NA	NA	NA		4.699993632	5.353573807	5.02678372
ZNF24	NA	NA	NA	NA	NA		NA	4.145058472	2.088271484	NA	3.116664978		NA	NA	NA	NA	NA		NA	NA	NA	NA	NA		NA	NA	NA		NA	NA	NA
LBX1	NA	NA	NA	NA	NA		NA	NA	2.002051433	NA	NA		NA	NA	NA	NA	NA		NA	NA	NA	NA	NA		NA	NA	NA		NA	NA	NA
TBX19	NA	NA	NA	NA	NA		NA	NA	10.02303691	NA	NA		NA	NA	NA	NA	NA		6.257740132	NA	NA	NA	NA		NA	NA	NA		NA	NA	NA
TCF7L_LEF	NA	NA	NA	NA	NA		NA	NA	0.854777376	0.856315018	0.855546197		NA	NA	NA	NA	NA		NA	NA	NA	NA	NA		NA	NA	NA		NA	NA	NA
TP53_like	NA	NA	NA	NA	NA		NA	NA	1.826569616	NA	NA		NA	NA	NA	NA	NA		NA	NA	NA	NA	NA		NA	NA	NA		NA	NA	NA
CTCF_like	NA	NA	NA	NA	NA		NA	NA	NA	2.021024787	NA		NA	NA	NA	NA	NA		NA	NA	NA	NA	NA		NA	NA	NA		NA	NA	NA
GCM	NA	NA	NA	NA	NA		NA	NA	NA	2.178165176	NA		NA	NA	NA	NA	NA		NA	NA	NA	NA	NA		NA	NA	NA		NA	NA	NA
ZSCAN4	NA	NA	NA	NA	NA		NA	NA	NA	2.900748465	NA		NA	NA	NA	NA	NA		NA	NA	NA	NA	NA		NA	NA	NA		NA	NA	NA
EBOX_v5	NA	NA	NA	NA	NA		NA	NA	NA	NA	NA		NA	NA	NA	NA	NA		0.801520268	NA	NA	NA	NA		NA	NA	NA		NA	NA	NA
NR_half	NA	NA	NA	NA	NA		NA	NA	NA	NA	NA		NA	NA	NA	NA	NA		NA	1.928164797	NA	1.688570825	1.808367811		NA	NA	NA		NA	NA	NA
SPI	NA	NA	NA	NA	NA		NA	NA	NA	NA	NA		NA	NA	NA	NA	NA		NA	NA	2.820293587	NA	NA		NA	NA	NA		NA	NA	NA
GRHL	NA	NA	NA	NA	NA		NA	NA	NA	NA	NA		NA	NA	NA	NA	NA		NA	NA	NA	NA	NA		NA	NA	NA		1.802246437	NA	NA
Homeodomain_v1	NA	NA	NA	NA	NA		NA	NA	NA	NA	NA		NA	NA	NA	NA	NA		NA	NA	NA	NA	NA		NA	NA	NA		2.628858209	3.197895362	2.913376786
MAF_BACH	NA	NA	NA	NA	NA		NA	NA	NA	NA	NA		NA	NA	NA	NA	NA		NA	NA	NA	NA	NA		NA	NA	NA		5.914039508	2.871777078	4.392908293
NR_DR5	NA	NA	NA	NA	NA		NA	NA	NA	NA	NA		NA	NA	NA	NA	NA		NA	NA	NA	NA	NA		NA	NA	NA		1.807950752	1.244011199	1.525980975
NR_VDR	NA	NA	NA	NA	NA		NA	NA	NA	NA	NA		NA	NA	NA	NA	NA		NA	NA	NA	NA	NA		NA	NA	NA		0.702001803	NA	NA
STAT	NA	NA	NA	NA	NA		NA	NA	NA	NA	NA		NA	NA	NA	NA	NA		NA	NA	NA	NA	NA		NA	NA	NA		4.034112897	NA	NA
ZBTB7_GLI2	NA	NA	NA	NA	NA		NA	NA	NA	NA	NA		NA	NA	NA	NA	NA		NA	NA	NA	NA	NA		NA	NA	NA		1.402075757	NA	NA
CDX_HOX	NA	NA	NA	NA	NA		NA	NA	NA	NA	NA		NA	NA	NA	NA	NA		NA	NA	NA	NA	NA		NA	NA	NA		NA	0.997576778	NA
GMEB2	NA	NA	NA	NA	NA		NA	NA	NA	NA	NA		NA	NA	NA	NA	NA		NA	NA	NA	NA	NA		NA	NA	NA		NA	4.069412981	NA
