# Supplementary material for: Multiomic profiling of chronically activated CD4+ T cells identifies drivers of exhaustion and metabolic reprogramming
Source: PLoS Biol. 2024 Dec 17;22(12):e3002943. doi: 10.1371/journal.pbio.3002943 (PMC11703073; doi:10.1371/journal.pbio.3002943)
Supplement: S1 File — (ZIP) [file pbio.3002943.s021.zip]

Archive with 4 entries (3 files):
- S1_File/
- S1_File/Fig1_Gating_Strategy_Updated.pdf
- S1_File/Fig4_S7_Gating_Strategy.pdf
- S1_File/FigS1_S2_S4_Gating_Strat_Updated.pdf
